# Supplementary material for: Overcoming EGFRG724S-mediated osimertinib resistance through unique binding characteristics of second-generation EGFR inhibitors
Source: Nat Commun. 2018 Nov 7;9:4655. doi: 10.1038/s41467-018-07078-0 (PMC6220297; doi:10.1038/s41467-018-07078-0)
Supplement: Supplementary file 3 — Supplementary Data 1 [file 41467_2018_7078_MOESM3_ESM.txt]

ATOM      1  N   ALA     1      15.803 -12.214  10.435  1.00  139.48         N  
ATOM      2  H1  ALA     1      15.523 -12.826  11.188  1.00  174.65         H  
ATOM      3  H2  ALA     1      15.142 -11.453  10.384  1.00  175.24         H  
ATOM      4  H3  ALA     1      15.771 -12.732   9.570  1.00  175.09         H  
ATOM      5  CA  ALA     1      17.172 -11.687  10.675  1.00  109.95         C  
ATOM      6  HA  ALA     1      17.847 -12.539  10.753  1.00  137.77         H  
ATOM      7  CB  ALA     1      17.646 -10.816   9.495  1.00  137.78         C  
ATOM      8  HB1 ALA     1      16.996  -9.946   9.381  1.00  177.33         H  
ATOM      9  HB2 ALA     1      18.667 -10.473   9.669  1.00  177.05         H  
ATOM     10  HB3 ALA     1      17.632 -11.395   8.571  1.00  179.75         H  
ATOM     11  C   ALA     1      17.238 -10.912  12.003  1.00   73.96         C  
ATOM     12  O   ALA     1      16.224 -10.344  12.414  1.00   63.01         O  
ATOM     13  N   PRO     2      18.406 -10.834  12.681  1.00   76.92         N  
ATOM     14  CD  PRO     2      19.657 -11.495  12.319  1.00  112.96         C  
ATOM     15  HD2 PRO     2      20.228 -10.854  11.646  1.00  128.24         H  
ATOM     16  HD3 PRO     2      19.498 -12.472  11.862  1.00  135.62         H  
ATOM     17  CG  PRO     2      20.420 -11.670  13.630  1.00  138.02         C  
ATOM     18  HG2 PRO     2      21.498 -11.706  13.470  1.00  180.35         H  
ATOM     19  HG3 PRO     2      20.074 -12.570  14.141  1.00  180.82         H  
ATOM     20  CB  PRO     2      20.000 -10.433  14.418  1.00  105.17         C  
ATOM     21  HB2 PRO     2      20.592  -9.578  14.086  1.00  110.81         H  
ATOM     22  HB3 PRO     2      20.116 -10.582  15.492  1.00  136.37         H  
ATOM     23  CA  PRO     2      18.529 -10.244  14.027  1.00   71.61         C  
ATOM     24  HA  PRO     2      17.911 -10.828  14.711  1.00   83.01         H  
ATOM     25  C   PRO     2      18.121  -8.764  14.154  1.00   51.07         C  
ATOM     26  O   PRO     2      17.772  -8.310  15.244  1.00   62.64         O  
ATOM     27  N   ASN     3      18.139  -8.009  13.049  1.00   40.16         N  
ATOM     28  H   ASN     3      18.467  -8.440  12.197  1.00   50.36         H  
ATOM     29  CA  ASN     3      17.726  -6.600  12.990  1.00   32.76         C  
ATOM     30  HA  ASN     3      18.165  -6.081  13.842  1.00   37.64         H  
ATOM     31  CB  ASN     3      18.313  -5.984  11.706  1.00   42.74         C  
ATOM     32  HB2 ASN     3      18.129  -4.913  11.713  1.00   58.32         H  
ATOM     33  HB3 ASN     3      19.394  -6.128  11.697  1.00   70.37         H  
ATOM     34  CG  ASN     3      17.703  -6.554  10.435  1.00   67.42         C  
ATOM     35  OD1 ASN     3      16.551  -6.319  10.106  1.00  129.08         O  
ATOM     36  ND2 ASN     3      18.450  -7.328   9.687  1.00   84.40         N  
ATOM     37 HD21 ASN     3      18.034  -7.661   8.813  1.00  130.89         H  
ATOM     38 HD22 ASN     3      19.419  -7.489   9.905  1.00   88.90         H  
ATOM     39  C   ASN     3      16.195  -6.375  13.073  1.00   26.76         C  
ATOM     40  O   ASN     3      15.750  -5.231  13.188  1.00   26.65         O  
ATOM     41  N   GLN     4      15.384  -7.435  12.986  1.00   27.76         N  
ATOM     42  H   GLN     4      15.801  -8.354  12.903  1.00   32.60         H  
ATOM     43  CA  GLN     4      13.924  -7.346  12.890  1.00   27.37         C  
ATOM     44  HA  GLN     4      13.693  -6.761  11.998  1.00   29.80         H  
ATOM     45  CB  GLN     4      13.361  -8.759  12.675  1.00   39.06         C  
ATOM     46  HB2 GLN     4      13.873  -9.195  11.816  1.00   62.31         H  
ATOM     47  HB3 GLN     4      13.572  -9.373  13.553  1.00   54.76         H  
ATOM     48  CG  GLN     4      11.853  -8.786  12.388  1.00   68.54         C  
ATOM     49  HG2 GLN     4      11.296  -8.510  13.284  1.00  105.88         H  
ATOM     50  HG3 GLN     4      11.633  -8.058  11.607  1.00  121.57         H  
ATOM     51  CD  GLN     4      11.364 -10.152  11.905  1.00   90.05         C  
ATOM     52  OE1 GLN     4      12.004 -11.186  12.054  1.00  114.00         O  
ATOM     53  NE2 GLN     4      10.203 -10.203  11.299  1.00  154.82         N  
ATOM     54 HE21 GLN     4       9.672  -9.357  11.128  1.00  200.94         H  
ATOM     55 HE22 GLN     4       9.866 -11.100  10.954  1.00  202.85         H  
ATOM     56  C   GLN     4      13.289  -6.628  14.098  1.00   22.34         C  
ATOM     57  O   GLN     4      13.708  -6.810  15.243  1.00   26.47         O  
ATOM     58  N   ALA     5      12.275  -5.801  13.823  1.00   18.45         N  
ATOM     59  H   ALA     5      11.984  -5.750  12.853  1.00   19.03         H  
ATOM     60  CA  ALA     5      11.573  -4.908  14.757  1.00   18.04         C  
ATOM     61  HA  ALA     5      10.852  -4.357  14.154  1.00   18.11         H  
ATOM     62  CB  ALA     5      10.733  -5.741  15.738  1.00   26.27         C  
ATOM     63  HB1 ALA     5      10.069  -5.085  16.302  1.00   56.52         H  
ATOM     64  HB2 ALA     5      10.127  -6.463  15.190  1.00   56.77         H  
ATOM     65  HB3 ALA     5      11.381  -6.270  16.437  1.00   56.75         H  
ATOM     66  C   ALA     5      12.431  -3.806  15.437  1.00   17.26         C  
ATOM     67  O   ALA     5      11.896  -3.027  16.230  1.00   24.72         O  
ATOM     68  N   LEU     6      13.728  -3.686  15.118  1.00   16.17         N  
ATOM     69  H   LEU     6      14.121  -4.345  14.458  1.00   19.65         H  
ATOM     70  CA  LEU     6      14.584  -2.562  15.531  1.00   16.65         C  
ATOM     71  HA  LEU     6      14.236  -2.185  16.494  1.00   20.39         H  
ATOM     72  CB  LEU     6      16.046  -3.027  15.704  1.00   23.22         C  
ATOM     73  HB2 LEU     6      16.460  -3.241  14.719  1.00   33.07         H  
ATOM     74  HB3 LEU     6      16.619  -2.198  16.123  1.00   42.50         H  
ATOM     75  CG  LEU     6      16.260  -4.264  16.599  1.00   49.56         C  
ATOM     76  HG  LEU     6      15.776  -5.130  16.150  1.00   96.59         H  
ATOM     77  CD1 LEU     6      17.757  -4.558  16.710  1.00   69.81         C  
ATOM     78 HD11 LEU     6      17.910  -5.475  17.280  1.00  110.70         H  
ATOM     79 HD12 LEU     6      18.181  -4.691  15.715  1.00  108.78         H  
ATOM     80 HD13 LEU     6      18.267  -3.734  17.208  1.00  111.22         H  
ATOM     81  CD2 LEU     6      15.712  -4.066  18.014  1.00   99.66         C  
ATOM     82 HD21 LEU     6      16.159  -3.183  18.471  1.00  149.75         H  
ATOM     83 HD22 LEU     6      14.630  -3.950  17.981  1.00  151.17         H  
ATOM     84 HD23 LEU     6      15.942  -4.941  18.622  1.00  148.89         H  
ATOM     85  C   LEU     6      14.505  -1.395  14.528  1.00   12.84         C  
ATOM     86  O   LEU     6      14.174  -1.588  13.360  1.00   12.90         O  
ATOM     87  N   LEU     7      14.875  -0.183  14.954  1.00   13.82         N  
ATOM     88  H   LEU     7      15.140  -0.078  15.924  1.00   17.97         H  
ATOM     89  CA  LEU     7      14.911   1.010  14.088  1.00   13.13         C  
ATOM     90  HA  LEU     7      13.999   1.026  13.491  1.00   13.07         H  
ATOM     91  CB  LEU     7      14.936   2.276  14.970  1.00   16.80         C  
ATOM     92  HB2 LEU     7      15.793   2.207  15.640  1.00   27.48         H  
ATOM     93  HB3 LEU     7      15.084   3.149  14.333  1.00   25.03         H  
ATOM     94  CG  LEU     7      13.669   2.510  15.818  1.00   19.54         C  
ATOM     95  HG  LEU     7      13.484   1.640  16.447  1.00   43.34         H  
ATOM     96  CD1 LEU     7      13.884   3.721  16.727  1.00   44.56         C  
ATOM     97 HD11 LEU     7      14.091   4.609  16.129  1.00   85.29         H  
ATOM     98 HD12 LEU     7      12.994   3.892  17.332  1.00   86.18         H  
ATOM     99 HD13 LEU     7      14.727   3.535  17.392  1.00   83.42         H  
ATOM    100  CD2 LEU     7      12.426   2.777  14.966  1.00   37.18         C  
ATOM    101 HD21 LEU     7      12.589   3.643  14.325  1.00   74.49         H  
ATOM    102 HD22 LEU     7      12.192   1.908  14.354  1.00   76.09         H  
ATOM    103 HD23 LEU     7      11.572   2.970  15.615  1.00   76.55         H  
ATOM    104  C   LEU     7      16.068   1.014  13.060  1.00   16.85         C  
ATOM    105  O   LEU     7      16.100   1.882  12.189  1.00   43.65         O  
ATOM    106  N   ARG     8      17.013   0.060  13.139  1.00   12.75         N  
ATOM    107  H   ARG     8      16.910  -0.617  13.881  1.00   22.93         H  
ATOM    108  CA  ARG     8      18.146  -0.113  12.197  1.00   15.26         C  
ATOM    109  HA  ARG     8      18.846  -0.823  12.640  1.00   21.43         H  
ATOM    110  CB  ARG     8      17.652  -0.723  10.862  1.00   19.62         C  
ATOM    111  HB2 ARG     8      16.970  -0.023  10.381  1.00   49.61         H  
ATOM    112  HB3 ARG     8      18.512  -0.869  10.207  1.00   43.62         H  
ATOM    113  CG  ARG     8      16.915  -2.063  11.003  1.00   46.54         C  
ATOM    114  HG2 ARG     8      17.522  -2.758  11.580  1.00   85.81         H  
ATOM    115  HG3 ARG     8      15.983  -1.895  11.538  1.00   95.40         H  
ATOM    116  CD  ARG     8      16.569  -2.675   9.636  1.00   54.11         C  
ATOM    117  HD2 ARG     8      15.827  -3.460   9.796  1.00  105.59         H  
ATOM    118  HD3 ARG     8      16.124  -1.905   9.003  1.00   79.11         H  
ATOM    119  NE  ARG     8      17.748  -3.262   8.965  1.00   33.24         N  
ATOM    120  HE  ARG     8      18.649  -3.094   9.382  1.00   46.77         H  
ATOM    121  CZ  ARG     8      17.724  -4.073   7.919  1.00   32.17         C  
ATOM    122  NH1 ARG     8      16.653  -4.288   7.217  1.00   52.01         N  
ATOM    123 HH11 ARG     8      15.809  -3.760   7.407  1.00   90.85         H  
ATOM    124 HH12 ARG     8      16.691  -4.954   6.466  1.00   53.91         H  
ATOM    125  NH2 ARG     8      18.793  -4.709   7.543  1.00   49.63         N  
ATOM    126 HH21 ARG     8      19.653  -4.617   8.052  1.00   85.26         H  
ATOM    127 HH22 ARG     8      18.709  -5.406   6.800  1.00   53.09         H  
ATOM    128  C   ARG     8      18.965   1.180  11.991  1.00   14.76         C  
ATOM    129  O   ARG     8      19.319   1.527  10.867  1.00   22.22         O  
ATOM    130  N   ILE     9      19.208   1.939  13.065  1.00   13.22         N  
ATOM    131  H   ILE     9      18.916   1.583  13.961  1.00   17.19         H  
ATOM    132  CA  ILE     9      19.709   3.325  12.987  1.00   12.94         C  
ATOM    133  HA  ILE     9      18.996   3.878  12.379  1.00   13.46         H  
ATOM    134  CB  ILE     9      19.723   4.005  14.380  1.00   18.23         C  
ATOM    135  HB  ILE     9      20.350   3.411  15.047  1.00   24.11         H  
ATOM    136  CG2 ILE     9      20.315   5.428  14.303  1.00   30.44         C  
ATOM    137 HG21 ILE     9      21.343   5.401  13.942  1.00   64.97         H  
ATOM    138 HG22 ILE     9      19.716   6.050  13.636  1.00   62.59         H  
ATOM    139 HG23 ILE     9      20.340   5.885  15.291  1.00   62.98         H  
ATOM    140  CG1 ILE     9      18.288   4.056  14.960  1.00   31.97         C  
ATOM    141 HG12 ILE     9      17.661   4.681  14.323  1.00   68.50         H  
ATOM    142 HG13 ILE     9      17.868   3.051  14.959  1.00   72.04         H  
ATOM    143  CD1 ILE     9      18.190   4.572  16.401  1.00   50.35         C  
ATOM    144 HD11 ILE     9      17.167   4.449  16.757  1.00   92.38         H  
ATOM    145 HD12 ILE     9      18.861   4.004  17.046  1.00   90.60         H  
ATOM    146 HD13 ILE     9      18.444   5.630  16.448  1.00   92.89         H  
ATOM    147  C   ILE     9      21.074   3.403  12.273  1.00   12.52         C  
ATOM    148  O   ILE     9      22.010   2.672  12.606  1.00   17.80         O  
ATOM    149  N   LEU    10      21.175   4.308  11.294  1.00   11.58         N  
ATOM    150  H   LEU    10      20.366   4.899  11.134  1.00   12.60         H  
ATOM    151  CA  LEU    10      22.338   4.564  10.442  1.00   13.11         C  
ATOM    152  HA  LEU    10      23.098   3.803  10.622  1.00   16.42         H  
ATOM    153  CB  LEU    10      21.924   4.509   8.955  1.00   16.73         C  
ATOM    154  HB2 LEU    10      21.230   5.331   8.767  1.00   40.23         H  
ATOM    155  HB3 LEU    10      22.812   4.688   8.348  1.00   36.83         H  
ATOM    156  CG  LEU    10      21.257   3.210   8.467  1.00   17.81         C  
ATOM    157  HG  LEU    10      20.328   3.055   9.011  1.00   43.09         H  
ATOM    158  CD1 LEU    10      20.918   3.341   6.982  1.00   33.30         C  
ATOM    159 HD11 LEU    10      20.423   2.434   6.634  1.00   71.61         H  
ATOM    160 HD12 LEU    10      20.249   4.187   6.827  1.00   67.10         H  
ATOM    161 HD13 LEU    10      21.827   3.496   6.403  1.00   69.79         H  
ATOM    162  CD2 LEU    10      22.163   1.991   8.648  1.00   42.98         C  
ATOM    163 HD21 LEU    10      23.119   2.156   8.153  1.00   85.18         H  
ATOM    164 HD22 LEU    10      22.329   1.810   9.710  1.00   83.35         H  
ATOM    165 HD23 LEU    10      21.677   1.111   8.227  1.00   84.14         H  
ATOM    166  C   LEU    10      22.961   5.939  10.731  1.00   14.79         C  
ATOM    167  O   LEU    10      22.254   6.911  11.017  1.00   17.69         O  
ATOM    168  N   LYS    11      24.283   6.042  10.557  1.00   18.35         N  
ATOM    169  H   LYS    11      24.790   5.198  10.330  1.00   21.57         H  
ATOM    170  CA  LYS    11      24.976   7.324  10.351  1.00   21.62         C  
ATOM    171  HA  LYS    11      24.560   8.065  11.036  1.00   26.55         H  
ATOM    172  CB  LYS    11      26.471   7.147  10.678  1.00   27.81         C  
ATOM    173  HB2 LYS    11      26.558   6.698  11.670  1.00   48.97         H  
ATOM    174  HB3 LYS    11      26.926   6.469   9.954  1.00   55.12         H  
ATOM    175  CG  LYS    11      27.242   8.474  10.680  1.00   63.75         C  
ATOM    176  HG2 LYS    11      27.229   8.900   9.678  1.00  120.51         H  
ATOM    177  HG3 LYS    11      26.759   9.169  11.369  1.00  105.71         H  
ATOM    178  CD  LYS    11      28.699   8.279  11.113  1.00   90.29         C  
ATOM    179  HD2 LYS    11      28.729   7.959  12.156  1.00   97.81         H  
ATOM    180  HD3 LYS    11      29.165   7.513  10.492  1.00  137.51         H  
ATOM    181  CE  LYS    11      29.459   9.600  10.951  1.00  181.74         C  
ATOM    182  HE2 LYS    11      29.383   9.919   9.907  1.00  235.62         H  
ATOM    183  HE3 LYS    11      28.977  10.363  11.569  1.00  232.80         H  
ATOM    184  NZ  LYS    11      30.888   9.460  11.334  1.00  307.05         N  
ATOM    185  HZ1 LYS    11      31.353   8.769  10.761  1.00  375.28         H  
ATOM    186  HZ2 LYS    11      31.381  10.335  11.220  1.00  379.07         H  
ATOM    187  HZ3 LYS    11      30.983   9.179  12.301  1.00  379.09         H  
ATOM    188  C   LYS    11      24.731   7.823   8.920  1.00   19.56         C  
ATOM    189  O   LYS    11      24.623   7.025   7.988  1.00   18.09         O  
ATOM    190  N   GLU    12      24.688   9.139   8.723  1.00   23.56         N  
ATOM    191  H   GLU    12      24.799   9.748   9.530  1.00   28.39         H  
ATOM    192  CA  GLU    12      24.448   9.787   7.421  1.00   26.04         C  
ATOM    193  HA  GLU    12      23.521   9.379   7.019  1.00   27.53         H  
ATOM    194  CB  GLU    12      24.218  11.298   7.627  1.00   36.81         C  
ATOM    195  HB2 GLU    12      23.811  11.698   6.698  1.00   57.92         H  
ATOM    196  HB3 GLU    12      23.453  11.444   8.391  1.00   73.88         H  
ATOM    197  CG  GLU    12      25.462  12.138   7.982  1.00   67.49         C  
ATOM    198  HG2 GLU    12      26.214  12.003   7.202  1.00  105.25         H  
ATOM    199  HG3 GLU    12      25.168  13.190   7.962  1.00  104.60         H  
ATOM    200  CD  GLU    12      26.085  11.840   9.362  1.00  127.24         C  
ATOM    201  OE1 GLU    12      27.311  12.050   9.521  1.00  199.57         O  
ATOM    202  OE2 GLU    12      25.363  11.410  10.294  1.00  204.55         O  
ATOM    203  C   GLU    12      25.532   9.513   6.350  1.00   24.98         C  
ATOM    204  O   GLU    12      25.357   9.874   5.187  1.00   32.21         O  
ATOM    205  N   THR    13      26.643   8.868   6.721  1.00   23.36         N  
ATOM    206  H   THR    13      26.753   8.634   7.697  1.00   24.75         H  
ATOM    207  CA  THR    13      27.698   8.380   5.815  1.00   26.86         C  
ATOM    208  HA  THR    13      27.833   9.098   5.006  1.00   33.26         H  
ATOM    209  CB  THR    13      29.031   8.271   6.578  1.00   35.67         C  
ATOM    210  HB  THR    13      29.767   7.762   5.955  1.00   43.05         H  
ATOM    211  CG2 THR    13      29.581   9.653   6.935  1.00   48.98         C  
ATOM    212 HG21 THR    13      30.538   9.542   7.445  1.00   81.70         H  
ATOM    213 HG22 THR    13      29.735  10.233   6.025  1.00   80.52         H  
ATOM    214 HG23 THR    13      28.887  10.185   7.586  1.00   81.45         H  
ATOM    215  OG1 THR    13      28.875   7.564   7.791  1.00   37.21         O  
ATOM    216  HG1 THR    13      28.895   6.602   7.590  1.00   43.42         H  
ATOM    217  C   THR    13      27.384   7.026   5.158  1.00   23.55         C  
ATOM    218  O   THR    13      27.989   6.696   4.136  1.00   30.21         O  
ATOM    219  N   GLU    14      26.455   6.230   5.704  1.00   18.69         N  
ATOM    220  H   GLU    14      25.972   6.555   6.536  1.00   18.44         H  
ATOM    221  CA  GLU    14      26.179   4.855   5.237  1.00   18.54         C  
ATOM    222  HA  GLU    14      27.103   4.417   4.857  1.00   23.87         H  
ATOM    223  CB  GLU    14      25.702   3.991   6.421  1.00   21.98         C  
ATOM    224  HB2 GLU    14      24.709   4.320   6.730  1.00   24.10         H  
ATOM    225  HB3 GLU    14      25.617   2.959   6.078  1.00   28.93         H  
ATOM    226  CG  GLU    14      26.631   4.018   7.647  1.00   31.28         C  
ATOM    227  HG2 GLU    14      26.475   4.957   8.181  1.00   52.49         H  
ATOM    228  HG3 GLU    14      26.339   3.214   8.326  1.00   51.00         H  
ATOM    229  CD  GLU    14      28.122   3.878   7.280  1.00   63.21         C  
ATOM    230  OE1 GLU    14      28.884   4.861   7.443  1.00  121.38         O  
ATOM    231  OE2 GLU    14      28.539   2.782   6.833  1.00  123.59         O  
ATOM    232  C   GLU    14      25.160   4.776   4.084  1.00   15.28         C  
ATOM    233  O   GLU    14      25.070   3.758   3.393  1.00   19.45         O  
ATOM    234  N   PHE    15      24.396   5.849   3.865  1.00   12.96         N  
ATOM    235  H   PHE    15      24.564   6.664   4.438  1.00   14.75         H  
ATOM    236  CA  PHE    15      23.340   5.962   2.854  1.00   11.77         C  
ATOM    237  HA  PHE    15      23.540   5.243   2.061  1.00   12.86         H  
ATOM    238  CB  PHE    15      21.981   5.614   3.490  1.00   12.08         C  
ATOM    239  HB2 PHE    15      21.253   5.467   2.692  1.00   14.24         H  
ATOM    240  HB3 PHE    15      22.063   4.664   4.018  1.00   14.47         H  
ATOM    241  CG  PHE    15      21.444   6.666   4.444  1.00   10.91         C  
ATOM    242  CD1 PHE    15      21.867   6.698   5.787  1.00   12.02         C  
ATOM    243  HD1 PHE    15      22.567   5.961   6.154  1.00   15.73         H  
ATOM    244  CE1 PHE    15      21.394   7.702   6.651  1.00   13.21         C  
ATOM    245  HE1 PHE    15      21.730   7.728   7.679  1.00   17.62         H  
ATOM    246  CZ  PHE    15      20.501   8.678   6.175  1.00   13.67         C  
ATOM    247  HZ  PHE    15      20.149   9.462   6.832  1.00   17.29         H  
ATOM    248  CE2 PHE    15      20.065   8.641   4.840  1.00   14.92         C  
ATOM    249  HE2 PHE    15      19.373   9.388   4.475  1.00   21.00         H  
ATOM    250  CD2 PHE    15      20.539   7.638   3.977  1.00   13.50         C  
ATOM    251  HD2 PHE    15      20.216   7.620   2.948  1.00   18.38         H  
ATOM    252  C   PHE    15      23.334   7.359   2.205  1.00   12.49         C  
ATOM    253  O   PHE    15      23.937   8.300   2.729  1.00   16.50         O  
ATOM    254  N   LYS    16      22.662   7.499   1.056  1.00   13.06         N  
ATOM    255  H   LYS    16      22.206   6.672   0.678  1.00   14.55         H  
ATOM    256  CA  LYS    16      22.667   8.724   0.232  1.00   15.41         C  
ATOM    257  HA  LYS    16      22.829   9.577   0.893  1.00   19.45         H  
ATOM    258  CB  LYS    16      23.854   8.681  -0.756  1.00   23.65         C  
ATOM    259  HB2 LYS    16      23.847   9.594  -1.354  1.00   59.30         H  
ATOM    260  HB3 LYS    16      24.778   8.673  -0.175  1.00   65.84         H  
ATOM    261  CG  LYS    16      23.855   7.456  -1.695  1.00   49.03         C  
ATOM    262  HG2 LYS    16      23.777   6.547  -1.101  1.00  106.91         H  
ATOM    263  HG3 LYS    16      22.997   7.501  -2.366  1.00   99.96         H  
ATOM    264  CD  LYS    16      25.138   7.343  -2.528  1.00   53.80         C  
ATOM    265  HD2 LYS    16      26.002   7.388  -1.863  1.00   77.18         H  
ATOM    266  HD3 LYS    16      25.140   6.368  -3.020  1.00   82.50         H  
ATOM    267  CE  LYS    16      25.247   8.433  -3.601  1.00  114.07         C  
ATOM    268  HE2 LYS    16      24.398   8.337  -4.283  1.00  182.71         H  
ATOM    269  HE3 LYS    16      25.195   9.418  -3.128  1.00  174.28         H  
ATOM    270  NZ  LYS    16      26.518   8.300  -4.356  1.00  132.00         N  
ATOM    271  HZ1 LYS    16      26.549   8.926  -5.149  1.00  163.47         H  
ATOM    272  HZ2 LYS    16      27.317   8.497  -3.769  1.00  164.84         H  
ATOM    273  HZ3 LYS    16      26.633   7.344  -4.699  1.00  163.91         H  
ATOM    274  C   LYS    16      21.338   8.973  -0.484  1.00   12.86         C  
ATOM    275  O   LYS    16      20.764   8.049  -1.058  1.00   13.30         O  
ATOM    276  N   LYS    17      20.883  10.233  -0.485  1.00   14.28         N  
ATOM    277  H   LYS    17      21.443  10.913   0.007  1.00   18.55         H  
ATOM    278  CA  LYS    17      19.786  10.751  -1.331  1.00   13.61         C  
ATOM    279  HA  LYS    17      19.018   9.981  -1.440  1.00   12.54         H  
ATOM    280  CB  LYS    17      19.150  11.995  -0.680  1.00   16.63         C  
ATOM    281  HB2 LYS    17      19.927  12.733  -0.475  1.00   26.54         H  
ATOM    282  HB3 LYS    17      18.439  12.434  -1.383  1.00   22.94         H  
ATOM    283  CG  LYS    17      18.395  11.657   0.618  1.00   22.30         C  
ATOM    284  HG2 LYS    17      17.616  10.933   0.378  1.00   31.41         H  
ATOM    285  HG3 LYS    17      19.074  11.203   1.339  1.00   34.82         H  
ATOM    286  CD  LYS    17      17.714  12.879   1.251  1.00   28.99         C  
ATOM    287  HD2 LYS    17      17.115  13.364   0.483  1.00   58.79         H  
ATOM    288  HD3 LYS    17      17.036  12.537   2.035  1.00   68.70         H  
ATOM    289  CE  LYS    17      18.655  13.939   1.839  1.00   37.55         C  
ATOM    290  HE2 LYS    17      19.344  14.287   1.064  1.00   89.21         H  
ATOM    291  HE3 LYS    17      18.042  14.793   2.145  1.00   76.53         H  
ATOM    292  NZ  LYS    17      19.406  13.436   3.017  1.00   42.48         N  
ATOM    293  HZ1 LYS    17      19.912  14.185   3.471  1.00   70.68         H  
ATOM    294  HZ2 LYS    17      18.774  13.029   3.704  1.00   71.11         H  
ATOM    295  HZ3 LYS    17      20.070  12.720   2.760  1.00   71.10         H  
ATOM    296  C   LYS    17      20.307  11.083  -2.735  1.00   16.49         C  
ATOM    297  O   LYS    17      21.437  11.554  -2.877  1.00   27.01         O  
ATOM    298  N   ILE    18      19.495  10.829  -3.765  1.00   14.40         N  
ATOM    299  H   ILE    18      18.598  10.410  -3.547  1.00   14.59         H  
ATOM    300  CA  ILE    18      19.911  10.863  -5.182  1.00   17.37         C  
ATOM    301  HA  ILE    18      20.895  11.328  -5.251  1.00   22.30         H  
ATOM    302  CB  ILE    18      20.074   9.408  -5.702  1.00   19.58         C  
ATOM    303  HB  ILE    18      19.185   8.840  -5.426  1.00   18.47         H  
ATOM    304  CG2 ILE    18      20.197   9.338  -7.233  1.00   29.15         C  
ATOM    305 HG21 ILE    18      19.262   9.648  -7.691  1.00   61.06         H  
ATOM    306 HG22 ILE    18      21.015   9.973  -7.576  1.00   60.10         H  
ATOM    307 HG23 ILE    18      20.379   8.315  -7.561  1.00   58.22         H  
ATOM    308  CG1 ILE    18      21.301   8.754  -5.018  1.00   23.94         C  
ATOM    309 HG12 ILE    18      22.206   9.296  -5.297  1.00   38.80         H  
ATOM    310 HG13 ILE    18      21.193   8.823  -3.937  1.00   29.70         H  
ATOM    311  CD1 ILE    18      21.500   7.270  -5.338  1.00   35.68         C  
ATOM    312 HD11 ILE    18      21.857   7.153  -6.357  1.00   70.34         H  
ATOM    313 HD12 ILE    18      22.247   6.853  -4.662  1.00   69.77         H  
ATOM    314 HD13 ILE    18      20.561   6.730  -5.217  1.00   69.01         H  
ATOM    315  C   ILE    18      18.992  11.753  -6.043  1.00   17.67         C  
ATOM    316  O   ILE    18      19.494  12.658  -6.713  1.00   25.00         O  
ATOM    317  N   LYS    19      17.664  11.550  -6.005  1.00   14.49         N  
ATOM    318  H   LYS    19      17.324  10.807  -5.407  1.00   13.81         H  
ATOM    319  CA  LYS    19      16.646  12.352  -6.732  1.00   15.74         C  
ATOM    320  HA  LYS    19      17.013  13.373  -6.863  1.00   19.27         H  
ATOM    321  CB  LYS    19      16.353  11.748  -8.125  1.00   20.52         C  
ATOM    322  HB2 LYS    19      16.086  10.696  -8.006  1.00   48.05         H  
ATOM    323  HB3 LYS    19      15.491  12.263  -8.553  1.00   51.17         H  
ATOM    324  CG  LYS    19      17.512  11.864  -9.129  1.00   49.92         C  
ATOM    325  HG2 LYS    19      17.780  12.914  -9.253  1.00  103.01         H  
ATOM    326  HG3 LYS    19      18.375  11.329  -8.748  1.00  101.32         H  
ATOM    327  CD  LYS    19      17.128  11.276 -10.496  1.00   58.52         C  
ATOM    328  HD2 LYS    19      16.703  10.278 -10.371  1.00   83.04         H  
ATOM    329  HD3 LYS    19      16.365  11.915 -10.944  1.00   82.98         H  
ATOM    330  CE  LYS    19      18.326  11.201 -11.454  1.00  125.62         C  
ATOM    331  HE2 LYS    19      17.940  11.069 -12.469  1.00  183.36         H  
ATOM    332  HE3 LYS    19      18.873  12.148 -11.425  1.00  190.72         H  
ATOM    333  NZ  LYS    19      19.228  10.063 -11.135  1.00  171.69         N  
ATOM    334  HZ1 LYS    19      18.714   9.183 -11.187  1.00  215.64         H  
ATOM    335  HZ2 LYS    19      19.974   9.982 -11.815  1.00  215.35         H  
ATOM    336  HZ3 LYS    19      19.644  10.149 -10.220  1.00  214.23         H  
ATOM    337  C   LYS    19      15.337  12.434  -5.941  1.00   13.66         C  
ATOM    338  O   LYS    19      14.981  11.471  -5.268  1.00   13.33         O  
ATOM    339  N   VAL    20      14.592  13.538  -6.037  1.00   15.02         N  
ATOM    340  H   VAL    20      14.927  14.286  -6.626  1.00   18.64         H  
ATOM    341  CA  VAL    20      13.239  13.663  -5.445  1.00   14.20         C  
ATOM    342  HA  VAL    20      13.268  13.273  -4.427  1.00   13.45         H  
ATOM    343  CB  VAL    20      12.790  15.139  -5.357  1.00   17.65         C  
ATOM    344  HB  VAL    20      12.841  15.586  -6.351  1.00   33.13         H  
ATOM    345  CG1 VAL    20      11.356  15.295  -4.829  1.00   45.00         C  
ATOM    346 HG11 VAL    20      11.121  16.352  -4.700  1.00   85.43         H  
ATOM    347 HG12 VAL    20      10.641  14.882  -5.541  1.00   88.21         H  
ATOM    348 HG13 VAL    20      11.250  14.788  -3.868  1.00   84.35         H  
ATOM    349  CG2 VAL    20      13.702  15.938  -4.418  1.00   38.34         C  
ATOM    350 HG21 VAL    20      13.616  15.549  -3.404  1.00   78.62         H  
ATOM    351 HG22 VAL    20      14.740  15.875  -4.745  1.00   76.91         H  
ATOM    352 HG23 VAL    20      13.406  16.987  -4.421  1.00   77.79         H  
ATOM    353  C   VAL    20      12.220  12.833  -6.240  1.00   14.22         C  
ATOM    354  O   VAL    20      12.183  12.900  -7.470  1.00   18.92         O  
ATOM    355  N   LEU    21      11.374  12.076  -5.534  1.00   12.92         N  
ATOM    356  H   LEU    21      11.482  12.070  -4.525  1.00   13.27         H  
ATOM    357  CA  LEU    21      10.252  11.300  -6.088  1.00   13.90         C  
ATOM    358  HA  LEU    21      10.361  11.220  -7.170  1.00   15.81         H  
ATOM    359  CB  LEU    21      10.277   9.880  -5.491  1.00   12.65         C  
ATOM    360  HB2 LEU    21      10.133   9.951  -4.412  1.00   13.76         H  
ATOM    361  HB3 LEU    21       9.437   9.320  -5.904  1.00   14.96         H  
ATOM    362  CG  LEU    21      11.572   9.091  -5.766  1.00   11.94         C  
ATOM    363  HG  LEU    21      12.422   9.641  -5.371  1.00   13.43         H  
ATOM    364  CD1 LEU    21      11.510   7.736  -5.062  1.00   12.68         C  
ATOM    365 HD11 LEU    21      12.417   7.166  -5.263  1.00   40.74         H  
ATOM    366 HD12 LEU    21      11.423   7.881  -3.986  1.00   40.90         H  
ATOM    367 HD13 LEU    21      10.650   7.175  -5.417  1.00   40.89         H  
ATOM    368  CD2 LEU    21      11.792   8.864  -7.262  1.00   15.35         C  
ATOM    369 HD21 LEU    21      12.033   9.807  -7.750  1.00   44.03         H  
ATOM    370 HD22 LEU    21      12.614   8.171  -7.425  1.00   44.48         H  
ATOM    371 HD23 LEU    21      10.888   8.452  -7.703  1.00   44.81         H  
ATOM    372  C   LEU    21       8.887  11.971  -5.836  1.00   16.56         C  
ATOM    373  O   LEU    21       7.973  11.834  -6.652  1.00   21.71         O  
ATOM    374  N   GLY    22       8.753  12.715  -4.734  1.00   16.68         N  
ATOM    375  H   GLY    22       9.531  12.745  -4.086  1.00   16.71         H  
ATOM    376  CA  GLY    22       7.568  13.508  -4.384  1.00   19.97         C  
ATOM    377  HA2 GLY    22       7.313  14.160  -5.220  1.00   24.40         H  
ATOM    378  HA3 GLY    22       6.723  12.847  -4.192  1.00   24.42         H  
ATOM    379  C   GLY    22       7.803  14.373  -3.140  1.00   19.30         C  
ATOM    380  O   GLY    22       8.677  14.064  -2.329  1.00   18.91         O  
ATOM    381  N   SER    23       7.054  15.470  -2.987  1.00   23.74         N  
ATOM    382  H   SER    23       6.337  15.671  -3.671  1.00   28.64         H  
ATOM    383  CA  SER    23       7.248  16.438  -1.893  1.00   26.45         C  
ATOM    384  HA  SER    23       7.526  15.891  -0.994  1.00   25.18         H  
ATOM    385  CB  SER    23       8.404  17.384  -2.245  1.00   31.20         C  
ATOM    386  HB2 SER    23       9.243  16.810  -2.640  1.00   34.09         H  
ATOM    387  HB3 SER    23       8.075  18.088  -3.012  1.00   39.80         H  
ATOM    388  OG  SER    23       8.831  18.090  -1.094  1.00   40.93         O  
ATOM    389  HG  SER    23       9.478  18.767  -1.373  1.00   59.91         H  
ATOM    390  C   SER    23       5.987  17.248  -1.553  1.00   35.29         C  
ATOM    391  O   SER    23       5.105  17.436  -2.396  1.00   43.34         O  
ATOM    392  N   GLY    24       5.915  17.744  -0.317  1.00   41.80         N  
ATOM    393  H   GLY    24       6.687  17.535   0.309  1.00   41.43         H  
ATOM    394  CA  GLY    24       4.859  18.610   0.217  1.00   56.60         C  
ATOM    395  HA2 GLY    24       4.575  19.351  -0.532  1.00   73.21         H  
ATOM    396  HA3 GLY    24       3.982  18.007   0.452  1.00   62.37         H  
ATOM    397  C   GLY    24       5.301  19.352   1.487  1.00   57.13         C  
ATOM    398  O   GLY    24       6.461  19.274   1.896  1.00   53.83         O  
ATOM    399  N   ALA    25       4.380  20.076   2.130  1.00   71.32         N  
ATOM    400  H   ALA    25       3.446  20.115   1.749  1.00   84.34         H  
ATOM    401  CA  ALA    25       4.685  20.915   3.299  1.00   79.73         C  
ATOM    402  HA  ALA    25       5.505  21.587   3.036  1.00   91.82         H  
ATOM    403  CB  ALA    25       3.448  21.771   3.600  1.00  109.41         C  
ATOM    404  HB1 ALA    25       3.188  22.369   2.725  1.00  142.44         H  
ATOM    405  HB2 ALA    25       2.604  21.133   3.867  1.00  148.12         H  
ATOM    406  HB3 ALA    25       3.662  22.443   4.432  1.00  147.29         H  
ATOM    407  C   ALA    25       5.129  20.121   4.550  1.00   61.74         C  
ATOM    408  O   ALA    25       5.913  20.627   5.356  1.00   73.73         O  
ATOM    409  N   PHE    26       4.640  18.885   4.718  1.00   46.40         N  
ATOM    410  H   PHE    26       3.975  18.553   4.034  1.00   49.26         H  
ATOM    411  CA  PHE    26       4.956  18.009   5.857  1.00   38.48         C  
ATOM    412  HA  PHE    26       5.132  18.623   6.742  1.00   44.41         H  
ATOM    413  CB  PHE    26       3.725  17.132   6.134  1.00   51.72         C  
ATOM    414  HB2 PHE    26       2.860  17.781   6.283  1.00   68.04         H  
ATOM    415  HB3 PHE    26       3.521  16.519   5.254  1.00   91.34         H  
ATOM    416  CG  PHE    26       3.847  16.224   7.345  1.00  105.86         C  
ATOM    417  CD1 PHE    26       3.592  16.731   8.634  1.00  205.52         C  
ATOM    418  HD1 PHE    26       3.313  17.769   8.762  1.00  243.77         H  
ATOM    419  CE1 PHE    26       3.699  15.893   9.759  1.00  371.69         C  
ATOM    420  HE1 PHE    26       3.504  16.286  10.748  1.00  541.78         H  
ATOM    421  CZ  PHE    26       4.056  14.542   9.598  1.00  429.93         C  
ATOM    422  HZ  PHE    26       4.136  13.896  10.462  1.00  630.84         H  
ATOM    423  CE2 PHE    26       4.307  14.031   8.313  1.00  342.16         C  
ATOM    424  HE2 PHE    26       4.583  12.992   8.189  1.00  483.83         H  
ATOM    425  CD2 PHE    26       4.206  14.870   7.188  1.00  184.98         C  
ATOM    426  HD2 PHE    26       4.404  14.471   6.203  1.00  213.25         H  
ATOM    427  C   PHE    26       6.217  17.147   5.646  1.00   27.42         C  
ATOM    428  O   PHE    26       6.936  16.852   6.601  1.00   26.17         O  
ATOM    429  N   GLY    27       6.515  16.744   4.407  1.00   26.67         N  
ATOM    430  H   GLY    27       5.941  17.056   3.637  1.00   34.19         H  
ATOM    431  CA  GLY    27       7.592  15.794   4.118  1.00   22.59         C  
ATOM    432  HA2 GLY    27       8.499  16.118   4.624  1.00   24.80         H  
ATOM    433  HA3 GLY    27       7.325  14.817   4.523  1.00   27.05         H  
ATOM    434  C   GLY    27       7.918  15.615   2.632  1.00   20.59         C  
ATOM    435  O   GLY    27       7.210  16.105   1.750  1.00   26.39         O  
ATOM    436  N   THR    28       8.996  14.879   2.374  1.00   17.36         N  
ATOM    437  H   THR    28       9.505  14.515   3.175  1.00   18.18         H  
ATOM    438  CA  THR    28       9.587  14.623   1.051  1.00   15.58         C  
ATOM    439  HA  THR    28       8.851  14.815   0.274  1.00   17.05         H  
ATOM    440  CB  THR    28      10.800  15.546   0.821  1.00   17.09         C  
ATOM    441  HB  THR    28      11.572  15.276   1.543  1.00   17.80         H  
ATOM    442  CG2 THR    28      11.411  15.457  -0.577  1.00   18.50         C  
ATOM    443 HG21 THR    28      10.644  15.599  -1.333  1.00   47.05         H  
ATOM    444 HG22 THR    28      12.175  16.227  -0.691  1.00   45.88         H  
ATOM    445 HG23 THR    28      11.883  14.486  -0.721  1.00   47.52         H  
ATOM    446  OG1 THR    28      10.458  16.900   1.045  1.00   21.02         O  
ATOM    447  HG1 THR    28       9.843  17.174   0.339  1.00   27.89         H  
ATOM    448  C   THR    28      10.021  13.160   0.948  1.00   13.23         C  
ATOM    449  O   THR    28      10.438  12.566   1.944  1.00   14.56         O  
ATOM    450  N   VAL    29       9.951  12.574  -0.250  1.00   12.43         N  
ATOM    451  H   VAL    29       9.590  13.116  -1.030  1.00   14.92         H  
ATOM    452  CA  VAL    29      10.477  11.234  -0.549  1.00   10.12         C  
ATOM    453  HA  VAL    29      11.005  10.873   0.329  1.00    9.37         H  
ATOM    454  CB  VAL    29       9.360  10.209  -0.838  1.00   11.90         C  
ATOM    455  HB  VAL    29       8.814  10.510  -1.733  1.00   14.84         H  
ATOM    456  CG1 VAL    29       9.945   8.807  -1.063  1.00   12.81         C  
ATOM    457 HG11 VAL    29      10.565   8.516  -0.215  1.00   41.24         H  
ATOM    458 HG12 VAL    29       9.140   8.084  -1.173  1.00   40.76         H  
ATOM    459 HG13 VAL    29      10.542   8.786  -1.974  1.00   41.52         H  
ATOM    460  CG2 VAL    29       8.371  10.112   0.332  1.00   16.01         C  
ATOM    461 HG21 VAL    29       8.900   9.843   1.244  1.00   45.19         H  
ATOM    462 HG22 VAL    29       7.861  11.064   0.475  1.00   45.34         H  
ATOM    463 HG23 VAL    29       7.619   9.353   0.119  1.00   45.17         H  
ATOM    464  C   VAL    29      11.493  11.308  -1.688  1.00    9.73         C  
ATOM    465  O   VAL    29      11.245  11.950  -2.711  1.00   12.36         O  
ATOM    466  N   TYR    30      12.629  10.636  -1.514  1.00    8.87         N  
ATOM    467  H   TYR    30      12.749  10.148  -0.632  1.00    9.74         H  
ATOM    468  CA  TYR    30      13.751  10.589  -2.454  1.00    8.66         C  
ATOM    469  HA  TYR    30      13.497  11.159  -3.344  1.00   10.32         H  
ATOM    470  CB  TYR    30      15.009  11.208  -1.819  1.00    9.57         C  
ATOM    471  HB2 TYR    30      15.372  10.528  -1.047  1.00   10.34         H  
ATOM    472  HB3 TYR    30      15.790  11.254  -2.580  1.00   11.44         H  
ATOM    473  CG  TYR    30      14.871  12.582  -1.190  1.00   10.80         C  
ATOM    474  CD1 TYR    30      14.420  12.698   0.140  1.00   12.44         C  
ATOM    475  HD1 TYR    30      14.113  11.819   0.687  1.00   14.42         H  
ATOM    476  CE1 TYR    30      14.411  13.951   0.778  1.00   14.94         C  
ATOM    477  HE1 TYR    30      14.092  14.032   1.801  1.00   18.89         H  
ATOM    478  CZ  TYR    30      14.863  15.099   0.095  1.00   16.31         C  
ATOM    479  OH  TYR    30      14.919  16.295   0.739  1.00   21.40         O  
ATOM    480  HH  TYR    30      14.893  16.180   1.710  1.00   35.57         H  
ATOM    481  CE2 TYR    30      15.293  14.988  -1.245  1.00   16.44         C  
ATOM    482  HE2 TYR    30      15.641  15.869  -1.765  1.00   21.64         H  
ATOM    483  CD2 TYR    30      15.296  13.731  -1.886  1.00   13.49         C  
ATOM    484  HD2 TYR    30      15.656  13.647  -2.903  1.00   16.07         H  
ATOM    485  C   TYR    30      14.078   9.149  -2.872  1.00    7.66         C  
ATOM    486  O   TYR    30      13.911   8.219  -2.084  1.00    8.68         O  
ATOM    487  N   LYS    31      14.639   8.972  -4.071  1.00    8.07         N  
ATOM    488  H   LYS    31      14.722   9.801  -4.652  1.00   10.17         H  
ATOM    489  CA  LYS    31      15.464   7.815  -4.446  1.00    8.17         C  
ATOM    490  HA  LYS    31      14.975   6.896  -4.113  1.00    9.12         H  
ATOM    491  CB  LYS    31      15.602   7.785  -5.980  1.00   12.79         C  
ATOM    492  HB2 LYS    31      14.606   7.685  -6.409  1.00   38.37         H  
ATOM    493  HB3 LYS    31      16.028   8.730  -6.322  1.00   47.25         H  
ATOM    494  CG  LYS    31      16.474   6.632  -6.503  1.00   28.14         C  
ATOM    495  HG2 LYS    31      17.506   6.782  -6.184  1.00   73.92         H  
ATOM    496  HG3 LYS    31      16.109   5.689  -6.096  1.00   65.18         H  
ATOM    497  CD  LYS    31      16.441   6.567  -8.036  1.00   24.55         C  
ATOM    498  HD2 LYS    31      15.423   6.354  -8.365  1.00   42.37         H  
ATOM    499  HD3 LYS    31      16.755   7.529  -8.447  1.00   44.57         H  
ATOM    500  CE  LYS    31      17.388   5.468  -8.534  1.00   60.27         C  
ATOM    501  HE2 LYS    31      18.403   5.700  -8.198  1.00  111.54         H  
ATOM    502  HE3 LYS    31      17.096   4.515  -8.082  1.00  109.15         H  
ATOM    503  NZ  LYS    31      17.359   5.360 -10.015  1.00   53.50         N  
ATOM    504  HZ1 LYS    31      17.617   6.245 -10.457  1.00   77.07         H  
ATOM    505  HZ2 LYS    31      18.007   4.656 -10.343  1.00   77.34         H  
ATOM    506  HZ3 LYS    31      16.437   5.118 -10.350  1.00   75.93         H  
ATOM    507  C   LYS    31      16.823   7.915  -3.746  1.00    8.11         C  
ATOM    508  O   LYS    31      17.326   9.020  -3.528  1.00   10.41         O  
ATOM    509  N   GLY    32      17.436   6.779  -3.433  1.00    8.19         N  
ATOM    510  H   GLY    32      16.951   5.903  -3.605  1.00    8.93         H  
ATOM    511  CA  GLY    32      18.742   6.705  -2.787  1.00    9.51         C  
ATOM    512  HA2 GLY    32      19.408   7.451  -3.218  1.00   13.39         H  
ATOM    513  HA3 GLY    32      18.617   6.939  -1.730  1.00   11.96         H  
ATOM    514  C   GLY    32      19.421   5.337  -2.894  1.00    9.30         C  
ATOM    515  O   GLY    32      18.924   4.419  -3.549  1.00   11.20         O  
ATOM    516  N   LEU    33      20.560   5.207  -2.213  1.00   10.11         N  
ATOM    517  H   LEU    33      20.880   6.018  -1.692  1.00   11.55         H  
ATOM    518  CA  LEU    33      21.301   3.953  -2.017  1.00   11.47         C  
ATOM    519  HA  LEU    33      20.639   3.110  -2.207  1.00   12.39         H  
ATOM    520  CB  LEU    33      22.499   3.859  -2.989  1.00   17.64         C  
ATOM    521  HB2 LEU    33      23.104   4.758  -2.869  1.00   42.18         H  
ATOM    522  HB3 LEU    33      23.118   3.009  -2.699  1.00   55.32         H  
ATOM    523  CG  LEU    33      22.143   3.699  -4.481  1.00   34.01         C  
ATOM    524  HG  LEU    33      21.486   4.508  -4.789  1.00   89.12         H  
ATOM    525  CD1 LEU    33      23.415   3.769  -5.328  1.00   64.56         C  
ATOM    526 HD11 LEU    33      24.087   2.949  -5.072  1.00  111.96         H  
ATOM    527 HD12 LEU    33      23.158   3.708  -6.385  1.00  112.96         H  
ATOM    528 HD13 LEU    33      23.924   4.717  -5.150  1.00  110.37         H  
ATOM    529  CD2 LEU    33      21.450   2.370  -4.780  1.00   85.24         C  
ATOM    530 HD21 LEU    33      21.259   2.289  -5.849  1.00  134.36         H  
ATOM    531 HD22 LEU    33      22.066   1.534  -4.456  1.00  138.38         H  
ATOM    532 HD23 LEU    33      20.494   2.332  -4.263  1.00  137.32         H  
ATOM    533  C   LEU    33      21.765   3.827  -0.557  1.00   11.53         C  
ATOM    534  O   LEU    33      21.966   4.830   0.129  1.00   14.78         O  
ATOM    535  N   TRP    34      21.969   2.590  -0.103  1.00   11.89         N  
ATOM    536  H   TRP    34      21.744   1.821  -0.723  1.00   13.38         H  
ATOM    537  CA  TRP    34      22.537   2.240   1.207  1.00   11.80         C  
ATOM    538  HA  TRP    34      23.040   3.105   1.636  1.00   14.04         H  
ATOM    539  CB  TRP    34      21.405   1.822   2.159  1.00   13.25         C  
ATOM    540  HB2 TRP    34      20.819   2.706   2.411  1.00   16.94         H  
ATOM    541  HB3 TRP    34      20.756   1.132   1.619  1.00   14.99         H  
ATOM    542  CG  TRP    34      21.799   1.136   3.435  1.00   14.03         C  
ATOM    543  CD1 TRP    34      22.654   1.616   4.366  1.00   17.35         C  
ATOM    544  HD1 TRP    34      23.160   2.570   4.311  1.00   20.54         H  
ATOM    545  NE1 TRP    34      22.800   0.699   5.387  1.00   19.79         N  
ATOM    546  HE1 TRP    34      23.410   0.845   6.182  1.00   24.80         H  
ATOM    547  CE2 TRP    34      22.013  -0.413   5.186  1.00   18.48         C  
ATOM    548  CZ2 TRP    34      21.800  -1.582   5.931  1.00   23.48         C  
ATOM    549  HZ2 TRP    34      22.313  -1.731   6.870  1.00   29.52         H  
ATOM    550  CH2 TRP    34      20.907  -2.549   5.440  1.00   24.90         C  
ATOM    551  HH2 TRP    34      20.731  -3.458   5.997  1.00   32.13         H  
ATOM    552  CZ3 TRP    34      20.242  -2.335   4.220  1.00   21.57         C  
ATOM    553  HZ3 TRP    34      19.561  -3.087   3.844  1.00   26.18         H  
ATOM    554  CE3 TRP    34      20.462  -1.155   3.483  1.00   16.70         C  
ATOM    555  HE3 TRP    34      19.937  -0.998   2.553  1.00   17.53         H  
ATOM    556  CD2 TRP    34      21.357  -0.164   3.942  1.00   14.88         C  
ATOM    557  C   TRP    34      23.581   1.129   1.055  1.00   12.09         C  
ATOM    558  O   TRP    34      23.386   0.205   0.264  1.00   13.16         O  
ATOM    559  N   ILE    35      24.678   1.211   1.812  1.00   14.80         N  
ATOM    560  H   ILE    35      24.777   2.009   2.432  1.00   17.33         H  
ATOM    561  CA  ILE    35      25.700   0.160   1.902  1.00   18.71         C  
ATOM    562  HA  ILE    35      25.469  -0.625   1.189  1.00   19.15         H  
ATOM    563  CB  ILE    35      27.091   0.699   1.491  1.00   27.40         C  
ATOM    564  HB  ILE    35      27.323   1.576   2.099  1.00   30.03         H  
ATOM    565  CG2 ILE    35      28.175  -0.367   1.742  1.00   37.66         C  
ATOM    566 HG21 ILE    35      28.238  -0.608   2.803  1.00   69.44         H  
ATOM    567 HG22 ILE    35      27.938  -1.272   1.182  1.00   68.60         H  
ATOM    568 HG23 ILE    35      29.153   0.003   1.441  1.00   67.77         H  
ATOM    569  CG1 ILE    35      27.073   1.118  -0.000  1.00   34.74         C  
ATOM    570 HG12 ILE    35      26.865   0.244  -0.617  1.00   65.89         H  
ATOM    571 HG13 ILE    35      26.271   1.838  -0.161  1.00   50.15         H  
ATOM    572  CD1 ILE    35      28.366   1.773  -0.501  1.00   70.77         C  
ATOM    573 HD11 ILE    35      28.202   2.172  -1.502  1.00  117.41         H  
ATOM    574 HD12 ILE    35      28.651   2.589   0.163  1.00  116.76         H  
ATOM    575 HD13 ILE    35      29.172   1.040  -0.552  1.00  116.37         H  
ATOM    576  C   ILE    35      25.676  -0.436   3.324  1.00   22.04         C  
ATOM    577  O   ILE    35      26.005   0.280   4.277  1.00   27.91         O  
ATOM    578  N   PRO    36      25.306  -1.721   3.502  1.00   23.30         N  
ATOM    579  CD  PRO    36      24.728  -2.611   2.508  1.00   23.36         C  
ATOM    580  HD2 PRO    36      25.526  -3.128   1.974  1.00   28.25         H  
ATOM    581  HD3 PRO    36      24.087  -2.075   1.810  1.00   27.54         H  
ATOM    582  CG  PRO    36      23.894  -3.614   3.295  1.00   31.59         C  
ATOM    583  HG2 PRO    36      23.809  -4.567   2.771  1.00   48.56         H  
ATOM    584  HG3 PRO    36      22.908  -3.193   3.488  1.00   41.64         H  
ATOM    585  CB  PRO    36      24.666  -3.749   4.607  1.00   35.17         C  
ATOM    586  HB2 PRO    36      25.426  -4.521   4.499  1.00   45.77         H  
ATOM    587  HB3 PRO    36      24.003  -3.990   5.438  1.00   45.83         H  
ATOM    588  CA  PRO    36      25.324  -2.380   4.807  1.00   30.74         C  
ATOM    589  HA  PRO    36      24.712  -1.795   5.494  1.00   35.44         H  
ATOM    590  C   PRO    36      26.745  -2.504   5.381  1.00   36.23         C  
ATOM    591  O   PRO    36      27.724  -2.612   4.636  1.00   35.21         O  
ATOM    592  N   GLU    37      26.867  -2.504   6.711  1.00   50.87         N  
ATOM    593  H   GLU    37      26.025  -2.460   7.266  1.00   59.31         H  
ATOM    594  CA  GLU    37      28.154  -2.424   7.420  1.00   66.27         C  
ATOM    595  HA  GLU    37      28.623  -1.476   7.151  1.00   67.91         H  
ATOM    596  CB  GLU    37      27.900  -2.389   8.938  1.00   92.97         C  
ATOM    597  HB2 GLU    37      27.247  -1.543   9.159  1.00  101.66         H  
ATOM    598  HB3 GLU    37      27.391  -3.306   9.239  1.00  119.16         H  
ATOM    599  CG  GLU    37      29.197  -2.234   9.750  1.00  125.74         C  
ATOM    600  HG2 GLU    37      29.810  -3.129   9.628  1.00  165.64         H  
ATOM    601  HG3 GLU    37      29.756  -1.387   9.345  1.00  156.89         H  
ATOM    602  CD  GLU    37      28.941  -2.006  11.255  1.00  161.51         C  
ATOM    603  OE1 GLU    37      27.979  -2.578  11.824  1.00  226.45         O  
ATOM    604  OE2 GLU    37      29.728  -1.263  11.893  1.00  224.81         O  
ATOM    605  C   GLU    37      29.126  -3.557   7.026  1.00   70.98         C  
ATOM    606  O   GLU    37      28.876  -4.737   7.287  1.00   80.33         O  
ATOM    607  N   GLY    38      30.241  -3.189   6.382  1.00   77.60         N  
ATOM    608  H   GLY    38      30.372  -2.206   6.189  1.00   83.45         H  
ATOM    609  CA  GLY    38      31.277  -4.111   5.893  1.00   89.84         C  
ATOM    610  HA2 GLY    38      32.160  -3.529   5.627  1.00  108.27         H  
ATOM    611  HA3 GLY    38      31.553  -4.789   6.701  1.00  110.37         H  
ATOM    612  C   GLY    38      30.894  -4.965   4.671  1.00   71.79         C  
ATOM    613  O   GLY    38      31.724  -5.739   4.192  1.00   77.65         O  
ATOM    614  N   GLU    39      29.666  -4.850   4.150  1.00   61.98         N  
ATOM    615  H   GLU    39      29.028  -4.185   4.576  1.00   70.05         H  
ATOM    616  CA  GLU    39      29.152  -5.700   3.062  1.00   52.05         C  
ATOM    617  HA  GLU    39      29.602  -6.689   3.159  1.00   59.84         H  
ATOM    618  CB  GLU    39      27.629  -5.850   3.230  1.00   55.74         C  
ATOM    619  HB2 GLU    39      27.390  -5.955   4.289  1.00   70.23         H  
ATOM    620  HB3 GLU    39      27.149  -4.937   2.872  1.00   69.97         H  
ATOM    621  CG  GLU    39      27.029  -7.048   2.475  1.00   95.04         C  
ATOM    622  HG2 GLU    39      25.945  -7.003   2.581  1.00  142.52         H  
ATOM    623  HG3 GLU    39      27.249  -6.950   1.412  1.00  133.83         H  
ATOM    624  CD  GLU    39      27.528  -8.420   2.980  1.00  110.35         C  
ATOM    625  OE1 GLU    39      27.737  -8.598   4.204  1.00  154.66         O  
ATOM    626  OE2 GLU    39      27.696  -9.345   2.149  1.00  154.96         O  
ATOM    627  C   GLU    39      29.503  -5.181   1.653  1.00   45.61         C  
ATOM    628  O   GLU    39      29.529  -5.959   0.699  1.00   47.88         O  
ATOM    629  N   LYS    40      29.786  -3.874   1.518  1.00   54.48         N  
ATOM    630  H   LYS    40      29.734  -3.333   2.372  1.00   65.97         H  
ATOM    631  CA  LYS    40      30.162  -3.136   0.286  1.00   65.20         C  
ATOM    632  HA  LYS    40      30.320  -2.099   0.585  1.00   83.81         H  
ATOM    633  CB  LYS    40      31.527  -3.658  -0.212  1.00   96.68         C  
ATOM    634  HB2 LYS    40      32.182  -3.778   0.652  1.00  105.59         H  
ATOM    635  HB3 LYS    40      31.394  -4.637  -0.676  1.00  128.95         H  
ATOM    636  CG  LYS    40      32.214  -2.720  -1.220  1.00  146.91         C  
ATOM    637  HG2 LYS    40      31.584  -2.621  -2.104  1.00  191.88         H  
ATOM    638  HG3 LYS    40      32.336  -1.732  -0.772  1.00  173.25         H  
ATOM    639  CD  LYS    40      33.586  -3.235  -1.684  1.00  233.57         C  
ATOM    640  HD2 LYS    40      33.469  -4.236  -2.104  1.00  281.91         H  
ATOM    641  HD3 LYS    40      33.949  -2.573  -2.471  1.00  291.90         H  
ATOM    642  CE  LYS    40      34.618  -3.270  -0.547  1.00  334.10         C  
ATOM    643  HE2 LYS    40      34.692  -2.269  -0.110  1.00  379.53         H  
ATOM    644  HE3 LYS    40      34.266  -3.951   0.233  1.00  373.83         H  
ATOM    645  NZ  LYS    40      35.952  -3.710  -1.034  1.00  486.18         N  
ATOM    646  HZ1 LYS    40      36.626  -3.730  -0.279  1.00  565.93         H  
ATOM    647  HZ2 LYS    40      35.911  -4.639  -1.430  1.00  562.66         H  
ATOM    648  HZ3 LYS    40      36.309  -3.084  -1.743  1.00  556.74         H  
ATOM    649  C   LYS    40      29.094  -3.062  -0.827  1.00   49.65         C  
ATOM    650  O   LYS    40      29.084  -2.089  -1.583  1.00   75.37         O  
ATOM    651  N   VAL    41      28.175  -4.026  -0.918  1.00   33.06         N  
ATOM    652  H   VAL    41      28.289  -4.822  -0.304  1.00   42.66         H  
ATOM    653  CA  VAL    41      27.057  -4.035  -1.887  1.00   26.24         C  
ATOM    654  HA  VAL    41      27.489  -3.948  -2.884  1.00   29.25         H  
ATOM    655  CB  VAL    41      26.255  -5.352  -1.854  1.00   32.37         C  
ATOM    656  HB  VAL    41      25.552  -5.332  -2.686  1.00   66.93         H  
ATOM    657  CG1 VAL    41      27.169  -6.566  -2.061  1.00   71.26         C  
ATOM    658 HG11 VAL    41      27.835  -6.698  -1.210  1.00  118.02         H  
ATOM    659 HG12 VAL    41      26.569  -7.467  -2.173  1.00  116.14         H  
ATOM    660 HG13 VAL    41      27.761  -6.429  -2.966  1.00  120.41         H  
ATOM    661  CG2 VAL    41      25.428  -5.533  -0.573  1.00   44.86         C  
ATOM    662 HG21 VAL    41      24.611  -4.812  -0.551  1.00   83.62         H  
ATOM    663 HG22 VAL    41      24.999  -6.534  -0.541  1.00   84.07         H  
ATOM    664 HG23 VAL    41      26.053  -5.378   0.304  1.00   85.43         H  
ATOM    665  C   VAL    41      26.111  -2.843  -1.696  1.00   21.89         C  
ATOM    666  O   VAL    41      25.928  -2.355  -0.580  1.00   28.05         O  
ATOM    667  N   LYS    42      25.492  -2.384  -2.789  1.00   20.31         N  
ATOM    668  H   LYS    42      25.657  -2.881  -3.661  1.00   24.67         H  
ATOM    669  CA  LYS    42      24.556  -1.251  -2.812  1.00   19.69         C  
ATOM    670  HA  LYS    42      24.679  -0.661  -1.901  1.00   22.44         H  
ATOM    671  CB  LYS    42      24.841  -0.324  -4.013  1.00   28.87         C  
ATOM    672  HB2 LYS    42      24.785  -0.891  -4.945  1.00   43.70         H  
ATOM    673  HB3 LYS    42      24.048   0.423  -4.041  1.00   43.32         H  
ATOM    674  CG  LYS    42      26.178   0.444  -3.952  1.00   33.93         C  
ATOM    675  HG2 LYS    42      26.092   1.313  -4.602  1.00   70.00         H  
ATOM    676  HG3 LYS    42      26.337   0.810  -2.938  1.00   72.25         H  
ATOM    677  CD  LYS    42      27.397  -0.380  -4.402  1.00   52.88         C  
ATOM    678  HD2 LYS    42      27.545  -1.205  -3.710  1.00  103.54         H  
ATOM    679  HD3 LYS    42      27.214  -0.794  -5.395  1.00  106.02         H  
ATOM    680  CE  LYS    42      28.701   0.427  -4.412  1.00   71.44         C  
ATOM    681  HE2 LYS    42      28.757   1.036  -3.506  1.00  115.88         H  
ATOM    682  HE3 LYS    42      29.533  -0.283  -4.389  1.00  108.08         H  
ATOM    683  NZ  LYS    42      28.832   1.276  -5.619  1.00  110.39         N  
ATOM    684  HZ1 LYS    42      28.716   0.728  -6.473  1.00  152.79         H  
ATOM    685  HZ2 LYS    42      28.139   2.023  -5.656  1.00  153.23         H  
ATOM    686  HZ3 LYS    42      29.733   1.725  -5.663  1.00  151.37         H  
ATOM    687  C   LYS    42      23.113  -1.765  -2.829  1.00   15.49         C  
ATOM    688  O   LYS    42      22.729  -2.513  -3.726  1.00   19.09         O  
ATOM    689  N   ILE    43      22.305  -1.362  -1.854  1.00   13.28         N  
ATOM    690  H   ILE    43      22.695  -0.772  -1.127  1.00   14.84         H  
ATOM    691  CA  ILE    43      20.880  -1.709  -1.768  1.00   13.09         C  
ATOM    692  HA  ILE    43      20.716  -2.636  -2.311  1.00   15.94         H  
ATOM    693  CB  ILE    43      20.475  -1.982  -0.302  1.00   14.09         C  
ATOM    694  HB  ILE    43      20.568  -1.047   0.253  1.00   13.76         H  
ATOM    695  CG2 ILE    43      19.003  -2.421  -0.234  1.00   17.76         C  
ATOM    696 HG21 ILE    43      18.347  -1.594  -0.507  1.00   42.96         H  
ATOM    697 HG22 ILE    43      18.827  -3.255  -0.915  1.00   47.56         H  
ATOM    698 HG23 ILE    43      18.755  -2.736   0.780  1.00   49.24         H  
ATOM    699  CG1 ILE    43      21.373  -3.022   0.412  1.00   21.48         C  
ATOM    700 HG12 ILE    43      22.389  -2.633   0.466  1.00   62.30         H  
ATOM    701 HG13 ILE    43      21.025  -3.140   1.437  1.00   53.35         H  
ATOM    702  CD1 ILE    43      21.431  -4.414  -0.230  1.00   31.96         C  
ATOM    703 HD11 ILE    43      21.844  -4.341  -1.234  1.00   73.16         H  
ATOM    704 HD12 ILE    43      22.077  -5.058   0.368  1.00   71.64         H  
ATOM    705 HD13 ILE    43      20.437  -4.860  -0.271  1.00   71.62         H  
ATOM    706  C   ILE    43      20.029  -0.589  -2.404  1.00   12.61         C  
ATOM    707  O   ILE    43      20.168   0.564  -1.979  1.00   11.09         O  
ATOM    708  N   PRO    44      19.143  -0.880  -3.382  1.00   17.78         N  
ATOM    709  CD  PRO    44      19.050  -2.121  -4.134  1.00   29.46         C  
ATOM    710  HD2 PRO    44      18.418  -2.827  -3.593  1.00   35.63         H  
ATOM    711  HD3 PRO    44      20.033  -2.552  -4.322  1.00   36.32         H  
ATOM    712  CG  PRO    44      18.397  -1.748  -5.461  1.00   40.29         C  
ATOM    713  HG2 PRO    44      17.879  -2.595  -5.912  1.00   62.35         H  
ATOM    714  HG3 PRO    44      19.147  -1.345  -6.142  1.00   64.72         H  
ATOM    715  CB  PRO    44      17.435  -0.638  -5.053  1.00   26.11         C  
ATOM    716  HB2 PRO    44      16.519  -1.088  -4.666  1.00   32.96         H  
ATOM    717  HB3 PRO    44      17.211   0.026  -5.888  1.00   37.82         H  
ATOM    718  CA  PRO    44      18.200   0.092  -3.940  1.00   17.22         C  
ATOM    719  HA  PRO    44      18.764   0.910  -4.386  1.00   17.20         H  
ATOM    720  C   PRO    44      17.257   0.637  -2.864  1.00   13.32         C  
ATOM    721  O   PRO    44      16.517  -0.117  -2.226  1.00   17.05         O  
ATOM    722  N   VAL    45      17.273   1.955  -2.663  1.00    9.70         N  
ATOM    723  H   VAL    45      17.871   2.529  -3.249  1.00   11.21         H  
ATOM    724  CA  VAL    45      16.663   2.616  -1.503  1.00    7.25         C  
ATOM    725  HA  VAL    45      16.048   1.892  -0.972  1.00    9.26         H  
ATOM    726  CB  VAL    45      17.787   3.062  -0.537  1.00    9.43         C  
ATOM    727  HB  VAL    45      18.711   3.174  -1.097  1.00   53.33         H  
ATOM    728  CG1 VAL    45      17.562   4.383   0.199  1.00   49.64         C  
ATOM    729 HG11 VAL    45      16.664   4.319   0.813  1.00   98.80         H  
ATOM    730 HG12 VAL    45      18.420   4.602   0.835  1.00   98.14         H  
ATOM    731 HG13 VAL    45      17.461   5.196  -0.519  1.00  101.76         H  
ATOM    732  CG2 VAL    45      18.020   1.988   0.525  1.00   35.66         C  
ATOM    733 HG21 VAL    45      18.850   2.281   1.160  1.00   80.00         H  
ATOM    734 HG22 VAL    45      17.132   1.888   1.145  1.00   83.62         H  
ATOM    735 HG23 VAL    45      18.249   1.034   0.051  1.00   83.19         H  
ATOM    736  C   VAL    45      15.715   3.748  -1.906  1.00    5.73         C  
ATOM    737  O   VAL    45      15.934   4.454  -2.890  1.00    7.63         O  
ATOM    738  N   ALA    46      14.678   3.945  -1.097  1.00    5.68         N  
ATOM    739  H   ALA    46      14.570   3.305  -0.318  1.00    7.38         H  
ATOM    740  CA  ALA    46      13.900   5.172  -1.018  1.00    5.13         C  
ATOM    741  HA  ALA    46      14.334   5.901  -1.700  1.00    6.17         H  
ATOM    742  CB  ALA    46      12.464   4.902  -1.473  1.00    7.07         C  
ATOM    743  HB1 ALA    46      12.472   4.547  -2.503  1.00   35.62         H  
ATOM    744  HB2 ALA    46      12.005   4.149  -0.830  1.00   35.52         H  
ATOM    745  HB3 ALA    46      11.883   5.823  -1.422  1.00   35.63         H  
ATOM    746  C   ALA    46      13.984   5.750   0.406  1.00    4.85         C  
ATOM    747  O   ALA    46      14.027   5.010   1.393  1.00    6.98         O  
ATOM    748  N   ILE    47      14.035   7.077   0.516  1.00    5.45         N  
ATOM    749  H   ILE    47      13.968   7.620  -0.340  1.00    7.50         H  
ATOM    750  CA  ILE    47      14.247   7.807   1.772  1.00    5.54         C  
ATOM    751  HA  ILE    47      14.257   7.106   2.605  1.00    5.79         H  
ATOM    752  CB  ILE    47      15.615   8.534   1.768  1.00    6.93         C  
ATOM    753  HB  ILE    47      15.644   9.192   0.898  1.00    8.82         H  
ATOM    754  CG2 ILE    47      15.791   9.397   3.033  1.00    9.94         C  
ATOM    755 HG21 ILE    47      15.046  10.192   3.063  1.00   38.10         H  
ATOM    756 HG22 ILE    47      15.690   8.778   3.926  1.00   38.25         H  
ATOM    757 HG23 ILE    47      16.774   9.868   3.039  1.00   39.22         H  
ATOM    758  CG1 ILE    47      16.778   7.522   1.656  1.00    8.23         C  
ATOM    759 HG12 ILE    47      16.949   7.044   2.619  1.00   20.45         H  
ATOM    760 HG13 ILE    47      16.510   6.747   0.947  1.00   18.48         H  
ATOM    761  CD1 ILE    47      18.087   8.127   1.144  1.00   16.50         C  
ATOM    762 HD11 ILE    47      18.459   8.877   1.839  1.00   49.56         H  
ATOM    763 HD12 ILE    47      18.831   7.337   1.042  1.00   49.12         H  
ATOM    764 HD13 ILE    47      17.924   8.577   0.165  1.00   50.15         H  
ATOM    765  C   ILE    47      13.078   8.767   1.978  1.00    6.40         C  
ATOM    766  O   ILE    47      12.889   9.687   1.185  1.00    8.79         O  
ATOM    767  N   LYS    48      12.296   8.551   3.036  1.00    7.08         N  
ATOM    768  H   LYS    48      12.559   7.785   3.651  1.00    8.27         H  
ATOM    769  CA  LYS    48      11.235   9.451   3.505  1.00    8.43         C  
ATOM    770  HA  LYS    48      10.868  10.047   2.668  1.00    9.51         H  
ATOM    771  CB  LYS    48      10.077   8.589   4.037  1.00   10.61         C  
ATOM    772  HB2 LYS    48       9.780   7.896   3.246  1.00   27.29         H  
ATOM    773  HB3 LYS    48      10.428   8.000   4.883  1.00   30.32         H  
ATOM    774  CG  LYS    48       8.839   9.391   4.463  1.00   41.66         C  
ATOM    775  HG2 LYS    48       9.090  10.036   5.307  1.00   85.85         H  
ATOM    776  HG3 LYS    48       8.504  10.011   3.630  1.00   81.82         H  
ATOM    777  CD  LYS    48       7.709   8.433   4.873  1.00   41.29         C  
ATOM    778  HD2 LYS    48       7.494   7.753   4.047  1.00   52.42         H  
ATOM    779  HD3 LYS    48       8.031   7.848   5.737  1.00   48.24         H  
ATOM    780  CE  LYS    48       6.434   9.204   5.228  1.00   86.63         C  
ATOM    781  HE2 LYS    48       6.659   9.902   6.040  1.00  133.23         H  
ATOM    782  HE3 LYS    48       6.114   9.782   4.357  1.00  134.71         H  
ATOM    783  NZ  LYS    48       5.351   8.282   5.647  1.00   82.03         N  
ATOM    784  HZ1 LYS    48       5.633   7.739   6.466  1.00  107.05         H  
ATOM    785  HZ2 LYS    48       4.510   8.779   5.895  1.00  104.00         H  
ATOM    786  HZ3 LYS    48       5.109   7.616   4.911  1.00  106.63         H  
ATOM    787  C   LYS    48      11.814  10.408   4.549  1.00    9.49         C  
ATOM    788  O   LYS    48      12.540   9.982   5.443  1.00   12.42         O  
ATOM    789  N   GLU    49      11.514  11.695   4.445  1.00   10.99         N  
ATOM    790  H   GLU    49      10.942  11.986   3.658  1.00   13.33         H  
ATOM    791  CA  GLU    49      12.110  12.755   5.266  1.00   11.93         C  
ATOM    792  HA  GLU    49      12.542  12.328   6.173  1.00   12.83         H  
ATOM    793  CB  GLU    49      13.240  13.418   4.462  1.00   13.25         C  
ATOM    794  HB2 GLU    49      13.961  12.654   4.166  1.00   18.02         H  
ATOM    795  HB3 GLU    49      12.803  13.847   3.560  1.00   18.49         H  
ATOM    796  CG  GLU    49      13.982  14.528   5.216  1.00   16.30         C  
ATOM    797  HG2 GLU    49      13.273  15.305   5.503  1.00   24.21         H  
ATOM    798  HG3 GLU    49      14.422  14.116   6.127  1.00   23.66         H  
ATOM    799  CD  GLU    49      15.069  15.157   4.327  1.00   17.00         C  
ATOM    800  OE1 GLU    49      16.264  14.812   4.478  1.00   56.27         O  
ATOM    801  OE2 GLU    49      14.715  16.006   3.471  1.00   43.10         O  
ATOM    802  C   GLU    49      11.048  13.777   5.683  1.00   13.41         C  
ATOM    803  O   GLU    49      10.323  14.306   4.839  1.00   16.91         O  
ATOM    804  N   LEU    50      10.957  14.074   6.980  1.00   13.81         N  
ATOM    805  H   LEU    50      11.586  13.617   7.630  1.00   14.53         H  
ATOM    806  CA  LEU    50      10.081  15.131   7.495  1.00   16.07         C  
ATOM    807  HA  LEU    50       9.117  15.070   6.989  1.00   17.54         H  
ATOM    808  CB  LEU    50       9.855  14.917   9.000  1.00   17.43         C  
ATOM    809  HB2 LEU    50      10.823  14.932   9.502  1.00   18.85         H  
ATOM    810  HB3 LEU    50       9.269  15.749   9.384  1.00   22.13         H  
ATOM    811  CG  LEU    50       9.135  13.601   9.352  1.00   18.24         C  
ATOM    812  HG  LEU    50       9.702  12.757   8.960  1.00   34.22         H  
ATOM    813  CD1 LEU    50       9.066  13.459  10.868  1.00   36.47         C  
ATOM    814 HD11 LEU    50       8.567  14.324  11.305  1.00   75.85         H  
ATOM    815 HD12 LEU    50       8.520  12.556  11.133  1.00   73.98         H  
ATOM    816 HD13 LEU    50      10.079  13.383  11.257  1.00   74.46         H  
ATOM    817  CD2 LEU    50       7.709  13.533   8.804  1.00   42.79         C  
ATOM    818 HD21 LEU    50       7.229  12.613   9.139  1.00   82.87         H  
ATOM    819 HD22 LEU    50       7.131  14.386   9.159  1.00   84.89         H  
ATOM    820 HD23 LEU    50       7.721  13.533   7.716  1.00   80.97         H  
ATOM    821  C   LEU    50      10.661  16.523   7.189  1.00   18.09         C  
ATOM    822  O   LEU    50      11.871  16.735   7.292  1.00   19.38         O  
ATOM    823  N   ARG    51       9.809  17.482   6.809  1.00   21.31         N  
ATOM    824  H   ARG    51       8.819  17.255   6.784  1.00   23.38         H  
ATOM    825  CA  ARG    51      10.220  18.866   6.504  1.00   24.55         C  
ATOM    826  HA  ARG    51      11.215  18.833   6.066  1.00   24.34         H  
ATOM    827  CB  ARG    51       9.257  19.495   5.479  1.00   29.51         C  
ATOM    828  HB2 ARG    51       8.235  19.288   5.796  1.00   36.97         H  
ATOM    829  HB3 ARG    51       9.379  20.579   5.463  1.00   39.37         H  
ATOM    830  CG  ARG    51       9.457  18.960   4.046  1.00   32.02         C  
ATOM    831  HG2 ARG    51       9.718  17.903   4.072  1.00   44.84         H  
ATOM    832  HG3 ARG    51       8.507  19.051   3.523  1.00   46.60         H  
ATOM    833  CD  ARG    51      10.509  19.721   3.219  1.00   32.90         C  
ATOM    834  HD2 ARG    51      10.498  19.337   2.198  1.00   39.60         H  
ATOM    835  HD3 ARG    51      10.222  20.774   3.175  1.00   41.07         H  
ATOM    836  NE  ARG    51      11.874  19.621   3.769  1.00   30.46         N  
ATOM    837  HE  ARG    51      12.213  20.413   4.315  1.00   31.76         H  
ATOM    838  CZ  ARG    51      12.705  18.601   3.670  1.00   31.91         C  
ATOM    839  NH1 ARG    51      12.445  17.526   2.994  1.00   36.37         N  
ATOM    840 HH11 ARG    51      11.615  17.463   2.415  1.00   37.44         H  
ATOM    841 HH12 ARG    51      13.158  16.803   2.986  1.00   41.95         H  
ATOM    842  NH2 ARG    51      13.857  18.608   4.262  1.00   34.92         N  
ATOM    843 HH21 ARG    51      14.144  19.405   4.832  1.00   35.32         H  
ATOM    844 HH22 ARG    51      14.451  17.796   4.139  1.00   40.93         H  
ATOM    845  C   ARG    51      10.378  19.719   7.763  1.00   27.93         C  
ATOM    846  O   ARG    51       9.862  19.397   8.831  1.00   29.64         O  
ATOM    847  N   GLU    52      11.093  20.831   7.633  1.00   31.72         N  
ATOM    848  H   GLU    52      11.448  21.051   6.707  1.00   32.18         H  
ATOM    849  CA  GLU    52      11.544  21.695   8.735  1.00   37.69         C  
ATOM    850  HA  GLU    52      12.111  21.091   9.444  1.00   39.27         H  
ATOM    851  CB  GLU    52      12.488  22.779   8.174  1.00   41.82         C  
ATOM    852  HB2 GLU    52      11.966  23.368   7.419  1.00   43.76         H  
ATOM    853  HB3 GLU    52      12.743  23.454   8.991  1.00   50.17         H  
ATOM    854  CG  GLU    52      13.819  22.250   7.597  1.00   41.53         C  
ATOM    855  HG2 GLU    52      14.483  23.106   7.457  1.00   50.70         H  
ATOM    856  HG3 GLU    52      14.282  21.599   8.342  1.00   47.01         H  
ATOM    857  CD  GLU    52      13.716  21.502   6.249  1.00   36.73         C  
ATOM    858  OE1 GLU    52      12.712  21.649   5.513  1.00   67.90         O  
ATOM    859  OE2 GLU    52      14.639  20.725   5.911  1.00   68.10         O  
ATOM    860  C   GLU    52      10.396  22.348   9.536  1.00   44.86         C  
ATOM    861  O   GLU    52      10.600  22.778  10.673  1.00   53.71         O  
ATOM    862  N   ALA    53       9.183  22.395   8.973  1.00   47.58         N  
ATOM    863  H   ALA    53       9.093  22.052   8.029  1.00   46.46         H  
ATOM    864  CA  ALA    53       7.963  22.848   9.648  1.00   59.24         C  
ATOM    865  HA  ALA    53       8.185  23.768  10.191  1.00   71.42         H  
ATOM    866  CB  ALA    53       6.931  23.172   8.559  1.00   77.18         C  
ATOM    867  HB1 ALA    53       6.026  23.573   9.017  1.00  111.49         H  
ATOM    868  HB2 ALA    53       7.335  23.919   7.874  1.00  110.48         H  
ATOM    869  HB3 ALA    53       6.676  22.269   8.001  1.00  110.27         H  
ATOM    870  C   ALA    53       7.388  21.836  10.672  1.00   52.61         C  
ATOM    871  O   ALA    53       6.525  22.204  11.475  1.00   62.91         O  
ATOM    872  N   THR    54       7.821  20.568  10.646  1.00   41.89         N  
ATOM    873  H   THR    54       8.549  20.325   9.985  1.00   39.90         H  
ATOM    874  CA  THR    54       7.294  19.497  11.519  1.00   37.63         C  
ATOM    875  HA  THR    54       6.206  19.567  11.499  1.00   42.52         H  
ATOM    876  CB  THR    54       7.652  18.091  11.011  1.00   31.90         C  
ATOM    877  HB  THR    54       7.249  17.366  11.716  1.00   33.10         H  
ATOM    878  CG2 THR    54       7.019  17.806   9.651  1.00   34.49         C  
ATOM    879 HG21 THR    54       7.197  16.769   9.375  1.00   63.34         H  
ATOM    880 HG22 THR    54       5.944  17.965   9.711  1.00   63.26         H  
ATOM    881 HG23 THR    54       7.430  18.460   8.884  1.00   63.35         H  
ATOM    882  OG1 THR    54       9.046  17.887  10.935  1.00   28.48         O  
ATOM    883  HG1 THR    54       9.372  18.415  10.179  1.00   28.85         H  
ATOM    884  C   THR    54       7.713  19.637  12.989  1.00   38.20         C  
ATOM    885  O   THR    54       8.776  20.172  13.317  1.00   42.02         O  
ATOM    886  N   SER    55       6.854  19.154  13.891  1.00   39.30         N  
ATOM    887  H   SER    55       6.008  18.708  13.565  1.00   41.26         H  
ATOM    888  CA  SER    55       7.046  19.195  15.348  1.00   42.01         C  
ATOM    889  HA  SER    55       7.480  20.160  15.607  1.00   48.34         H  
ATOM    890  CB  SER    55       5.676  19.096  16.031  1.00   48.45         C  
ATOM    891  HB2 SER    55       5.785  19.244  17.105  1.00   68.94         H  
ATOM    892  HB3 SER    55       5.025  19.880  15.640  1.00   65.48         H  
ATOM    893  OG  SER    55       5.088  17.827  15.788  1.00   54.06         O  
ATOM    894  HG  SER    55       4.135  17.897  15.992  1.00   75.81         H  
ATOM    895  C   SER    55       7.968  18.075  15.866  1.00   37.16         C  
ATOM    896  O   SER    55       8.138  17.047  15.196  1.00   32.12         O  
ATOM    897  N   PRO    56       8.512  18.192  17.095  1.00   42.37         N  
ATOM    898  CD  PRO    56       8.597  19.402  17.903  1.00   53.79         C  
ATOM    899  HD2 PRO    56       7.666  19.546  18.453  1.00   59.87         H  
ATOM    900  HD3 PRO    56       8.822  20.281  17.299  1.00   58.60         H  
ATOM    901  CG  PRO    56       9.740  19.148  18.883  1.00   64.04         C  
ATOM    902  HG2 PRO    56       9.622  19.723  19.802  1.00   83.29         H  
ATOM    903  HG3 PRO    56      10.693  19.374  18.403  1.00   77.41         H  
ATOM    904  CB  PRO    56       9.632  17.645  19.132  1.00   54.20         C  
ATOM    905  HB2 PRO    56       8.858  17.461  19.880  1.00   60.90         H  
ATOM    906  HB3 PRO    56      10.583  17.221  19.458  1.00   63.31         H  
ATOM    907  CA  PRO    56       9.201  17.087  17.769  1.00   41.98         C  
ATOM    908  HA  PRO    56      10.091  16.828  17.195  1.00   41.18         H  
ATOM    909  C   PRO    56       8.321  15.835  17.927  1.00   37.98         C  
ATOM    910  O   PRO    56       8.826  14.715  17.848  1.00   36.63         O  
ATOM    911  N   LYS    57       6.998  16.011  18.080  1.00   40.16         N  
ATOM    912  H   LYS    57       6.657  16.961  18.134  1.00   45.55         H  
ATOM    913  CA  LYS    57       6.013  14.918  18.130  1.00   40.04         C  
ATOM    914  HA  LYS    57       6.342  14.193  18.878  1.00   43.11         H  
ATOM    915  CB  LYS    57       4.651  15.479  18.576  1.00   50.43         C  
ATOM    916  HB2 LYS    57       4.788  16.029  19.510  1.00   63.93         H  
ATOM    917  HB3 LYS    57       4.272  16.171  17.823  1.00   60.87         H  
ATOM    918  CG  LYS    57       3.614  14.369  18.810  1.00   69.52         C  
ATOM    919  HG2 LYS    57       3.427  13.841  17.874  1.00   99.69         H  
ATOM    920  HG3 LYS    57       4.004  13.662  19.544  1.00  105.97         H  
ATOM    921  CD  LYS    57       2.291  14.953  19.325  1.00  109.68         C  
ATOM    922  HD2 LYS    57       2.468  15.470  20.269  1.00  159.00         H  
ATOM    923  HD3 LYS    57       1.904  15.666  18.594  1.00  152.50         H  
ATOM    924  CE  LYS    57       1.269  13.831  19.537  1.00  163.08         C  
ATOM    925  HE2 LYS    57       1.114  13.313  18.586  1.00  198.69         H  
ATOM    926  HE3 LYS    57       1.681  13.108  20.248  1.00  217.18         H  
ATOM    927  NZ  LYS    57      -0.026  14.358  20.042  1.00  252.45         N  
ATOM    928  HZ1 LYS    57      -0.693  13.610  20.175  1.00  312.57         H  
ATOM    929  HZ2 LYS    57       0.088  14.827  20.930  1.00  313.30         H  
ATOM    930  HZ3 LYS    57      -0.432  15.017  19.392  1.00  310.62         H  
ATOM    931  C   LYS    57       5.927  14.164  16.800  1.00   32.74         C  
ATOM    932  O   LYS    57       6.039  12.942  16.799  1.00   31.86         O  
ATOM    933  N   ALA    58       5.835  14.861  15.665  1.00   30.90         N  
ATOM    934  H   ALA    58       5.750  15.870  15.721  1.00   34.61         H  
ATOM    935  CA  ALA    58       5.862  14.232  14.338  1.00   27.43         C  
ATOM    936  HA  ALA    58       5.043  13.514  14.270  1.00   30.42         H  
ATOM    937  CB  ALA    58       5.636  15.322  13.284  1.00   30.80         C  
ATOM    938  HB1 ALA    58       5.659  14.881  12.287  1.00   59.21         H  
ATOM    939  HB2 ALA    58       4.665  15.794  13.442  1.00   60.42         H  
ATOM    940  HB3 ALA    58       6.417  16.077  13.358  1.00   59.47         H  
ATOM    941  C   ALA    58       7.179  13.466  14.086  1.00   21.97         C  
ATOM    942  O   ALA    58       7.171  12.343  13.578  1.00   21.39         O  
ATOM    943  N   ASN    59       8.308  14.038  14.523  1.00   21.42         N  
ATOM    944  H   ASN    59       8.234  14.965  14.927  1.00   24.98         H  
ATOM    945  CA  ASN    59       9.634  13.412  14.462  1.00   19.50         C  
ATOM    946  HA  ASN    59       9.760  12.981  13.468  1.00   18.33         H  
ATOM    947  CB  ASN    59      10.710  14.502  14.633  1.00   23.05         C  
ATOM    948  HB2 ASN    59      10.478  15.133  15.490  1.00   27.41         H  
ATOM    949  HB3 ASN    59      11.673  14.028  14.821  1.00   26.43         H  
ATOM    950  CG  ASN    59      10.858  15.357  13.382  1.00   26.28         C  
ATOM    951  OD1 ASN    59      11.671  15.079  12.514  1.00   28.81         O  
ATOM    952  ND2 ASN    59      10.075  16.398  13.234  1.00   35.89         N  
ATOM    953 HD21 ASN    59      10.075  16.898  12.351  1.00   44.18         H  
ATOM    954 HD22 ASN    59       9.396  16.633  13.947  1.00   41.28         H  
ATOM    955  C   ASN    59       9.813  12.220  15.432  1.00   20.39         C  
ATOM    956  O   ASN    59      10.748  11.437  15.258  1.00   24.02         O  
ATOM    957  N   LYS    60       8.907  12.025  16.402  1.00   22.33         N  
ATOM    958  H   LYS    60       8.214  12.749  16.545  1.00   26.05         H  
ATOM    959  CA  LYS    60       8.785  10.794  17.204  1.00   24.45         C  
ATOM    960  HA  LYS    60       9.760  10.304  17.249  1.00   25.38         H  
ATOM    961  CB  LYS    60       8.383  11.170  18.641  1.00   32.90         C  
ATOM    962  HB2 LYS    60       9.057  11.951  18.999  1.00   52.91         H  
ATOM    963  HB3 LYS    60       7.366  11.563  18.651  1.00   55.98         H  
ATOM    964  CG  LYS    60       8.474   9.972  19.599  1.00   70.55         C  
ATOM    965  HG2 LYS    60       7.759   9.206  19.295  1.00  121.90         H  
ATOM    966  HG3 LYS    60       9.480   9.554  19.555  1.00  120.31         H  
ATOM    967  CD  LYS    60       8.169  10.397  21.042  1.00  114.37         C  
ATOM    968  HD2 LYS    60       8.881  11.165  21.349  1.00  147.58         H  
ATOM    969  HD3 LYS    60       7.158  10.806  21.092  1.00  159.17         H  
ATOM    970  CE  LYS    60       8.282   9.189  21.980  1.00  208.44         C  
ATOM    971  HE2 LYS    60       7.571   8.423  21.656  1.00  257.61         H  
ATOM    972  HE3 LYS    60       9.289   8.769  21.892  1.00  255.35         H  
ATOM    973  NZ  LYS    60       8.013   9.566  23.393  1.00  341.80         N  
ATOM    974  HZ1 LYS    60       7.081   9.942  23.502  1.00  413.16         H  
ATOM    975  HZ2 LYS    60       8.091   8.763  24.003  1.00  414.79         H  
ATOM    976  HZ3 LYS    60       8.670  10.261  23.720  1.00  412.54         H  
ATOM    977  C   LYS    60       7.818   9.782  16.573  1.00   23.41         C  
ATOM    978  O   LYS    60       8.130   8.598  16.509  1.00   24.51         O  
ATOM    979  N   GLU    61       6.675  10.231  16.054  1.00   24.78         N  
ATOM    980  H   GLU    61       6.465  11.216  16.168  1.00   26.90         H  
ATOM    981  CA  GLU    61       5.640   9.369  15.451  1.00   27.58         C  
ATOM    982  HA  GLU    61       5.347   8.611  16.180  1.00   32.57         H  
ATOM    983  CB  GLU    61       4.397  10.209  15.115  1.00   34.76         C  
ATOM    984  HB2 GLU    61       4.710  11.106  14.578  1.00   47.34         H  
ATOM    985  HB3 GLU    61       3.739   9.629  14.466  1.00   58.47         H  
ATOM    986  CG  GLU    61       3.605  10.590  16.377  1.00   60.41         C  
ATOM    987  HG2 GLU    61       3.267   9.668  16.856  1.00  114.94         H  
ATOM    988  HG3 GLU    61       4.260  11.101  17.084  1.00  104.77         H  
ATOM    989  CD  GLU    61       2.385  11.492  16.090  1.00   90.04         C  
ATOM    990  OE1 GLU    61       1.422  11.460  16.894  1.00  150.88         O  
ATOM    991  OE2 GLU    61       2.376  12.246  15.087  1.00  152.52         O  
ATOM    992  C   GLU    61       6.118   8.604  14.203  1.00   23.08         C  
ATOM    993  O   GLU    61       5.697   7.467  13.983  1.00   25.86         O  
ATOM    994  N   ILE    62       7.054   9.159  13.421  1.00   19.13         N  
ATOM    995  H   ILE    62       7.324  10.119  13.603  1.00   19.82         H  
ATOM    996  CA  ILE    62       7.704   8.437  12.308  1.00   16.81         C  
ATOM    997  HA  ILE    62       6.911   8.085  11.647  1.00   19.73         H  
ATOM    998  CB  ILE    62       8.588   9.401  11.482  1.00   16.89         C  
ATOM    999  HB  ILE    62       7.951  10.234  11.179  1.00   21.52         H  
ATOM   1000  CG2 ILE    62       9.753   9.966  12.313  1.00   19.96         C  
ATOM   1001 HG21 ILE    62      10.284  10.724  11.741  1.00   48.52         H  
ATOM   1002 HG22 ILE    62       9.374  10.436  13.218  1.00   48.56         H  
ATOM   1003 HG23 ILE    62      10.451   9.175  12.587  1.00   51.08         H  
ATOM   1004  CG1 ILE    62       9.120   8.724  10.198  1.00   20.29         C  
ATOM   1005 HG12 ILE    62       9.923   8.031  10.452  1.00   36.55         H  
ATOM   1006 HG13 ILE    62       8.310   8.152   9.742  1.00   39.28         H  
ATOM   1007  CD1 ILE    62       9.637   9.709   9.142  1.00   36.56         C  
ATOM   1008 HD11 ILE    62      10.510  10.247   9.514  1.00   74.81         H  
ATOM   1009 HD12 ILE    62       9.924   9.159   8.245  1.00   73.50         H  
ATOM   1010 HD13 ILE    62       8.852  10.419   8.882  1.00   73.53         H  
ATOM   1011  C   ILE    62       8.471   7.180  12.773  1.00   14.91         C  
ATOM   1012  O   ILE    62       8.624   6.234  12.001  1.00   15.35         O  
ATOM   1013  N   LEU    63       8.899   7.110  14.040  1.00   15.21         N  
ATOM   1014  H   LEU    63       8.706   7.886  14.661  1.00   17.54         H  
ATOM   1015  CA  LEU    63       9.535   5.916  14.614  1.00   14.83         C  
ATOM   1016  HA  LEU    63      10.249   5.531  13.886  1.00   14.63         H  
ATOM   1017  CB  LEU    63      10.323   6.283  15.887  1.00   17.80         C  
ATOM   1018  HB2 LEU    63       9.615   6.506  16.684  1.00   22.13         H  
ATOM   1019  HB3 LEU    63      10.889   5.404  16.197  1.00   21.35         H  
ATOM   1020  CG  LEU    63      11.299   7.471  15.748  1.00   22.51         C  
ATOM   1021  HG  LEU    63      10.745   8.378  15.509  1.00   42.53         H  
ATOM   1022  CD1 LEU    63      12.028   7.698  17.073  1.00   39.64         C  
ATOM   1023 HD11 LEU    63      12.685   8.563  16.986  1.00   75.60         H  
ATOM   1024 HD12 LEU    63      11.300   7.889  17.861  1.00   76.59         H  
ATOM   1025 HD13 LEU    63      12.619   6.819  17.332  1.00   76.94         H  
ATOM   1026  CD2 LEU    63      12.348   7.239  14.658  1.00   34.02         C  
ATOM   1027 HD21 LEU    63      12.878   6.306  14.840  1.00   69.95         H  
ATOM   1028 HD22 LEU    63      11.862   7.198  13.685  1.00   68.99         H  
ATOM   1029 HD23 LEU    63      13.059   8.065  14.650  1.00   68.68         H  
ATOM   1030  C   LEU    63       8.526   4.782  14.891  1.00   15.21         C  
ATOM   1031  O   LEU    63       8.906   3.613  14.882  1.00   16.10         O  
ATOM   1032  N   ASP    64       7.238   5.094  15.081  1.00   16.69         N  
ATOM   1033  H   ASP    64       6.971   6.068  15.042  1.00   18.39         H  
ATOM   1034  CA  ASP    64       6.169   4.084  15.172  1.00   18.05         C  
ATOM   1035  HA  ASP    64       6.512   3.263  15.803  1.00   19.77         H  
ATOM   1036  CB  ASP    64       4.910   4.680  15.823  1.00   23.37         C  
ATOM   1037  HB2 ASP    64       4.504   5.454  15.170  1.00   26.29         H  
ATOM   1038  HB3 ASP    64       4.159   3.891  15.896  1.00   27.71         H  
ATOM   1039  CG  ASP    64       5.133   5.263  17.231  1.00   30.90         C  
ATOM   1040  OD1 ASP    64       5.973   4.737  18.000  1.00   64.93         O  
ATOM   1041  OD2 ASP    64       4.417   6.227  17.594  1.00   69.75         O  
ATOM   1042  C   ASP    64       5.833   3.493  13.790  1.00   15.85         C  
ATOM   1043  O   ASP    64       5.655   2.282  13.652  1.00   17.73         O  
ATOM   1044  N   GLU    65       5.828   4.328  12.744  1.00   14.59         N  
ATOM   1045  H   GLU    65       5.957   5.316  12.928  1.00   16.21         H  
ATOM   1046  CA  GLU    65       5.772   3.877  11.347  1.00   13.42         C  
ATOM   1047  HA  GLU    65       4.879   3.266  11.207  1.00   15.35         H  
ATOM   1048  CB  GLU    65       5.660   5.110  10.431  1.00   15.01         C  
ATOM   1049  HB2 GLU    65       4.690   5.575  10.606  1.00   26.22         H  
ATOM   1050  HB3 GLU    65       6.430   5.833  10.692  1.00   25.11         H  
ATOM   1051  CG  GLU    65       5.789   4.789   8.938  1.00   18.93         C  
ATOM   1052  HG2 GLU    65       6.819   4.503   8.713  1.00   31.85         H  
ATOM   1053  HG3 GLU    65       5.144   3.947   8.695  1.00   34.63         H  
ATOM   1054  CD  GLU    65       5.389   5.998   8.083  1.00   20.93         C  
ATOM   1055  OE1 GLU    65       6.197   6.942   7.928  1.00   57.28         O  
ATOM   1056  OE2 GLU    65       4.259   6.011   7.544  1.00   51.73         O  
ATOM   1057  C   GLU    65       6.987   2.996  11.000  1.00   11.46         C  
ATOM   1058  O   GLU    65       6.830   1.912  10.434  1.00   12.21         O  
ATOM   1059  N   ALA    66       8.189   3.409  11.417  1.00   10.78         N  
ATOM   1060  H   ALA    66       8.265   4.332  11.831  1.00   12.15         H  
ATOM   1061  CA  ALA    66       9.412   2.630  11.254  1.00    9.93         C  
ATOM   1062  HA  ALA    66       9.548   2.429  10.191  1.00   10.70         H  
ATOM   1063  CB  ALA    66      10.595   3.467  11.741  1.00   11.06         C  
ATOM   1064  HB1 ALA    66      11.530   2.984  11.458  1.00   40.46         H  
ATOM   1065  HB2 ALA    66      10.550   4.457  11.293  1.00   38.71         H  
ATOM   1066  HB3 ALA    66      10.564   3.565  12.824  1.00   38.51         H  
ATOM   1067  C   ALA    66       9.353   1.278  11.984  1.00    9.84         C  
ATOM   1068  O   ALA    66       9.745   0.267  11.408  1.00   10.34         O  
ATOM   1069  N   TYR    67       8.821   1.223  13.210  1.00   11.10         N  
ATOM   1070  H   TYR    67       8.567   2.094  13.664  1.00   12.93         H  
ATOM   1071  CA  TYR    67       8.634  -0.026  13.960  1.00   12.10         C  
ATOM   1072  HA  TYR    67       9.604  -0.510  14.075  1.00   12.63         H  
ATOM   1073  CB  TYR    67       8.102   0.300  15.363  1.00   15.74         C  
ATOM   1074  HB2 TYR    67       8.873   0.844  15.912  1.00   19.37         H  
ATOM   1075  HB3 TYR    67       7.240   0.960  15.275  1.00   20.24         H  
ATOM   1076  CG  TYR    67       7.692  -0.920  16.169  1.00   22.51         C  
ATOM   1077  CD1 TYR    67       6.334  -1.291  16.245  1.00   67.92         C  
ATOM   1078  HD1 TYR    67       5.580  -0.696  15.743  1.00  145.64         H  
ATOM   1079  CE1 TYR    67       5.955  -2.439  16.967  1.00   86.22         C  
ATOM   1080  HE1 TYR    67       4.916  -2.729  17.026  1.00  175.76         H  
ATOM   1081  CZ  TYR    67       6.935  -3.221  17.618  1.00   61.81         C  
ATOM   1082  OH  TYR    67       6.561  -4.330  18.315  1.00   94.11         O  
ATOM   1083  HH  TYR    67       7.317  -4.771  18.739  1.00  112.35         H  
ATOM   1084  CE2 TYR    67       8.295  -2.847  17.541  1.00   87.53         C  
ATOM   1085  HE2 TYR    67       9.049  -3.443  18.036  1.00  179.81         H  
ATOM   1086  CD2 TYR    67       8.671  -1.700  16.815  1.00   66.70         C  
ATOM   1087  HD2 TYR    67       9.715  -1.421  16.750  1.00  141.85         H  
ATOM   1088  C   TYR    67       7.715  -1.022  13.227  1.00   12.03         C  
ATOM   1089  O   TYR    67       8.047  -2.207  13.130  1.00   13.12         O  
ATOM   1090  N   VAL    68       6.608  -0.551  12.637  1.00   12.74         N  
ATOM   1091  H   VAL    68       6.377   0.430  12.759  1.00   14.28         H  
ATOM   1092  CA  VAL    68       5.736  -1.385  11.786  1.00   13.46         C  
ATOM   1093  HA  VAL    68       5.426  -2.257  12.362  1.00   14.81         H  
ATOM   1094  CB  VAL    68       4.459  -0.623  11.371  1.00   17.23         C  
ATOM   1095  HB  VAL    68       4.728   0.360  10.985  1.00   24.64         H  
ATOM   1096  CG1 VAL    68       3.658  -1.358  10.288  1.00   27.24         C  
ATOM   1097 HG11 VAL    68       4.190  -1.321   9.337  1.00   58.83         H  
ATOM   1098 HG12 VAL    68       3.507  -2.398  10.574  1.00   59.46         H  
ATOM   1099 HG13 VAL    68       2.688  -0.882  10.150  1.00   59.97         H  
ATOM   1100  CG2 VAL    68       3.541  -0.436  12.587  1.00   23.29         C  
ATOM   1101 HG21 VAL    68       3.233  -1.406  12.977  1.00   54.18         H  
ATOM   1102 HG22 VAL    68       4.061   0.115  13.370  1.00   54.66         H  
ATOM   1103 HG23 VAL    68       2.658   0.133  12.298  1.00   54.63         H  
ATOM   1104  C   VAL    68       6.502  -1.917  10.569  1.00   12.03         C  
ATOM   1105  O   VAL    68       6.493  -3.123  10.320  1.00   13.41         O  
ATOM   1106  N   MET    69       7.237  -1.055   9.860  1.00   11.12         N  
ATOM   1107  H   MET    69       7.206  -0.073  10.120  1.00   12.12         H  
ATOM   1108  CA  MET    69       8.067  -1.445   8.708  1.00   10.56         C  
ATOM   1109  HA  MET    69       7.444  -1.994   8.000  1.00   12.62         H  
ATOM   1110  CB  MET    69       8.583  -0.183   8.000  1.00   11.66         C  
ATOM   1111  HB2 MET    69       9.110   0.452   8.713  1.00   30.61         H  
ATOM   1112  HB3 MET    69       9.276  -0.476   7.212  1.00   34.20         H  
ATOM   1113  CG  MET    69       7.438   0.611   7.367  1.00   17.21         C  
ATOM   1114  HG2 MET    69       6.959  -0.017   6.616  1.00   42.95         H  
ATOM   1115  HG3 MET    69       6.697   0.834   8.133  1.00   40.68         H  
ATOM   1116  SD  MET    69       7.915   2.181   6.596  1.00   20.21         S  
ATOM   1117  CE  MET    69       8.795   1.562   5.139  1.00   24.82         C  
ATOM   1118  HE1 MET    69       9.683   1.011   5.446  1.00   62.75         H  
ATOM   1119  HE2 MET    69       8.142   0.905   4.565  1.00   63.37         H  
ATOM   1120  HE3 MET    69       9.094   2.403   4.514  1.00   63.02         H  
ATOM   1121  C   MET    69       9.239  -2.372   9.083  1.00    9.27         C  
ATOM   1122  O   MET    69       9.671  -3.181   8.263  1.00   10.60         O  
ATOM   1123  N   ALA    70       9.756  -2.292  10.311  1.00    8.77         N  
ATOM   1124  H   ALA    70       9.438  -1.536  10.908  1.00    9.81         H  
ATOM   1125  CA  ALA    70      10.817  -3.157  10.826  1.00    8.94         C  
ATOM   1126  HA  ALA    70      11.579  -3.284  10.056  1.00    9.95         H  
ATOM   1127  CB  ALA    70      11.459  -2.467  12.030  1.00    9.72         C  
ATOM   1128  HB1 ALA    70      12.287  -3.076  12.390  1.00   38.56         H  
ATOM   1129  HB2 ALA    70      11.843  -1.492  11.739  1.00   37.58         H  
ATOM   1130  HB3 ALA    70      10.731  -2.338  12.830  1.00   37.13         H  
ATOM   1131  C   ALA    70      10.327  -4.559  11.221  1.00   10.05         C  
ATOM   1132  O   ALA    70      11.112  -5.507  11.193  1.00   12.13         O  
ATOM   1133  N   SER    71       9.050  -4.711  11.588  1.00   11.00         N  
ATOM   1134  H   SER    71       8.470  -3.882  11.664  1.00   12.24         H  
ATOM   1135  CA  SER    71       8.441  -6.022  11.863  1.00   12.88         C  
ATOM   1136  HA  SER    71       9.064  -6.551  12.586  1.00   15.01         H  
ATOM   1137  CB  SER    71       7.051  -5.826  12.484  1.00   17.51         C  
ATOM   1138  HB2 SER    71       7.123  -5.147  13.336  1.00   25.17         H  
ATOM   1139  HB3 SER    71       6.384  -5.385  11.742  1.00   33.06         H  
ATOM   1140  OG  SER    71       6.512  -7.067  12.915  1.00   37.20         O  
ATOM   1141  HG  SER    71       6.868  -7.258  13.805  1.00   50.71         H  
ATOM   1142  C   SER    71       8.334  -6.897  10.603  1.00   12.36         C  
ATOM   1143  O   SER    71       8.317  -8.126  10.707  1.00   18.51         O  
ATOM   1144  N   VAL    72       8.302  -6.275   9.417  1.00   12.68         N  
ATOM   1145  H   VAL    72       8.359  -5.267   9.426  1.00   18.08         H  
ATOM   1146  CA  VAL    72       8.074  -6.921   8.114  1.00   12.16         C  
ATOM   1147  HA  VAL    72       7.090  -7.381   8.147  1.00   11.30         H  
ATOM   1148  CB  VAL    72       8.030  -5.874   6.982  1.00   16.51         C  
ATOM   1149  HB  VAL    72       8.952  -5.300   7.000  1.00   21.49         H  
ATOM   1150  CG1 VAL    72       7.893  -6.497   5.590  1.00   18.40         C  
ATOM   1151 HG11 VAL    72       7.827  -5.707   4.846  1.00   44.19         H  
ATOM   1152 HG12 VAL    72       8.764  -7.104   5.349  1.00   48.27         H  
ATOM   1153 HG13 VAL    72       6.995  -7.114   5.542  1.00   43.82         H  
ATOM   1154  CG2 VAL    72       6.854  -4.905   7.161  1.00   20.15         C  
ATOM   1155 HG21 VAL    72       6.926  -4.396   8.119  1.00   50.33         H  
ATOM   1156 HG22 VAL    72       6.878  -4.150   6.376  1.00   48.23         H  
ATOM   1157 HG23 VAL    72       5.909  -5.446   7.116  1.00   49.51         H  
ATOM   1158  C   VAL    72       9.100  -8.017   7.795  1.00   13.38         C  
ATOM   1159  O   VAL    72      10.310  -7.791   7.806  1.00   18.81         O  
ATOM   1160  N   ASP    73       8.587  -9.191   7.427  1.00   12.72         N  
ATOM   1161  H   ASP    73       7.590  -9.297   7.550  1.00   12.11         H  
ATOM   1162  CA  ASP    73       9.320 -10.331   6.851  1.00   17.68         C  
ATOM   1163  HA  ASP    73      10.265  -9.964   6.448  1.00   22.65         H  
ATOM   1164  CB  ASP    73       9.668 -11.364   7.944  1.00   21.86         C  
ATOM   1165  HB2 ASP    73      10.089 -12.251   7.467  1.00   31.46         H  
ATOM   1166  HB3 ASP    73      10.452 -10.932   8.567  1.00   23.19         H  
ATOM   1167  CG  ASP    73       8.508 -11.798   8.859  1.00   23.38         C  
ATOM   1168  OD1 ASP    73       7.322 -11.662   8.488  1.00   57.49         O  
ATOM   1169  OD2 ASP    73       8.774 -12.243  10.001  1.00   57.58         O  
ATOM   1170  C   ASP    73       8.575 -10.974   5.656  1.00   18.87         C  
ATOM   1171  O   ASP    73       9.216 -11.529   4.760  1.00   40.38         O  
ATOM   1172  N   ASN    74       7.245 -10.844   5.582  1.00   12.48         N  
ATOM   1173  H   ASN    74       6.764 -10.469   6.385  1.00   20.26         H  
ATOM   1174  CA  ASN    74       6.438 -11.145   4.394  1.00   10.13         C  
ATOM   1175  HA  ASN    74       6.705 -12.146   4.051  1.00   12.01         H  
ATOM   1176  CB  ASN    74       4.964 -11.154   4.831  1.00   11.35         C  
ATOM   1177  HB2 ASN    74       4.855 -11.848   5.663  1.00   15.80         H  
ATOM   1178  HB3 ASN    74       4.686 -10.159   5.174  1.00   13.43         H  
ATOM   1179  CG  ASN    74       3.994 -11.550   3.735  1.00   10.71         C  
ATOM   1180  OD1 ASN    74       3.841 -10.873   2.729  1.00   11.97         O  
ATOM   1181  ND2 ASN    74       3.317 -12.666   3.877  1.00   14.66         N  
ATOM   1182 HD21 ASN    74       2.654 -12.926   3.165  1.00   17.92         H  
ATOM   1183 HD22 ASN    74       3.439 -13.231   4.702  1.00   19.11         H  
ATOM   1184  C   ASN    74       6.710 -10.120   3.263  1.00    8.54         C  
ATOM   1185  O   ASN    74       6.772  -8.917   3.541  1.00   10.52         O  
ATOM   1186  N   PRO    75       6.856 -10.542   1.991  1.00    8.82         N  
ATOM   1187  CD  PRO    75       6.769 -11.916   1.512  1.00   12.88         C  
ATOM   1188  HD2 PRO    75       5.851 -12.405   1.837  1.00   16.58         H  
ATOM   1189  HD3 PRO    75       7.637 -12.477   1.861  1.00   19.43         H  
ATOM   1190  CG  PRO    75       6.800 -11.824  -0.012  1.00   19.95         C  
ATOM   1191  HG2 PRO    75       5.795 -11.640  -0.392  1.00   41.01         H  
ATOM   1192  HG3 PRO    75       7.227 -12.719  -0.464  1.00   37.77         H  
ATOM   1193  CB  PRO    75       7.671 -10.593  -0.248  1.00   15.16         C  
ATOM   1194  HB2 PRO    75       7.482 -10.149  -1.227  1.00   27.31         H  
ATOM   1195  HB3 PRO    75       8.722 -10.872  -0.160  1.00   27.35         H  
ATOM   1196  CA  PRO    75       7.294  -9.658   0.908  1.00    9.62         C  
ATOM   1197  HA  PRO    75       8.192  -9.128   1.226  1.00   12.64         H  
ATOM   1198  C   PRO    75       6.273  -8.595   0.461  1.00    7.96         C  
ATOM   1199  O   PRO    75       6.679  -7.652  -0.214  1.00   12.50         O  
ATOM   1200  N   HID    76       4.984  -8.697   0.812  1.00    6.19         N  
ATOM   1201  H   HID    76       4.708  -9.478   1.396  1.00    7.33         H  
ATOM   1202  CA  HID    76       3.912  -7.811   0.309  1.00    5.88         C  
ATOM   1203  HA  HID    76       4.155  -7.562  -0.726  1.00    7.01         H  
ATOM   1204  CB  HID    76       2.576  -8.572   0.274  1.00    7.46         C  
ATOM   1205  HB2 HID    76       2.256  -8.770   1.298  1.00    9.36         H  
ATOM   1206  HB3 HID    76       1.818  -7.946  -0.199  1.00    9.97         H  
ATOM   1207  CG  HID    76       2.637  -9.882  -0.471  1.00    8.39         C  
ATOM   1208  ND1 HID    76       2.933 -11.109   0.073  1.00   10.61         N  
ATOM   1209  HD1 HID    76       3.145 -11.280   1.054  1.00   13.45         H  
ATOM   1210  CE1 HID    76       2.978 -12.012  -0.919  1.00   13.71         C  
ATOM   1211  HE1 HID    76       3.208 -13.064  -0.789  1.00   19.02         H  
ATOM   1212  NE2 HID    76       2.720 -11.421  -2.100  1.00   15.26         N  
ATOM   1213  CD2 HID    76       2.519 -10.061  -1.822  1.00   12.10         C  
ATOM   1214  HD2 HID    76       2.348  -9.278  -2.547  1.00   16.76         H  
ATOM   1215  C   HID    76       3.779  -6.453   1.041  1.00    5.41         C  
ATOM   1216  O   HID    76       2.769  -5.757   0.904  1.00    6.04         O  
ATOM   1217  N   VAL    77       4.785  -6.053   1.825  1.00    5.78         N  
ATOM   1218  H   VAL    77       5.598  -6.651   1.883  1.00    7.16         H  
ATOM   1219  CA  VAL    77       4.812  -4.809   2.619  1.00    5.60         C  
ATOM   1220  HA  VAL    77       4.104  -4.095   2.198  1.00    5.99         H  
ATOM   1221  CB  VAL    77       4.396  -5.082   4.086  1.00    7.06         C  
ATOM   1222  HB  VAL    77       5.174  -5.672   4.569  1.00   13.28         H  
ATOM   1223  CG1 VAL    77       4.212  -3.782   4.874  1.00   14.41         C  
ATOM   1224 HG11 VAL    77       3.412  -3.198   4.422  1.00   44.45         H  
ATOM   1225 HG12 VAL    77       3.944  -4.008   5.907  1.00   46.74         H  
ATOM   1226 HG13 VAL    77       5.133  -3.201   4.888  1.00   46.07         H  
ATOM   1227  CG2 VAL    77       3.071  -5.853   4.207  1.00   14.46         C  
ATOM   1228 HG21 VAL    77       2.284  -5.338   3.656  1.00   46.93         H  
ATOM   1229 HG22 VAL    77       3.187  -6.864   3.817  1.00   43.32         H  
ATOM   1230 HG23 VAL    77       2.779  -5.929   5.254  1.00   47.52         H  
ATOM   1231  C   VAL    77       6.212  -4.181   2.540  1.00    5.69         C  
ATOM   1232  O   VAL    77       7.206  -4.908   2.500  1.00    7.01         O  
ATOM   1233  N   CYS    78       6.319  -2.849   2.487  1.00    5.94         N  
ATOM   1234  H   CYS    78       5.476  -2.285   2.451  1.00    6.84         H  
ATOM   1235  CA  CYS    78       7.614  -2.154   2.456  1.00    6.30         C  
ATOM   1236  HA  CYS    78       8.223  -2.595   1.668  1.00    7.17         H  
ATOM   1237  CB  CYS    78       7.408  -0.678   2.095  1.00    8.02         C  
ATOM   1238  HB2 CYS    78       6.697  -0.220   2.785  1.00   13.16         H  
ATOM   1239  HB3 CYS    78       8.364  -0.153   2.171  1.00   14.34         H  
ATOM   1240  SG  CYS    78       6.800  -0.553   0.388  1.00   16.78         S  
ATOM   1241  HG  CYS    78       6.923   0.779   0.274  1.00   69.04         H  
ATOM   1242  C   CYS    78       8.386  -2.314   3.781  1.00    6.58         C  
ATOM   1243  O   CYS    78       7.908  -1.919   4.848  1.00   10.05         O  
ATOM   1244  N   ARG    79       9.588  -2.899   3.706  1.00    7.02         N  
ATOM   1245  H   ARG    79       9.900  -3.196   2.785  1.00    9.40         H  
ATOM   1246  CA  ARG    79      10.450  -3.234   4.853  1.00    7.71         C  
ATOM   1247  HA  ARG    79       9.809  -3.432   5.713  1.00    9.76         H  
ATOM   1248  CB  ARG    79      11.206  -4.528   4.503  1.00   12.42         C  
ATOM   1249  HB2 ARG    79      10.490  -5.234   4.077  1.00   43.47         H  
ATOM   1250  HB3 ARG    79      11.962  -4.315   3.745  1.00   49.17         H  
ATOM   1251  CG  ARG    79      11.867  -5.200   5.716  1.00   20.78         C  
ATOM   1252  HG2 ARG    79      12.689  -4.587   6.088  1.00   63.28         H  
ATOM   1253  HG3 ARG    79      11.132  -5.306   6.510  1.00   60.96         H  
ATOM   1254  CD  ARG    79      12.384  -6.597   5.349  1.00   18.28         C  
ATOM   1255  HD2 ARG    79      12.521  -7.169   6.268  1.00   30.47         H  
ATOM   1256  HD3 ARG    79      11.627  -7.122   4.762  1.00   24.85         H  
ATOM   1257  NE  ARG    79      13.648  -6.538   4.586  1.00   15.31         N  
ATOM   1258  HE  ARG    79      13.585  -6.397   3.589  1.00   20.12         H  
ATOM   1259  CZ  ARG    79      14.864  -6.691   5.078  1.00   14.73         C  
ATOM   1260  NH1 ARG    79      15.080  -6.898   6.344  1.00   18.96         N  
ATOM   1261 HH11 ARG    79      14.301  -6.966   6.971  1.00   23.50         H  
ATOM   1262 HH12 ARG    79      15.999  -7.218   6.656  1.00   23.57         H  
ATOM   1263  NH2 ARG    79      15.904  -6.631   4.307  1.00   19.02         N  
ATOM   1264 HH21 ARG    79      15.795  -6.591   3.300  1.00   22.80         H  
ATOM   1265 HH22 ARG    79      16.829  -6.775   4.707  1.00   23.82         H  
ATOM   1266  C   ARG    79      11.396  -2.088   5.235  1.00    6.77         C  
ATOM   1267  O   ARG    79      11.924  -1.399   4.360  1.00    8.04         O  
ATOM   1268  N   LEU    80      11.642  -1.889   6.532  1.00    6.79         N  
ATOM   1269  H   LEU    80      11.169  -2.481   7.204  1.00    8.39         H  
ATOM   1270  CA  LEU    80      12.612  -0.899   7.018  1.00    5.85         C  
ATOM   1271  HA  LEU    80      12.442   0.027   6.466  1.00    6.36         H  
ATOM   1272  CB  LEU    80      12.400  -0.616   8.519  1.00    7.09         C  
ATOM   1273  HB2 LEU    80      11.343  -0.458   8.720  1.00   10.43         H  
ATOM   1274  HB3 LEU    80      12.721  -1.495   9.080  1.00    9.86         H  
ATOM   1275  CG  LEU    80      13.184   0.613   9.025  1.00    7.78         C  
ATOM   1276  HG  LEU    80      14.204   0.586   8.647  1.00   11.49         H  
ATOM   1277  CD1 LEU    80      12.519   1.912   8.572  1.00   19.97         C  
ATOM   1278 HD11 LEU    80      11.482   1.942   8.903  1.00   52.80         H  
ATOM   1279 HD12 LEU    80      13.053   2.759   8.998  1.00   53.53         H  
ATOM   1280 HD13 LEU    80      12.553   2.000   7.487  1.00   54.57         H  
ATOM   1281  CD2 LEU    80      13.266   0.627  10.546  1.00   20.34         C  
ATOM   1282 HD21 LEU    80      13.829   1.499  10.873  1.00   55.84         H  
ATOM   1283 HD22 LEU    80      12.268   0.666  10.976  1.00   50.98         H  
ATOM   1284 HD23 LEU    80      13.781  -0.268  10.896  1.00   54.83         H  
ATOM   1285  C   LEU    80      14.054  -1.360   6.752  1.00    5.54         C  
ATOM   1286  O   LEU    80      14.425  -2.487   7.089  1.00    8.40         O  
ATOM   1287  N   LEU    81      14.879  -0.462   6.210  1.00    5.02         N  
ATOM   1288  H   LEU    81      14.497   0.442   5.954  1.00    6.03         H  
ATOM   1289  CA  LEU    81      16.321  -0.656   6.020  1.00    5.49         C  
ATOM   1290  HA  LEU    81      16.592  -1.680   6.278  1.00    6.83         H  
ATOM   1291  CB  LEU    81      16.671  -0.441   4.538  1.00    6.17         C  
ATOM   1292  HB2 LEU    81      16.463   0.598   4.283  1.00    7.71         H  
ATOM   1293  HB3 LEU    81      17.743  -0.604   4.415  1.00    8.86         H  
ATOM   1294  CG  LEU    81      15.917  -1.347   3.544  1.00    7.85         C  
ATOM   1295  HG  LEU    81      14.849  -1.137   3.593  1.00   17.12         H  
ATOM   1296  CD1 LEU    81      16.396  -1.028   2.131  1.00   15.25         C  
ATOM   1297 HD11 LEU    81      16.202   0.018   1.912  1.00   47.04         H  
ATOM   1298 HD12 LEU    81      17.465  -1.218   2.047  1.00   48.69         H  
ATOM   1299 HD13 LEU    81      15.859  -1.636   1.407  1.00   46.16         H  
ATOM   1300  CD2 LEU    81      16.131  -2.841   3.796  1.00   18.66         C  
ATOM   1301 HD21 LEU    81      17.195  -3.073   3.794  1.00   52.39         H  
ATOM   1302 HD22 LEU    81      15.699  -3.121   4.754  1.00   51.78         H  
ATOM   1303 HD23 LEU    81      15.633  -3.422   3.022  1.00   51.17         H  
ATOM   1304  C   LEU    81      17.165   0.244   6.943  1.00    6.16         C  
ATOM   1305  O   LEU    81      18.291  -0.121   7.278  1.00    9.88         O  
ATOM   1306  N   GLY    82      16.623   1.380   7.401  1.00    5.54         N  
ATOM   1307  H   GLY    82      15.713   1.665   7.056  1.00    6.52         H  
ATOM   1308  CA  GLY    82      17.288   2.255   8.369  1.00    6.60         C  
ATOM   1309  HA2 GLY    82      17.575   1.661   9.228  1.00    9.62         H  
ATOM   1310  HA3 GLY    82      18.199   2.651   7.923  1.00   10.06         H  
ATOM   1311  C   GLY    82      16.457   3.435   8.879  1.00    5.76         C  
ATOM   1312  O   GLY    82      15.395   3.753   8.348  1.00    7.24         O  
ATOM   1313  N   ILE    83      16.994   4.121   9.886  1.00    8.32         N  
ATOM   1314  H   ILE    83      17.859   3.765  10.269  1.00   13.38         H  
ATOM   1315  CA  ILE    83      16.533   5.414  10.422  1.00    8.08         C  
ATOM   1316  HA  ILE    83      15.876   5.895   9.699  1.00    8.93         H  
ATOM   1317  CB  ILE    83      15.765   5.208  11.757  1.00   11.78         C  
ATOM   1318  HB  ILE    83      16.304   4.450  12.324  1.00   55.27         H  
ATOM   1319  CG2 ILE    83      15.706   6.453  12.665  1.00   55.10         C  
ATOM   1320 HG21 ILE    83      15.084   6.242  13.536  1.00  105.23         H  
ATOM   1321 HG22 ILE    83      16.703   6.707  13.027  1.00  107.95         H  
ATOM   1322 HG23 ILE    83      15.289   7.306  12.129  1.00  106.85         H  
ATOM   1323  CG1 ILE    83      14.336   4.672  11.513  1.00   43.78         C  
ATOM   1324 HG12 ILE    83      14.380   3.847  10.805  1.00   90.57         H  
ATOM   1325 HG13 ILE    83      13.947   4.268  12.447  1.00  104.33         H  
ATOM   1326  CD1 ILE    83      13.338   5.715  10.995  1.00   82.79         C  
ATOM   1327 HD11 ILE    83      13.796   6.342  10.239  1.00  130.46         H  
ATOM   1328 HD12 ILE    83      12.484   5.212  10.553  1.00  126.84         H  
ATOM   1329 HD13 ILE    83      12.997   6.347  11.813  1.00  132.45         H  
ATOM   1330  C   ILE    83      17.758   6.314  10.599  1.00    8.19         C  
ATOM   1331  O   ILE    83      18.832   5.817  10.930  1.00   10.81         O  
ATOM   1332  N   CYS    84      17.618   7.628  10.429  1.00    8.42         N  
ATOM   1333  H   CYS    84      16.719   7.987  10.122  1.00    9.48         H  
ATOM   1334  CA  CYS    84      18.669   8.585  10.776  1.00    9.07         C  
ATOM   1335  HA  CYS    84      19.374   8.099  11.453  1.00   10.20         H  
ATOM   1336  CB  CYS    84      19.451   8.961   9.515  1.00   10.39         C  
ATOM   1337  HB2 CYS    84      19.689   8.056   8.954  1.00   12.04         H  
ATOM   1338  HB3 CYS    84      18.848   9.621   8.893  1.00   13.13         H  
ATOM   1339  SG  CYS    84      20.993   9.798   9.980  1.00   14.83         S  
ATOM   1340  HG  CYS    84      21.603   8.712  10.494  1.00   37.96         H  
ATOM   1341  C   CYS    84      18.086   9.792  11.524  1.00   10.05         C  
ATOM   1342  O   CYS    84      17.167  10.461  11.042  1.00   11.00         O  
ATOM   1343  N   LEU    85      18.613  10.048  12.725  1.00   12.58         N  
ATOM   1344  H   LEU    85      19.395   9.483  13.023  1.00   14.65         H  
ATOM   1345  CA  LEU    85      18.113  11.049  13.675  1.00   15.25         C  
ATOM   1346  HA  LEU    85      17.050  11.192  13.485  1.00   16.23         H  
ATOM   1347  CB  LEU    85      18.252  10.512  15.116  1.00   19.47         C  
ATOM   1348  HB2 LEU    85      19.313  10.406  15.346  1.00   21.78         H  
ATOM   1349  HB3 LEU    85      17.835  11.253  15.800  1.00   23.76         H  
ATOM   1350  CG  LEU    85      17.555   9.159  15.384  1.00   22.29         C  
ATOM   1351  HG  LEU    85      18.001   8.388  14.756  1.00   32.38         H  
ATOM   1352  CD1 LEU    85      17.762   8.756  16.844  1.00   43.72         C  
ATOM   1353 HD11 LEU    85      17.294   7.789  17.030  1.00   81.04         H  
ATOM   1354 HD12 LEU    85      18.828   8.675  17.055  1.00   80.09         H  
ATOM   1355 HD13 LEU    85      17.319   9.502  17.505  1.00   80.38         H  
ATOM   1356  CD2 LEU    85      16.049   9.200  15.114  1.00   29.52         C  
ATOM   1357 HD21 LEU    85      15.585  10.001  15.690  1.00   63.10         H  
ATOM   1358 HD22 LEU    85      15.863   9.361  14.053  1.00   62.68         H  
ATOM   1359 HD23 LEU    85      15.598   8.248  15.395  1.00   62.50         H  
ATOM   1360  C   LEU    85      18.749  12.437  13.451  1.00   17.15         C  
ATOM   1361  O   LEU    85      19.239  13.085  14.380  1.00   22.83         O  
ATOM   1362  N   THR    86      18.753  12.884  12.193  1.00   15.98         N  
ATOM   1363  H   THR    86      18.343  12.288  11.484  1.00   15.39         H  
ATOM   1364  CA  THR    86      19.083  14.260  11.775  1.00   17.81         C  
ATOM   1365  HA  THR    86      20.049  14.532  12.201  1.00   20.66         H  
ATOM   1366  CB  THR    86      19.211  14.321  10.237  1.00   17.71         C  
ATOM   1367  HB  THR    86      19.144  15.356   9.901  1.00   22.04         H  
ATOM   1368  CG2 THR    86      20.560  13.766   9.784  1.00   21.55         C  
ATOM   1369 HG21 THR    86      20.649  13.856   8.702  1.00   51.56         H  
ATOM   1370 HG22 THR    86      21.368  14.333  10.246  1.00   50.21         H  
ATOM   1371 HG23 THR    86      20.649  12.718  10.069  1.00   50.98         H  
ATOM   1372  OG1 THR    86      18.219  13.555   9.581  1.00   16.20         O  
ATOM   1373  HG1 THR    86      17.352  13.981   9.742  1.00   18.24         H  
ATOM   1374  C   THR    86      18.067  15.291  12.304  1.00   19.68         C  
ATOM   1375  O   THR    86      17.054  14.929  12.911  1.00   20.49         O  
ATOM   1376  N   SER    87      18.338  16.590  12.102  1.00   23.61         N  
ATOM   1377  H   SER    87      19.203  16.834  11.640  1.00   26.32         H  
ATOM   1378  CA  SER    87      17.559  17.718  12.663  1.00   28.16         C  
ATOM   1379  HA  SER    87      17.679  17.711  13.747  1.00   32.36         H  
ATOM   1380  CB  SER    87      18.114  19.048  12.138  1.00   36.75         C  
ATOM   1381  HB2 SER    87      17.944  19.113  11.061  1.00   66.19         H  
ATOM   1382  HB3 SER    87      17.593  19.873  12.626  1.00   70.02         H  
ATOM   1383  OG  SER    87      19.508  19.143  12.402  1.00   83.92         O  
ATOM   1384  HG  SER    87      19.814  20.026  12.116  1.00  122.88         H  
ATOM   1385  C   SER    87      16.051  17.652  12.368  1.00   26.08         C  
ATOM   1386  O   SER    87      15.237  18.065  13.197  1.00   31.84         O  
ATOM   1387  N   THR    88      15.678  17.053  11.234  1.00   22.41         N  
ATOM   1388  H   THR    88      16.407  16.812  10.579  1.00   23.38         H  
ATOM   1389  CA  THR    88      14.416  16.316  11.063  1.00   20.07         C  
ATOM   1390  HA  THR    88      13.893  16.278  12.018  1.00   21.96         H  
ATOM   1391  CB  THR    88      13.471  16.976  10.050  1.00   24.84         C  
ATOM   1392  HB  THR    88      12.604  16.327   9.927  1.00   30.72         H  
ATOM   1393  CG2 THR    88      12.976  18.344  10.516  1.00   34.56         C  
ATOM   1394 HG21 THR    88      12.487  18.244  11.485  1.00   65.95         H  
ATOM   1395 HG22 THR    88      13.809  19.041  10.599  1.00   67.34         H  
ATOM   1396 HG23 THR    88      12.255  18.726   9.798  1.00   66.79         H  
ATOM   1397  OG1 THR    88      14.098  17.134   8.797  1.00   33.46         O  
ATOM   1398  HG1 THR    88      13.383  17.061   8.133  1.00   40.14         H  
ATOM   1399  C   THR    88      14.723  14.871  10.658  1.00   16.23         C  
ATOM   1400  O   THR    88      15.721  14.600   9.982  1.00   17.05         O  
ATOM   1401  N   VAL    89      13.906  13.921  11.116  1.00   14.76         N  
ATOM   1402  H   VAL    89      13.090  14.211  11.646  1.00   16.81         H  
ATOM   1403  CA  VAL    89      14.184  12.478  11.004  1.00   12.25         C  
ATOM   1404  HA  VAL    89      15.230  12.321  11.271  1.00   12.58         H  
ATOM   1405  CB  VAL    89      13.336  11.675  12.012  1.00   13.96         C  
ATOM   1406  HB  VAL    89      12.287  11.945  11.886  1.00   16.63         H  
ATOM   1407  CG1 VAL    89      13.467  10.153  11.849  1.00   14.77         C  
ATOM   1408 HG11 VAL    89      12.925   9.648  12.648  1.00   45.32         H  
ATOM   1409 HG12 VAL    89      13.036   9.834  10.900  1.00   42.65         H  
ATOM   1410 HG13 VAL    89      14.516   9.858  11.891  1.00   41.10         H  
ATOM   1411  CG2 VAL    89      13.760  12.021  13.446  1.00   18.51         C  
ATOM   1412 HG21 VAL    89      13.606  13.081  13.641  1.00   47.89         H  
ATOM   1413 HG22 VAL    89      13.165  11.450  14.157  1.00   48.02         H  
ATOM   1414 HG23 VAL    89      14.813  11.783  13.593  1.00   47.50         H  
ATOM   1415  C   VAL    89      14.009  11.965   9.570  1.00   11.04         C  
ATOM   1416  O   VAL    89      13.043  12.307   8.880  1.00   13.43         O  
ATOM   1417  N   GLN    90      14.939  11.104   9.146  1.00   10.09         N  
ATOM   1418  H   GLN    90      15.699  10.884   9.782  1.00   11.25         H  
ATOM   1419  CA  GLN    90      14.881  10.338   7.898  1.00    9.17         C  
ATOM   1420  HA  GLN    90      14.089  10.737   7.265  1.00   10.87         H  
ATOM   1421  CB  GLN    90      16.207  10.467   7.134  1.00   10.60         C  
ATOM   1422  HB2 GLN    90      17.016  10.149   7.790  1.00   22.01         H  
ATOM   1423  HB3 GLN    90      16.191   9.800   6.270  1.00   21.63         H  
ATOM   1424  CG  GLN    90      16.487  11.894   6.641  1.00   14.89         C  
ATOM   1425  HG2 GLN    90      15.802  12.131   5.829  1.00   31.69         H  
ATOM   1426  HG3 GLN    90      16.332  12.610   7.447  1.00   30.74         H  
ATOM   1427  CD  GLN    90      17.920  12.029   6.141  1.00   12.83         C  
ATOM   1428  OE1 GLN    90      18.230  11.802   4.978  1.00   17.92         O  
ATOM   1429  NE2 GLN    90      18.859  12.381   6.991  1.00   16.89         N  
ATOM   1430 HE21 GLN    90      18.612  12.642   7.945  1.00   23.71         H  
ATOM   1431 HE22 GLN    90      19.808  12.443   6.667  1.00   19.44         H  
ATOM   1432  C   GLN    90      14.571   8.858   8.172  1.00    7.93         C  
ATOM   1433  O   GLN    90      15.129   8.262   9.096  1.00    9.85         O  
ATOM   1434  N   LEU    91      13.725   8.259   7.333  1.00    7.67         N  
ATOM   1435  H   LEU    91      13.321   8.833   6.600  1.00    9.71         H  
ATOM   1436  CA  LEU    91      13.360   6.841   7.314  1.00    6.53         C  
ATOM   1437  HA  LEU    91      13.899   6.316   8.102  1.00    7.01         H  
ATOM   1438  CB  LEU    91      11.849   6.728   7.606  1.00    8.55         C  
ATOM   1439  HB2 LEU    91      11.681   7.218   8.566  1.00   19.58         H  
ATOM   1440  HB3 LEU    91      11.293   7.290   6.857  1.00   20.80         H  
ATOM   1441  CG  LEU    91      11.266   5.302   7.696  1.00   14.78         C  
ATOM   1442  HG  LEU    91      11.938   4.685   8.287  1.00   31.22         H  
ATOM   1443  CD1 LEU    91       9.912   5.353   8.408  1.00   39.42         C  
ATOM   1444 HD11 LEU    91      10.028   5.785   9.401  1.00   79.16         H  
ATOM   1445 HD12 LEU    91       9.209   5.961   7.837  1.00   78.55         H  
ATOM   1446 HD13 LEU    91       9.509   4.347   8.515  1.00   80.65         H  
ATOM   1447  CD2 LEU    91      11.028   4.628   6.341  1.00   43.49         C  
ATOM   1448 HD21 LEU    91      11.967   4.403   5.846  1.00   84.64         H  
ATOM   1449 HD22 LEU    91      10.508   3.683   6.491  1.00   85.72         H  
ATOM   1450 HD23 LEU    91      10.422   5.271   5.701  1.00   83.83         H  
ATOM   1451  C   LEU    91      13.797   6.230   5.978  1.00    5.64         C  
ATOM   1452  O   LEU    91      13.428   6.719   4.911  1.00    7.76         O  
ATOM   1453  N   ILE    92      14.595   5.166   6.042  1.00    5.50         N  
ATOM   1454  H   ILE    92      14.806   4.783   6.958  1.00    7.27         H  
ATOM   1455  CA  ILE    92      15.229   4.507   4.897  1.00    4.96         C  
ATOM   1456  HA  ILE    92      15.072   5.115   4.005  1.00    5.61         H  
ATOM   1457  CB  ILE    92      16.760   4.405   5.118  1.00    5.62         C  
ATOM   1458  HB  ILE    92      16.955   3.753   5.967  1.00    6.55         H  
ATOM   1459  CG2 ILE    92      17.436   3.771   3.892  1.00    7.22         C  
ATOM   1460 HG21 ILE    92      17.015   2.791   3.673  1.00   35.63         H  
ATOM   1461 HG22 ILE    92      17.306   4.421   3.029  1.00   35.49         H  
ATOM   1462 HG23 ILE    92      18.503   3.641   4.081  1.00   35.27         H  
ATOM   1463  CG1 ILE    92      17.426   5.782   5.382  1.00    7.95         C  
ATOM   1464 HG12 ILE    92      18.430   5.788   4.958  1.00   13.95         H  
ATOM   1465 HG13 ILE    92      16.858   6.569   4.885  1.00   14.97         H  
ATOM   1466  CD1 ILE    92      17.581   6.142   6.867  1.00   12.66         C  
ATOM   1467 HD11 ILE    92      18.091   7.101   6.953  1.00   43.72         H  
ATOM   1468 HD12 ILE    92      16.610   6.225   7.350  1.00   42.58         H  
ATOM   1469 HD13 ILE    92      18.175   5.382   7.373  1.00   43.42         H  
ATOM   1470  C   ILE    92      14.553   3.148   4.661  1.00    4.86         C  
ATOM   1471  O   ILE    92      14.471   2.308   5.560  1.00    5.87         O  
ATOM   1472  N   THR    93      14.063   2.925   3.444  1.00    5.01         N  
ATOM   1473  H   THR    93      14.182   3.652   2.743  1.00    5.62         H  
ATOM   1474  CA  THR    93      13.315   1.727   3.020  1.00    5.59         C  
ATOM   1475  HA  THR    93      13.589   0.892   3.662  1.00    6.82         H  
ATOM   1476  CB  THR    93      11.800   1.958   3.194  1.00    7.46         C  
ATOM   1477  HB  THR    93      11.611   2.240   4.230  1.00    9.27         H  
ATOM   1478  CG2 THR    93      11.234   3.048   2.282  1.00    9.64         C  
ATOM   1479 HG21 THR    93      11.401   2.793   1.236  1.00   37.82         H  
ATOM   1480 HG22 THR    93      10.162   3.144   2.455  1.00   38.87         H  
ATOM   1481 HG23 THR    93      11.707   4.003   2.505  1.00   37.89         H  
ATOM   1482  OG1 THR    93      11.068   0.783   2.916  1.00    9.25         O  
ATOM   1483  HG1 THR    93      11.336   0.090   3.549  1.00   12.55         H  
ATOM   1484  C   THR    93      13.703   1.331   1.589  1.00    5.44         C  
ATOM   1485  O   THR    93      14.496   2.013   0.942  1.00    6.10         O  
ATOM   1486  N   GLN    94      13.204   0.205   1.088  1.00    7.00         N  
ATOM   1487  H   GLN    94      12.500  -0.276   1.633  1.00    9.91         H  
ATOM   1488  CA  GLN    94      13.510  -0.296  -0.254  1.00    7.65         C  
ATOM   1489  HA  GLN    94      14.595  -0.286  -0.375  1.00    8.52         H  
ATOM   1490  CB  GLN    94      13.055  -1.757  -0.358  1.00   12.06         C  
ATOM   1491  HB2 GLN    94      13.400  -2.161  -1.311  1.00   26.90         H  
ATOM   1492  HB3 GLN    94      13.548  -2.304   0.445  1.00   39.01         H  
ATOM   1493  CG  GLN    94      11.535  -1.990  -0.237  1.00   38.76         C  
ATOM   1494  HG2 GLN    94      11.115  -1.344   0.534  1.00   80.62         H  
ATOM   1495  HG3 GLN    94      11.058  -1.751  -1.188  1.00   67.87         H  
ATOM   1496  CD  GLN    94      11.210  -3.435   0.132  1.00   43.86         C  
ATOM   1497  OE1 GLN    94      10.373  -3.717   0.978  1.00   51.35         O  
ATOM   1498  NE2 GLN    94      11.865  -4.405  -0.467  1.00   49.67         N  
ATOM   1499 HE21 GLN    94      12.551  -4.200  -1.171  1.00   53.62         H  
ATOM   1500 HE22 GLN    94      11.727  -5.363  -0.138  1.00   53.46         H  
ATOM   1501  C   GLN    94      12.911   0.572  -1.375  1.00    6.70         C  
ATOM   1502  O   GLN    94      11.792   1.077  -1.259  1.00    7.93         O  
ATOM   1503  N   LEU    95      13.640   0.715  -2.488  1.00    6.81         N  
ATOM   1504  H   LEU    95      14.557   0.282  -2.517  1.00    8.74         H  
ATOM   1505  CA  LEU    95      13.128   1.337  -3.716  1.00    6.37         C  
ATOM   1506  HA  LEU    95      12.627   2.265  -3.437  1.00    6.46         H  
ATOM   1507  CB  LEU    95      14.307   1.675  -4.650  1.00    7.68         C  
ATOM   1508  HB2 LEU    95      15.051   2.226  -4.085  1.00    9.27         H  
ATOM   1509  HB3 LEU    95      14.760   0.738  -4.974  1.00    9.99         H  
ATOM   1510  CG  LEU    95      13.962   2.509  -5.900  1.00    8.81         C  
ATOM   1511  HG  LEU    95      13.192   2.006  -6.484  1.00   11.00         H  
ATOM   1512  CD1 LEU    95      13.481   3.916  -5.538  1.00   10.22         C  
ATOM   1513 HD11 LEU    95      13.328   4.502  -6.443  1.00   38.81         H  
ATOM   1514 HD12 LEU    95      12.536   3.869  -5.003  1.00   38.78         H  
ATOM   1515 HD13 LEU    95      14.220   4.417  -4.914  1.00   38.71         H  
ATOM   1516  CD2 LEU    95      15.210   2.648  -6.771  1.00   13.87         C  
ATOM   1517 HD21 LEU    95      16.006   3.139  -6.208  1.00   42.60         H  
ATOM   1518 HD22 LEU    95      15.550   1.661  -7.087  1.00   42.28         H  
ATOM   1519 HD23 LEU    95      14.978   3.235  -7.659  1.00   44.77         H  
ATOM   1520  C   LEU    95      12.105   0.425  -4.417  1.00    7.23         C  
ATOM   1521  O   LEU    95      12.281  -0.794  -4.465  1.00   12.30         O  
ATOM   1522  N   MET    96      11.072   1.027  -5.009  1.00    6.62         N  
ATOM   1523  H   MET    96      10.960   2.025  -4.863  1.00    7.92         H  
ATOM   1524  CA  MET    96      10.041   0.364  -5.817  1.00    7.54         C  
ATOM   1525  HA  MET    96      10.258  -0.700  -5.913  1.00    9.17         H  
ATOM   1526  CB  MET    96       8.685   0.482  -5.097  1.00    9.43         C  
ATOM   1527  HB2 MET    96       8.459   1.530  -4.909  1.00   11.42         H  
ATOM   1528  HB3 MET    96       7.900   0.083  -5.735  1.00   12.75         H  
ATOM   1529  CG  MET    96       8.682  -0.276  -3.760  1.00   17.60         C  
ATOM   1530  HG2 MET    96       9.540   0.033  -3.164  1.00   47.80         H  
ATOM   1531  HG3 MET    96       7.789   0.003  -3.203  1.00   46.98         H  
ATOM   1532  SD  MET    96       8.706  -2.081  -3.924  1.00   13.20         S  
ATOM   1533  CE  MET    96       6.959  -2.345  -4.321  1.00   62.80         C  
ATOM   1534  HE1 MET    96       6.773  -3.400  -4.513  1.00  115.61         H  
ATOM   1535  HE2 MET    96       6.342  -2.015  -3.490  1.00  114.22         H  
ATOM   1536  HE3 MET    96       6.693  -1.765  -5.199  1.00  113.41         H  
ATOM   1537  C   MET    96      10.032   0.988  -7.228  1.00    7.58         C  
ATOM   1538  O   MET    96       9.366   2.004  -7.432  1.00    8.61         O  
ATOM   1539  N   PRO    97      10.811   0.455  -8.196  1.00    8.50         N  
ATOM   1540  CD  PRO    97      11.724  -0.673  -8.035  1.00   10.78         C  
ATOM   1541  HD2 PRO    97      11.198  -1.603  -8.248  1.00   13.86         H  
ATOM   1542  HD3 PRO    97      12.160  -0.713  -7.038  1.00   15.71         H  
ATOM   1543  CG  PRO    97      12.840  -0.463  -9.053  1.00   18.62         C  
ATOM   1544  HG2 PRO    97      13.275  -1.409  -9.378  1.00   38.11         H  
ATOM   1545  HG3 PRO    97      13.605   0.193  -8.633  1.00   35.04         H  
ATOM   1546  CB  PRO    97      12.114   0.250 -10.188  1.00   14.75         C  
ATOM   1547  HB2 PRO    97      11.574  -0.484 -10.789  1.00   25.45         H  
ATOM   1548  HB3 PRO    97      12.803   0.822 -10.811  1.00   24.34         H  
ATOM   1549  CA  PRO    97      11.129   1.159  -9.447  1.00   10.10         C  
ATOM   1550  HA  PRO    97      11.649   2.078  -9.180  1.00   12.62         H  
ATOM   1551  C   PRO    97       9.950   1.535 -10.361  1.00    9.20         C  
ATOM   1552  O   PRO    97      10.082   2.458 -11.166  1.00   13.34         O  
ATOM   1553  N   PHE    98       8.808   0.846 -10.255  1.00    8.10         N  
ATOM   1554  H   PHE    98       8.747   0.119  -9.554  1.00    9.70         H  
ATOM   1555  CA  PHE    98       7.593   1.140 -11.030  1.00    8.59         C  
ATOM   1556  HA  PHE    98       7.883   1.652 -11.946  1.00   10.37         H  
ATOM   1557  CB  PHE    98       6.933  -0.177 -11.475  1.00    9.54         C  
ATOM   1558  HB2 PHE    98       6.951  -0.885 -10.651  1.00   11.53         H  
ATOM   1559  HB3 PHE    98       5.888   0.017 -11.715  1.00   12.92         H  
ATOM   1560  CG  PHE    98       7.578  -0.843 -12.682  1.00   10.19         C  
ATOM   1561  CD1 PHE    98       8.876  -1.385 -12.603  1.00   54.11         C  
ATOM   1562  HD1 PHE    98       9.431  -1.338 -11.679  1.00  137.55         H  
ATOM   1563  CE1 PHE    98       9.459  -1.999 -13.727  1.00   59.76         C  
ATOM   1564  HE1 PHE    98      10.457  -2.413 -13.660  1.00  147.87         H  
ATOM   1565  CZ  PHE    98       8.746  -2.079 -14.936  1.00   20.57         C  
ATOM   1566  HZ  PHE    98       9.193  -2.553 -15.799  1.00   28.44         H  
ATOM   1567  CE2 PHE    98       7.446  -1.551 -15.017  1.00   50.21         C  
ATOM   1568  HE2 PHE    98       6.892  -1.620 -15.944  1.00  130.27         H  
ATOM   1569  CD2 PHE    98       6.867  -0.933 -13.893  1.00   45.59         C  
ATOM   1570  HD2 PHE    98       5.868  -0.529 -13.962  1.00  123.33         H  
ATOM   1571  C   PHE    98       6.631   2.116 -10.305  1.00    8.98         C  
ATOM   1572  O   PHE    98       5.577   2.456 -10.845  1.00   11.94         O  
ATOM   1573  N   GLY    99       7.004   2.617  -9.118  1.00    8.48         N  
ATOM   1574  H   GLY    99       7.870   2.281  -8.714  1.00    9.52         H  
ATOM   1575  CA  GLY    99       6.314   3.695  -8.400  1.00    8.69         C  
ATOM   1576  HA2 GLY    99       6.936   4.012  -7.564  1.00   11.37         H  
ATOM   1577  HA3 GLY    99       6.199   4.549  -9.069  1.00   11.43         H  
ATOM   1578  C   GLY    99       4.935   3.330  -7.834  1.00    6.79         C  
ATOM   1579  O   GLY    99       4.621   2.161  -7.609  1.00    7.84         O  
ATOM   1580  N   CYS   100       4.114   4.345  -7.565  1.00    7.23         N  
ATOM   1581  H   CYS   100       4.463   5.284  -7.721  1.00    9.78         H  
ATOM   1582  CA  CYS   100       2.757   4.219  -7.028  1.00    7.13         C  
ATOM   1583  HA  CYS   100       2.803   3.712  -6.066  1.00    8.50         H  
ATOM   1584  CB  CYS   100       2.222   5.639  -6.802  1.00    9.32         C  
ATOM   1585  HB2 CYS   100       2.849   6.159  -6.075  1.00   14.59         H  
ATOM   1586  HB3 CYS   100       2.256   6.190  -7.744  1.00   14.82         H  
ATOM   1587  SG  CYS   100       0.510   5.594  -6.210  1.00   13.00         S  
ATOM   1588  HG  CYS   100       0.777   5.200  -4.950  1.00   42.02         H  
ATOM   1589  C   CYS   100       1.830   3.399  -7.947  1.00    6.73         C  
ATOM   1590  O   CYS   100       1.707   3.693  -9.139  1.00    7.80         O  
ATOM   1591  N   LEU   101       1.134   2.400  -7.389  1.00    6.62         N  
ATOM   1592  H   LEU   101       1.239   2.234  -6.393  1.00    7.34         H  
ATOM   1593  CA  LEU   101       0.223   1.526  -8.137  1.00    6.47         C  
ATOM   1594  HA  LEU   101       0.771   1.130  -8.991  1.00    7.07         H  
ATOM   1595  CB  LEU   101      -0.194   0.340  -7.245  1.00    6.80         C  
ATOM   1596  HB2 LEU   101       0.696  -0.219  -6.954  1.00    7.51         H  
ATOM   1597  HB3 LEU   101      -0.651   0.742  -6.339  1.00    7.88         H  
ATOM   1598  CG  LEU   101      -1.204  -0.623  -7.903  1.00    7.67         C  
ATOM   1599  HG  LEU   101      -2.085  -0.059  -8.193  1.00    9.00         H  
ATOM   1600  CD1 LEU   101      -0.671  -1.339  -9.144  1.00    8.96         C  
ATOM   1601 HD11 LEU   101       0.157  -1.992  -8.881  1.00   36.83         H  
ATOM   1602 HD12 LEU   101      -1.465  -1.943  -9.580  1.00   37.56         H  
ATOM   1603 HD13 LEU   101      -0.348  -0.618  -9.892  1.00   36.95         H  
ATOM   1604  CD2 LEU   101      -1.634  -1.688  -6.896  1.00    9.21         C  
ATOM   1605 HD21 LEU   101      -2.374  -2.344  -7.352  1.00   39.75         H  
ATOM   1606 HD22 LEU   101      -0.775  -2.279  -6.582  1.00   34.42         H  
ATOM   1607 HD23 LEU   101      -2.082  -1.209  -6.026  1.00   38.02         H  
ATOM   1608  C   LEU   101      -0.988   2.287  -8.702  1.00    6.62         C  
ATOM   1609  O   LEU   101      -1.368   2.042  -9.845  1.00    7.55         O  
ATOM   1610  N   LEU   102      -1.563   3.236  -7.953  1.00    6.95         N  
ATOM   1611  H   LEU   102      -1.226   3.381  -7.011  1.00    8.12         H  
ATOM   1612  CA  LEU   102      -2.666   4.070  -8.450  1.00    7.14         C  
ATOM   1613  HA  LEU   102      -3.486   3.409  -8.730  1.00    7.83         H  
ATOM   1614  CB  LEU   102      -3.164   4.992  -7.325  1.00    8.23         C  
ATOM   1615  HB2 LEU   102      -3.544   4.370  -6.520  1.00    9.78         H  
ATOM   1616  HB3 LEU   102      -2.323   5.572  -6.945  1.00    9.80         H  
ATOM   1617  CG  LEU   102      -4.272   5.977  -7.740  1.00    9.93         C  
ATOM   1618  HG  LEU   102      -3.897   6.651  -8.509  1.00   16.82         H  
ATOM   1619  CD1 LEU   102      -5.523   5.274  -8.259  1.00   19.78         C  
ATOM   1620 HD11 LEU   102      -5.307   4.763  -9.197  1.00   53.30         H  
ATOM   1621 HD12 LEU   102      -5.883   4.551  -7.528  1.00   54.33         H  
ATOM   1622 HD13 LEU   102      -6.298   6.018  -8.436  1.00   49.71         H  
ATOM   1623  CD2 LEU   102      -4.686   6.816  -6.534  1.00   19.28         C  
ATOM   1624 HD21 LEU   102      -5.445   7.541  -6.827  1.00   52.24         H  
ATOM   1625 HD22 LEU   102      -5.087   6.175  -5.747  1.00   51.09         H  
ATOM   1626 HD23 LEU   102      -3.818   7.350  -6.158  1.00   52.23         H  
ATOM   1627  C   LEU   102      -2.259   4.861  -9.703  1.00    7.40         C  
ATOM   1628  O   LEU   102      -2.964   4.837 -10.710  1.00    8.67         O  
ATOM   1629  N   ASP   103      -1.102   5.522  -9.678  1.00    8.11         N  
ATOM   1630  H   ASP   103      -0.542   5.486  -8.837  1.00   10.02         H  
ATOM   1631  CA  ASP   103      -0.598   6.258 -10.842  1.00    8.88         C  
ATOM   1632  HA  ASP   103      -1.416   6.854 -11.246  1.00   10.05         H  
ATOM   1633  CB  ASP   103       0.498   7.239 -10.406  1.00   11.11         C  
ATOM   1634  HB2 ASP   103       1.299   6.686  -9.913  1.00   18.31         H  
ATOM   1635  HB3 ASP   103       0.911   7.721 -11.294  1.00   18.41         H  
ATOM   1636  CG  ASP   103      -0.041   8.332  -9.470  1.00   20.79         C  
ATOM   1637  OD1 ASP   103       0.733   8.856  -8.640  1.00   60.35         O  
ATOM   1638  OD2 ASP   103      -1.242   8.689  -9.550  1.00   62.30         O  
ATOM   1639  C   ASP   103      -0.149   5.332 -11.985  1.00    9.25         C  
ATOM   1640  O   ASP   103      -0.324   5.680 -13.154  1.00   12.31         O  
ATOM   1641  N   TYR   104       0.335   4.122 -11.677  1.00    8.65         N  
ATOM   1642  H   TYR   104       0.507   3.902 -10.702  1.00    9.42         H  
ATOM   1643  CA  TYR   104       0.611   3.092 -12.680  1.00    9.12         C  
ATOM   1644  HA  TYR   104       1.282   3.520 -13.425  1.00   10.50         H  
ATOM   1645  CB  TYR   104       1.337   1.901 -12.035  1.00   10.10         C  
ATOM   1646  HB2 TYR   104       2.243   2.260 -11.543  1.00   12.46         H  
ATOM   1647  HB3 TYR   104       0.701   1.459 -11.271  1.00   11.47         H  
ATOM   1648  CG  TYR   104       1.721   0.823 -13.030  1.00    9.97         C  
ATOM   1649  CD1 TYR   104       0.869  -0.280 -13.245  1.00   12.09         C  
ATOM   1650  HD1 TYR   104      -0.042  -0.387 -12.671  1.00   15.61         H  
ATOM   1651  CE1 TYR   104       1.194  -1.239 -14.224  1.00   14.34         C  
ATOM   1652  HE1 TYR   104       0.543  -2.081 -14.404  1.00   20.01         H  
ATOM   1653  CZ  TYR   104       2.368  -1.097 -14.993  1.00   14.14         C  
ATOM   1654  OH  TYR   104       2.660  -2.008 -15.960  1.00   19.04         O  
ATOM   1655  HH  TYR   104       3.408  -1.729 -16.508  1.00   20.78         H  
ATOM   1656  CE2 TYR   104       3.230  -0.003 -14.761  1.00   14.11         C  
ATOM   1657  HE2 TYR   104       4.122   0.112 -15.359  1.00   19.37         H  
ATOM   1658  CD2 TYR   104       2.908   0.952 -13.777  1.00   12.24         C  
ATOM   1659  HD2 TYR   104       3.564   1.797 -13.610  1.00   16.12         H  
ATOM   1660  C   TYR   104      -0.664   2.650 -13.421  1.00    8.97         C  
ATOM   1661  O   TYR   104      -0.658   2.610 -14.655  1.00   11.01         O  
ATOM   1662  N   VAL   105      -1.775   2.377 -12.718  1.00    8.09         N  
ATOM   1663  H   VAL   105      -1.733   2.399 -11.703  1.00    8.43         H  
ATOM   1664  CA  VAL   105      -3.041   2.002 -13.381  1.00    8.27         C  
ATOM   1665  HA  VAL   105      -2.782   1.292 -14.163  1.00    9.73         H  
ATOM   1666  CB  VAL   105      -4.046   1.267 -12.470  1.00    8.85         C  
ATOM   1667  HB  VAL   105      -4.871   0.950 -13.107  1.00   11.10         H  
ATOM   1668  CG1 VAL   105      -3.430  -0.001 -11.871  1.00   10.48         C  
ATOM   1669 HG11 VAL   105      -2.681   0.250 -11.122  1.00   38.99         H  
ATOM   1670 HG12 VAL   105      -4.209  -0.603 -11.403  1.00   38.49         H  
ATOM   1671 HG13 VAL   105      -2.954  -0.583 -12.658  1.00   38.99         H  
ATOM   1672  CG2 VAL   105      -4.649   2.107 -11.342  1.00    8.92         C  
ATOM   1673 HG21 VAL   105      -5.124   3.003 -11.737  1.00   37.10         H  
ATOM   1674 HG22 VAL   105      -5.401   1.521 -10.815  1.00   37.03         H  
ATOM   1675 HG23 VAL   105      -3.868   2.386 -10.641  1.00   36.40         H  
ATOM   1676  C   VAL   105      -3.706   3.175 -14.106  1.00    8.65         C  
ATOM   1677  O   VAL   105      -4.249   2.964 -15.189  1.00   10.79         O  
ATOM   1678  N   ARG   106      -3.600   4.410 -13.590  1.00    8.79         N  
ATOM   1679  H   ARG   106      -3.177   4.505 -12.670  1.00    9.51         H  
ATOM   1680  CA  ARG   106      -4.049   5.635 -14.289  1.00   10.06         C  
ATOM   1681  HA  ARG   106      -5.106   5.536 -14.547  1.00   11.18         H  
ATOM   1682  CB  ARG   106      -3.871   6.863 -13.378  1.00   11.26         C  
ATOM   1683  HB2 ARG   106      -2.861   6.860 -12.970  1.00   18.50         H  
ATOM   1684  HB3 ARG   106      -3.986   7.767 -13.978  1.00   21.09         H  
ATOM   1685  CG  ARG   106      -4.895   6.921 -12.231  1.00   18.01         C  
ATOM   1686  HG2 ARG   106      -5.886   7.115 -12.642  1.00   31.49         H  
ATOM   1687  HG3 ARG   106      -4.930   5.961 -11.720  1.00   29.70         H  
ATOM   1688  CD  ARG   106      -4.545   8.011 -11.207  1.00   21.37         C  
ATOM   1689  HD2 ARG   106      -5.209   7.902 -10.348  1.00   47.29         H  
ATOM   1690  HD3 ARG   106      -3.521   7.861 -10.862  1.00   34.79         H  
ATOM   1691  NE  ARG   106      -4.729   9.361 -11.777  1.00   47.15         N  
ATOM   1692  HE  ARG   106      -5.615   9.534 -12.225  1.00   82.96         H  
ATOM   1693  CZ  ARG   106      -3.879  10.374 -11.788  1.00   76.55         C  
ATOM   1694  NH1 ARG   106      -2.706  10.345 -11.223  1.00   81.03         N  
ATOM   1695 HH11 ARG   106      -2.395   9.536 -10.686  1.00   75.41         H  
ATOM   1696 HH12 ARG   106      -2.105  11.147 -11.266  1.00  125.34         H  
ATOM   1697  NH2 ARG   106      -4.207  11.479 -12.393  1.00  155.92         N  
ATOM   1698 HH21 ARG   106      -5.099  11.562 -12.853  1.00  208.53         H  
ATOM   1699 HH22 ARG   106      -3.569  12.257 -12.410  1.00  201.29         H  
ATOM   1700  C   ARG   106      -3.301   5.853 -15.608  1.00   11.45         C  
ATOM   1701  O   ARG   106      -3.899   6.287 -16.594  1.00   16.35         O  
ATOM   1702  N   GLU   107      -2.007   5.538 -15.647  1.00   10.97         N  
ATOM   1703  H   GLU   107      -1.558   5.266 -14.779  1.00   11.86         H  
ATOM   1704  CA  GLU   107      -1.182   5.638 -16.854  1.00   12.86         C  
ATOM   1705  HA  GLU   107      -1.396   6.595 -17.330  1.00   15.15         H  
ATOM   1706  CB  GLU   107       0.308   5.639 -16.460  1.00   16.16         C  
ATOM   1707  HB2 GLU   107       0.494   6.487 -15.799  1.00   23.93         H  
ATOM   1708  HB3 GLU   107       0.527   4.733 -15.896  1.00   29.11         H  
ATOM   1709  CG  GLU   107       1.288   5.716 -17.644  1.00   39.10         C  
ATOM   1710  HG2 GLU   107       2.304   5.731 -17.243  1.00   68.56         H  
ATOM   1711  HG3 GLU   107       1.189   4.805 -18.238  1.00   67.94         H  
ATOM   1712  CD  GLU   107       1.094   6.949 -18.555  1.00   55.93         C  
ATOM   1713  OE1 GLU   107       1.432   6.866 -19.760  1.00   97.99         O  
ATOM   1714  OE2 GLU   107       0.637   8.016 -18.078  1.00  104.59         O  
ATOM   1715  C   GLU   107      -1.509   4.542 -17.884  1.00   13.19         C  
ATOM   1716  O   GLU   107      -1.826   4.867 -19.031  1.00   20.89         O  
ATOM   1717  N   HID   108      -1.461   3.262 -17.496  1.00   11.23         N  
ATOM   1718  H   HID   108      -1.224   3.063 -16.529  1.00   13.07         H  
ATOM   1719  CA  HID   108      -1.505   2.135 -18.444  1.00   12.37         C  
ATOM   1720  HA  HID   108      -1.063   2.470 -19.384  1.00   14.40         H  
ATOM   1721  CB  HID   108      -0.622   0.987 -17.932  1.00   14.19         C  
ATOM   1722  HB2 HID   108      -1.018   0.618 -16.985  1.00   14.60         H  
ATOM   1723  HB3 HID   108      -0.645   0.167 -18.651  1.00   18.52         H  
ATOM   1724  CG  HID   108       0.811   1.414 -17.728  1.00   15.42         C  
ATOM   1725  ND1 HID   108       1.315   2.043 -16.615  1.00   15.66         N  
ATOM   1726  HD1 HID   108       0.809   2.197 -15.745  1.00   16.92         H  
ATOM   1727  CE1 HID   108       2.577   2.417 -16.872  1.00   20.43         C  
ATOM   1728  HE1 HID   108       3.225   2.934 -16.172  1.00   25.49         H  
ATOM   1729  NE2 HID   108       2.922   2.058 -18.121  1.00   25.21         N  
ATOM   1730  CD2 HID   108       1.802   1.420 -18.672  1.00   22.70         C  
ATOM   1731  HD2 HID   108       1.712   1.049 -19.685  1.00   30.99         H  
ATOM   1732  C   HID   108      -2.923   1.652 -18.789  1.00   12.87         C  
ATOM   1733  O   HID   108      -3.152   1.246 -19.932  1.00   17.13         O  
ATOM   1734  N   LYS   109      -3.868   1.736 -17.839  1.00   13.22         N  
ATOM   1735  H   LYS   109      -3.574   2.094 -16.937  1.00   16.36         H  
ATOM   1736  CA  LYS   109      -5.326   1.555 -18.011  1.00   14.83         C  
ATOM   1737  HA  LYS   109      -5.698   1.184 -17.055  1.00   17.39         H  
ATOM   1738  CB  LYS   109      -6.037   2.916 -18.213  1.00   19.06         C  
ATOM   1739  HB2 LYS   109      -7.077   2.748 -18.497  1.00   46.74         H  
ATOM   1740  HB3 LYS   109      -6.050   3.419 -17.245  1.00   47.13         H  
ATOM   1741  CG  LYS   109      -5.375   3.876 -19.219  1.00   28.16         C  
ATOM   1742  HG2 LYS   109      -4.348   4.049 -18.909  1.00   63.98         H  
ATOM   1743  HG3 LYS   109      -5.373   3.435 -20.216  1.00   61.27         H  
ATOM   1744  CD  LYS   109      -6.098   5.230 -19.259  1.00   34.57         C  
ATOM   1745  HD2 LYS   109      -7.085   5.090 -19.705  1.00   55.20         H  
ATOM   1746  HD3 LYS   109      -6.237   5.605 -18.243  1.00   62.49         H  
ATOM   1747  CE  LYS   109      -5.331   6.282 -20.074  1.00   80.84         C  
ATOM   1748  HE2 LYS   109      -5.164   5.904 -21.087  1.00  134.90         H  
ATOM   1749  HE3 LYS   109      -5.961   7.174 -20.154  1.00  126.59         H  
ATOM   1750  NZ  LYS   109      -4.037   6.651 -19.440  1.00  153.09         N  
ATOM   1751  HZ1 LYS   109      -3.359   5.895 -19.501  1.00  208.99         H  
ATOM   1752  HZ2 LYS   109      -3.627   7.462 -19.883  1.00  207.77         H  
ATOM   1753  HZ3 LYS   109      -4.158   6.849 -18.449  1.00  209.58         H  
ATOM   1754  C   LYS   109      -5.716   0.429 -18.981  1.00   17.07         C  
ATOM   1755  O   LYS   109      -5.526  -0.741 -18.658  1.00   25.33         O  
ATOM   1756  N   ASP   110      -6.217   0.754 -20.173  1.00   17.47         N  
ATOM   1757  H   ASP   110      -6.331   1.736 -20.365  1.00   19.19         H  
ATOM   1758  CA  ASP   110      -6.756  -0.204 -21.154  1.00   22.31         C  
ATOM   1759  HA  ASP   110      -7.606  -0.716 -20.699  1.00   26.60         H  
ATOM   1760  CB  ASP   110      -7.259   0.559 -22.395  1.00   32.77         C  
ATOM   1761  HB2 ASP   110      -6.404   1.065 -22.849  1.00   41.43         H  
ATOM   1762  HB3 ASP   110      -7.638  -0.165 -23.119  1.00   43.93         H  
ATOM   1763  CG  ASP   110      -8.372   1.593 -22.137  1.00   54.14         C  
ATOM   1764  OD1 ASP   110      -9.005   1.585 -21.056  1.00  101.82         O  
ATOM   1765  OD2 ASP   110      -8.631   2.417 -23.047  1.00  100.25         O  
ATOM   1766  C   ASP   110      -5.764  -1.298 -21.605  1.00   20.49         C  
ATOM   1767  O   ASP   110      -6.192  -2.358 -22.065  1.00   29.24         O  
ATOM   1768  N   ASN   111      -4.452  -1.072 -21.462  1.00   16.73         N  
ATOM   1769  H   ASN   111      -4.173  -0.189 -21.048  1.00   17.91         H  
ATOM   1770  CA  ASN   111      -3.399  -2.047 -21.777  1.00   16.87         C  
ATOM   1771  HA  ASN   111      -3.634  -2.519 -22.733  1.00   21.18         H  
ATOM   1772  CB  ASN   111      -2.057  -1.305 -21.914  1.00   22.37         C  
ATOM   1773  HB2 ASN   111      -1.799  -0.838 -20.964  1.00   31.76         H  
ATOM   1774  HB3 ASN   111      -1.275  -2.027 -22.149  1.00   28.80         H  
ATOM   1775  CG  ASN   111      -2.059  -0.256 -23.013  1.00   44.49         C  
ATOM   1776  OD1 ASN   111      -1.887  -0.551 -24.188  1.00  111.31         O  
ATOM   1777  ND2 ASN   111      -2.247   1.000 -22.673  1.00   68.66         N  
ATOM   1778 HD21 ASN   111      -2.237   1.701 -23.397  1.00  100.53         H  
ATOM   1779 HD22 ASN   111      -2.437   1.236 -21.705  1.00  106.80         H  
ATOM   1780  C   ASN   111      -3.267  -3.178 -20.735  1.00   13.32         C  
ATOM   1781  O   ASN   111      -2.666  -4.213 -21.028  1.00   15.46         O  
ATOM   1782  N   ILE   112      -3.797  -2.990 -19.522  1.00   11.84         N  
ATOM   1783  H   ILE   112      -4.325  -2.138 -19.360  1.00   14.42         H  
ATOM   1784  CA  ILE   112      -3.691  -3.940 -18.405  1.00   10.08         C  
ATOM   1785  HA  ILE   112      -2.660  -4.288 -18.346  1.00   11.16         H  
ATOM   1786  CB  ILE   112      -4.035  -3.241 -17.067  1.00   11.20         C  
ATOM   1787  HB  ILE   112      -5.035  -2.814 -17.156  1.00   13.81         H  
ATOM   1788  CG2 ILE   112      -4.062  -4.240 -15.894  1.00   12.67         C  
ATOM   1789 HG21 ILE   112      -4.823  -5.003 -16.055  1.00   40.41         H  
ATOM   1790 HG22 ILE   112      -3.089  -4.718 -15.780  1.00   41.12         H  
ATOM   1791 HG23 ILE   112      -4.320  -3.730 -14.968  1.00   41.60         H  
ATOM   1792  CG1 ILE   112      -3.028  -2.099 -16.783  1.00   14.40         C  
ATOM   1793 HG12 ILE   112      -2.066  -2.523 -16.494  1.00   20.03         H  
ATOM   1794 HG13 ILE   112      -2.868  -1.508 -17.684  1.00   19.96         H  
ATOM   1795  CD1 ILE   112      -3.496  -1.118 -15.703  1.00   15.99         C  
ATOM   1796 HD11 ILE   112      -4.455  -0.683 -15.983  1.00   44.27         H  
ATOM   1797 HD12 ILE   112      -3.593  -1.618 -14.743  1.00   45.87         H  
ATOM   1798 HD13 ILE   112      -2.758  -0.324 -15.612  1.00   44.66         H  
ATOM   1799  C   ILE   112      -4.589  -5.158 -18.659  1.00    9.75         C  
ATOM   1800  O   ILE   112      -5.768  -5.005 -18.976  1.00   12.84         O  
ATOM   1801  N   GLY   113      -4.034  -6.365 -18.510  1.00   10.53         N  
ATOM   1802  H   GLY   113      -3.057  -6.406 -18.265  1.00   13.96         H  
ATOM   1803  CA  GLY   113      -4.772  -7.632 -18.599  1.00   11.59         C  
ATOM   1804  HA2 GLY   113      -5.531  -7.550 -19.373  1.00   15.76         H  
ATOM   1805  HA3 GLY   113      -4.089  -8.429 -18.896  1.00   15.67         H  
ATOM   1806  C   GLY   113      -5.442  -8.046 -17.281  1.00    8.92         C  
ATOM   1807  O   GLY   113      -4.923  -7.757 -16.200  1.00    9.73         O  
ATOM   1808  N   SER   114      -6.560  -8.778 -17.363  1.00    9.45         N  
ATOM   1809  H   SER   114      -6.994  -8.871 -18.276  1.00   12.35         H  
ATOM   1810  CA  SER   114      -7.366  -9.229 -16.211  1.00    9.79         C  
ATOM   1811  HA  SER   114      -7.881  -8.370 -15.786  1.00   11.54         H  
ATOM   1812  CB  SER   114      -8.421 -10.250 -16.665  1.00   13.52         C  
ATOM   1813  HB2 SER   114      -7.922 -11.161 -17.000  1.00   31.91         H  
ATOM   1814  HB3 SER   114      -9.059 -10.494 -15.817  1.00   40.91         H  
ATOM   1815  OG  SER   114      -9.226  -9.765 -17.720  1.00   38.39         O  
ATOM   1816  HG  SER   114      -9.837 -10.475 -17.990  1.00   50.08         H  
ATOM   1817  C   SER   114      -6.550  -9.890 -15.093  1.00    8.86         C  
ATOM   1818  O   SER   114      -6.757  -9.599 -13.915  1.00   10.79         O  
ATOM   1819  N   GLN   115      -5.606 -10.769 -15.451  1.00    8.74         N  
ATOM   1820  H   GLN   115      -5.471 -10.955 -16.435  1.00   10.20         H  
ATOM   1821  CA  GLN   115      -4.805 -11.523 -14.483  1.00    9.24         C  
ATOM   1822  HA  GLN   115      -5.495 -11.995 -13.780  1.00   10.98         H  
ATOM   1823  CB  GLN   115      -4.052 -12.647 -15.217  1.00   13.53         C  
ATOM   1824  HB2 GLN   115      -4.788 -13.219 -15.785  1.00   38.56         H  
ATOM   1825  HB3 GLN   115      -3.344 -12.223 -15.931  1.00   52.20         H  
ATOM   1826  CG  GLN   115      -3.335 -13.636 -14.275  1.00   46.77         C  
ATOM   1827  HG2 GLN   115      -3.977 -13.847 -13.419  1.00  100.36         H  
ATOM   1828  HG3 GLN   115      -3.195 -14.575 -14.812  1.00   75.72         H  
ATOM   1829  CD  GLN   115      -1.954 -13.193 -13.778  1.00  140.48         C  
ATOM   1830  OE1 GLN   115      -1.311 -12.293 -14.302  1.00  218.10         O  
ATOM   1831  NE2 GLN   115      -1.430 -13.828 -12.751  1.00  259.40         N  
ATOM   1832 HE21 GLN   115      -1.929 -14.584 -12.308  1.00  271.45         H  
ATOM   1833 HE22 GLN   115      -0.514 -13.548 -12.437  1.00  409.83         H  
ATOM   1834  C   GLN   115      -3.876 -10.620 -13.655  1.00    8.46         C  
ATOM   1835  O   GLN   115      -3.748 -10.846 -12.453  1.00   10.96         O  
ATOM   1836  N   TYR   116      -3.291  -9.569 -14.246  1.00    8.03         N  
ATOM   1837  H   TYR   116      -3.470  -9.404 -15.226  1.00    9.65         H  
ATOM   1838  CA  TYR   116      -2.464  -8.596 -13.517  1.00    7.84         C  
ATOM   1839  HA  TYR   116      -1.676  -9.129 -12.984  1.00    8.82         H  
ATOM   1840  CB  TYR   116      -1.806  -7.602 -14.483  1.00    9.53         C  
ATOM   1841  HB2 TYR   116      -2.580  -7.085 -15.051  1.00   11.59         H  
ATOM   1842  HB3 TYR   116      -1.295  -6.844 -13.889  1.00   12.12         H  
ATOM   1843  CG  TYR   116      -0.790  -8.187 -15.444  1.00   11.07         C  
ATOM   1844  CD1 TYR   116      -1.127  -8.386 -16.798  1.00   15.94         C  
ATOM   1845  HD1 TYR   116      -2.130  -8.175 -17.140  1.00   21.82         H  
ATOM   1846  CE1 TYR   116      -0.153  -8.840 -17.709  1.00   22.07         C  
ATOM   1847  HE1 TYR   116      -0.398  -8.982 -18.752  1.00   32.53         H  
ATOM   1848  CZ  TYR   116       1.157  -9.112 -17.262  1.00   23.67         C  
ATOM   1849  OH  TYR   116       2.096  -9.535 -18.149  1.00   35.43         O  
ATOM   1850  HH  TYR   116       2.836  -9.982 -17.708  1.00   60.88         H  
ATOM   1851  CE2 TYR   116       1.492  -8.927 -15.902  1.00   23.06         C  
ATOM   1852  HE2 TYR   116       2.496  -9.132 -15.560  1.00   34.49         H  
ATOM   1853  CD2 TYR   116       0.519  -8.458 -14.998  1.00   16.65         C  
ATOM   1854  HD2 TYR   116       0.783  -8.290 -13.961  1.00   22.88         H  
ATOM   1855  C   TYR   116      -3.293  -7.822 -12.483  1.00    7.14         C  
ATOM   1856  O   TYR   116      -2.899  -7.722 -11.321  1.00    8.09         O  
ATOM   1857  N   LEU   117      -4.471  -7.331 -12.888  1.00    7.23         N  
ATOM   1858  H   LEU   117      -4.735  -7.466 -13.856  1.00    8.71         H  
ATOM   1859  CA  LEU   117      -5.370  -6.566 -12.021  1.00    7.30         C  
ATOM   1860  HA  LEU   117      -4.813  -5.716 -11.632  1.00    8.68         H  
ATOM   1861  CB  LEU   117      -6.527  -6.037 -12.887  1.00    9.89         C  
ATOM   1862  HB2 LEU   117      -6.102  -5.437 -13.694  1.00   32.95         H  
ATOM   1863  HB3 LEU   117      -7.043  -6.885 -13.340  1.00   36.06         H  
ATOM   1864  CG  LEU   117      -7.569  -5.186 -12.138  1.00   21.44         C  
ATOM   1865  HG  LEU   117      -8.075  -5.796 -11.390  1.00   80.18         H  
ATOM   1866  CD1 LEU   117      -6.960  -3.962 -11.454  1.00   65.90         C  
ATOM   1867 HD11 LEU   117      -6.288  -4.277 -10.656  1.00  115.37         H  
ATOM   1868 HD12 LEU   117      -6.414  -3.357 -12.177  1.00  115.47         H  
ATOM   1869 HD13 LEU   117      -7.754  -3.364 -11.010  1.00  121.07         H  
ATOM   1870  CD2 LEU   117      -8.605  -4.687 -13.144  1.00   49.06         C  
ATOM   1871 HD21 LEU   117      -8.118  -4.129 -13.943  1.00   93.98         H  
ATOM   1872 HD22 LEU   117      -9.148  -5.532 -13.560  1.00   93.85         H  
ATOM   1873 HD23 LEU   117      -9.319  -4.036 -12.656  1.00   95.27         H  
ATOM   1874  C   LEU   117      -5.847  -7.388 -10.811  1.00    6.51         C  
ATOM   1875  O   LEU   117      -5.804  -6.911  -9.676  1.00    8.24         O  
ATOM   1876  N   LEU   118      -6.238  -8.647 -11.039  1.00    6.00         N  
ATOM   1877  H   LEU   118      -6.266  -8.971 -12.000  1.00    7.04         H  
ATOM   1878  CA  LEU   118      -6.626  -9.578  -9.973  1.00    6.08         C  
ATOM   1879  HA  LEU   118      -7.333  -9.073  -9.313  1.00    7.08         H  
ATOM   1880  CB  LEU   118      -7.324 -10.801 -10.596  1.00    7.47         C  
ATOM   1881  HB2 LEU   118      -6.648 -11.248 -11.327  1.00    8.89         H  
ATOM   1882  HB3 LEU   118      -7.511 -11.540  -9.815  1.00    9.83         H  
ATOM   1883  CG  LEU   118      -8.661 -10.459 -11.284  1.00    8.98         C  
ATOM   1884  HG  LEU   118      -8.533  -9.585 -11.915  1.00   10.77         H  
ATOM   1885  CD1 LEU   118      -9.121 -11.619 -12.165  1.00   13.01         C  
ATOM   1886 HD11 LEU   118      -9.262 -12.503 -11.552  1.00   42.57         H  
ATOM   1887 HD12 LEU   118     -10.064 -11.368 -12.651  1.00   41.80         H  
ATOM   1888 HD13 LEU   118      -8.371 -11.818 -12.930  1.00   42.22         H  
ATOM   1889  CD2 LEU   118      -9.770 -10.169 -10.271  1.00   12.82         C  
ATOM   1890 HD21 LEU   118      -9.508  -9.305  -9.664  1.00   42.41         H  
ATOM   1891 HD22 LEU   118     -10.702  -9.953 -10.795  1.00   41.39         H  
ATOM   1892 HD23 LEU   118      -9.916 -11.034  -9.626  1.00   42.62         H  
ATOM   1893  C   LEU   118      -5.431  -9.986  -9.093  1.00    5.93         C  
ATOM   1894  O   LEU   118      -5.574 -10.052  -7.873  1.00    7.62         O  
ATOM   1895  N   ASN   119      -4.242 -10.188  -9.671  1.00    5.75         N  
ATOM   1896  H   ASN   119      -4.185 -10.151 -10.683  1.00    6.82         H  
ATOM   1897  CA  ASN   119      -3.006 -10.466  -8.930  1.00    6.06         C  
ATOM   1898  HA  ASN   119      -3.149 -11.370  -8.336  1.00    7.62         H  
ATOM   1899  CB  ASN   119      -1.875 -10.732  -9.940  1.00    8.27         C  
ATOM   1900  HB2 ASN   119      -2.034 -11.700 -10.414  1.00   16.45         H  
ATOM   1901  HB3 ASN   119      -1.896  -9.975 -10.719  1.00   16.82         H  
ATOM   1902  CG  ASN   119      -0.493 -10.728  -9.308  1.00   26.06         C  
ATOM   1903  OD1 ASN   119      -0.138 -11.586  -8.512  1.00   42.15         O  
ATOM   1904  ND2 ASN   119       0.322  -9.752  -9.639  1.00   68.61         N  
ATOM   1905 HD21 ASN   119       1.266  -9.759  -9.267  1.00  109.15         H  
ATOM   1906 HD22 ASN   119       0.026  -9.041 -10.287  1.00   88.25         H  
ATOM   1907  C   ASN   119      -2.650  -9.337  -7.944  1.00    5.19         C  
ATOM   1908  O   ASN   119      -2.303  -9.626  -6.800  1.00    6.21         O  
ATOM   1909  N   TRP   120      -2.782  -8.063  -8.329  1.00    4.92         N  
ATOM   1910  H   TRP   120      -3.022  -7.861  -9.295  1.00    5.84         H  
ATOM   1911  CA  TRP   120      -2.560  -6.940  -7.407  1.00    4.87         C  
ATOM   1912  HA  TRP   120      -1.571  -7.044  -6.958  1.00    5.78         H  
ATOM   1913  CB  TRP   120      -2.594  -5.613  -8.173  1.00    5.62         C  
ATOM   1914  HB2 TRP   120      -3.608  -5.452  -8.543  1.00    6.58         H  
ATOM   1915  HB3 TRP   120      -2.370  -4.808  -7.472  1.00    7.53         H  
ATOM   1916  CG  TRP   120      -1.651  -5.489  -9.334  1.00    6.05         C  
ATOM   1917  CD1 TRP   120      -0.424  -6.053  -9.444  1.00    8.00         C  
ATOM   1918  HD1 TRP   120       0.045  -6.677  -8.692  1.00    9.97         H  
ATOM   1919  NE1 TRP   120       0.126  -5.732 -10.670  1.00    9.51         N  
ATOM   1920  HE1 TRP   120       1.028  -6.078 -10.996  1.00   12.65         H  
ATOM   1921  CE2 TRP   120      -0.718  -4.939 -11.414  1.00    8.25         C  
ATOM   1922  CZ2 TRP   120      -0.626  -4.383 -12.698  1.00   10.39         C  
ATOM   1923  HZ2 TRP   120       0.254  -4.552 -13.302  1.00   13.64         H  
ATOM   1924  CH2 TRP   120      -1.702  -3.625 -13.189  1.00   11.02         C  
ATOM   1925  HH2 TRP   120      -1.656  -3.200 -14.182  1.00   14.65         H  
ATOM   1926  CZ3 TRP   120      -2.842  -3.424 -12.389  1.00    9.69         C  
ATOM   1927  HZ3 TRP   120      -3.674  -2.849 -12.769  1.00   12.39         H  
ATOM   1928  CE3 TRP   120      -2.912  -3.967 -11.093  1.00    7.54         C  
ATOM   1929  HE3 TRP   120      -3.791  -3.802 -10.487  1.00    8.52         H  
ATOM   1930  CD2 TRP   120      -1.858  -4.751 -10.577  1.00    6.53         C  
ATOM   1931  C   TRP   120      -3.575  -6.934  -6.255  1.00    4.65         C  
ATOM   1932  O   TRP   120      -3.181  -6.774  -5.100  1.00    5.58         O  
ATOM   1933  N   CYS   121      -4.857  -7.197  -6.535  1.00    4.68         N  
ATOM   1934  H   CYS   121      -5.124  -7.321  -7.503  1.00    5.67         H  
ATOM   1935  CA  CYS   121      -5.891  -7.329  -5.501  1.00    4.91         C  
ATOM   1936  HA  CYS   121      -5.915  -6.411  -4.912  1.00    6.09         H  
ATOM   1937  CB  CYS   121      -7.268  -7.503  -6.164  1.00    6.51         C  
ATOM   1938  HB2 CYS   121      -7.281  -8.408  -6.774  1.00    7.83         H  
ATOM   1939  HB3 CYS   121      -8.027  -7.605  -5.385  1.00    8.53         H  
ATOM   1940  SG  CYS   121      -7.674  -6.059  -7.195  1.00    9.59         S  
ATOM   1941  HG  CYS   121      -6.820  -6.320  -8.200  1.00   11.26         H  
ATOM   1942  C   CYS   121      -5.585  -8.482  -4.522  1.00    4.50         C  
ATOM   1943  O   CYS   121      -5.697  -8.302  -3.307  1.00    5.63         O  
ATOM   1944  N   VAL   122      -5.126  -9.635  -5.028  1.00    4.33         N  
ATOM   1945  H   VAL   122      -5.097  -9.727  -6.039  1.00    5.34         H  
ATOM   1946  CA  VAL   122      -4.657 -10.773  -4.214  1.00    4.34         C  
ATOM   1947  HA  VAL   122      -5.450 -11.053  -3.519  1.00    5.33         H  
ATOM   1948  CB  VAL   122      -4.348 -12.000  -5.103  1.00    5.56         C  
ATOM   1949  HB  VAL   122      -3.734 -11.689  -5.946  1.00    9.42         H  
ATOM   1950  CG1 VAL   122      -3.601 -13.113  -4.358  1.00   10.07         C  
ATOM   1951 HG11 VAL   122      -3.509 -13.992  -4.998  1.00   39.50         H  
ATOM   1952 HG12 VAL   122      -2.597 -12.783  -4.094  1.00   39.92         H  
ATOM   1953 HG13 VAL   122      -4.150 -13.383  -3.457  1.00   40.26         H  
ATOM   1954  CG2 VAL   122      -5.640 -12.617  -5.644  1.00   10.31         C  
ATOM   1955 HG21 VAL   122      -6.200 -11.875  -6.206  1.00   39.87         H  
ATOM   1956 HG22 VAL   122      -5.405 -13.446  -6.311  1.00   40.74         H  
ATOM   1957 HG23 VAL   122      -6.252 -12.983  -4.820  1.00   40.37         H  
ATOM   1958  C   VAL   122      -3.441 -10.397  -3.362  1.00    4.10         C  
ATOM   1959  O   VAL   122      -3.420 -10.689  -2.171  1.00    5.04         O  
ATOM   1960  N   GLN   123      -2.433  -9.729  -3.926  1.00    4.09         N  
ATOM   1961  H   GLN   123      -2.484  -9.524  -4.919  1.00    4.90         H  
ATOM   1962  CA  GLN   123      -1.212  -9.357  -3.199  1.00    4.10         C  
ATOM   1963  HA  GLN   123      -0.835 -10.241  -2.684  1.00    4.85         H  
ATOM   1964  CB  GLN   123      -0.142  -8.896  -4.193  1.00    4.67         C  
ATOM   1965  HB2 GLN   123      -0.574  -8.203  -4.915  1.00    5.58         H  
ATOM   1966  HB3 GLN   123       0.640  -8.374  -3.641  1.00    5.95         H  
ATOM   1967  CG  GLN   123       0.474 -10.101  -4.921  1.00    5.56         C  
ATOM   1968  HG2 GLN   123       0.791 -10.847  -4.193  1.00    8.64         H  
ATOM   1969  HG3 GLN   123      -0.276 -10.565  -5.560  1.00    8.11         H  
ATOM   1970  CD  GLN   123       1.692  -9.732  -5.761  1.00    8.71         C  
ATOM   1971  OE1 GLN   123       2.437  -8.805  -5.474  1.00   18.46         O  
ATOM   1972  NE2 GLN   123       1.938 -10.449  -6.832  1.00   21.70         N  
ATOM   1973 HE21 GLN   123       1.264 -11.134  -7.153  1.00   37.33         H  
ATOM   1974 HE22 GLN   123       2.711 -10.176  -7.428  1.00   26.75         H  
ATOM   1975  C   GLN   123      -1.445  -8.297  -2.113  1.00    3.98         C  
ATOM   1976  O   GLN   123      -0.842  -8.380  -1.042  1.00    5.20         O  
ATOM   1977  N   ILE   124      -2.359  -7.347  -2.329  1.00    3.76         N  
ATOM   1978  H   ILE   124      -2.789  -7.284  -3.247  1.00    4.55         H  
ATOM   1979  CA  ILE   124      -2.785  -6.412  -1.276  1.00    3.67         C  
ATOM   1980  HA  ILE   124      -1.895  -5.985  -0.811  1.00    4.41         H  
ATOM   1981  CB  ILE   124      -3.599  -5.243  -1.878  1.00    4.02         C  
ATOM   1982  HB  ILE   124      -4.449  -5.668  -2.413  1.00    4.63         H  
ATOM   1983  CG2 ILE   124      -4.126  -4.303  -0.776  1.00    5.54         C  
ATOM   1984 HG21 ILE   124      -4.751  -3.523  -1.211  1.00   33.62         H  
ATOM   1985 HG22 ILE   124      -4.727  -4.851  -0.055  1.00   33.47         H  
ATOM   1986 HG23 ILE   124      -3.292  -3.838  -0.248  1.00   33.55         H  
ATOM   1987  CG1 ILE   124      -2.742  -4.418  -2.868  1.00    4.95         C  
ATOM   1988 HG12 ILE   124      -2.073  -3.756  -2.317  1.00    6.62         H  
ATOM   1989 HG13 ILE   124      -2.114  -5.074  -3.468  1.00    6.09         H  
ATOM   1990  CD1 ILE   124      -3.594  -3.597  -3.843  1.00    7.09         C  
ATOM   1991 HD11 ILE   124      -4.299  -4.246  -4.362  1.00   35.36         H  
ATOM   1992 HD12 ILE   124      -4.139  -2.820  -3.310  1.00   35.64         H  
ATOM   1993 HD13 ILE   124      -2.944  -3.127  -4.580  1.00   35.84         H  
ATOM   1994  C   ILE   124      -3.545  -7.171  -0.173  1.00    3.77         C  
ATOM   1995  O   ILE   124      -3.305  -6.926   1.009  1.00    4.93         O  
ATOM   1996  N   ALA   125      -4.383  -8.158  -0.523  1.00    3.71         N  
ATOM   1997  H   ALA   125      -4.570  -8.324  -1.505  1.00    4.53         H  
ATOM   1998  CA  ALA   125      -5.018  -9.038   0.462  1.00    3.94         C  
ATOM   1999  HA  ALA   125      -5.517  -8.408   1.201  1.00    4.84         H  
ATOM   2000  CB  ALA   125      -6.101  -9.885  -0.216  1.00    4.97         C  
ATOM   2001  HB1 ALA   125      -6.641 -10.456   0.540  1.00   32.79         H  
ATOM   2002  HB2 ALA   125      -6.810  -9.237  -0.722  1.00   32.55         H  
ATOM   2003  HB3 ALA   125      -5.662 -10.571  -0.938  1.00   33.71         H  
ATOM   2004  C   ALA   125      -4.000  -9.908   1.230  1.00    3.99         C  
ATOM   2005  O   ALA   125      -4.169 -10.094   2.432  1.00    5.07         O  
ATOM   2006  N   LYS   126      -2.909 -10.376   0.599  1.00    4.19         N  
ATOM   2007  H   LYS   126      -2.873 -10.264  -0.410  1.00    5.01         H  
ATOM   2008  CA  LYS   126      -1.778 -11.044   1.280  1.00    4.63         C  
ATOM   2009  HA  LYS   126      -2.156 -11.872   1.876  1.00    5.44         H  
ATOM   2010  CB  LYS   126      -0.769 -11.616   0.266  1.00    5.48         C  
ATOM   2011  HB2 LYS   126      -0.494 -10.852  -0.459  1.00    8.16         H  
ATOM   2012  HB3 LYS   126       0.135 -11.909   0.803  1.00    8.76         H  
ATOM   2013  CG  LYS   126      -1.307 -12.856  -0.464  1.00    8.06         C  
ATOM   2014  HG2 LYS   126      -1.514 -13.633   0.271  1.00   13.43         H  
ATOM   2015  HG3 LYS   126      -2.230 -12.609  -0.983  1.00   14.30         H  
ATOM   2016  CD  LYS   126      -0.296 -13.398  -1.481  1.00   11.67         C  
ATOM   2017  HD2 LYS   126      -0.086 -12.631  -2.228  1.00   26.85         H  
ATOM   2018  HD3 LYS   126       0.627 -13.658  -0.962  1.00   25.64         H  
ATOM   2019  CE  LYS   126      -0.859 -14.649  -2.169  1.00   25.74         C  
ATOM   2020  HE2 LYS   126      -1.095 -15.394  -1.402  1.00   48.34         H  
ATOM   2021  HE3 LYS   126      -1.793 -14.386  -2.673  1.00   53.46         H  
ATOM   2022  NZ  LYS   126       0.107 -15.218  -3.146  1.00   37.49         N  
ATOM   2023  HZ1 LYS   126      -0.276 -16.037  -3.602  1.00   67.00         H  
ATOM   2024  HZ2 LYS   126       0.344 -14.549  -3.867  1.00   67.69         H  
ATOM   2025  HZ3 LYS   126       0.966 -15.500  -2.692  1.00   66.30         H  
ATOM   2026  C   LYS   126      -1.082 -10.112   2.276  1.00    4.79         C  
ATOM   2027  O   LYS   126      -0.866 -10.508   3.421  1.00    6.54         O  
ATOM   2028  N   GLY   127      -0.808  -8.866   1.885  1.00    4.63         N  
ATOM   2029  H   GLY   127      -0.985  -8.624   0.916  1.00    5.50         H  
ATOM   2030  CA  GLY   127      -0.260  -7.837   2.777  1.00    5.22         C  
ATOM   2031  HA2 GLY   127       0.711  -8.159   3.153  1.00    6.90         H  
ATOM   2032  HA3 GLY   127      -0.123  -6.917   2.209  1.00    6.79         H  
ATOM   2033  C   GLY   127      -1.174  -7.536   3.972  1.00    4.72         C  
ATOM   2034  O   GLY   127      -0.713  -7.502   5.112  1.00    6.18         O  
ATOM   2035  N   MET   128      -2.484  -7.397   3.744  1.00    4.41         N  
ATOM   2036  H   MET   128      -2.810  -7.392   2.783  1.00    5.23         H  
ATOM   2037  CA  MET   128      -3.457  -7.159   4.816  1.00    4.37         C  
ATOM   2038  HA  MET   128      -3.039  -6.408   5.484  1.00    5.13         H  
ATOM   2039  CB  MET   128      -4.765  -6.608   4.241  1.00    4.62         C  
ATOM   2040  HB2 MET   128      -5.090  -7.222   3.400  1.00    5.72         H  
ATOM   2041  HB3 MET   128      -5.527  -6.669   5.013  1.00    5.61         H  
ATOM   2042  CG  MET   128      -4.662  -5.142   3.800  1.00    5.70         C  
ATOM   2043  HG2 MET   128      -4.020  -5.087   2.922  1.00    7.71         H  
ATOM   2044  HG3 MET   128      -5.658  -4.817   3.497  1.00    7.48         H  
ATOM   2045  SD  MET   128      -4.032  -3.961   5.040  1.00    7.69         S  
ATOM   2046  CE  MET   128      -5.038  -4.383   6.489  1.00   11.04         C  
ATOM   2047  HE1 MET   128      -4.909  -3.625   7.261  1.00   40.59         H  
ATOM   2048  HE2 MET   128      -6.087  -4.435   6.203  1.00   40.81         H  
ATOM   2049  HE3 MET   128      -4.730  -5.350   6.888  1.00   40.32         H  
ATOM   2050  C   MET   128      -3.731  -8.382   5.702  1.00    4.68         C  
ATOM   2051  O   MET   128      -3.862  -8.222   6.913  1.00    6.08         O  
ATOM   2052  N   ASN   129      -3.749  -9.603   5.157  1.00    4.67         N  
ATOM   2053  H   ASN   129      -3.693  -9.683   4.147  1.00    5.25         H  
ATOM   2054  CA  ASN   129      -3.801 -10.840   5.946  1.00    5.08         C  
ATOM   2055  HA  ASN   129      -4.684 -10.815   6.586  1.00    6.05         H  
ATOM   2056  CB  ASN   129      -3.899 -12.046   4.989  1.00    5.89         C  
ATOM   2057  HB2 ASN   129      -4.807 -11.954   4.397  1.00    7.85         H  
ATOM   2058  HB3 ASN   129      -3.049 -12.020   4.308  1.00    7.49         H  
ATOM   2059  CG  ASN   129      -3.919 -13.434   5.629  1.00   10.05         C  
ATOM   2060  OD1 ASN   129      -3.830 -14.439   4.942  1.00   54.70         O  
ATOM   2061  ND2 ASN   129      -4.019 -13.576   6.931  1.00   31.51         N  
ATOM   2062 HD21 ASN   129      -3.865 -14.498   7.306  1.00   32.07         H  
ATOM   2063 HD22 ASN   129      -3.942 -12.780   7.549  1.00   91.97         H  
ATOM   2064  C   ASN   129      -2.570 -10.944   6.854  1.00    5.46         C  
ATOM   2065  O   ASN   129      -2.712 -11.270   8.031  1.00    7.23         O  
ATOM   2066  N   TYR   130      -1.384 -10.630   6.335  1.00    5.64         N  
ATOM   2067  H   TYR   130      -1.325 -10.410   5.346  1.00    6.63         H  
ATOM   2068  CA  TYR   130      -0.154 -10.601   7.117  1.00    6.22         C  
ATOM   2069  HA  TYR   130      -0.011 -11.577   7.582  1.00    7.24         H  
ATOM   2070  CB  TYR   130       1.016 -10.356   6.164  1.00    7.15         C  
ATOM   2071  HB2 TYR   130       1.138 -11.228   5.520  1.00    9.02         H  
ATOM   2072  HB3 TYR   130       0.795  -9.506   5.521  1.00    9.44         H  
ATOM   2073  CG  TYR   130       2.313 -10.093   6.885  1.00    6.51         C  
ATOM   2074  CD1 TYR   130       2.951 -11.149   7.559  1.00    7.19         C  
ATOM   2075  HD1 TYR   130       2.518 -12.141   7.555  1.00    9.71         H  
ATOM   2076  CE1 TYR   130       4.165 -10.916   8.224  1.00    8.37         C  
ATOM   2077  HE1 TYR   130       4.679 -11.727   8.720  1.00   11.83         H  
ATOM   2078  CZ  TYR   130       4.729  -9.625   8.217  1.00    8.88         C  
ATOM   2079  OH  TYR   130       5.939  -9.429   8.784  1.00   12.64         O  
ATOM   2080  HH  TYR   130       6.400 -10.290   8.871  1.00   14.33         H  
ATOM   2081  CE2 TYR   130       4.070  -8.557   7.575  1.00    9.62         C  
ATOM   2082  HE2 TYR   130       4.511  -7.571   7.584  1.00   14.12         H  
ATOM   2083  CD2 TYR   130       2.855  -8.793   6.908  1.00    8.45         C  
ATOM   2084  HD2 TYR   130       2.344  -7.982   6.407  1.00   11.92         H  
ATOM   2085  C   TYR   130      -0.201  -9.562   8.252  1.00    6.57         C  
ATOM   2086  O   TYR   130       0.139  -9.886   9.390  1.00    8.38         O  
ATOM   2087  N   LEU   131      -0.687  -8.344   7.982  1.00    6.43         N  
ATOM   2088  H   LEU   131      -0.911  -8.117   7.019  1.00    6.94         H  
ATOM   2089  CA  LEU   131      -0.898  -7.318   9.012  1.00    7.11         C  
ATOM   2090  HA  LEU   131       0.037  -7.181   9.554  1.00    8.84         H  
ATOM   2091  CB  LEU   131      -1.267  -5.980   8.343  1.00    8.12         C  
ATOM   2092  HB2 LEU   131      -2.087  -6.157   7.646  1.00    8.72         H  
ATOM   2093  HB3 LEU   131      -1.628  -5.287   9.104  1.00   11.32         H  
ATOM   2094  CG  LEU   131      -0.091  -5.318   7.592  1.00   11.64         C  
ATOM   2095  HG  LEU   131       0.424  -6.056   6.979  1.00   24.87         H  
ATOM   2096  CD1 LEU   131      -0.604  -4.211   6.672  1.00   16.70         C  
ATOM   2097 HD11 LEU   131       0.231  -3.740   6.155  1.00   48.04         H  
ATOM   2098 HD12 LEU   131      -1.271  -4.641   5.926  1.00   49.51         H  
ATOM   2099 HD13 LEU   131      -1.144  -3.464   7.253  1.00   48.34         H  
ATOM   2100  CD2 LEU   131       0.928  -4.698   8.552  1.00   26.72         C  
ATOM   2101 HD21 LEU   131       1.387  -5.474   9.161  1.00   61.28         H  
ATOM   2102 HD22 LEU   131       1.716  -4.202   7.984  1.00   60.93         H  
ATOM   2103 HD23 LEU   131       0.441  -3.968   9.199  1.00   62.01         H  
ATOM   2104  C   LEU   131      -1.945  -7.751  10.059  1.00    6.80         C  
ATOM   2105  O   LEU   131      -1.722  -7.559  11.253  1.00    8.54         O  
ATOM   2106  N   GLU   132      -3.035  -8.408   9.650  1.00    6.38         N  
ATOM   2107  H   GLU   132      -3.190  -8.499   8.652  1.00    6.96         H  
ATOM   2108  CA  GLU   132      -4.044  -8.972  10.560  1.00    7.31         C  
ATOM   2109  HA  GLU   132      -4.368  -8.182  11.239  1.00    8.41         H  
ATOM   2110  CB  GLU   132      -5.271  -9.429   9.746  1.00    9.19         C  
ATOM   2111  HB2 GLU   132      -5.543  -8.654   9.029  1.00   11.57         H  
ATOM   2112  HB3 GLU   132      -4.997 -10.327   9.191  1.00   11.44         H  
ATOM   2113  CG  GLU   132      -6.503  -9.724  10.620  1.00   14.58         C  
ATOM   2114  HG2 GLU   132      -6.184 -10.012  11.622  1.00   31.67         H  
ATOM   2115  HG3 GLU   132      -7.091  -8.811  10.721  1.00   32.46         H  
ATOM   2116  CD  GLU   132      -7.385 -10.847  10.045  1.00   19.70         C  
ATOM   2117  OE1 GLU   132      -7.691 -10.854   8.832  1.00   59.40         O  
ATOM   2118  OE2 GLU   132      -7.757 -11.766  10.814  1.00   61.42         O  
ATOM   2119  C   GLU   132      -3.481 -10.123  11.425  1.00    8.97         C  
ATOM   2120  O   GLU   132      -3.758 -10.187  12.621  1.00   11.38         O  
ATOM   2121  N   ASP   133      -2.632 -10.994  10.868  1.00    9.86         N  
ATOM   2122  H   ASP   133      -2.471 -10.928   9.868  1.00   10.00         H  
ATOM   2123  CA  ASP   133      -1.915 -12.041  11.617  1.00   13.02         C  
ATOM   2124  HA  ASP   133      -2.637 -12.588  12.226  1.00   15.82         H  
ATOM   2125  CB  ASP   133      -1.258 -13.046  10.652  1.00   15.16         C  
ATOM   2126  HB2 ASP   133      -0.618 -12.500   9.957  1.00   25.97         H  
ATOM   2127  HB3 ASP   133      -0.614 -13.704  11.239  1.00   30.74         H  
ATOM   2128  CG  ASP   133      -2.228 -13.940   9.851  1.00   40.85         C  
ATOM   2129  OD1 ASP   133      -1.740 -14.674   8.959  1.00   87.81         O  
ATOM   2130  OD2 ASP   133      -3.452 -13.975  10.125  1.00  100.08         O  
ATOM   2131  C   ASP   133      -0.864 -11.455  12.588  1.00   14.42         C  
ATOM   2132  O   ASP   133      -0.684 -11.974  13.692  1.00   19.65         O  
ATOM   2133  N   ARG   134      -0.228 -10.328  12.227  1.00   13.20         N  
ATOM   2134  H   ARG   134      -0.366 -10.012  11.270  1.00   12.77         H  
ATOM   2135  CA  ARG   134       0.563  -9.457  13.125  1.00   15.30         C  
ATOM   2136  HA  ARG   134       1.204 -10.081  13.749  1.00   19.73         H  
ATOM   2137  CB  ARG   134       1.443  -8.511  12.277  1.00   17.49         C  
ATOM   2138  HB2 ARG   134       0.844  -8.095  11.469  1.00   21.52         H  
ATOM   2139  HB3 ARG   134       1.770  -7.669  12.889  1.00   23.83         H  
ATOM   2140  CG  ARG   134       2.704  -9.149  11.670  1.00   30.52         C  
ATOM   2141  HG2 ARG   134       2.441 -10.027  11.079  1.00   71.91         H  
ATOM   2142  HG3 ARG   134       3.161  -8.413  11.006  1.00   73.59         H  
ATOM   2143  CD  ARG   134       3.720  -9.533  12.758  1.00   38.96         C  
ATOM   2144  HD2 ARG   134       3.704  -8.769  13.537  1.00   82.13         H  
ATOM   2145  HD3 ARG   134       3.430 -10.479  13.217  1.00   88.46         H  
ATOM   2146  NE  ARG   134       5.096  -9.601  12.232  1.00   78.08         N  
ATOM   2147  HE  ARG   134       5.626  -8.736  12.263  1.00  150.92         H  
ATOM   2148  CZ  ARG   134       5.748 -10.656  11.780  1.00  117.00         C  
ATOM   2149  NH1 ARG   134       5.216 -11.841  11.690  1.00  136.26         N  
ATOM   2150 HH11 ARG   134       4.259 -11.975  11.959  1.00  134.08         H  
ATOM   2151 HH12 ARG   134       5.761 -12.603  11.325  1.00  219.91         H  
ATOM   2152  NH2 ARG   134       6.981 -10.532  11.401  1.00  238.01         N  
ATOM   2153 HH21 ARG   134       7.374  -9.603  11.316  1.00  322.55         H  
ATOM   2154 HH22 ARG   134       7.467 -11.311  10.964  1.00  310.40         H  
ATOM   2155  C   ARG   134      -0.298  -8.645  14.115  1.00   14.10         C  
ATOM   2156  O   ARG   134       0.255  -7.925  14.946  1.00   17.58         O  
ATOM   2157  N   ARG   135      -1.633  -8.753  14.041  1.00   12.08         N  
ATOM   2158  H   ARG   135      -1.985  -9.379  13.328  1.00   12.52         H  
ATOM   2159  CA  ARG   135      -2.650  -8.028  14.836  1.00   12.03         C  
ATOM   2160  HA  ARG   135      -3.621  -8.325  14.435  1.00   12.26         H  
ATOM   2161  CB  ARG   135      -2.632  -8.486  16.311  1.00   17.65         C  
ATOM   2162  HB2 ARG   135      -1.726  -8.118  16.792  1.00   25.28         H  
ATOM   2163  HB3 ARG   135      -3.487  -8.046  16.824  1.00   21.50         H  
ATOM   2164  CG  ARG   135      -2.693 -10.015  16.480  1.00   25.09         C  
ATOM   2165  HG2 ARG   135      -3.571 -10.413  15.970  1.00   50.94         H  
ATOM   2166  HG3 ARG   135      -1.804 -10.460  16.032  1.00   39.48         H  
ATOM   2167  CD  ARG   135      -2.718 -10.429  17.957  1.00   40.60         C  
ATOM   2168  HD2 ARG   135      -2.468 -11.490  18.013  1.00   73.43         H  
ATOM   2169  HD3 ARG   135      -1.954  -9.867  18.498  1.00   62.11         H  
ATOM   2170  NE  ARG   135      -4.043 -10.223  18.578  1.00   52.29         N  
ATOM   2171  HE  ARG   135      -4.795  -9.930  17.974  1.00   57.18         H  
ATOM   2172  CZ  ARG   135      -4.363 -10.506  19.829  1.00  112.15         C  
ATOM   2173  NH1 ARG   135      -3.480 -10.878  20.709  1.00  202.06         N  
ATOM   2174 HH11 ARG   135      -2.517 -10.966  20.442  1.00  210.67         H  
ATOM   2175 HH12 ARG   135      -3.756 -11.005  21.684  1.00  305.21         H  
ATOM   2176  NH2 ARG   135      -5.592 -10.418  20.236  1.00  148.02         N  
ATOM   2177 HH21 ARG   135      -6.330 -10.179  19.597  1.00  134.51         H  
ATOM   2178 HH22 ARG   135      -5.817 -10.789  21.161  1.00  229.09         H  
ATOM   2179  C   ARG   135      -2.631  -6.499  14.668  1.00   10.40         C  
ATOM   2180  O   ARG   135      -3.243  -5.785  15.462  1.00   13.44         O  
ATOM   2181  N   LEU   136      -1.968  -5.986  13.633  1.00    9.15         N  
ATOM   2182  H   LEU   136      -1.601  -6.643  12.954  1.00   10.33         H  
ATOM   2183  CA  LEU   136      -1.908  -4.565  13.283  1.00    8.97         C  
ATOM   2184  HA  LEU   136      -1.876  -3.971  14.195  1.00    9.68         H  
ATOM   2185  CB  LEU   136      -0.629  -4.295  12.464  1.00   11.13         C  
ATOM   2186  HB2 LEU   136      -0.631  -4.969  11.605  1.00   20.64         H  
ATOM   2187  HB3 LEU   136      -0.665  -3.276  12.076  1.00   22.63         H  
ATOM   2188  CG  LEU   136       0.692  -4.482  13.234  1.00   34.78         C  
ATOM   2189  HG  LEU   136       0.670  -5.416  13.794  1.00   81.46         H  
ATOM   2190  CD1 LEU   136       1.859  -4.543  12.250  1.00   52.99         C  
ATOM   2191 HD11 LEU   136       2.799  -4.647  12.793  1.00   89.43         H  
ATOM   2192 HD12 LEU   136       1.741  -5.405  11.594  1.00   94.19         H  
ATOM   2193 HD13 LEU   136       1.883  -3.636  11.649  1.00   90.70         H  
ATOM   2194  CD2 LEU   136       0.949  -3.325  14.200  1.00   68.88         C  
ATOM   2195 HD21 LEU   136       0.981  -2.380  13.657  1.00  116.01         H  
ATOM   2196 HD22 LEU   136       0.159  -3.284  14.942  1.00  111.00         H  
ATOM   2197 HD23 LEU   136       1.898  -3.478  14.714  1.00  114.69         H  
ATOM   2198  C   LEU   136      -3.143  -4.138  12.472  1.00    8.62         C  
ATOM   2199  O   LEU   136      -3.447  -4.747  11.443  1.00   12.26         O  
ATOM   2200  N   VAL   137      -3.810  -3.053  12.878  1.00    7.97         N  
ATOM   2201  H   VAL   137      -3.502  -2.599  13.732  1.00    9.73         H  
ATOM   2202  CA  VAL   137      -4.670  -2.278  11.963  1.00    7.29         C  
ATOM   2203  HA  VAL   137      -5.168  -2.973  11.288  1.00    8.07         H  
ATOM   2204  CB  VAL   137      -5.788  -1.487  12.674  1.00    8.94         C  
ATOM   2205  HB  VAL   137      -6.449  -1.101  11.901  1.00   32.47         H  
ATOM   2206  CG1 VAL   137      -6.621  -2.399  13.579  1.00   29.38         C  
ATOM   2207 HG11 VAL   137      -6.944  -3.270  13.013  1.00   66.88         H  
ATOM   2208 HG12 VAL   137      -6.030  -2.730  14.432  1.00   70.02         H  
ATOM   2209 HG13 VAL   137      -7.498  -1.862  13.938  1.00   71.60         H  
ATOM   2210  CG2 VAL   137      -5.316  -0.289  13.505  1.00   31.03         C  
ATOM   2211 HG21 VAL   137      -6.174   0.217  13.944  1.00   70.61         H  
ATOM   2212 HG22 VAL   137      -4.660  -0.627  14.302  1.00   73.30         H  
ATOM   2213 HG23 VAL   137      -4.791   0.431  12.879  1.00   70.89         H  
ATOM   2214  C   VAL   137      -3.793  -1.359  11.110  1.00    7.75         C  
ATOM   2215  O   VAL   137      -2.826  -0.785  11.618  1.00   10.90         O  
ATOM   2216  N   HIE   138      -4.105  -1.215   9.821  1.00    7.06         N  
ATOM   2217  H   HIE   138      -4.945  -1.683   9.482  1.00    7.02         H  
ATOM   2218  CA  HIE   138      -3.345  -0.362   8.898  1.00    7.09         C  
ATOM   2219  HA  HIE   138      -2.293  -0.377   9.187  1.00    8.25         H  
ATOM   2220  CB  HIE   138      -3.435  -0.926   7.474  1.00    7.87         C  
ATOM   2221  HB2 HIE   138      -3.084  -1.958   7.473  1.00    9.94         H  
ATOM   2222  HB3 HIE   138      -4.472  -0.918   7.138  1.00    9.11         H  
ATOM   2223  CG  HIE   138      -2.600  -0.129   6.506  1.00    7.52         C  
ATOM   2224  ND1 HIE   138      -3.013   1.039   5.863  1.00   12.69         N  
ATOM   2225  CE1 HIE   138      -1.922   1.523   5.247  1.00   10.43         C  
ATOM   2226  HE1 HIE   138      -1.882   2.446   4.682  1.00   16.84         H  
ATOM   2227  NE2 HIE   138      -0.861   0.738   5.487  1.00    9.38         N  
ATOM   2228  HE2 HIE   138       0.095   0.992   5.247  1.00   13.65         H  
ATOM   2229  CD2 HIE   138      -1.267  -0.311   6.281  1.00   11.13         C  
ATOM   2230  HD2 HIE   138      -0.646  -1.085   6.709  1.00   22.62         H  
ATOM   2231  C   HIE   138      -3.793   1.106   8.965  1.00    6.94         C  
ATOM   2232  O   HIE   138      -2.963   2.003   9.131  1.00    8.35         O  
ATOM   2233  N   ARG   139      -5.112   1.339   8.908  1.00    6.78         N  
ATOM   2234  H   ARG   139      -5.712   0.532   8.736  1.00    7.21         H  
ATOM   2235  CA  ARG   139      -5.793   2.630   9.124  1.00    7.38         C  
ATOM   2236  HA  ARG   139      -6.844   2.434   8.930  1.00    8.45         H  
ATOM   2237  CB  ARG   139      -5.679   3.010  10.614  1.00    9.97         C  
ATOM   2238  HB2 ARG   139      -5.679   2.089  11.200  1.00   36.44         H  
ATOM   2239  HB3 ARG   139      -4.734   3.522  10.790  1.00   43.34         H  
ATOM   2240  CG  ARG   139      -6.844   3.879  11.114  1.00   29.07         C  
ATOM   2241  HG2 ARG   139      -6.747   4.901  10.747  1.00   78.09         H  
ATOM   2242  HG3 ARG   139      -7.778   3.475  10.740  1.00   87.88         H  
ATOM   2243  CD  ARG   139      -6.913   3.887  12.644  1.00   32.11         C  
ATOM   2244  HD2 ARG   139      -7.918   4.180  12.952  1.00   44.38         H  
ATOM   2245  HD3 ARG   139      -6.749   2.876  13.020  1.00   38.25         H  
ATOM   2246  NE  ARG   139      -5.912   4.802  13.222  1.00   55.10         N  
ATOM   2247  HE  ARG   139      -4.968   4.445  13.321  1.00   72.09         H  
ATOM   2248  CZ  ARG   139      -6.105   6.063  13.557  1.00   86.58         C  
ATOM   2249  NH1 ARG   139      -7.248   6.654  13.363  1.00  117.70         N  
ATOM   2250 HH11 ARG   139      -7.991   6.141  12.929  1.00  122.54         H  
ATOM   2251 HH12 ARG   139      -7.407   7.615  13.646  1.00  167.04         H  
ATOM   2252  NH2 ARG   139      -5.144   6.755  14.092  1.00  127.52         N  
ATOM   2253 HH21 ARG   139      -4.255   6.316  14.270  1.00  144.61         H  
ATOM   2254 HH22 ARG   139      -5.301   7.711  14.358  1.00  165.68         H  
ATOM   2255  C   ARG   139      -5.452   3.759   8.135  1.00    8.02         C  
ATOM   2256  O   ARG   139      -5.851   4.903   8.345  1.00   12.52         O  
ATOM   2257  N   ASP   140      -4.774   3.449   7.030  1.00    7.51         N  
ATOM   2258  H   ASP   140      -4.416   2.506   6.949  1.00    8.98         H  
ATOM   2259  CA  ASP   140      -4.443   4.394   5.951  1.00    8.59         C  
ATOM   2260  HA  ASP   140      -5.226   5.154   5.928  1.00   11.01         H  
ATOM   2261  CB  ASP   140      -3.106   5.092   6.276  1.00   11.74         C  
ATOM   2262  HB2 ASP   140      -3.086   5.336   7.340  1.00   15.29         H  
ATOM   2263  HB3 ASP   140      -2.286   4.398   6.087  1.00   13.32         H  
ATOM   2264  CG  ASP   140      -2.867   6.403   5.500  1.00   16.47         C  
ATOM   2265  OD1 ASP   140      -3.812   6.963   4.894  1.00   32.63         O  
ATOM   2266  OD2 ASP   140      -1.720   6.907   5.545  1.00   35.83         O  
ATOM   2267  C   ASP   140      -4.454   3.722   4.557  1.00    8.77         C  
ATOM   2268  O   ASP   140      -3.687   4.082   3.661  1.00   14.56         O  
ATOM   2269  N   LEU   141      -5.275   2.680   4.377  1.00    6.82         N  
ATOM   2270  H   LEU   141      -5.873   2.408   5.142  1.00    7.21         H  
ATOM   2271  CA  LEU   141      -5.273   1.847   3.172  1.00    6.75         C  
ATOM   2272  HA  LEU   141      -4.233   1.721   2.868  1.00    8.42         H  
ATOM   2273  CB  LEU   141      -5.810   0.449   3.528  1.00    6.78         C  
ATOM   2274  HB2 LEU   141      -5.184   0.024   4.313  1.00    8.71         H  
ATOM   2275  HB3 LEU   141      -6.816   0.558   3.930  1.00    7.77         H  
ATOM   2276  CG  LEU   141      -5.858  -0.540   2.348  1.00    8.81         C  
ATOM   2277  HG  LEU   141      -6.510  -0.145   1.572  1.00   12.80         H  
ATOM   2278  CD1 LEU   141      -4.476  -0.824   1.751  1.00   14.14         C  
ATOM   2279 HD11 LEU   141      -4.061   0.077   1.304  1.00   44.34         H  
ATOM   2280 HD12 LEU   141      -3.801  -1.187   2.527  1.00   43.94         H  
ATOM   2281 HD13 LEU   141      -4.562  -1.577   0.968  1.00   44.02         H  
ATOM   2282  CD2 LEU   141      -6.440  -1.866   2.829  1.00   10.91         C  
ATOM   2283 HD21 LEU   141      -7.442  -1.708   3.221  1.00   39.19         H  
ATOM   2284 HD22 LEU   141      -6.485  -2.570   2.000  1.00   40.11         H  
ATOM   2285 HD23 LEU   141      -5.817  -2.278   3.619  1.00   40.19         H  
ATOM   2286  C   LEU   141      -6.027   2.517   2.006  1.00    6.76         C  
ATOM   2287  O   LEU   141      -7.206   2.857   2.120  1.00    8.17         O  
ATOM   2288  N   ALA   142      -5.333   2.676   0.879  1.00    7.42         N  
ATOM   2289  H   ALA   142      -4.375   2.358   0.873  1.00   10.22         H  
ATOM   2290  CA  ALA   142      -5.827   3.207  -0.394  1.00    6.82         C  
ATOM   2291  HA  ALA   142      -6.836   2.840  -0.585  1.00    7.33         H  
ATOM   2292  CB  ALA   142      -5.855   4.741  -0.320  1.00    9.85         C  
ATOM   2293  HB1 ALA   142      -4.851   5.127  -0.137  1.00   37.53         H  
ATOM   2294  HB2 ALA   142      -6.231   5.148  -1.259  1.00   38.85         H  
ATOM   2295  HB3 ALA   142      -6.514   5.063   0.487  1.00   39.21         H  
ATOM   2296  C   ALA   142      -4.902   2.734  -1.531  1.00    6.44         C  
ATOM   2297  O   ALA   142      -3.736   2.414  -1.276  1.00    7.60         O  
ATOM   2298  N   ALA   143      -5.353   2.763  -2.789  1.00    6.36         N  
ATOM   2299  H   ALA   143      -6.316   3.054  -2.963  1.00    7.45         H  
ATOM   2300  CA  ALA   143      -4.523   2.374  -3.938  1.00    6.37         C  
ATOM   2301  HA  ALA   143      -4.174   1.352  -3.781  1.00    7.65         H  
ATOM   2302  CB  ALA   143      -5.395   2.391  -5.198  1.00    7.86         C  
ATOM   2303  HB1 ALA   143      -6.218   1.686  -5.087  1.00   35.95         H  
ATOM   2304  HB2 ALA   143      -5.795   3.393  -5.361  1.00   35.83         H  
ATOM   2305  HB3 ALA   143      -4.798   2.100  -6.063  1.00   36.65         H  
ATOM   2306  C   ALA   143      -3.264   3.253  -4.111  1.00    6.37         C  
ATOM   2307  O   ALA   143      -2.249   2.780  -4.630  1.00    7.89         O  
ATOM   2308  N   ARG   144      -3.296   4.515  -3.647  1.00    6.73         N  
ATOM   2309  H   ARG   144      -4.174   4.853  -3.275  1.00    7.72         H  
ATOM   2310  CA  ARG   144      -2.119   5.405  -3.610  1.00    8.10         C  
ATOM   2311  HA  ARG   144      -1.679   5.421  -4.605  1.00   10.14         H  
ATOM   2312  CB  ARG   144      -2.556   6.839  -3.255  1.00   10.70         C  
ATOM   2313  HB2 ARG   144      -3.315   7.156  -3.968  1.00   33.96         H  
ATOM   2314  HB3 ARG   144      -3.002   6.860  -2.258  1.00   33.37         H  
ATOM   2315  CG  ARG   144      -1.365   7.818  -3.296  1.00   51.54         C  
ATOM   2316  HG2 ARG   144      -0.833   7.758  -2.345  1.00  100.69         H  
ATOM   2317  HG3 ARG   144      -0.673   7.512  -4.079  1.00   90.10         H  
ATOM   2318  CD  ARG   144      -1.765   9.282  -3.539  1.00  103.42         C  
ATOM   2319  HD2 ARG   144      -2.497   9.576  -2.784  1.00   93.70         H  
ATOM   2320  HD3 ARG   144      -0.885   9.915  -3.408  1.00  152.99         H  
ATOM   2321  NE  ARG   144      -2.331   9.503  -4.888  1.00  226.16         N  
ATOM   2322  HE  ARG   144      -3.315   9.722  -4.931  1.00  232.80         H  
ATOM   2323  CZ  ARG   144      -1.701   9.430  -6.050  1.00  426.45         C  
ATOM   2324  NH1 ARG   144      -0.424   9.207  -6.148  1.00  515.04         N  
ATOM   2325 HH11 ARG   144       0.129   9.099  -5.320  1.00  405.23         H  
ATOM   2326 HH12 ARG   144       0.006   9.131  -7.071  1.00  755.29         H  
ATOM   2327  NH2 ARG   144      -2.353   9.566  -7.165  1.00  643.11         N  
ATOM   2328 HH21 ARG   144      -3.337   9.765  -7.167  1.00  622.79         H  
ATOM   2329 HH22 ARG   144      -1.869   9.376  -8.043  1.00  890.90         H  
ATOM   2330  C   ARG   144      -1.027   4.905  -2.657  1.00    8.25         C  
ATOM   2331  O   ARG   144       0.159   5.056  -2.942  1.00   12.84         O  
ATOM   2332  N   ASN   145      -1.426   4.265  -1.558  1.00    6.61         N  
ATOM   2333  H   ASN   145      -2.415   4.095  -1.453  1.00    7.11         H  
ATOM   2334  CA  ASN   145      -0.539   3.724  -0.524  1.00    7.13         C  
ATOM   2335  HA  ASN   145       0.394   4.289  -0.551  1.00    8.98         H  
ATOM   2336  CB  ASN   145      -1.175   3.986   0.855  1.00   10.81         C  
ATOM   2337  HB2 ASN   145      -2.149   3.500   0.905  1.00   13.33         H  
ATOM   2338  HB3 ASN   145      -0.549   3.561   1.635  1.00   13.65         H  
ATOM   2339  CG  ASN   145      -1.336   5.475   1.153  1.00   16.84         C  
ATOM   2340  OD1 ASN   145      -0.687   6.341   0.580  1.00   47.71         O  
ATOM   2341  ND2 ASN   145      -2.222   5.838   2.046  1.00   24.53         N  
ATOM   2342 HD21 ASN   145      -2.300   6.812   2.283  1.00   29.02         H  
ATOM   2343 HD22 ASN   145      -2.749   5.141   2.566  1.00   50.15         H  
ATOM   2344  C   ASN   145      -0.118   2.264  -0.812  1.00    6.43         C  
ATOM   2345  O   ASN   145       0.151   1.476   0.098  1.00    9.14         O  
ATOM   2346  N   VAL   146      -0.026   1.918  -2.102  1.00    6.09         N  
ATOM   2347  H   VAL   146      -0.262   2.622  -2.788  1.00    8.16         H  
ATOM   2348  CA  VAL   146       0.530   0.667  -2.633  1.00    5.66         C  
ATOM   2349  HA  VAL   146       1.066   0.157  -1.834  1.00    6.33         H  
ATOM   2350  CB  VAL   146      -0.581  -0.279  -3.137  1.00    6.22         C  
ATOM   2351  HB  VAL   146      -1.131   0.216  -3.937  1.00    7.60         H  
ATOM   2352  CG1 VAL   146      -0.013  -1.594  -3.688  1.00    7.69         C  
ATOM   2353 HG11 VAL   146      -0.826  -2.237  -4.020  1.00   36.64         H  
ATOM   2354 HG12 VAL   146       0.633  -1.403  -4.544  1.00   36.46         H  
ATOM   2355 HG13 VAL   146       0.549  -2.116  -2.916  1.00   34.87         H  
ATOM   2356  CG2 VAL   146      -1.576  -0.638  -2.024  1.00    8.47         C  
ATOM   2357 HG21 VAL   146      -2.070   0.260  -1.655  1.00   37.03         H  
ATOM   2358 HG22 VAL   146      -2.344  -1.303  -2.413  1.00   37.26         H  
ATOM   2359 HG23 VAL   146      -1.057  -1.126  -1.199  1.00   36.94         H  
ATOM   2360  C   VAL   146       1.535   1.006  -3.740  1.00    5.62         C  
ATOM   2361  O   VAL   146       1.280   1.882  -4.568  1.00    7.17         O  
ATOM   2362  N   LEU   147       2.684   0.329  -3.755  1.00    5.62         N  
ATOM   2363  H   LEU   147       2.809  -0.394  -3.053  1.00    6.55         H  
ATOM   2364  CA  LEU   147       3.792   0.546  -4.694  1.00    5.59         C  
ATOM   2365  HA  LEU   147       3.541   1.359  -5.375  1.00    6.29         H  
ATOM   2366  CB  LEU   147       5.063   0.941  -3.920  1.00    6.45         C  
ATOM   2367  HB2 LEU   147       5.374   0.079  -3.329  1.00    7.96         H  
ATOM   2368  HB3 LEU   147       5.849   1.154  -4.645  1.00    8.71         H  
ATOM   2369  CG  LEU   147       4.942   2.141  -2.965  1.00    7.48         C  
ATOM   2370  HG  LEU   147       4.202   1.921  -2.198  1.00   11.85         H  
ATOM   2371  CD1 LEU   147       6.291   2.359  -2.285  1.00   11.40         C  
ATOM   2372 HD11 LEU   147       7.045   2.598  -3.033  1.00   40.89         H  
ATOM   2373 HD12 LEU   147       6.215   3.173  -1.568  1.00   41.84         H  
ATOM   2374 HD13 LEU   147       6.585   1.456  -1.753  1.00   40.42         H  
ATOM   2375  CD2 LEU   147       4.555   3.436  -3.678  1.00   14.32         C  
ATOM   2376 HD21 LEU   147       4.611   4.273  -2.982  1.00   44.76         H  
ATOM   2377 HD22 LEU   147       5.226   3.623  -4.516  1.00   46.40         H  
ATOM   2378 HD23 LEU   147       3.529   3.360  -4.031  1.00   44.30         H  
ATOM   2379  C   LEU   147       4.067  -0.700  -5.548  1.00    5.57         C  
ATOM   2380  O   LEU   147       3.800  -1.821  -5.117  1.00    6.97         O  
ATOM   2381  N   VAL   148       4.654  -0.508  -6.731  1.00    6.13         N  
ATOM   2382  H   VAL   148       4.831   0.453  -7.010  1.00    7.62         H  
ATOM   2383  CA  VAL   148       4.987  -1.552  -7.715  1.00    5.77         C  
ATOM   2384  HA  VAL   148       4.563  -2.500  -7.386  1.00    6.38         H  
ATOM   2385  CB  VAL   148       4.374  -1.219  -9.094  1.00    6.32         C  
ATOM   2386  HB  VAL   148       4.907  -0.371  -9.521  1.00    7.01         H  
ATOM   2387  CG1 VAL   148       4.487  -2.409 -10.055  1.00    7.79         C  
ATOM   2388 HG11 VAL   148       4.065  -2.142 -11.025  1.00   35.81         H  
ATOM   2389 HG12 VAL   148       5.529  -2.680 -10.202  1.00   35.73         H  
ATOM   2390 HG13 VAL   148       3.947  -3.269  -9.656  1.00   36.13         H  
ATOM   2391  CG2 VAL   148       2.898  -0.820  -9.008  1.00    8.29         C  
ATOM   2392 HG21 VAL   148       2.483  -0.697 -10.009  1.00   36.95         H  
ATOM   2393 HG22 VAL   148       2.339  -1.582  -8.472  1.00   36.40         H  
ATOM   2394 HG23 VAL   148       2.806   0.131  -8.486  1.00   36.79         H  
ATOM   2395  C   VAL   148       6.506  -1.720  -7.830  1.00    5.88         C  
ATOM   2396  O   VAL   148       7.226  -0.761  -8.121  1.00    6.93         O  
ATOM   2397  N   LYS   149       7.014  -2.939  -7.609  1.00    6.85         N  
ATOM   2398  H   LYS   149       6.366  -3.691  -7.382  1.00    8.52         H  
ATOM   2399  CA  LYS   149       8.449  -3.267  -7.769  1.00    7.50         C  
ATOM   2400  HA  LYS   149       9.048  -2.412  -7.452  1.00    8.37         H  
ATOM   2401  CB  LYS   149       8.785  -4.470  -6.866  1.00    8.47         C  
ATOM   2402  HB2 LYS   149       8.289  -4.345  -5.905  1.00   10.45         H  
ATOM   2403  HB3 LYS   149       8.410  -5.390  -7.317  1.00   10.52         H  
ATOM   2404  CG  LYS   149      10.293  -4.598  -6.605  1.00   10.19         C  
ATOM   2405  HG2 LYS   149      10.820  -4.745  -7.549  1.00   16.00         H  
ATOM   2406  HG3 LYS   149      10.652  -3.679  -6.138  1.00   15.66         H  
ATOM   2407  CD  LYS   149      10.582  -5.785  -5.673  1.00   11.36         C  
ATOM   2408  HD2 LYS   149       9.992  -5.683  -4.760  1.00   16.75         H  
ATOM   2409  HD3 LYS   149      10.300  -6.712  -6.176  1.00   17.38         H  
ATOM   2410  CE  LYS   149      12.069  -5.828  -5.305  1.00   13.13         C  
ATOM   2411  HE2 LYS   149      12.664  -5.851  -6.222  1.00   20.56         H  
ATOM   2412  HE3 LYS   149      12.324  -4.913  -4.762  1.00   20.08         H  
ATOM   2413  NZ  LYS   149      12.390  -7.012  -4.472  1.00   15.33         N  
ATOM   2414  HZ1 LYS   149      12.263  -7.875  -4.979  1.00   40.63         H  
ATOM   2415  HZ2 LYS   149      13.367  -6.995  -4.174  1.00   40.36         H  
ATOM   2416  HZ3 LYS   149      11.826  -7.056  -3.623  1.00   40.00         H  
ATOM   2417  C   LYS   149       8.786  -3.552  -9.239  1.00    8.37         C  
ATOM   2418  O   LYS   149       9.794  -3.099  -9.772  1.00   10.67         O  
ATOM   2419  N   THR   150       7.883  -4.294  -9.870  1.00    8.70         N  
ATOM   2420  H   THR   150       7.106  -4.604  -9.299  1.00    9.49         H  
ATOM   2421  CA  THR   150       7.795  -4.715 -11.276  1.00    9.24         C  
ATOM   2422  HA  THR   150       7.994  -3.865 -11.925  1.00   10.37         H  
ATOM   2423  CB  THR   150       8.838  -5.815 -11.563  1.00   13.73         C  
ATOM   2424  HB  THR   150       9.826  -5.381 -11.407  1.00   39.60         H  
ATOM   2425  CG2 THR   150       8.726  -7.050 -10.660  1.00   32.64         C  
ATOM   2426 HG21 THR   150       8.960  -6.778  -9.632  1.00   73.28         H  
ATOM   2427 HG22 THR   150       7.720  -7.467 -10.696  1.00   73.91         H  
ATOM   2428 HG23 THR   150       9.441  -7.806 -10.986  1.00   72.91         H  
ATOM   2429  OG1 THR   150       8.785  -6.252 -12.899  1.00   47.52         O  
ATOM   2430  HG1 THR   150       8.134  -6.981 -12.951  1.00   76.24         H  
ATOM   2431  C   THR   150       6.339  -5.184 -11.477  1.00    8.33         C  
ATOM   2432  O   THR   150       5.721  -5.541 -10.471  1.00    9.80         O  
ATOM   2433  N   PRO   151       5.715  -5.181 -12.672  1.00    9.00         N  
ATOM   2434  CD  PRO   151       6.259  -4.738 -13.946  1.00   12.61         C  
ATOM   2435  HD2 PRO   151       6.693  -5.590 -14.470  1.00   16.50         H  
ATOM   2436  HD3 PRO   151       7.002  -3.954 -13.824  1.00   17.38         H  
ATOM   2437  CG  PRO   151       5.059  -4.211 -14.729  1.00   18.03         C  
ATOM   2438  HG2 PRO   151       5.221  -4.266 -15.803  1.00   28.90         H  
ATOM   2439  HG3 PRO   151       4.844  -3.186 -14.423  1.00   26.47         H  
ATOM   2440  CB  PRO   151       3.931  -5.133 -14.269  1.00   14.37         C  
ATOM   2441  HB2 PRO   151       3.985  -6.081 -14.804  1.00   18.04         H  
ATOM   2442  HB3 PRO   151       2.952  -4.672 -14.407  1.00   19.34         H  
ATOM   2443  CA  PRO   151       4.254  -5.339 -12.786  1.00   10.05         C  
ATOM   2444  HA  PRO   151       3.795  -4.522 -12.229  1.00   12.97         H  
ATOM   2445  C   PRO   151       3.668  -6.654 -12.231  1.00    9.21         C  
ATOM   2446  O   PRO   151       2.468  -6.727 -11.969  1.00   13.10         O  
ATOM   2447  N   GLN   152       4.495  -7.677 -11.994  1.00    8.72         N  
ATOM   2448  H   GLN   152       5.464  -7.576 -12.275  1.00   10.37         H  
ATOM   2449  CA  GLN   152       4.126  -8.902 -11.275  1.00   10.41         C  
ATOM   2450  HA  GLN   152       3.193  -9.284 -11.694  1.00   14.59         H  
ATOM   2451  CB  GLN   152       5.215  -9.976 -11.462  1.00   16.43         C  
ATOM   2452  HB2 GLN   152       6.100  -9.694 -10.891  1.00   39.10         H  
ATOM   2453  HB3 GLN   152       4.836 -10.903 -11.029  1.00   43.25         H  
ATOM   2454  CG  GLN   152       5.637 -10.275 -12.911  1.00   49.81         C  
ATOM   2455  HG2 GLN   152       5.851 -11.342 -12.985  1.00  101.89         H  
ATOM   2456  HG3 GLN   152       4.821 -10.054 -13.600  1.00   97.65         H  
ATOM   2457  CD  GLN   152       6.889  -9.505 -13.330  1.00  115.55         C  
ATOM   2458  OE1 GLN   152       7.027  -8.311 -13.099  1.00  186.22         O  
ATOM   2459  NE2 GLN   152       7.846 -10.138 -13.973  1.00  212.17         N  
ATOM   2460 HE21 GLN   152       7.767 -11.123 -14.172  1.00  239.25         H  
ATOM   2461 HE22 GLN   152       8.668  -9.614 -14.226  1.00  326.49         H  
ATOM   2462  C   GLN   152       3.916  -8.710  -9.757  1.00    9.05         C  
ATOM   2463  O   GLN   152       3.169  -9.486  -9.161  1.00   14.83         O  
ATOM   2464  N   HIE   153       4.567  -7.728  -9.114  1.00    7.35         N  
ATOM   2465  H   HIE   153       5.078  -7.052  -9.672  1.00    9.28         H  
ATOM   2466  CA  HIE   153       4.747  -7.658  -7.651  1.00    7.29         C  
ATOM   2467  HA  HIE   153       4.025  -8.322  -7.184  1.00    8.64         H  
ATOM   2468  CB  HIE   153       6.139  -8.182  -7.261  1.00   10.76         C  
ATOM   2469  HB2 HIE   153       6.898  -7.538  -7.709  1.00   31.94         H  
ATOM   2470  HB3 HIE   153       6.247  -8.119  -6.177  1.00   27.48         H  
ATOM   2471  CG  HIE   153       6.402  -9.610  -7.673  1.00   43.77         C  
ATOM   2472  ND1 HIE   153       5.672 -10.724  -7.248  1.00  119.08         N  
ATOM   2473  CE1 HIE   153       6.249 -11.788  -7.832  1.00  195.74         C  
ATOM   2474  HE1 HIE   153       5.923 -12.815  -7.710  1.00  317.54         H  
ATOM   2475  NE2 HIE   153       7.296 -11.401  -8.582  1.00  198.96         N  
ATOM   2476  HE2 HIE   153       7.899 -12.025  -9.108  1.00  316.98         H  
ATOM   2477  CD2 HIE   153       7.413 -10.031  -8.488  1.00  116.13         C  
ATOM   2478  HD2 HIE   153       8.160  -9.406  -8.961  1.00  181.84         H  
ATOM   2479  C   HIE   153       4.529  -6.261  -7.047  1.00    6.37         C  
ATOM   2480  O   HIE   153       5.109  -5.268  -7.501  1.00    8.28         O  
ATOM   2481  N   VAL   154       3.743  -6.199  -5.966  1.00    5.77         N  
ATOM   2482  H   VAL   154       3.337  -7.067  -5.626  1.00    7.31         H  
ATOM   2483  CA  VAL   154       3.340  -4.957  -5.276  1.00    5.36         C  
ATOM   2484  HA  VAL   154       4.014  -4.167  -5.599  1.00    6.11         H  
ATOM   2485  CB  VAL   154       1.909  -4.522  -5.673  1.00    6.13         C  
ATOM   2486  HB  VAL   154       1.705  -3.564  -5.197  1.00    8.51         H  
ATOM   2487  CG1 VAL   154       1.778  -4.320  -7.186  1.00    8.12         C  
ATOM   2488 HG11 VAL   154       0.803  -3.894  -7.421  1.00   36.86         H  
ATOM   2489 HG12 VAL   154       2.555  -3.642  -7.530  1.00   36.78         H  
ATOM   2490 HG13 VAL   154       1.880  -5.269  -7.711  1.00   36.47         H  
ATOM   2491  CG2 VAL   154       0.814  -5.499  -5.224  1.00    8.19         C  
ATOM   2492 HG21 VAL   154       0.960  -6.466  -5.704  1.00   36.66         H  
ATOM   2493 HG22 VAL   154       0.837  -5.625  -4.142  1.00   36.65         H  
ATOM   2494 HG23 VAL   154      -0.165  -5.108  -5.504  1.00   37.06         H  
ATOM   2495  C   VAL   154       3.485  -5.043  -3.747  1.00    5.54         C  
ATOM   2496  O   VAL   154       3.480  -6.135  -3.174  1.00    7.62         O  
ATOM   2497  N   LYS   155       3.601  -3.884  -3.079  1.00    5.15         N  
ATOM   2498  H   LYS   155       3.597  -3.028  -3.629  1.00    5.84         H  
ATOM   2499  CA  LYS   155       3.721  -3.757  -1.610  1.00    5.08         C  
ATOM   2500  HA  LYS   155       3.400  -4.691  -1.155  1.00    5.85         H  
ATOM   2501  CB  LYS   155       5.170  -3.473  -1.179  1.00    6.49         C  
ATOM   2502  HB2 LYS   155       5.467  -2.506  -1.584  1.00    9.68         H  
ATOM   2503  HB3 LYS   155       5.191  -3.387  -0.093  1.00   10.62         H  
ATOM   2504  CG  LYS   155       6.198  -4.531  -1.591  1.00    8.52         C  
ATOM   2505  HG2 LYS   155       5.928  -5.481  -1.137  1.00   14.19         H  
ATOM   2506  HG3 LYS   155       6.198  -4.645  -2.674  1.00   12.90         H  
ATOM   2507  CD  LYS   155       7.594  -4.094  -1.125  1.00   10.14         C  
ATOM   2508  HD2 LYS   155       7.776  -3.076  -1.466  1.00   14.14         H  
ATOM   2509  HD3 LYS   155       7.638  -4.083  -0.037  1.00   14.06         H  
ATOM   2510  CE  LYS   155       8.702  -4.990  -1.687  1.00   15.34         C  
ATOM   2511  HE2 LYS   155       8.416  -5.339  -2.684  1.00   45.55         H  
ATOM   2512  HE3 LYS   155       9.610  -4.391  -1.795  1.00   35.89         H  
ATOM   2513  NZ  LYS   155       8.986  -6.137  -0.795  1.00   15.16         N  
ATOM   2514  HZ1 LYS   155       8.166  -6.724  -0.674  1.00   44.12         H  
ATOM   2515  HZ2 LYS   155       9.747  -6.705  -1.173  1.00   44.04         H  
ATOM   2516  HZ3 LYS   155       9.290  -5.818   0.117  1.00   43.41         H  
ATOM   2517  C   LYS   155       2.854  -2.639  -1.037  1.00    4.80         C  
ATOM   2518  O   LYS   155       2.774  -1.562  -1.623  1.00    6.01         O  
ATOM   2519  N   ILE   156       2.283  -2.857   0.147  1.00    4.87         N  
ATOM   2520  H   ILE   156       2.387  -3.781   0.553  1.00    6.15         H  
ATOM   2521  CA  ILE   156       1.656  -1.803   0.966  1.00    4.79         C  
ATOM   2522  HA  ILE   156       1.007  -1.202   0.326  1.00    5.31         H  
ATOM   2523  CB  ILE   156       0.774  -2.440   2.071  1.00    5.43         C  
ATOM   2524  HB  ILE   156       1.409  -3.086   2.681  1.00    9.16         H  
ATOM   2525  CG2 ILE   156       0.166  -1.368   2.995  1.00   11.39         C  
ATOM   2526 HG21 ILE   156       0.947  -0.797   3.494  1.00   41.71         H  
ATOM   2527 HG22 ILE   156      -0.465  -0.688   2.420  1.00   40.59         H  
ATOM   2528 HG23 ILE   156      -0.432  -1.832   3.777  1.00   42.17         H  
ATOM   2529  CG1 ILE   156      -0.342  -3.311   1.440  1.00    8.38         C  
ATOM   2530 HG12 ILE   156      -0.998  -2.681   0.838  1.00   16.81         H  
ATOM   2531 HG13 ILE   156       0.106  -4.054   0.780  1.00   18.84         H  
ATOM   2532  CD1 ILE   156      -1.195  -4.083   2.454  1.00   11.64         C  
ATOM   2533 HD11 ILE   156      -1.840  -3.400   3.005  1.00   41.63         H  
ATOM   2534 HD12 ILE   156      -1.824  -4.796   1.922  1.00   41.91         H  
ATOM   2535 HD13 ILE   156      -0.553  -4.624   3.150  1.00   41.86         H  
ATOM   2536  C   ILE   156       2.739  -0.868   1.545  1.00    5.39         C  
ATOM   2537  O   ILE   156       3.799  -1.343   1.964  1.00    6.70         O  
ATOM   2538  N   THR   157       2.470   0.442   1.601  1.00    6.00         N  
ATOM   2539  H   THR   157       1.567   0.756   1.257  1.00    6.73         H  
ATOM   2540  CA  THR   157       3.351   1.479   2.183  1.00    7.16         C  
ATOM   2541  HA  THR   157       4.062   0.986   2.842  1.00    9.24         H  
ATOM   2542  CB  THR   157       4.173   2.176   1.081  1.00   10.04         C  
ATOM   2543  HB  THR   157       4.576   1.419   0.407  1.00   12.51         H  
ATOM   2544  CG2 THR   157       3.381   3.188   0.250  1.00   12.43         C  
ATOM   2545 HG21 THR   157       2.598   2.671  -0.301  1.00   41.33         H  
ATOM   2546 HG22 THR   157       2.940   3.955   0.886  1.00   41.05         H  
ATOM   2547 HG23 THR   157       4.046   3.674  -0.462  1.00   41.41         H  
ATOM   2548  OG1 THR   157       5.256   2.879   1.652  1.00   14.48         O  
ATOM   2549  HG1 THR   157       5.952   2.241   1.877  1.00   24.90         H  
ATOM   2550  C   THR   157       2.576   2.489   3.055  1.00    6.67         C  
ATOM   2551  O   THR   157       1.346   2.519   3.012  1.00    7.48         O  
ATOM   2552  N   ASP   158       3.298   3.315   3.825  1.00    8.76         N  
ATOM   2553  H   ASP   158       4.298   3.282   3.678  1.00   11.69         H  
ATOM   2554  CA  ASP   158       2.825   4.253   4.867  1.00   10.77         C  
ATOM   2555  HA  ASP   158       3.727   4.627   5.352  1.00   13.81         H  
ATOM   2556  CB  ASP   158       2.127   5.486   4.267  1.00   14.80         C  
ATOM   2557  HB2 ASP   158       1.313   5.162   3.615  1.00   27.33         H  
ATOM   2558  HB3 ASP   158       1.682   6.055   5.085  1.00   34.66         H  
ATOM   2559  CG  ASP   158       3.060   6.438   3.500  1.00   47.97         C  
ATOM   2560  OD1 ASP   158       2.552   7.205   2.650  1.00  100.67         O  
ATOM   2561  OD2 ASP   158       4.277   6.501   3.802  1.00  111.09         O  
ATOM   2562  C   ASP   158       1.992   3.629   6.010  1.00   10.25         C  
ATOM   2563  O   ASP   158       1.026   2.899   5.794  1.00   18.39         O  
ATOM   2564  N   PHE   159       2.363   3.946   7.257  1.00    9.57         N  
ATOM   2565  H   PHE   159       3.135   4.602   7.361  1.00   15.60         H  
ATOM   2566  CA  PHE   159       1.852   3.292   8.475  1.00    9.37         C  
ATOM   2567  HA  PHE   159       0.846   2.927   8.265  1.00    9.75         H  
ATOM   2568  CB  PHE   159       2.719   2.063   8.829  1.00   10.70         C  
ATOM   2569  HB2 PHE   159       3.655   2.398   9.274  1.00   13.49         H  
ATOM   2570  HB3 PHE   159       2.200   1.480   9.591  1.00   13.43         H  
ATOM   2571  CG  PHE   159       3.041   1.150   7.659  1.00   11.75         C  
ATOM   2572  CD1 PHE   159       2.167   0.103   7.311  1.00   38.17         C  
ATOM   2573  HD1 PHE   159       1.286  -0.085   7.908  1.00   91.35         H  
ATOM   2574  CE1 PHE   159       2.426  -0.683   6.173  1.00   42.83         C  
ATOM   2575  HE1 PHE   159       1.753  -1.485   5.903  1.00   97.12         H  
ATOM   2576  CZ  PHE   159       3.554  -0.414   5.378  1.00   24.71         C  
ATOM   2577  HZ  PHE   159       3.748  -0.999   4.494  1.00   34.85         H  
ATOM   2578  CE2 PHE   159       4.436   0.619   5.730  1.00   47.29         C  
ATOM   2579  HE2 PHE   159       5.306   0.820   5.119  1.00  107.19         H  
ATOM   2580  CD2 PHE   159       4.184   1.394   6.874  1.00   39.24         C  
ATOM   2581  HD2 PHE   159       4.856   2.200   7.130  1.00   90.99         H  
ATOM   2582  C   PHE   159       1.707   4.250   9.676  1.00   10.39         C  
ATOM   2583  O   PHE   159       1.533   3.800  10.807  1.00   12.35         O  
ATOM   2584  N   GLY   160       1.757   5.571   9.464  1.00   11.86         N  
ATOM   2585  H   GLY   160       1.953   5.892   8.524  1.00   14.03         H  
ATOM   2586  CA  GLY   160       1.694   6.578  10.536  1.00   14.14         C  
ATOM   2587  HA2 GLY   160       2.541   6.435  11.207  1.00   17.77         H  
ATOM   2588  HA3 GLY   160       1.783   7.567  10.086  1.00   18.34         H  
ATOM   2589  C   GLY   160       0.407   6.567  11.384  1.00   12.29         C  
ATOM   2590  O   GLY   160       0.431   7.019  12.530  1.00   19.13         O  
ATOM   2591  N   LEU   161      -0.699   6.025  10.855  1.00    9.47         N  
ATOM   2592  H   LEU   161      -0.645   5.702   9.900  1.00   10.99         H  
ATOM   2593  CA  LEU   161      -1.972   5.832  11.574  1.00    9.30         C  
ATOM   2594  HA  LEU   161      -1.995   6.498  12.436  1.00   11.13         H  
ATOM   2595  CB  LEU   161      -3.146   6.217  10.646  1.00   11.03         C  
ATOM   2596  HB2 LEU   161      -3.136   5.549   9.783  1.00   15.81         H  
ATOM   2597  HB3 LEU   161      -4.082   6.047  11.179  1.00   15.79         H  
ATOM   2598  CG  LEU   161      -3.139   7.676  10.145  1.00   15.53         C  
ATOM   2599  HG  LEU   161      -2.230   7.863   9.574  1.00   32.96         H  
ATOM   2600  CD1 LEU   161      -4.336   7.918   9.228  1.00   30.03         C  
ATOM   2601 HD11 LEU   161      -4.291   7.239   8.377  1.00   65.79         H  
ATOM   2602 HD12 LEU   161      -5.267   7.749   9.769  1.00   65.99         H  
ATOM   2603 HD13 LEU   161      -4.313   8.942   8.857  1.00   65.66         H  
ATOM   2604  CD2 LEU   161      -3.223   8.692  11.288  1.00   32.75         C  
ATOM   2605 HD21 LEU   161      -4.108   8.501  11.895  1.00   70.07         H  
ATOM   2606 HD22 LEU   161      -2.331   8.630  11.911  1.00   68.50         H  
ATOM   2607 HD23 LEU   161      -3.279   9.701  10.879  1.00   70.18         H  
ATOM   2608  C   LEU   161      -2.162   4.411  12.151  1.00    8.88         C  
ATOM   2609  O   LEU   161      -3.141   4.177  12.865  1.00   10.73         O  
ATOM   2610  N   ALA   162      -1.260   3.468  11.856  1.00    8.66         N  
ATOM   2611  H   ALA   162      -0.432   3.737  11.343  1.00   10.37         H  
ATOM   2612  CA  ALA   162      -1.368   2.064  12.262  1.00    8.71         C  
ATOM   2613  HA  ALA   162      -2.346   1.700  11.945  1.00    8.93         H  
ATOM   2614  CB  ALA   162      -0.293   1.253  11.524  1.00   10.21         C  
ATOM   2615  HB1 ALA   162      -0.399   0.194  11.756  1.00   39.88         H  
ATOM   2616  HB2 ALA   162      -0.398   1.390  10.447  1.00   38.04         H  
ATOM   2617  HB3 ALA   162       0.698   1.577  11.839  1.00   37.55         H  
ATOM   2618  C   ALA   162      -1.263   1.865  13.789  1.00   10.05         C  
ATOM   2619  O   ALA   162      -0.638   2.665  14.495  1.00   14.94         O  
ATOM   2620  N   LYS   163      -1.845   0.768  14.298  1.00    9.07         N  
ATOM   2621  H   LYS   163      -2.308   0.141  13.648  1.00    9.30         H  
ATOM   2622  CA  LYS   163      -1.842   0.406  15.729  1.00   10.04         C  
ATOM   2623  HA  LYS   163      -0.914   0.769  16.174  1.00   12.47         H  
ATOM   2624  CB  LYS   163      -3.025   1.106  16.434  1.00   12.75         C  
ATOM   2625  HB2 LYS   163      -3.046   2.157  16.142  1.00   24.31         H  
ATOM   2626  HB3 LYS   163      -3.960   0.648  16.107  1.00   29.75         H  
ATOM   2627  CG  LYS   163      -2.937   1.037  17.968  1.00   43.01         C  
ATOM   2628  HG2 LYS   163      -2.845   0.001  18.285  1.00  103.11         H  
ATOM   2629  HG3 LYS   163      -2.056   1.588  18.297  1.00   86.55         H  
ATOM   2630  CD  LYS   163      -4.196   1.620  18.623  1.00   64.60         C  
ATOM   2631  HD2 LYS   163      -4.314   2.667  18.339  1.00   89.79         H  
ATOM   2632  HD3 LYS   163      -5.057   1.063  18.254  1.00  109.41         H  
ATOM   2633  CE  LYS   163      -4.187   1.491  20.153  1.00  131.08         C  
ATOM   2634  HE2 LYS   163      -5.187   1.743  20.521  1.00  188.72         H  
ATOM   2635  HE3 LYS   163      -3.994   0.446  20.417  1.00  181.55         H  
ATOM   2636  NZ  LYS   163      -3.183   2.380  20.797  1.00  182.03         N  
ATOM   2637  HZ1 LYS   163      -3.220   2.295  21.805  1.00  226.49         H  
ATOM   2638  HZ2 LYS   163      -2.242   2.148  20.510  1.00  229.82         H  
ATOM   2639  HZ3 LYS   163      -3.351   3.351  20.569  1.00  224.13         H  
ATOM   2640  C   LYS   163      -1.890  -1.113  15.934  1.00    9.58         C  
ATOM   2641  O   LYS   163      -2.590  -1.817  15.208  1.00   10.48         O  
ATOM   2642  N   LEU   164      -1.178  -1.617  16.944  1.00   11.64         N  
ATOM   2643  H   LEU   164      -0.621  -0.980  17.493  1.00   14.98         H  
ATOM   2644  CA  LEU   164      -1.302  -2.998  17.420  1.00   12.29         C  
ATOM   2645  HA  LEU   164      -1.354  -3.658  16.553  1.00   11.85         H  
ATOM   2646  CB  LEU   164      -0.037  -3.357  18.224  1.00   18.01         C  
ATOM   2647  HB2 LEU   164       0.834  -3.228  17.580  1.00   38.24         H  
ATOM   2648  HB3 LEU   164       0.054  -2.655  19.054  1.00   38.11         H  
ATOM   2649  CG  LEU   164      -0.018  -4.786  18.799  1.00   48.24         C  
ATOM   2650  HG  LEU   164      -0.872  -4.926  19.460  1.00  115.97         H  
ATOM   2651  CD1 LEU   164      -0.064  -5.851  17.703  1.00   90.64         C  
ATOM   2652 HD11 LEU   164       0.028  -6.842  18.147  1.00  140.15         H  
ATOM   2653 HD12 LEU   164      -1.010  -5.804  17.170  1.00  143.29         H  
ATOM   2654 HD13 LEU   164       0.754  -5.701  16.998  1.00  140.54         H  
ATOM   2655  CD2 LEU   164       1.256  -4.997  19.616  1.00   84.64         C  
ATOM   2656 HD21 LEU   164       1.302  -4.265  20.422  1.00  132.72         H  
ATOM   2657 HD22 LEU   164       1.255  -5.996  20.051  1.00  135.21         H  
ATOM   2658 HD23 LEU   164       2.134  -4.884  18.978  1.00  128.80         H  
ATOM   2659  C   LEU   164      -2.598  -3.183  18.230  1.00   12.80         C  
ATOM   2660  O   LEU   164      -2.835  -2.474  19.209  1.00   18.57         O  
ATOM   2661  N   LEU   165      -3.421  -4.154  17.830  1.00   11.23         N  
ATOM   2662  H   LEU   165      -3.162  -4.684  17.004  1.00   11.39         H  
ATOM   2663  CA  LEU   165      -4.753  -4.427  18.378  1.00   12.30         C  
ATOM   2664  HA  LEU   165      -4.849  -3.955  19.356  1.00   14.95         H  
ATOM   2665  CB  LEU   165      -5.775  -3.765  17.428  1.00   13.48         C  
ATOM   2666  HB2 LEU   165      -5.517  -2.709  17.322  1.00   22.55         H  
ATOM   2667  HB3 LEU   165      -5.670  -4.222  16.444  1.00   20.90         H  
ATOM   2668  CG  LEU   165      -7.251  -3.858  17.856  1.00   20.86         C  
ATOM   2669  HG  LEU   165      -7.532  -4.899  18.001  1.00   41.08         H  
ATOM   2670  CD1 LEU   165      -7.525  -3.078  19.143  1.00   38.18         C  
ATOM   2671 HD11 LEU   165      -6.988  -3.535  19.972  1.00   75.92         H  
ATOM   2672 HD12 LEU   165      -7.205  -2.042  19.032  1.00   74.81         H  
ATOM   2673 HD13 LEU   165      -8.591  -3.107  19.371  1.00   72.53         H  
ATOM   2674  CD2 LEU   165      -8.129  -3.278  16.747  1.00   31.88         C  
ATOM   2675 HD21 LEU   165      -9.172  -3.302  17.052  1.00   66.19         H  
ATOM   2676 HD22 LEU   165      -7.833  -2.253  16.531  1.00   65.44         H  
ATOM   2677 HD23 LEU   165      -8.019  -3.878  15.844  1.00   66.05         H  
ATOM   2678  C   LEU   165      -4.930  -5.950  18.571  1.00   13.67         C  
ATOM   2679  O   LEU   165      -5.557  -6.628  17.760  1.00   15.87         O  
ATOM   2680  N   GLY   166      -4.313  -6.568  19.583  1.00   18.36         N  
ATOM   2681  H   GLY   166      -4.434  -7.568  19.612  1.00   22.17         H  
ATOM   2682  CA  GLY   166      -3.586  -5.952  20.704  1.00   24.04         C  
ATOM   2683  HA2 GLY   166      -2.804  -6.643  21.023  1.00   29.61         H  
ATOM   2684  HA3 GLY   166      -3.095  -5.030  20.398  1.00   35.89         H  
ATOM   2685  C   GLY   166      -4.487  -5.644  21.908  1.00   34.26         C  
ATOM   2686  O   GLY   166      -5.677  -5.360  21.751  1.00   49.27         O  
ATOM   2687  N   ALA   167      -3.925  -5.757  23.118  1.00   48.94         N  
ATOM   2688  H   ALA   167      -2.937  -5.969  23.155  1.00   53.44         H  
ATOM   2689  CA  ALA   167      -4.626  -5.656  24.411  1.00   82.94         C  
ATOM   2690  HA  ALA   167      -3.913  -5.974  25.173  1.00  119.45         H  
ATOM   2691  CB  ALA   167      -4.946  -4.179  24.697  1.00  131.74         C  
ATOM   2692  HB1 ALA   167      -4.041  -3.577  24.599  1.00  176.15         H  
ATOM   2693  HB2 ALA   167      -5.698  -3.814  23.998  1.00  179.89         H  
ATOM   2694  HB3 ALA   167      -5.327  -4.073  25.714  1.00  176.30         H  
ATOM   2695  C   ALA   167      -5.843  -6.608  24.574  1.00   77.25         C  
ATOM   2696  O   ALA   167      -6.687  -6.407  25.449  1.00   98.67         O  
ATOM   2697  N   GLU   168      -5.945  -7.638  23.722  1.00   74.34         N  
ATOM   2698  H   GLU   168      -5.184  -7.760  23.072  1.00   74.35         H  
ATOM   2699  CA  GLU   168      -7.107  -8.532  23.561  1.00   94.58         C  
ATOM   2700  HA  GLU   168      -6.925  -9.097  22.649  1.00  106.66         H  
ATOM   2701  CB  GLU   168      -7.192  -9.560  24.711  1.00  147.15         C  
ATOM   2702  HB2 GLU   168      -7.456  -9.050  25.638  1.00  158.38         H  
ATOM   2703  HB3 GLU   168      -7.991 -10.269  24.486  1.00  189.64         H  
ATOM   2704  CG  GLU   168      -5.900 -10.368  24.941  1.00  191.03         C  
ATOM   2705  HG2 GLU   168      -5.162  -9.715  25.414  1.00  202.31         H  
ATOM   2706  HG3 GLU   168      -6.115 -11.177  25.642  1.00  247.81         H  
ATOM   2707  CD  GLU   168      -5.309 -10.959  23.647  1.00  232.83         C  
ATOM   2708  OE1 GLU   168      -4.073 -10.911  23.450  1.00  296.65         O  
ATOM   2709  OE2 GLU   168      -6.067 -11.443  22.774  1.00  295.03         O  
ATOM   2710  C   GLU   168      -8.446  -7.818  23.254  1.00   81.59         C  
ATOM   2711  O   GLU   168      -9.524  -8.381  23.457  1.00  112.32         O  
ATOM   2712  N   GLU   169      -8.393  -6.591  22.726  1.00   55.56         N  
ATOM   2713  H   GLU   169      -7.478  -6.191  22.546  1.00   51.02         H  
ATOM   2714  CA  GLU   169      -9.555  -5.866  22.192  1.00   52.11         C  
ATOM   2715  HA  GLU   169     -10.453  -6.188  22.719  1.00   66.04         H  
ATOM   2716  CB  GLU   169      -9.388  -4.351  22.410  1.00   55.93         C  
ATOM   2717  HB2 GLU   169      -8.501  -4.013  21.874  1.00   70.66         H  
ATOM   2718  HB3 GLU   169     -10.248  -3.842  21.975  1.00   74.22         H  
ATOM   2719  CG  GLU   169      -9.253  -3.913  23.880  1.00   90.07         C  
ATOM   2720  HG2 GLU   169      -8.316  -4.309  24.276  1.00  122.16         H  
ATOM   2721  HG3 GLU   169      -9.175  -2.824  23.901  1.00  118.84         H  
ATOM   2722  CD  GLU   169     -10.425  -4.345  24.790  1.00  133.12         C  
ATOM   2723  OE1 GLU   169     -11.570  -4.516  24.305  1.00  193.27         O  
ATOM   2724  OE2 GLU   169     -10.214  -4.476  26.021  1.00  191.95         O  
ATOM   2725  C   GLU   169      -9.768  -6.161  20.696  1.00   46.22         C  
ATOM   2726  O   GLU   169      -8.803  -6.250  19.930  1.00   48.10         O  
ATOM   2727  N   LYS   170     -11.031  -6.285  20.259  1.00   51.95         N  
ATOM   2728  H   LYS   170     -11.776  -6.242  20.942  1.00   61.88         H  
ATOM   2729  CA  LYS   170     -11.398  -6.431  18.834  1.00   55.52         C  
ATOM   2730  HA  LYS   170     -10.602  -6.973  18.322  1.00   65.25         H  
ATOM   2731  CB  LYS   170     -12.679  -7.280  18.732  1.00   87.58         C  
ATOM   2732  HB2 LYS   170     -12.508  -8.221  19.258  1.00  132.12         H  
ATOM   2733  HB3 LYS   170     -13.502  -6.758  19.220  1.00  107.60         H  
ATOM   2734  CG  LYS   170     -13.060  -7.598  17.274  1.00  149.03         C  
ATOM   2735  HG2 LYS   170     -13.408  -6.692  16.779  1.00  204.87         H  
ATOM   2736  HG3 LYS   170     -12.172  -7.952  16.748  1.00  209.88         H  
ATOM   2737  CD  LYS   170     -14.141  -8.685  17.153  1.00  194.98         C  
ATOM   2738  HD2 LYS   170     -14.323  -8.879  16.095  1.00  215.40         H  
ATOM   2739  HD3 LYS   170     -13.756  -9.606  17.593  1.00  219.48         H  
ATOM   2740  CE  LYS   170     -15.476  -8.348  17.833  1.00  333.11         C  
ATOM   2741  HE2 LYS   170     -16.123  -9.227  17.760  1.00  405.69         H  
ATOM   2742  HE3 LYS   170     -15.304  -8.146  18.893  1.00  406.66         H  
ATOM   2743  NZ  LYS   170     -16.155  -7.195  17.198  1.00  447.03         N  
ATOM   2744  HZ1 LYS   170     -16.236  -7.327  16.189  1.00  516.55         H  
ATOM   2745  HZ2 LYS   170     -17.094  -7.093  17.550  1.00  509.95         H  
ATOM   2746  HZ3 LYS   170     -15.666  -6.319  17.391  1.00  512.18         H  
ATOM   2747  C   LYS   170     -11.525  -5.083  18.108  1.00   36.25         C  
ATOM   2748  O   LYS   170     -11.265  -5.004  16.909  1.00   39.88         O  
ATOM   2749  N   GLU   171     -11.876  -4.019  18.830  1.00   27.80         N  
ATOM   2750  H   GLU   171     -12.042  -4.163  19.814  1.00   35.63         H  
ATOM   2751  CA  GLU   171     -12.021  -2.645  18.328  1.00   19.52         C  
ATOM   2752  HA  GLU   171     -11.317  -2.499  17.509  1.00   17.17         H  
ATOM   2753  CB  GLU   171     -13.439  -2.407  17.765  1.00   25.98         C  
ATOM   2754  HB2 GLU   171     -13.469  -1.396  17.357  1.00   32.83         H  
ATOM   2755  HB3 GLU   171     -13.620  -3.088  16.935  1.00   36.23         H  
ATOM   2756  CG  GLU   171     -14.592  -2.537  18.777  1.00   47.91         C  
ATOM   2757  HG2 GLU   171     -14.350  -1.987  19.688  1.00   78.16         H  
ATOM   2758  HG3 GLU   171     -15.474  -2.062  18.344  1.00   64.96         H  
ATOM   2759  CD  GLU   171     -14.950  -4.001  19.098  1.00   83.15         C  
ATOM   2760  OE1 GLU   171     -14.994  -4.368  20.296  1.00  129.24         O  
ATOM   2761  OE2 GLU   171     -15.217  -4.785  18.155  1.00  152.81         O  
ATOM   2762  C   GLU   171     -11.669  -1.608  19.411  1.00   22.31         C  
ATOM   2763  O   GLU   171     -11.686  -1.914  20.607  1.00   33.99         O  
ATOM   2764  N   TYR   172     -11.358  -0.376  18.999  1.00   22.32         N  
ATOM   2765  H   TYR   172     -11.341  -0.193  18.000  1.00   19.93         H  
ATOM   2766  CA  TYR   172     -10.990   0.736  19.888  1.00   33.45         C  
ATOM   2767  HA  TYR   172     -11.482   0.591  20.851  1.00   48.96         H  
ATOM   2768  CB  TYR   172      -9.468   0.732  20.127  1.00   48.95         C  
ATOM   2769  HB2 TYR   172      -9.260   1.377  20.982  1.00   86.35         H  
ATOM   2770  HB3 TYR   172      -9.151  -0.274  20.408  1.00   94.61         H  
ATOM   2771  CG  TYR   172      -8.626   1.202  18.949  1.00   33.00         C  
ATOM   2772  CD1 TYR   172      -8.031   2.479  18.971  1.00   40.11         C  
ATOM   2773  HD1 TYR   172      -8.157   3.121  19.834  1.00   63.16         H  
ATOM   2774  CE1 TYR   172      -7.287   2.936  17.866  1.00   71.00         C  
ATOM   2775  HE1 TYR   172      -6.842   3.920  17.883  1.00  114.81         H  
ATOM   2776  CZ  TYR   172      -7.129   2.109  16.732  1.00   99.34         C  
ATOM   2777  OH  TYR   172      -6.401   2.536  15.667  1.00  177.93         O  
ATOM   2778  HH  TYR   172      -6.058   3.433  15.794  1.00  167.33         H  
ATOM   2779  CE2 TYR   172      -7.709   0.823  16.717  1.00  104.67         C  
ATOM   2780  HE2 TYR   172      -7.582   0.193  15.851  1.00  177.27         H  
ATOM   2781  CD2 TYR   172      -8.455   0.374  17.823  1.00   69.62         C  
ATOM   2782  HD2 TYR   172      -8.911  -0.605  17.801  1.00  112.51         H  
ATOM   2783  C   TYR   172     -11.461   2.089  19.329  1.00   25.87         C  
ATOM   2784  O   TYR   172     -11.588   2.251  18.114  1.00   16.75         O  
ATOM   2785  N   HIE   173     -11.722   3.070  20.200  1.00   44.95         N  
ATOM   2786  H   HIE   173     -11.635   2.878  21.188  1.00   74.01         H  
ATOM   2787  CA  HIE   173     -12.087   4.438  19.796  1.00   40.31         C  
ATOM   2788  HA  HIE   173     -12.847   4.374  19.022  1.00   26.67         H  
ATOM   2789  CB  HIE   173     -12.703   5.210  20.971  1.00   71.12         C  
ATOM   2790  HB2 HIE   173     -11.983   5.261  21.789  1.00  104.53         H  
ATOM   2791  HB3 HIE   173     -12.915   6.231  20.648  1.00   86.50         H  
ATOM   2792  CG  HIE   173     -13.984   4.597  21.484  1.00  165.50         C  
ATOM   2793  ND1 HIE   173     -14.077   3.528  22.381  1.00  282.87         N  
ATOM   2794  CE1 HIE   173     -15.391   3.274  22.515  1.00  467.17         C  
ATOM   2795  HE1 HIE   173     -15.812   2.497  23.144  1.00  672.53         H  
ATOM   2796  NE2 HIE   173     -16.112   4.117  21.755  1.00  481.00         N  
ATOM   2797  HE2 HIE   173     -17.124   4.117  21.680  1.00  685.60         H  
ATOM   2798  CD2 HIE   173     -15.242   4.957  21.094  1.00  292.36         C  
ATOM   2799  HD2 HIE   173     -15.496   5.733  20.382  1.00  336.45         H  
ATOM   2800  C   HIE   173     -10.892   5.195  19.201  1.00   51.83         C  
ATOM   2801  O   HIE   173      -9.791   5.157  19.758  1.00  100.11         O  
ATOM   2802  N   ALA   174     -11.108   5.899  18.086  1.00   39.86         N  
ATOM   2803  H   ALA   174     -12.054   5.944  17.721  1.00   29.15         H  
ATOM   2804  CA  ALA   174     -10.045   6.516  17.288  1.00   65.53         C  
ATOM   2805  HA  ALA   174      -9.203   6.750  17.941  1.00  115.39         H  
ATOM   2806  CB  ALA   174      -9.567   5.493  16.247  1.00  107.16         C  
ATOM   2807  HB1 ALA   174     -10.370   5.277  15.541  1.00  153.52         H  
ATOM   2808  HB2 ALA   174      -8.711   5.892  15.705  1.00  150.34         H  
ATOM   2809  HB3 ALA   174      -9.272   4.567  16.741  1.00  153.69         H  
ATOM   2810  C   ALA   174     -10.485   7.829  16.610  1.00   45.12         C  
ATOM   2811  O   ALA   174     -11.602   7.940  16.099  1.00   34.02         O  
ATOM   2812  N   GLU   175      -9.584   8.815  16.567  1.00   77.54         N  
ATOM   2813  H   GLU   175      -8.684   8.655  16.999  1.00  130.89         H  
ATOM   2814  CA  GLU   175      -9.741  10.048  15.781  1.00   74.81         C  
ATOM   2815  HA  GLU   175     -10.796  10.327  15.786  1.00   75.45         H  
ATOM   2816  CB  GLU   175      -8.943  11.184  16.450  1.00  155.81         C  
ATOM   2817  HB2 GLU   175      -9.296  11.296  17.476  1.00  247.71         H  
ATOM   2818  HB3 GLU   175      -7.892  10.892  16.492  1.00  180.32         H  
ATOM   2819  CG  GLU   175      -9.025  12.558  15.763  1.00  219.68         C  
ATOM   2820  HG2 GLU   175      -8.403  13.258  16.326  1.00  328.55         H  
ATOM   2821  HG3 GLU   175      -8.596  12.487  14.762  1.00  244.98         H  
ATOM   2822  CD  GLU   175     -10.466  13.099  15.675  1.00  247.39         C  
ATOM   2823  OE1 GLU   175     -11.224  12.651  14.782  1.00  321.73         O  
ATOM   2824  OE2 GLU   175     -10.839  13.977  16.490  1.00  297.77         O  
ATOM   2825  C   GLU   175      -9.320   9.827  14.314  1.00   74.77         C  
ATOM   2826  O   GLU   175      -8.344   9.123  14.040  1.00  129.97         O  
ATOM   2827  N   GLY   176     -10.023  10.448  13.364  1.00   86.37         N  
ATOM   2828  H   GLY   176     -10.750  11.093  13.667  1.00   99.04         H  
ATOM   2829  CA  GLY   176      -9.855  10.236  11.916  1.00  152.63         C  
ATOM   2830  HA2 GLY   176      -9.817   9.164  11.722  1.00  201.49         H  
ATOM   2831  HA3 GLY   176     -10.731  10.636  11.406  1.00  224.47         H  
ATOM   2832  C   GLY   176      -8.610  10.872  11.276  1.00  162.25         C  
ATOM   2833  O   GLY   176      -8.479  10.847  10.051  1.00  217.57         O  
ATOM   2834  N   GLY   177      -7.717  11.488  12.061  1.00  197.62         N  
ATOM   2835  H   GLY   177      -7.875  11.453  13.058  1.00  247.47         H  
ATOM   2836  CA  GLY   177      -6.466  12.104  11.584  1.00  253.74         C  
ATOM   2837  HA2 GLY   177      -5.915  12.483  12.445  1.00  343.77         H  
ATOM   2838  HA3 GLY   177      -5.856  11.339  11.101  1.00  323.42         H  
ATOM   2839  C   GLY   177      -6.647  13.268  10.595  1.00  195.74         C  
ATOM   2840  O   GLY   177      -5.716  13.593   9.856  1.00  253.24         O  
ATOM   2841  N   LYS   178      -7.855  13.855  10.534  1.00  159.83         N  
ATOM   2842  H   LYS   178      -8.533  13.541  11.215  1.00  189.39         H  
ATOM   2843  CA  LYS   178      -8.329  14.808   9.504  1.00  155.54         C  
ATOM   2844  HA  LYS   178      -9.397  14.950   9.679  1.00  196.14         H  
ATOM   2845  CB  LYS   178      -7.672  16.195   9.680  1.00  215.97         C  
ATOM   2846  HB2 LYS   178      -6.605  16.119   9.470  1.00  240.42         H  
ATOM   2847  HB3 LYS   178      -8.111  16.884   8.957  1.00  249.62         H  
ATOM   2848  CG  LYS   178      -7.883  16.785  11.087  1.00  324.86         C  
ATOM   2849  HG2 LYS   178      -8.946  16.744  11.328  1.00  380.55         H  
ATOM   2850  HG3 LYS   178      -7.347  16.186  11.823  1.00  368.18         H  
ATOM   2851  CD  LYS   178      -7.428  18.251  11.196  1.00  452.06         C  
ATOM   2852  HD2 LYS   178      -8.021  18.847  10.499  1.00  487.95         H  
ATOM   2853  HD3 LYS   178      -7.648  18.614  12.202  1.00  506.97         H  
ATOM   2854  CE  LYS   178      -5.941  18.491  10.887  1.00  621.44         C  
ATOM   2855  HE2 LYS   178      -5.716  18.104   9.889  1.00  683.97         H  
ATOM   2856  HE3 LYS   178      -5.769  19.571  10.864  1.00  672.42         H  
ATOM   2857  NZ  LYS   178      -5.042  17.869  11.897  1.00  808.62         N  
ATOM   2858  HZ1 LYS   178      -5.143  16.864  11.917  1.00  894.25         H  
ATOM   2859  HZ2 LYS   178      -4.073  18.073  11.690  1.00  887.39         H  
ATOM   2860  HZ3 LYS   178      -5.234  18.224  12.824  1.00  896.73         H  
ATOM   2861  C   LYS   178      -8.261  14.276   8.055  1.00  112.15         C  
ATOM   2862  O   LYS   178      -8.308  15.058   7.103  1.00  130.47         O  
ATOM   2863  N   VAL   179      -8.173  12.955   7.869  1.00   88.26         N  
ATOM   2864  H   VAL   179      -8.178  12.363   8.690  1.00  102.60         H  
ATOM   2865  CA  VAL   179      -8.211  12.292   6.551  1.00   73.62         C  
ATOM   2866  HA  VAL   179      -7.524  12.815   5.890  1.00   79.43         H  
ATOM   2867  CB  VAL   179      -7.730  10.827   6.653  1.00  104.81         C  
ATOM   2868  HB  VAL   179      -8.395  10.278   7.321  1.00  165.97         H  
ATOM   2869  CG1 VAL   179      -7.723  10.113   5.295  1.00  178.31         C  
ATOM   2870 HG11 VAL   179      -7.088  10.649   4.590  1.00  243.60         H  
ATOM   2871 HG12 VAL   179      -7.343   9.098   5.414  1.00  235.61         H  
ATOM   2872 HG13 VAL   179      -8.733  10.044   4.895  1.00  240.31         H  
ATOM   2873  CG2 VAL   179      -6.303  10.745   7.214  1.00  135.06         C  
ATOM   2874 HG21 VAL   179      -6.272  11.132   8.232  1.00  184.34         H  
ATOM   2875 HG22 VAL   179      -5.978   9.706   7.238  1.00  185.70         H  
ATOM   2876 HG23 VAL   179      -5.619  11.320   6.589  1.00  184.85         H  
ATOM   2877  C   VAL   179      -9.640  12.357   5.973  1.00   49.46         C  
ATOM   2878  O   VAL   179     -10.588  12.095   6.721  1.00   50.15         O  
ATOM   2879  N   PRO   180      -9.840  12.669   4.674  1.00   44.02         N  
ATOM   2880  CD  PRO   180      -8.860  13.186   3.730  1.00   62.21         C  
ATOM   2881  HD2 PRO   180      -8.300  12.359   3.292  1.00   80.71         H  
ATOM   2882  HD3 PRO   180      -8.181  13.899   4.199  1.00   69.03         H  
ATOM   2883  CG  PRO   180      -9.673  13.895   2.648  1.00   77.30         C  
ATOM   2884  HG2 PRO   180      -9.152  13.901   1.690  1.00  118.71         H  
ATOM   2885  HG3 PRO   180      -9.899  14.913   2.969  1.00  106.71         H  
ATOM   2886  CB  PRO   180     -10.961  13.076   2.592  1.00   51.43         C  
ATOM   2887  HB2 PRO   180     -10.808  12.207   1.952  1.00   61.85         H  
ATOM   2888  HB3 PRO   180     -11.800  13.670   2.228  1.00   64.95         H  
ATOM   2889  CA  PRO   180     -11.165  12.640   4.048  1.00   36.28         C  
ATOM   2890  HA  PRO   180     -11.792  13.379   4.549  1.00   37.16         H  
ATOM   2891  C   PRO   180     -11.829  11.259   4.150  1.00   30.85         C  
ATOM   2892  O   PRO   180     -11.177  10.225   4.000  1.00   40.40         O  
ATOM   2893  N   ILE   181     -13.142  11.226   4.390  1.00   24.73         N  
ATOM   2894  H   ILE   181     -13.629  12.108   4.468  1.00   28.60         H  
ATOM   2895  CA  ILE   181     -13.864  10.012   4.820  1.00   20.40         C  
ATOM   2896  HA  ILE   181     -13.224   9.523   5.552  1.00   22.21         H  
ATOM   2897  CB  ILE   181     -15.165  10.384   5.570  1.00   21.92         C  
ATOM   2898  HB  ILE   181     -15.576   9.453   5.953  1.00   21.57         H  
ATOM   2899  CG2 ILE   181     -14.862  11.273   6.791  1.00   28.81         C  
ATOM   2900 HG21 ILE   181     -15.736  11.329   7.439  1.00   58.63         H  
ATOM   2901 HG22 ILE   181     -14.042  10.845   7.368  1.00   58.25         H  
ATOM   2902 HG23 ILE   181     -14.588  12.281   6.480  1.00   58.78         H  
ATOM   2903  CG1 ILE   181     -16.233  11.017   4.652  1.00   24.24         C  
ATOM   2904 HG12 ILE   181     -15.942  12.035   4.389  1.00   32.49         H  
ATOM   2905 HG13 ILE   181     -16.314  10.442   3.731  1.00   32.02         H  
ATOM   2906  CD1 ILE   181     -17.622  11.041   5.302  1.00   30.38         C  
ATOM   2907 HD11 ILE   181     -17.625  11.683   6.182  1.00   61.53         H  
ATOM   2908 HD12 ILE   181     -18.342  11.426   4.588  1.00   61.96         H  
ATOM   2909 HD13 ILE   181     -17.920  10.032   5.587  1.00   61.86         H  
ATOM   2910  C   ILE   181     -14.101   8.949   3.723  1.00   16.78         C  
ATOM   2911  O   ILE   181     -14.900   8.033   3.914  1.00   18.42         O  
ATOM   2912  N   LYS   182     -13.436   9.054   2.564  1.00   15.77         N  
ATOM   2913  H   LYS   182     -12.723   9.769   2.504  1.00   19.13         H  
ATOM   2914  CA  LYS   182     -13.721   8.233   1.372  1.00   14.37         C  
ATOM   2915  HA  LYS   182     -14.795   8.271   1.179  1.00   15.86         H  
ATOM   2916  CB  LYS   182     -12.985   8.786   0.136  1.00   18.53         C  
ATOM   2917  HB2 LYS   182     -11.941   8.477   0.174  1.00   27.26         H  
ATOM   2918  HB3 LYS   182     -13.431   8.314  -0.738  1.00   29.63         H  
ATOM   2919  CG  LYS   182     -13.005  10.307  -0.085  1.00   23.62         C  
ATOM   2920  HG2 LYS   182     -12.390  10.792   0.674  1.00   41.98         H  
ATOM   2921  HG3 LYS   182     -12.547  10.504  -1.055  1.00   36.75         H  
ATOM   2922  CD  LYS   182     -14.413  10.918  -0.051  1.00   31.19         C  
ATOM   2923  HD2 LYS   182     -15.086  10.314  -0.655  1.00   47.60         H  
ATOM   2924  HD3 LYS   182     -14.776  10.912   0.978  1.00   52.40         H  
ATOM   2925  CE  LYS   182     -14.412  12.367  -0.558  1.00   41.62         C  
ATOM   2926  HE2 LYS   182     -15.309  12.873  -0.189  1.00   66.42         H  
ATOM   2927  HE3 LYS   182     -13.544  12.884  -0.138  1.00   62.39         H  
ATOM   2928  NZ  LYS   182     -14.386  12.436  -2.043  1.00   57.59         N  
ATOM   2929  HZ1 LYS   182     -14.207  13.379  -2.363  1.00   89.88         H  
ATOM   2930  HZ2 LYS   182     -13.684  11.821  -2.435  1.00   89.36         H  
ATOM   2931  HZ3 LYS   182     -15.280  12.151  -2.439  1.00   88.95         H  
ATOM   2932  C   LYS   182     -13.365   6.750   1.555  1.00   12.07         C  
ATOM   2933  O   LYS   182     -14.109   5.880   1.104  1.00   13.10         O  
ATOM   2934  N   TRP   183     -12.226   6.473   2.198  1.00   11.80         N  
ATOM   2935  H   TRP   183     -11.664   7.258   2.486  1.00   14.30         H  
ATOM   2936  CA  TRP   183     -11.659   5.121   2.343  1.00   11.23         C  
ATOM   2937  HA  TRP   183     -12.050   4.486   1.549  1.00   11.56         H  
ATOM   2938  CB  TRP   183     -10.132   5.177   2.170  1.00   14.03         C  
ATOM   2939  HB2 TRP   183      -9.697   5.672   3.039  1.00   15.42         H  
ATOM   2940  HB3 TRP   183      -9.748   4.156   2.151  1.00   16.31         H  
ATOM   2941  CG  TRP   183      -9.650   5.892   0.943  1.00   16.83         C  
ATOM   2942  CD1 TRP   183      -9.403   5.317  -0.255  1.00   20.93         C  
ATOM   2943  HD1 TRP   183      -9.487   4.257  -0.467  1.00   24.02         H  
ATOM   2944  NE1 TRP   183      -9.049   6.286  -1.172  1.00   25.23         N  
ATOM   2945  HE1 TRP   183      -8.831   6.079  -2.153  1.00   30.56         H  
ATOM   2946  CE2 TRP   183      -9.045   7.542  -0.609  1.00   25.16         C  
ATOM   2947  CZ2 TRP   183      -8.775   8.820  -1.120  1.00   33.13         C  
ATOM   2948  HZ2 TRP   183      -8.518   8.945  -2.163  1.00   40.18         H  
ATOM   2949  CH2 TRP   183      -8.831   9.928  -0.256  1.00   37.00         C  
ATOM   2950  HH2 TRP   183      -8.617  10.921  -0.631  1.00   47.27         H  
ATOM   2951  CZ3 TRP   183      -9.148   9.740   1.101  1.00   32.69         C  
ATOM   2952  HZ3 TRP   183      -9.168  10.588   1.771  1.00   40.14         H  
ATOM   2953  CE3 TRP   183      -9.432   8.454   1.601  1.00   24.01         C  
ATOM   2954  HE3 TRP   183      -9.666   8.331   2.649  1.00   24.14         H  
ATOM   2955  CD2 TRP   183      -9.397   7.321   0.757  1.00   20.21         C  
ATOM   2956  C   TRP   183     -12.007   4.435   3.671  1.00   10.79         C  
ATOM   2957  O   TRP   183     -12.056   3.207   3.726  1.00   12.31         O  
ATOM   2958  N   MET   184     -12.222   5.200   4.745  1.00   12.72         N  
ATOM   2959  H   MET   184     -12.199   6.200   4.624  1.00   17.52         H  
ATOM   2960  CA  MET   184     -12.508   4.669   6.087  1.00   12.48         C  
ATOM   2961  HA  MET   184     -11.820   3.841   6.268  1.00   14.12         H  
ATOM   2962  CB  MET   184     -12.212   5.736   7.154  1.00   19.24         C  
ATOM   2963  HB2 MET   184     -12.340   5.291   8.142  1.00   52.01         H  
ATOM   2964  HB3 MET   184     -11.172   6.047   7.057  1.00   63.77         H  
ATOM   2965  CG  MET   184     -13.120   6.968   7.051  1.00   25.18         C  
ATOM   2966  HG2 MET   184     -12.992   7.420   6.069  1.00   72.47         H  
ATOM   2967  HG3 MET   184     -14.154   6.639   7.132  1.00   61.68         H  
ATOM   2968  SD  MET   184     -12.843   8.242   8.314  1.00   27.70         S  
ATOM   2969  CE  MET   184     -11.218   8.884   7.815  1.00   35.32         C  
ATOM   2970  HE1 MET   184     -11.254   9.228   6.782  1.00   71.32         H  
ATOM   2971  HE2 MET   184     -10.946   9.722   8.458  1.00   72.21         H  
ATOM   2972  HE3 MET   184     -10.462   8.106   7.913  1.00   71.70         H  
ATOM   2973  C   MET   184     -13.936   4.102   6.213  1.00    9.84         C  
ATOM   2974  O   MET   184     -14.856   4.514   5.503  1.00   11.25         O  
ATOM   2975  N   ALA   185     -14.115   3.154   7.135  1.00    8.91         N  
ATOM   2976  H   ALA   185     -13.320   2.865   7.684  1.00   11.04         H  
ATOM   2977  CA  ALA   185     -15.370   2.433   7.341  1.00    8.03         C  
ATOM   2978  HA  ALA   185     -15.765   2.165   6.363  1.00    8.73         H  
ATOM   2979  CB  ALA   185     -15.048   1.140   8.091  1.00    9.13         C  
ATOM   2980  HB1 ALA   185     -14.752   1.370   9.115  1.00   37.05         H  
ATOM   2981  HB2 ALA   185     -15.927   0.497   8.101  1.00   36.98         H  
ATOM   2982  HB3 ALA   185     -14.236   0.612   7.596  1.00   37.25         H  
ATOM   2983  C   ALA   185     -16.464   3.244   8.067  1.00    8.72         C  
ATOM   2984  O   ALA   185     -16.179   4.195   8.800  1.00    9.93         O  
ATOM   2985  N   LEU   186     -17.723   2.814   7.920  1.00    9.94         N  
ATOM   2986  H   LEU   186     -17.878   2.019   7.314  1.00   11.27         H  
ATOM   2987  CA  LEU   186     -18.908   3.433   8.532  1.00   11.73         C  
ATOM   2988  HA  LEU   186     -19.039   4.426   8.099  1.00   13.78         H  
ATOM   2989  CB  LEU   186     -20.128   2.576   8.140  1.00   15.84         C  
ATOM   2990  HB2 LEU   186     -20.190   2.616   7.054  1.00   31.74         H  
ATOM   2991  HB3 LEU   186     -19.951   1.536   8.419  1.00   27.65         H  
ATOM   2992  CG  LEU   186     -21.491   3.026   8.709  1.00   23.41         C  
ATOM   2993  HG  LEU   186     -21.522   4.113   8.773  1.00   56.09         H  
ATOM   2994  CD1 LEU   186     -22.606   2.566   7.767  1.00   54.88         C  
ATOM   2995 HD11 LEU   186     -22.578   1.483   7.669  1.00   99.57         H  
ATOM   2996 HD12 LEU   186     -23.577   2.874   8.156  1.00   97.93         H  
ATOM   2997 HD13 LEU   186     -22.473   3.018   6.785  1.00   98.59         H  
ATOM   2998  CD2 LEU   186     -21.800   2.414  10.081  1.00   48.39         C  
ATOM   2999 HD21 LEU   186     -22.824   2.648  10.369  1.00   91.71         H  
ATOM   3000 HD22 LEU   186     -21.681   1.331  10.046  1.00   89.77         H  
ATOM   3001 HD23 LEU   186     -21.139   2.820  10.842  1.00   88.81         H  
ATOM   3002  C   LEU   186     -18.781   3.621  10.055  1.00   11.46         C  
ATOM   3003  O   LEU   186     -19.128   4.681  10.573  1.00   13.17         O  
ATOM   3004  N   GLU   187     -18.246   2.634  10.774  1.00   11.15         N  
ATOM   3005  H   GLU   187     -18.006   1.764  10.304  1.00   11.46         H  
ATOM   3006  CA  GLU   187     -18.048   2.692  12.228  1.00   11.91         C  
ATOM   3007  HA  GLU   187     -18.964   3.089  12.663  1.00   13.72         H  
ATOM   3008  CB  GLU   187     -17.865   1.276  12.809  1.00   13.66         C  
ATOM   3009  HB2 GLU   187     -17.942   1.369  13.892  1.00   17.55         H  
ATOM   3010  HB3 GLU   187     -18.697   0.643  12.496  1.00   15.48         H  
ATOM   3011  CG  GLU   187     -16.531   0.564  12.503  1.00   12.94         C  
ATOM   3012  HG2 GLU   187     -15.701   1.256  12.651  1.00   14.99         H  
ATOM   3013  HG3 GLU   187     -16.414  -0.239  13.234  1.00   19.07         H  
ATOM   3014  CD  GLU   187     -16.437  -0.059  11.102  1.00    9.32         C  
ATOM   3015  OE1 GLU   187     -17.371   0.070  10.280  1.00   10.04         O  
ATOM   3016  OE2 GLU   187     -15.413  -0.710  10.798  1.00    9.28         O  
ATOM   3017  C   GLU   187     -16.922   3.647  12.665  1.00   11.64         C  
ATOM   3018  O   GLU   187     -16.903   4.076  13.817  1.00   13.53         O  
ATOM   3019  N   SER   188     -16.022   4.045  11.759  1.00   11.43         N  
ATOM   3020  H   SER   188     -16.102   3.684  10.816  1.00   12.12         H  
ATOM   3021  CA  SER   188     -15.074   5.144  11.999  1.00   12.79         C  
ATOM   3022  HA  SER   188     -14.716   5.095  13.026  1.00   14.32         H  
ATOM   3023  CB  SER   188     -13.862   4.994  11.073  1.00   14.84         C  
ATOM   3024  HB2 SER   188     -13.448   3.992  11.187  1.00   28.22         H  
ATOM   3025  HB3 SER   188     -14.172   5.131  10.037  1.00   25.80         H  
ATOM   3026  OG  SER   188     -12.872   5.955  11.393  1.00   57.77         O  
ATOM   3027  HG  SER   188     -12.152   5.892  10.740  1.00   70.32         H  
ATOM   3028  C   SER   188     -15.746   6.510  11.803  1.00   13.50         C  
ATOM   3029  O   SER   188     -15.553   7.431  12.599  1.00   17.77         O  
ATOM   3030  N   ILE   189     -16.599   6.621  10.778  1.00   12.89         N  
ATOM   3031  H   ILE   189     -16.707   5.812  10.177  1.00   13.62         H  
ATOM   3032  CA  ILE   189     -17.313   7.851  10.403  1.00   14.75         C  
ATOM   3033  HA  ILE   189     -16.597   8.673  10.375  1.00   17.15         H  
ATOM   3034  CB  ILE   189     -17.907   7.689   8.981  1.00   14.74         C  
ATOM   3035  HB  ILE   189     -18.526   6.791   8.968  1.00   18.93         H  
ATOM   3036  CG2 ILE   189     -18.795   8.883   8.582  1.00   26.73         C  
ATOM   3037 HG21 ILE   189     -19.640   8.981   9.261  1.00   58.90         H  
ATOM   3038 HG22 ILE   189     -18.215   9.806   8.598  1.00   58.63         H  
ATOM   3039 HG23 ILE   189     -19.204   8.740   7.583  1.00   60.54         H  
ATOM   3040  CG1 ILE   189     -16.767   7.515   7.952  1.00   17.49         C  
ATOM   3041 HG12 ILE   189     -16.249   8.465   7.830  1.00   26.10         H  
ATOM   3042 HG13 ILE   189     -16.040   6.797   8.324  1.00   25.26         H  
ATOM   3043  CD1 ILE   189     -17.228   6.995   6.586  1.00   19.47         C  
ATOM   3044 HD11 ILE   189     -17.880   7.716   6.097  1.00   48.44         H  
ATOM   3045 HD12 ILE   189     -16.358   6.834   5.951  1.00   48.58         H  
ATOM   3046 HD13 ILE   189     -17.753   6.048   6.709  1.00   48.22         H  
ATOM   3047  C   ILE   189     -18.388   8.222  11.440  1.00   17.16         C  
ATOM   3048  O   ILE   189     -18.442   9.368  11.892  1.00   23.30         O  
ATOM   3049  N   LEU   190     -19.238   7.261  11.824  1.00   16.07         N  
ATOM   3050  H   LEU   190     -19.131   6.346  11.399  1.00   15.44         H  
ATOM   3051  CA  LEU   190     -20.390   7.474  12.710  1.00   18.77         C  
ATOM   3052  HA  LEU   190     -20.660   8.531  12.696  1.00   22.48         H  
ATOM   3053  CB  LEU   190     -21.601   6.675  12.182  1.00   21.76         C  
ATOM   3054  HB2 LEU   190     -21.363   5.612  12.231  1.00   27.58         H  
ATOM   3055  HB3 LEU   190     -22.446   6.857  12.847  1.00   32.88         H  
ATOM   3056  CG  LEU   190     -22.035   7.000  10.737  1.00   33.90         C  
ATOM   3057  HG  LEU   190     -21.223   6.761  10.049  1.00   56.96         H  
ATOM   3058  CD1 LEU   190     -23.247   6.146  10.360  1.00   52.67         C  
ATOM   3059 HD11 LEU   190     -23.010   5.093  10.498  1.00   89.20         H  
ATOM   3060 HD12 LEU   190     -24.099   6.404  10.989  1.00   90.69         H  
ATOM   3061 HD13 LEU   190     -23.506   6.314   9.314  1.00   89.84         H  
ATOM   3062  CD2 LEU   190     -22.427   8.467  10.547  1.00   56.82         C  
ATOM   3063 HD21 LEU   190     -21.568   9.112  10.721  1.00   94.48         H  
ATOM   3064 HD22 LEU   190     -22.771   8.625   9.524  1.00   96.45         H  
ATOM   3065 HD23 LEU   190     -23.225   8.734  11.240  1.00   95.36         H  
ATOM   3066  C   LEU   190     -20.084   7.130  14.179  1.00   19.33         C  
ATOM   3067  O   LEU   190     -20.290   7.962  15.063  1.00   27.95         O  
ATOM   3068  N   HIE   191     -19.585   5.917  14.447  1.00   17.56         N  
ATOM   3069  H   HIE   191     -19.477   5.274  13.676  1.00   18.97         H  
ATOM   3070  CA  HIE   191     -19.370   5.390  15.809  1.00   19.49         C  
ATOM   3071  HA  HIE   191     -20.105   5.851  16.471  1.00   23.70         H  
ATOM   3072  CB  HIE   191     -19.641   3.875  15.832  1.00   22.92         C  
ATOM   3073  HB2 HIE   191     -18.869   3.360  15.265  1.00   29.27         H  
ATOM   3074  HB3 HIE   191     -19.584   3.519  16.861  1.00   28.46         H  
ATOM   3075  CG  HIE   191     -20.981   3.475  15.260  1.00   35.71         C  
ATOM   3076  ND1 HIE   191     -21.262   3.286  13.904  1.00   92.01         N  
ATOM   3077  CE1 HIE   191     -22.566   2.968  13.836  1.00  100.47         C  
ATOM   3078  HE1 HIE   191     -23.106   2.755  12.920  1.00  169.84         H  
ATOM   3079  NE2 HIE   191     -23.108   2.953  15.066  1.00   88.52         N  
ATOM   3080  HE2 HIE   191     -24.078   2.742  15.275  1.00  139.60         H  
ATOM   3081  CD2 HIE   191     -22.124   3.273  15.978  1.00   73.22         C  
ATOM   3082  HD2 HIE   191     -22.230   3.356  17.052  1.00  146.77         H  
ATOM   3083  C   HIE   191     -17.993   5.728  16.416  1.00   18.62         C  
ATOM   3084  O   HIE   191     -17.768   5.463  17.599  1.00   22.08         O  
ATOM   3085  N   ARG   192     -17.087   6.335  15.633  1.00   17.22         N  
ATOM   3086  H   ARG   192     -17.358   6.468  14.669  1.00   18.12         H  
ATOM   3087  CA  ARG   192     -15.728   6.774  16.021  1.00   18.20         C  
ATOM   3088  HA  ARG   192     -15.222   7.082  15.106  1.00   19.38         H  
ATOM   3089  CB  ARG   192     -15.794   8.027  16.922  1.00   23.96         C  
ATOM   3090  HB2 ARG   192     -16.263   7.767  17.872  1.00   43.80         H  
ATOM   3091  HB3 ARG   192     -14.778   8.369  17.125  1.00   39.08         H  
ATOM   3092  CG  ARG   192     -16.570   9.184  16.269  1.00   42.62         C  
ATOM   3093  HG2 ARG   192     -16.108   9.435  15.314  1.00   84.94         H  
ATOM   3094  HG3 ARG   192     -17.604   8.883  16.094  1.00   84.01         H  
ATOM   3095  CD  ARG   192     -16.573  10.424  17.170  1.00   74.35         C  
ATOM   3096  HD2 ARG   192     -17.008  10.153  18.135  1.00  120.49         H  
ATOM   3097  HD3 ARG   192     -15.542  10.750  17.325  1.00  123.85         H  
ATOM   3098  NE  ARG   192     -17.356  11.520  16.566  1.00  127.77         N  
ATOM   3099  HE  ARG   192     -17.731  11.360  15.644  1.00  167.68         H  
ATOM   3100  CZ  ARG   192     -17.627  12.692  17.112  1.00  234.05         C  
ATOM   3101  NH1 ARG   192     -17.199  13.022  18.298  1.00  316.89         N  
ATOM   3102 HH11 ARG   192     -16.639  12.367  18.817  1.00  297.43         H  
ATOM   3103 HH12 ARG   192     -17.420  13.921  18.692  1.00  474.58         H  
ATOM   3104  NH2 ARG   192     -18.345  13.568  16.469  1.00  375.94         N  
ATOM   3105 HH21 ARG   192     -18.699  13.356  15.550  1.00  410.08         H  
ATOM   3106 HH22 ARG   192     -18.552  14.459  16.887  1.00  522.28         H  
ATOM   3107  C   ARG   192     -14.827   5.651  16.572  1.00   17.40         C  
ATOM   3108  O   ARG   192     -14.002   5.887  17.457  1.00   23.18         O  
ATOM   3109  N   ILE   193     -14.970   4.432  16.043  1.00   15.57         N  
ATOM   3110  H   ILE   193     -15.658   4.328  15.304  1.00   17.00         H  
ATOM   3111  CA  ILE   193     -14.145   3.252  16.371  1.00   15.69         C  
ATOM   3112  HA  ILE   193     -13.373   3.560  17.070  1.00   19.95         H  
ATOM   3113  CB  ILE   193     -14.973   2.144  17.067  1.00   20.39         C  
ATOM   3114  HB  ILE   193     -14.304   1.297  17.228  1.00   38.87         H  
ATOM   3115  CG2 ILE   193     -15.452   2.598  18.455  1.00   49.85         C  
ATOM   3116 HG21 ILE   193     -16.148   3.431  18.366  1.00   91.83         H  
ATOM   3117 HG22 ILE   193     -15.946   1.777  18.973  1.00   91.61         H  
ATOM   3118 HG23 ILE   193     -14.599   2.907  19.055  1.00   88.53         H  
ATOM   3119  CG1 ILE   193     -16.146   1.653  16.192  1.00   29.30         C  
ATOM   3120 HG12 ILE   193     -16.949   2.389  16.214  1.00   54.19         H  
ATOM   3121 HG13 ILE   193     -15.809   1.553  15.162  1.00   60.41         H  
ATOM   3122  CD1 ILE   193     -16.702   0.290  16.618  1.00   53.64         C  
ATOM   3123 HD11 ILE   193     -17.107   0.339  17.629  1.00   93.66         H  
ATOM   3124 HD12 ILE   193     -17.501  -0.003  15.937  1.00   94.12         H  
ATOM   3125 HD13 ILE   193     -15.912  -0.459  16.575  1.00   93.55         H  
ATOM   3126  C   ILE   193     -13.397   2.695  15.148  1.00   11.99         C  
ATOM   3127  O   ILE   193     -13.768   2.958  14.004  1.00   13.10         O  
ATOM   3128  N   TYR   194     -12.354   1.898  15.391  1.00   10.70         N  
ATOM   3129  H   TYR   194     -12.065   1.767  16.355  1.00   12.59         H  
ATOM   3130  CA  TYR   194     -11.574   1.219  14.354  1.00    8.55         C  
ATOM   3131  HA  TYR   194     -12.203   1.128  13.466  1.00    8.40         H  
ATOM   3132  CB  TYR   194     -10.358   2.079  13.970  1.00    9.17         C  
ATOM   3133  HB2 TYR   194     -10.601   3.133  14.113  1.00   11.84         H  
ATOM   3134  HB3 TYR   194      -9.522   1.849  14.631  1.00   11.01         H  
ATOM   3135  CG  TYR   194      -9.944   1.897  12.524  1.00    7.78         C  
ATOM   3136  CD1 TYR   194     -10.579   2.661  11.526  1.00    8.77         C  
ATOM   3137  HD1 TYR   194     -11.327   3.391  11.806  1.00   11.84         H  
ATOM   3138  CE1 TYR   194     -10.261   2.461  10.170  1.00    8.68         C  
ATOM   3139  HE1 TYR   194     -10.751   3.036   9.399  1.00   11.77         H  
ATOM   3140  CZ  TYR   194      -9.305   1.488   9.808  1.00    7.64         C  
ATOM   3141  OH  TYR   194      -9.028   1.278   8.496  1.00    9.19         O  
ATOM   3142  HH  TYR   194      -8.327   0.600   8.380  1.00    9.61         H  
ATOM   3143  CE2 TYR   194      -8.654   0.737  10.813  1.00    8.00         C  
ATOM   3144  HE2 TYR   194      -7.928  -0.011  10.536  1.00   10.48         H  
ATOM   3145  CD2 TYR   194      -8.972   0.943  12.169  1.00    8.07         C  
ATOM   3146  HD2 TYR   194      -8.487   0.351  12.932  1.00   10.59         H  
ATOM   3147  C   TYR   194     -11.174  -0.211  14.760  1.00    8.48         C  
ATOM   3148  O   TYR   194     -11.046  -0.530  15.946  1.00   11.27         O  
ATOM   3149  N   THR   195     -10.999  -1.079  13.763  1.00    8.04         N  
ATOM   3150  H   THR   195     -11.174  -0.741  12.821  1.00    9.15         H  
ATOM   3151  CA  THR   195     -10.678  -2.514  13.881  1.00    8.56         C  
ATOM   3152  HA  THR   195      -9.949  -2.653  14.677  1.00   10.49         H  
ATOM   3153  CB  THR   195     -11.949  -3.308  14.260  1.00   12.33         C  
ATOM   3154  HB  THR   195     -12.208  -3.045  15.282  1.00   45.45         H  
ATOM   3155  CG2 THR   195     -13.178  -3.031  13.394  1.00   35.19         C  
ATOM   3156 HG21 THR   195     -13.533  -2.016  13.568  1.00   79.14         H  
ATOM   3157 HG22 THR   195     -12.930  -3.150  12.345  1.00   76.66         H  
ATOM   3158 HG23 THR   195     -13.979  -3.721  13.661  1.00   79.31         H  
ATOM   3159  OG1 THR   195     -11.740  -4.699  14.208  1.00   43.95         O  
ATOM   3160  HG1 THR   195     -11.482  -4.969  15.112  1.00   93.05         H  
ATOM   3161  C   THR   195     -10.044  -3.021  12.574  1.00    7.15         C  
ATOM   3162  O   THR   195     -10.087  -2.334  11.552  1.00    6.53         O  
ATOM   3163  N   HIE   196      -9.466  -4.228  12.549  1.00    8.39         N  
ATOM   3164  H   HIE   196      -9.461  -4.782  13.398  1.00   10.95         H  
ATOM   3165  CA  HIE   196      -8.950  -4.850  11.315  1.00    8.36         C  
ATOM   3166  HA  HIE   196      -8.185  -4.198  10.888  1.00    9.68         H  
ATOM   3167  CB  HIE   196      -8.310  -6.217  11.623  1.00   11.54         C  
ATOM   3168  HB2 HIE   196      -9.092  -6.977  11.636  1.00   13.06         H  
ATOM   3169  HB3 HIE   196      -7.621  -6.467  10.815  1.00   15.34         H  
ATOM   3170  CG  HIE   196      -7.581  -6.302  12.943  1.00   15.56         C  
ATOM   3171  ND1 HIE   196      -8.199  -6.545  14.172  1.00   21.61         N  
ATOM   3172  CE1 HIE   196      -7.223  -6.492  15.091  1.00   29.99         C  
ATOM   3173  HE1 HIE   196      -7.376  -6.629  16.154  1.00   41.75         H  
ATOM   3174  NE2 HIE   196      -6.043  -6.218  14.509  1.00   30.55         N  
ATOM   3175  HE2 HIE   196      -5.167  -6.082  15.012  1.00   41.72         H  
ATOM   3176  CD2 HIE   196      -6.247  -6.100  13.150  1.00   22.60         C  
ATOM   3177  HD2 HIE   196      -5.513  -5.865  12.392  1.00   28.18         H  
ATOM   3178  C   HIE   196     -10.058  -5.019  10.261  1.00    7.11         C  
ATOM   3179  O   HIE   196      -9.807  -4.918   9.062  1.00    9.95         O  
ATOM   3180  N   GLN   197     -11.306  -5.198  10.706  1.00    6.41         N  
ATOM   3181  H   GLN   197     -11.440  -5.274  11.707  1.00    8.56         H  
ATOM   3182  CA  GLN   197     -12.495  -5.217   9.848  1.00    6.22         C  
ATOM   3183  HA  GLN   197     -12.309  -5.891   9.011  1.00    7.56         H  
ATOM   3184  CB  GLN   197     -13.687  -5.755  10.651  1.00    8.97         C  
ATOM   3185  HB2 GLN   197     -13.838  -5.137  11.534  1.00   11.47         H  
ATOM   3186  HB3 GLN   197     -14.576  -5.671  10.029  1.00    9.96         H  
ATOM   3187  CG  GLN   197     -13.527  -7.216  11.102  1.00   14.10         C  
ATOM   3188  HG2 GLN   197     -12.650  -7.316  11.742  1.00   32.29         H  
ATOM   3189  HG3 GLN   197     -14.402  -7.495  11.690  1.00   33.11         H  
ATOM   3190  CD  GLN   197     -13.406  -8.177   9.924  1.00   28.25         C  
ATOM   3191  OE1 GLN   197     -12.348  -8.709   9.625  1.00   41.65         O  
ATOM   3192  NE2 GLN   197     -14.477  -8.411   9.199  1.00   70.57         N  
ATOM   3193 HE21 GLN   197     -15.344  -7.929   9.425  1.00   76.64         H  
ATOM   3194 HE22 GLN   197     -14.401  -8.984   8.371  1.00  123.35         H  
ATOM   3195  C   GLN   197     -12.841  -3.845   9.237  1.00    5.25         C  
ATOM   3196  O   GLN   197     -13.565  -3.783   8.242  1.00    6.03         O  
ATOM   3197  N   SER   198     -12.322  -2.742   9.782  1.00    5.14         N  
ATOM   3198  H   SER   198     -11.742  -2.824  10.608  1.00    6.62         H  
ATOM   3199  CA  SER   198     -12.417  -1.411   9.173  1.00    4.77         C  
ATOM   3200  HA  SER   198     -13.428  -1.262   8.797  1.00    5.55         H  
ATOM   3201  CB  SER   198     -12.135  -0.310  10.198  1.00    5.70         C  
ATOM   3202  HB2 SER   198     -11.077  -0.322  10.444  1.00    6.51         H  
ATOM   3203  HB3 SER   198     -12.383   0.658   9.761  1.00    7.02         H  
ATOM   3204  OG  SER   198     -12.868  -0.489  11.394  1.00    6.95         O  
ATOM   3205  HG  SER   198     -13.825  -0.562  11.156  1.00    7.49         H  
ATOM   3206  C   SER   198     -11.448  -1.277   7.992  1.00    4.30         C  
ATOM   3207  O   SER   198     -11.808  -0.693   6.972  1.00    5.48         O  
ATOM   3208  N   ASP   199     -10.265  -1.905   8.060  1.00    4.16         N  
ATOM   3209  H   ASP   199     -10.013  -2.377   8.917  1.00    5.35         H  
ATOM   3210  CA  ASP   199      -9.364  -2.011   6.902  1.00    4.10         C  
ATOM   3211  HA  ASP   199      -9.197  -1.007   6.507  1.00    4.99         H  
ATOM   3212  CB  ASP   199      -7.996  -2.593   7.289  1.00    5.26         C  
ATOM   3213  HB2 ASP   199      -8.123  -3.616   7.641  1.00    7.81         H  
ATOM   3214  HB3 ASP   199      -7.389  -2.629   6.385  1.00    7.86         H  
ATOM   3215  CG  ASP   199      -7.219  -1.784   8.330  1.00    5.80         C  
ATOM   3216  OD1 ASP   199      -7.142  -0.541   8.200  1.00    6.85         O  
ATOM   3217  OD2 ASP   199      -6.621  -2.399   9.240  1.00    9.26         O  
ATOM   3218  C   ASP   199      -9.956  -2.856   5.761  1.00    3.75         C  
ATOM   3219  O   ASP   199      -9.615  -2.623   4.604  1.00    4.68         O  
ATOM   3220  N   VAL   200     -10.858  -3.812   6.038  1.00    3.71         N  
ATOM   3221  H   VAL   200     -11.061  -4.007   7.009  1.00    5.11         H  
ATOM   3222  CA  VAL   200     -11.547  -4.594   4.987  1.00    3.45         C  
ATOM   3223  HA  VAL   200     -10.793  -5.050   4.346  1.00    3.96         H  
ATOM   3224  CB  VAL   200     -12.402  -5.734   5.579  1.00    4.07         C  
ATOM   3225  HB  VAL   200     -13.113  -5.316   6.288  1.00    6.14         H  
ATOM   3226  CG1 VAL   200     -13.201  -6.469   4.498  1.00    5.54         C  
ATOM   3227 HG11 VAL   200     -12.533  -6.827   3.714  1.00   33.89         H  
ATOM   3228 HG12 VAL   200     -13.716  -7.319   4.937  1.00   33.62         H  
ATOM   3229 HG13 VAL   200     -13.951  -5.810   4.064  1.00   33.75         H  
ATOM   3230  CG2 VAL   200     -11.545  -6.775   6.307  1.00    6.37         C  
ATOM   3231 HG21 VAL   200     -12.187  -7.519   6.778  1.00   34.72         H  
ATOM   3232 HG22 VAL   200     -10.888  -7.278   5.597  1.00   34.26         H  
ATOM   3233 HG23 VAL   200     -10.939  -6.303   7.077  1.00   35.40         H  
ATOM   3234  C   VAL   200     -12.404  -3.687   4.096  1.00    3.38         C  
ATOM   3235  O   VAL   200     -12.397  -3.831   2.874  1.00    3.86         O  
ATOM   3236  N   TRP   201     -13.086  -2.699   4.681  1.00    3.75         N  
ATOM   3237  H   TRP   201     -13.029  -2.606   5.686  1.00    4.95         H  
ATOM   3238  CA  TRP   201     -13.816  -1.675   3.928  1.00    3.88         C  
ATOM   3239  HA  TRP   201     -14.552  -2.157   3.285  1.00    4.51         H  
ATOM   3240  CB  TRP   201     -14.550  -0.771   4.924  1.00    4.88         C  
ATOM   3241  HB2 TRP   201     -15.178  -1.398   5.559  1.00    6.50         H  
ATOM   3242  HB3 TRP   201     -13.812  -0.295   5.563  1.00    6.40         H  
ATOM   3243  CG  TRP   201     -15.400   0.324   4.363  1.00    5.15         C  
ATOM   3244  CD1 TRP   201     -14.964   1.376   3.632  1.00    6.68         C  
ATOM   3245  HD1 TRP   201     -13.935   1.557   3.342  1.00    8.26         H  
ATOM   3246  NE1 TRP   201     -16.021   2.208   3.333  1.00    8.17         N  
ATOM   3247  HE1 TRP   201     -15.917   3.078   2.825  1.00   11.30         H  
ATOM   3248  CE2 TRP   201     -17.191   1.755   3.899  1.00    7.47         C  
ATOM   3249  CZ2 TRP   201     -18.491   2.267   3.933  1.00   10.18         C  
ATOM   3250  HZ2 TRP   201     -18.707   3.191   3.424  1.00   13.85         H  
ATOM   3251  CH2 TRP   201     -19.484   1.576   4.646  1.00   10.82         C  
ATOM   3252  HH2 TRP   201     -20.492   1.966   4.691  1.00   14.57         H  
ATOM   3253  CZ3 TRP   201     -19.159   0.386   5.321  1.00    9.24         C  
ATOM   3254  HZ3 TRP   201     -19.924  -0.145   5.874  1.00   11.89         H  
ATOM   3255  CE3 TRP   201     -17.848  -0.122   5.274  1.00    6.83         C  
ATOM   3256  HE3 TRP   201     -17.609  -1.040   5.787  1.00    7.83         H  
ATOM   3257  CD2 TRP   201     -16.830   0.546   4.560  1.00    5.71         C  
ATOM   3258  C   TRP   201     -12.869  -0.870   3.027  1.00    3.90         C  
ATOM   3259  O   TRP   201     -13.123  -0.716   1.829  1.00    4.66         O  
ATOM   3260  N   SER   202     -11.743  -0.410   3.581  1.00    4.05         N  
ATOM   3261  H   SER   202     -11.611  -0.536   4.578  1.00    4.95         H  
ATOM   3262  CA  SER   202     -10.708   0.333   2.851  1.00    4.28         C  
ATOM   3263  HA  SER   202     -11.170   1.194   2.369  1.00    5.32         H  
ATOM   3264  CB  SER   202      -9.644   0.843   3.826  1.00    5.39         C  
ATOM   3265  HB2 SER   202      -9.075  -0.001   4.219  1.00    7.73         H  
ATOM   3266  HB3 SER   202      -8.967   1.510   3.295  1.00    8.54         H  
ATOM   3267  OG  SER   202     -10.237   1.538   4.906  1.00    8.07         O  
ATOM   3268  HG  SER   202     -10.867   2.183   4.527  1.00   13.35         H  
ATOM   3269  C   SER   202     -10.038  -0.499   1.753  1.00    3.98         C  
ATOM   3270  O   SER   202      -9.703   0.034   0.696  1.00    4.98         O  
ATOM   3271  N   TYR   203      -9.905  -1.813   1.946  1.00    3.85         N  
ATOM   3272  H   TYR   203     -10.120  -2.183   2.866  1.00    4.70         H  
ATOM   3273  CA  TYR   203      -9.491  -2.760   0.912  1.00    3.69         C  
ATOM   3274  HA  TYR   203      -8.562  -2.408   0.465  1.00    4.43         H  
ATOM   3275  CB  TYR   203      -9.219  -4.131   1.540  1.00    4.24         C  
ATOM   3276  HB2 TYR   203      -8.349  -4.056   2.192  1.00    5.67         H  
ATOM   3277  HB3 TYR   203     -10.064  -4.421   2.160  1.00    5.26         H  
ATOM   3278  CG  TYR   203      -8.980  -5.221   0.517  1.00    4.04         C  
ATOM   3279  CD1 TYR   203      -7.727  -5.321  -0.115  1.00    6.10         C  
ATOM   3280  HD1 TYR   203      -6.936  -4.640   0.162  1.00   10.29         H  
ATOM   3281  CE1 TYR   203      -7.516  -6.287  -1.118  1.00    6.31         C  
ATOM   3282  HE1 TYR   203      -6.560  -6.361  -1.611  1.00   10.76         H  
ATOM   3283  CZ  TYR   203      -8.568  -7.149  -1.496  1.00    4.55         C  
ATOM   3284  OH  TYR   203      -8.377  -8.075  -2.472  1.00    6.00         O  
ATOM   3285  HH  TYR   203      -7.439  -8.146  -2.716  1.00    6.91         H  
ATOM   3286  CE2 TYR   203      -9.822  -7.048  -0.859  1.00    5.23         C  
ATOM   3287  HE2 TYR   203     -10.622  -7.706  -1.154  1.00    8.71         H  
ATOM   3288  CD2 TYR   203     -10.028  -6.087   0.148  1.00    5.00         C  
ATOM   3289  HD2 TYR   203     -10.997  -6.004   0.624  1.00    8.12         H  
ATOM   3290  C   TYR   203     -10.534  -2.861  -0.211  1.00    3.52         C  
ATOM   3291  O   TYR   203     -10.166  -2.808  -1.382  1.00    4.10         O  
ATOM   3292  N   GLY   204     -11.830  -2.905   0.117  1.00    3.85         N  
ATOM   3293  H   GLY   204     -12.076  -2.981   1.099  1.00    4.88         H  
ATOM   3294  CA  GLY   204     -12.910  -2.818  -0.872  1.00    4.41         C  
ATOM   3295  HA2 GLY   204     -12.864  -3.682  -1.536  1.00    5.77         H  
ATOM   3296  HA3 GLY   204     -13.867  -2.829  -0.351  1.00    6.16         H  
ATOM   3297  C   GLY   204     -12.831  -1.537  -1.715  1.00    4.15         C  
ATOM   3298  O   GLY   204     -12.925  -1.599  -2.942  1.00    5.28         O  
ATOM   3299  N   VAL   205     -12.568  -0.384  -1.081  1.00    4.20         N  
ATOM   3300  H   VAL   205     -12.485  -0.404  -0.069  1.00    4.99         H  
ATOM   3301  CA  VAL   205     -12.327   0.890  -1.792  1.00    4.53         C  
ATOM   3302  HA  VAL   205     -13.145   1.045  -2.495  1.00    5.43         H  
ATOM   3303  CB  VAL   205     -12.319   2.105  -0.836  1.00    5.36         C  
ATOM   3304  HB  VAL   205     -11.517   1.988  -0.107  1.00    6.62         H  
ATOM   3305  CG1 VAL   205     -12.100   3.423  -1.594  1.00    7.05         C  
ATOM   3306 HG11 VAL   205     -12.855   3.536  -2.372  1.00   35.29         H  
ATOM   3307 HG12 VAL   205     -12.169   4.267  -0.908  1.00   35.26         H  
ATOM   3308 HG13 VAL   205     -11.113   3.440  -2.053  1.00   34.88         H  
ATOM   3309  CG2 VAL   205     -13.651   2.233  -0.085  1.00    6.38         C  
ATOM   3310 HG21 VAL   205     -13.787   1.394   0.591  1.00   34.26         H  
ATOM   3311 HG22 VAL   205     -13.658   3.142   0.515  1.00   34.58         H  
ATOM   3312 HG23 VAL   205     -14.481   2.270  -0.791  1.00   34.49         H  
ATOM   3313  C   VAL   205     -11.039   0.834  -2.627  1.00    4.53         C  
ATOM   3314  O   VAL   205     -11.033   1.300  -3.761  1.00    6.17         O  
ATOM   3315  N   THR   206      -9.971   0.205  -2.130  1.00    4.24         N  
ATOM   3316  H   THR   206     -10.024  -0.139  -1.178  1.00    5.13         H  
ATOM   3317  CA  THR   206      -8.711   0.012  -2.873  1.00    4.45         C  
ATOM   3318  HA  THR   206      -8.351   0.987  -3.204  1.00    5.75         H  
ATOM   3319  CB  THR   206      -7.627  -0.600  -1.970  1.00    4.85         C  
ATOM   3320  HB  THR   206      -7.992  -1.529  -1.536  1.00    5.61         H  
ATOM   3321  CG2 THR   206      -6.317  -0.898  -2.696  1.00    6.55         C  
ATOM   3322 HG21 THR   206      -5.546  -1.156  -1.970  1.00   35.29         H  
ATOM   3323 HG22 THR   206      -6.451  -1.740  -3.376  1.00   34.69         H  
ATOM   3324 HG23 THR   206      -6.001  -0.026  -3.263  1.00   34.93         H  
ATOM   3325  OG1 THR   206      -7.318   0.298  -0.929  1.00    6.58         O  
ATOM   3326  HG1 THR   206      -8.098   0.359  -0.351  1.00    8.56         H  
ATOM   3327  C   THR   206      -8.911  -0.845  -4.128  1.00    4.45         C  
ATOM   3328  O   THR   206      -8.458  -0.467  -5.207  1.00    5.75         O  
ATOM   3329  N   VAL   207      -9.642  -1.962  -4.032  1.00    4.26         N  
ATOM   3330  H   VAL   207      -9.977  -2.237  -3.113  1.00    4.90         H  
ATOM   3331  CA  VAL   207     -10.021  -2.797  -5.186  1.00    4.51         C  
ATOM   3332  HA  VAL   207      -9.115  -3.117  -5.701  1.00    5.72         H  
ATOM   3333  CB  VAL   207     -10.779  -4.061  -4.727  1.00    5.85         C  
ATOM   3334  HB  VAL   207     -11.582  -3.772  -4.048  1.00    8.37         H  
ATOM   3335  CG1 VAL   207     -11.402  -4.841  -5.893  1.00    9.23         C  
ATOM   3336 HG11 VAL   207     -12.175  -4.246  -6.376  1.00   38.45         H  
ATOM   3337 HG12 VAL   207     -10.634  -5.094  -6.623  1.00   38.53         H  
ATOM   3338 HG13 VAL   207     -11.862  -5.756  -5.525  1.00   37.99         H  
ATOM   3339  CG2 VAL   207      -9.835  -5.020  -3.990  1.00    8.98         C  
ATOM   3340 HG21 VAL   207      -9.394  -4.532  -3.124  1.00   38.16         H  
ATOM   3341 HG22 VAL   207     -10.389  -5.893  -3.646  1.00   37.60         H  
ATOM   3342 HG23 VAL   207      -9.036  -5.345  -4.654  1.00   38.18         H  
ATOM   3343  C   VAL   207     -10.843  -1.987  -6.194  1.00    4.46         C  
ATOM   3344  O   VAL   207     -10.555  -2.029  -7.389  1.00    5.67         O  
ATOM   3345  N   TRP   208     -11.810  -1.190  -5.728  1.00    4.43         N  
ATOM   3346  H   TRP   208     -12.019  -1.209  -4.737  1.00    5.23         H  
ATOM   3347  CA  TRP   208     -12.595  -0.293  -6.582  1.00    4.54         C  
ATOM   3348  HA  TRP   208     -13.068  -0.887  -7.365  1.00    5.29         H  
ATOM   3349  CB  TRP   208     -13.711   0.333  -5.737  1.00    5.17         C  
ATOM   3350  HB2 TRP   208     -14.316  -0.469  -5.311  1.00    6.40         H  
ATOM   3351  HB3 TRP   208     -13.271   0.885  -4.910  1.00    6.45         H  
ATOM   3352  CG  TRP   208     -14.614   1.266  -6.474  1.00    5.30         C  
ATOM   3353  CD1 TRP   208     -15.789   0.918  -7.037  1.00    6.08         C  
ATOM   3354  HD1 TRP   208     -16.222  -0.075  -7.009  1.00    7.37         H  
ATOM   3355  NE1 TRP   208     -16.336   2.011  -7.672  1.00    7.04         N  
ATOM   3356  HE1 TRP   208     -17.230   1.965  -8.160  1.00    8.72         H  
ATOM   3357  CE2 TRP   208     -15.555   3.135  -7.531  1.00    7.12         C  
ATOM   3358  CZ2 TRP   208     -15.698   4.464  -7.959  1.00    9.65         C  
ATOM   3359  HZ2 TRP   208     -16.565   4.762  -8.530  1.00   12.21         H  
ATOM   3360  CH2 TRP   208     -14.692   5.392  -7.643  1.00   11.29         C  
ATOM   3361  HH2 TRP   208     -14.778   6.419  -7.974  1.00   15.09         H  
ATOM   3362  CZ3 TRP   208     -13.570   4.981  -6.901  1.00   10.44         C  
ATOM   3363  HZ3 TRP   208     -12.794   5.692  -6.660  1.00   13.53         H  
ATOM   3364  CE3 TRP   208     -13.446   3.649  -6.465  1.00    7.92         C  
ATOM   3365  HE3 TRP   208     -12.589   3.354  -5.879  1.00    9.04         H  
ATOM   3366  CD2 TRP   208     -14.431   2.687  -6.774  1.00    6.17         C  
ATOM   3367  C   TRP   208     -11.731   0.770  -7.289  1.00    4.63         C  
ATOM   3368  O   TRP   208     -11.870   0.974  -8.495  1.00    5.57         O  
ATOM   3369  N   GLU   209     -10.781   1.397  -6.587  1.00    4.87         N  
ATOM   3370  H   GLU   209     -10.724   1.213  -5.590  1.00    5.63         H  
ATOM   3371  CA  GLU   209      -9.824   2.347  -7.173  1.00    5.60         C  
ATOM   3372  HA  GLU   209     -10.372   3.165  -7.645  1.00    6.73         H  
ATOM   3373  CB  GLU   209      -8.911   2.940  -6.085  1.00    7.41         C  
ATOM   3374  HB2 GLU   209      -8.546   2.135  -5.451  1.00   26.09         H  
ATOM   3375  HB3 GLU   209      -8.053   3.409  -6.569  1.00   21.14         H  
ATOM   3376  CG  GLU   209      -9.595   4.008  -5.222  1.00   19.65         C  
ATOM   3377  HG2 GLU   209      -9.904   4.830  -5.872  1.00   44.98         H  
ATOM   3378  HG3 GLU   209     -10.494   3.598  -4.763  1.00   50.77         H  
ATOM   3379  CD  GLU   209      -8.664   4.539  -4.113  1.00   16.23         C  
ATOM   3380  OE1 GLU   209      -7.981   3.739  -3.429  1.00   42.29         O  
ATOM   3381  OE2 GLU   209      -8.627   5.775  -3.907  1.00   53.29         O  
ATOM   3382  C   GLU   209      -8.961   1.696  -8.267  1.00    5.92         C  
ATOM   3383  O   GLU   209      -8.740   2.306  -9.312  1.00    8.62         O  
ATOM   3384  N   LEU   210      -8.507   0.452  -8.081  1.00    5.46         N  
ATOM   3385  H   LEU   210      -8.696  -0.005  -7.194  1.00    6.20         H  
ATOM   3386  CA  LEU   210      -7.759  -0.275  -9.113  1.00    6.04         C  
ATOM   3387  HA  LEU   210      -6.995   0.389  -9.515  1.00    7.42         H  
ATOM   3388  CB  LEU   210      -7.060  -1.502  -8.501  1.00    7.39         C  
ATOM   3389  HB2 LEU   210      -7.816  -2.155  -8.062  1.00   10.41         H  
ATOM   3390  HB3 LEU   210      -6.568  -2.052  -9.304  1.00   12.93         H  
ATOM   3391  CG  LEU   210      -6.002  -1.175  -7.432  1.00   11.20         C  
ATOM   3392  HG  LEU   210      -6.454  -0.618  -6.618  1.00   26.34         H  
ATOM   3393  CD1 LEU   210      -5.431  -2.474  -6.863  1.00   19.30         C  
ATOM   3394 HD11 LEU   210      -4.705  -2.240  -6.088  1.00   52.15         H  
ATOM   3395 HD12 LEU   210      -6.234  -3.066  -6.424  1.00   52.67         H  
ATOM   3396 HD13 LEU   210      -4.948  -3.051  -7.652  1.00   52.32         H  
ATOM   3397  CD2 LEU   210      -4.845  -0.338  -7.975  1.00   28.26         C  
ATOM   3398 HD21 LEU   210      -4.356  -0.860  -8.798  1.00   64.75         H  
ATOM   3399 HD22 LEU   210      -5.203   0.631  -8.317  1.00   64.70         H  
ATOM   3400 HD23 LEU   210      -4.131  -0.161  -7.173  1.00   63.04         H  
ATOM   3401  C   LEU   210      -8.643  -0.669 -10.308  1.00    6.00         C  
ATOM   3402  O   LEU   210      -8.250  -0.451 -11.455  1.00    7.60         O  
ATOM   3403  N   MET   211      -9.844  -1.205 -10.067  1.00    5.73         N  
ATOM   3404  H   MET   211     -10.113  -1.360  -9.100  1.00    6.26         H  
ATOM   3405  CA  MET   211     -10.752  -1.670 -11.127  1.00    6.39         C  
ATOM   3406  HA  MET   211     -10.153  -2.206 -11.861  1.00    7.96         H  
ATOM   3407  CB  MET   211     -11.778  -2.663 -10.558  1.00    7.67         C  
ATOM   3408  HB2 MET   211     -12.325  -2.209  -9.731  1.00   13.23         H  
ATOM   3409  HB3 MET   211     -12.488  -2.923 -11.345  1.00   13.94         H  
ATOM   3410  CG  MET   211     -11.095  -3.955 -10.085  1.00   14.21         C  
ATOM   3411  HG2 MET   211     -10.406  -4.286 -10.857  1.00   42.42         H  
ATOM   3412  HG3 MET   211     -10.513  -3.756  -9.187  1.00   43.61         H  
ATOM   3413  SD  MET   211     -12.222  -5.330  -9.756  1.00   25.25         S  
ATOM   3414  CE  MET   211     -11.006  -6.641  -9.455  1.00   17.26         C  
ATOM   3415  HE1 MET   211     -10.391  -6.784 -10.344  1.00   45.54         H  
ATOM   3416  HE2 MET   211     -10.367  -6.367  -8.616  1.00   45.85         H  
ATOM   3417  HE3 MET   211     -11.521  -7.573  -9.223  1.00   46.30         H  
ATOM   3418  C   MET   211     -11.434  -0.540 -11.920  1.00    6.66         C  
ATOM   3419  O   MET   211     -11.863  -0.763 -13.049  1.00   10.38         O  
ATOM   3420  N   THR   212     -11.491   0.685 -11.392  1.00    6.07         N  
ATOM   3421  H   THR   212     -11.214   0.802 -10.424  1.00    7.32         H  
ATOM   3422  CA  THR   212     -11.838   1.894 -12.172  1.00    6.72         C  
ATOM   3423  HA  THR   212     -12.560   1.621 -12.942  1.00    8.10         H  
ATOM   3424  CB  THR   212     -12.500   2.968 -11.295  1.00    7.04         C  
ATOM   3425  HB  THR   212     -12.673   3.849 -11.911  1.00    8.64         H  
ATOM   3426  CG2 THR   212     -13.855   2.541 -10.739  1.00    8.31         C  
ATOM   3427 HG21 THR   212     -14.528   2.297 -11.560  1.00   36.88         H  
ATOM   3428 HG22 THR   212     -13.749   1.674 -10.092  1.00   36.92         H  
ATOM   3429 HG23 THR   212     -14.283   3.364 -10.168  1.00   36.10         H  
ATOM   3430  OG1 THR   212     -11.657   3.337 -10.227  1.00    7.88         O  
ATOM   3431  HG1 THR   212     -11.745   2.640  -9.554  1.00    8.99         H  
ATOM   3432  C   THR   212     -10.640   2.519 -12.907  1.00    8.12         C  
ATOM   3433  O   THR   212     -10.802   3.547 -13.569  1.00   11.33         O  
ATOM   3434  N   PHE   213      -9.435   1.942 -12.789  1.00    7.95         N  
ATOM   3435  H   PHE   213      -9.374   1.075 -12.270  1.00    8.29         H  
ATOM   3436  CA  PHE   213      -8.160   2.540 -13.219  1.00    8.83         C  
ATOM   3437  HA  PHE   213      -7.374   1.931 -12.774  1.00    9.68         H  
ATOM   3438  CB  PHE   213      -7.976   2.458 -14.747  1.00   10.83         C  
ATOM   3439  HB2 PHE   213      -8.717   3.103 -15.220  1.00   12.76         H  
ATOM   3440  HB3 PHE   213      -6.996   2.867 -14.991  1.00   13.43         H  
ATOM   3441  CG  PHE   213      -8.046   1.076 -15.383  1.00   11.80         C  
ATOM   3442  CD1 PHE   213      -7.385  -0.027 -14.803  1.00   32.01         C  
ATOM   3443  HD1 PHE   213      -6.871   0.074 -13.859  1.00   71.25         H  
ATOM   3444  CE1 PHE   213      -7.370  -1.272 -15.458  1.00   36.30         C  
ATOM   3445  HE1 PHE   213      -6.849  -2.110 -15.016  1.00   78.13         H  
ATOM   3446  CZ  PHE   213      -8.012  -1.419 -16.699  1.00   21.44         C  
ATOM   3447  HZ  PHE   213      -7.971  -2.364 -17.219  1.00   28.72         H  
ATOM   3448  CE2 PHE   213      -8.688  -0.330 -17.275  1.00   36.44         C  
ATOM   3449  HE2 PHE   213      -9.179  -0.444 -18.232  1.00   78.84         H  
ATOM   3450  CD2 PHE   213      -8.703   0.914 -16.619  1.00   31.29         C  
ATOM   3451  HD2 PHE   213      -9.203   1.753 -17.081  1.00   69.47         H  
ATOM   3452  C   PHE   213      -7.929   3.953 -12.637  1.00    9.17         C  
ATOM   3453  O   PHE   213      -7.406   4.849 -13.303  1.00   11.79         O  
ATOM   3454  N   GLY   214      -8.313   4.146 -11.373  1.00    9.11         N  
ATOM   3455  H   GLY   214      -8.709   3.355 -10.873  1.00    9.63         H  
ATOM   3456  CA  GLY   214      -8.042   5.343 -10.581  1.00   10.55         C  
ATOM   3457  HA2 GLY   214      -7.982   5.029  -9.540  1.00   12.42         H  
ATOM   3458  HA3 GLY   214      -7.080   5.765 -10.864  1.00   12.59         H  
ATOM   3459  C   GLY   214      -9.102   6.443 -10.648  1.00   11.62         C  
ATOM   3460  O   GLY   214      -8.747   7.624 -10.689  1.00   15.73         O  
ATOM   3461  N   SER   215     -10.392   6.087 -10.641  1.00   11.29         N  
ATOM   3462  H   SER   215     -10.621   5.099 -10.586  1.00   11.75         H  
ATOM   3463  CA  SER   215     -11.465   7.056 -10.368  1.00   12.22         C  
ATOM   3464  HA  SER   215     -11.318   7.922 -11.014  1.00   14.72         H  
ATOM   3465  CB  SER   215     -12.833   6.460 -10.711  1.00   14.35         C  
ATOM   3466  HB2 SER   215     -12.810   6.080 -11.733  1.00   28.31         H  
ATOM   3467  HB3 SER   215     -13.058   5.641 -10.027  1.00   36.07         H  
ATOM   3468  OG  SER   215     -13.838   7.455 -10.612  1.00   41.14         O  
ATOM   3469  HG  SER   215     -14.682   7.074 -10.921  1.00   75.68         H  
ATOM   3470  C   SER   215     -11.425   7.543  -8.907  1.00   11.74         C  
ATOM   3471  O   SER   215     -10.913   6.850  -8.022  1.00   12.87         O  
ATOM   3472  N   LYS   216     -11.949   8.746  -8.640  1.00   13.38         N  
ATOM   3473  H   LYS   216     -12.414   9.224  -9.401  1.00   16.31         H  
ATOM   3474  CA  LYS   216     -12.017   9.342  -7.294  1.00   14.48         C  
ATOM   3475  HA  LYS   216     -11.099   9.098  -6.762  1.00   15.92         H  
ATOM   3476  CB  LYS   216     -12.104  10.874  -7.401  1.00   19.77         C  
ATOM   3477  HB2 LYS   216     -12.935  11.143  -8.053  1.00   27.35         H  
ATOM   3478  HB3 LYS   216     -12.297  11.286  -6.408  1.00   30.61         H  
ATOM   3479  CG  LYS   216     -10.812  11.502  -7.948  1.00   32.57         C  
ATOM   3480  HG2 LYS   216      -9.984  11.260  -7.281  1.00   53.87         H  
ATOM   3481  HG3 LYS   216     -10.598  11.099  -8.939  1.00   50.70         H  
ATOM   3482  CD  LYS   216     -10.954  13.027  -8.052  1.00   46.63         C  
ATOM   3483  HD2 LYS   216     -11.783  13.264  -8.721  1.00   79.98         H  
ATOM   3484  HD3 LYS   216     -11.167  13.438  -7.063  1.00   85.17         H  
ATOM   3485  CE  LYS   216      -9.665  13.649  -8.600  1.00   83.31         C  
ATOM   3486  HE2 LYS   216      -8.839  13.399  -7.927  1.00  132.81         H  
ATOM   3487  HE3 LYS   216      -9.449  13.206  -9.576  1.00  134.36         H  
ATOM   3488  NZ  LYS   216      -9.788  15.125  -8.729  1.00  126.98         N  
ATOM   3489  HZ1 LYS   216      -9.972  15.558  -7.835  1.00  168.76         H  
ATOM   3490  HZ2 LYS   216      -8.937  15.530  -9.096  1.00  169.63         H  
ATOM   3491  HZ3 LYS   216     -10.541  15.376  -9.355  1.00  169.79         H  
ATOM   3492  C   LYS   216     -13.221   8.782  -6.509  1.00   13.10         C  
ATOM   3493  O   LYS   216     -14.354   8.946  -6.974  1.00   14.85         O  
ATOM   3494  N   PRO   217     -13.035   8.154  -5.329  1.00   12.57         N  
ATOM   3495  CD  PRO   217     -11.763   7.845  -4.687  1.00   14.24         C  
ATOM   3496  HD2 PRO   217     -11.117   8.722  -4.632  1.00   19.37         H  
ATOM   3497  HD3 PRO   217     -11.265   7.042  -5.231  1.00   16.71         H  
ATOM   3498  CG  PRO   217     -12.106   7.375  -3.276  1.00   17.32         C  
ATOM   3499  HG2 PRO   217     -12.132   8.238  -2.613  1.00   30.41         H  
ATOM   3500  HG3 PRO   217     -11.395   6.633  -2.912  1.00   27.91         H  
ATOM   3501  CB  PRO   217     -13.509   6.785  -3.428  1.00   13.73         C  
ATOM   3502  HB2 PRO   217     -14.073   6.819  -2.495  1.00   19.84         H  
ATOM   3503  HB3 PRO   217     -13.428   5.755  -3.778  1.00   19.35         H  
ATOM   3504  CA  PRO   217     -14.148   7.640  -4.529  1.00   12.25         C  
ATOM   3505  HA  PRO   217     -14.769   6.993  -5.149  1.00   12.77         H  
ATOM   3506  C   PRO   217     -15.020   8.785  -3.984  1.00   13.49         C  
ATOM   3507  O   PRO   217     -14.515   9.728  -3.368  1.00   16.89         O  
ATOM   3508  N   TYR   218     -16.333   8.701  -4.233  1.00   13.56         N  
ATOM   3509  H   TYR   218     -16.657   7.879  -4.722  1.00   14.27         H  
ATOM   3510  CA  TYR   218     -17.345   9.721  -3.913  1.00   16.07         C  
ATOM   3511  HA  TYR   218     -18.236   9.480  -4.493  1.00   17.84         H  
ATOM   3512  CB  TYR   218     -17.750   9.647  -2.432  1.00   16.40         C  
ATOM   3513  HB2 TYR   218     -16.911   9.974  -1.823  1.00   18.35         H  
ATOM   3514  HB3 TYR   218     -18.556  10.360  -2.274  1.00   19.99         H  
ATOM   3515  CG  TYR   218     -18.211   8.288  -1.936  1.00   15.25         C  
ATOM   3516  CD1 TYR   218     -19.478   7.793  -2.306  1.00   18.46         C  
ATOM   3517  HD1 TYR   218     -20.124   8.381  -2.946  1.00   23.84         H  
ATOM   3518  CE1 TYR   218     -19.902   6.529  -1.851  1.00   21.09         C  
ATOM   3519  HE1 TYR   218     -20.865   6.136  -2.142  1.00   28.42         H  
ATOM   3520  CZ  TYR   218     -19.064   5.760  -1.016  1.00   20.91         C  
ATOM   3521  OH  TYR   218     -19.462   4.523  -0.613  1.00   27.98         O  
ATOM   3522  HH  TYR   218     -18.805   4.099  -0.040  1.00   37.01         H  
ATOM   3523  CE2 TYR   218     -17.801   6.263  -0.633  1.00   20.64         C  
ATOM   3524  HE2 TYR   218     -17.154   5.674   0.002  1.00   28.06         H  
ATOM   3525  CD2 TYR   218     -17.378   7.525  -1.094  1.00   17.71         C  
ATOM   3526  HD2 TYR   218     -16.405   7.902  -0.807  1.00   22.49         H  
ATOM   3527  C   TYR   218     -16.926  11.141  -4.354  1.00   20.02         C  
ATOM   3528  O   TYR   218     -16.779  12.051  -3.534  1.00   23.86         O  
ATOM   3529  N   ASP   219     -16.652  11.319  -5.648  1.00   22.49         N  
ATOM   3530  H   ASP   219     -16.746  10.528  -6.270  1.00   23.69         H  
ATOM   3531  CA  ASP   219     -16.153  12.580  -6.217  1.00   27.26         C  
ATOM   3532  HA  ASP   219     -15.231  12.832  -5.691  1.00   30.17         H  
ATOM   3533  CB  ASP   219     -15.810  12.363  -7.702  1.00   32.51         C  
ATOM   3534  HB2 ASP   219     -15.238  11.441  -7.799  1.00   38.48         H  
ATOM   3535  HB3 ASP   219     -16.738  12.236  -8.263  1.00   37.30         H  
ATOM   3536  CG  ASP   219     -14.985  13.505  -8.324  1.00   49.34         C  
ATOM   3537  OD1 ASP   219     -14.330  14.273  -7.580  1.00   89.42         O  
ATOM   3538  OD2 ASP   219     -14.975  13.620  -9.572  1.00   94.60         O  
ATOM   3539  C   ASP   219     -17.140  13.760  -6.053  1.00   30.81         C  
ATOM   3540  O   ASP   219     -18.355  13.600  -6.196  1.00   35.74         O  
ATOM   3541  N   GLY   220     -16.611  14.958  -5.780  1.00   35.23         N  
ATOM   3542  H   GLY   220     -15.601  15.006  -5.737  1.00   38.10         H  
ATOM   3543  CA  GLY   220     -17.329  16.242  -5.740  1.00   43.68         C  
ATOM   3544  HA2 GLY   220     -16.597  17.050  -5.765  1.00   53.61         H  
ATOM   3545  HA3 GLY   220     -17.938  16.322  -6.641  1.00   49.99         H  
ATOM   3546  C   GLY   220     -18.258  16.480  -4.536  1.00   42.42         C  
ATOM   3547  O   GLY   220     -18.305  17.596  -4.013  1.00   58.16         O  
ATOM   3548  N   ILE   221     -18.991  15.459  -4.083  1.00   34.60         N  
ATOM   3549  H   ILE   221     -18.904  14.575  -4.571  1.00   34.31         H  
ATOM   3550  CA  ILE   221     -19.985  15.564  -3.000  1.00   35.52         C  
ATOM   3551  HA  ILE   221     -20.561  16.467  -3.200  1.00   43.04         H  
ATOM   3552  CB  ILE   221     -20.981  14.382  -3.042  1.00   36.57         C  
ATOM   3553  HB  ILE   221     -21.653  14.497  -2.191  1.00   71.98         H  
ATOM   3554  CG2 ILE   221     -21.842  14.475  -4.315  1.00   68.83         C  
ATOM   3555 HG21 ILE   221     -21.237  14.277  -5.201  1.00  114.09         H  
ATOM   3556 HG22 ILE   221     -22.658  13.753  -4.275  1.00  116.41         H  
ATOM   3557 HG23 ILE   221     -22.280  15.471  -4.398  1.00  110.97         H  
ATOM   3558  CG1 ILE   221     -20.302  13.000  -2.916  1.00   43.92         C  
ATOM   3559 HG12 ILE   221     -19.780  12.753  -3.840  1.00   64.50         H  
ATOM   3560 HG13 ILE   221     -19.569  13.029  -2.112  1.00   87.10         H  
ATOM   3561  CD1 ILE   221     -21.305  11.888  -2.590  1.00   54.93         C  
ATOM   3562 HD11 ILE   221     -21.843  12.141  -1.676  1.00   89.22         H  
ATOM   3563 HD12 ILE   221     -22.013  11.757  -3.407  1.00   87.86         H  
ATOM   3564 HD13 ILE   221     -20.777  10.948  -2.441  1.00   88.97         H  
ATOM   3565  C   ILE   221     -19.348  15.740  -1.600  1.00   34.30         C  
ATOM   3566  O   ILE   221     -18.254  15.220  -1.351  1.00   33.69         O  
ATOM   3567  N   PRO   222     -20.004  16.472  -0.673  1.00   37.93         N  
ATOM   3568  CD  PRO   222     -21.277  17.164  -0.853  1.00   44.09         C  
ATOM   3569  HD2 PRO   222     -22.052  16.498  -1.231  1.00   43.45         H  
ATOM   3570  HD3 PRO   222     -21.138  18.004  -1.535  1.00   52.55         H  
ATOM   3571  CG  PRO   222     -21.673  17.689   0.526  1.00   54.48         C  
ATOM   3572  HG2 PRO   222     -22.235  16.926   1.065  1.00   72.92         H  
ATOM   3573  HG3 PRO   222     -22.248  18.613   0.457  1.00   74.42         H  
ATOM   3574  CB  PRO   222     -20.321  17.910   1.200  1.00   50.56         C  
ATOM   3575  HB2 PRO   222     -20.404  17.907   2.288  1.00   64.63         H  
ATOM   3576  HB3 PRO   222     -19.895  18.854   0.857  1.00   62.94         H  
ATOM   3577  CA  PRO   222     -19.477  16.745   0.667  1.00   40.49         C  
ATOM   3578  HA  PRO   222     -18.438  17.068   0.594  1.00   44.71         H  
ATOM   3579  C   PRO   222     -19.545  15.528   1.604  1.00   35.04         C  
ATOM   3580  O   PRO   222     -20.368  14.625   1.430  1.00   31.96         O  
ATOM   3581  N   ALA   223     -18.724  15.543   2.659  1.00   37.74         N  
ATOM   3582  H   ALA   223     -18.080  16.317   2.749  1.00   43.65         H  
ATOM   3583  CA  ALA   223     -18.669  14.491   3.680  1.00   36.21         C  
ATOM   3584  HA  ALA   223     -18.399  13.553   3.196  1.00   34.23         H  
ATOM   3585  CB  ALA   223     -17.551  14.852   4.667  1.00   43.83         C  
ATOM   3586  HB1 ALA   223     -17.773  15.802   5.156  1.00   74.07         H  
ATOM   3587  HB2 ALA   223     -17.467  14.076   5.429  1.00   72.96         H  
ATOM   3588  HB3 ALA   223     -16.600  14.931   4.140  1.00   74.56         H  
ATOM   3589  C   ALA   223     -20.011  14.265   4.411  1.00   35.51         C  
ATOM   3590  O   ALA   223     -20.311  13.143   4.819  1.00   33.86         O  
ATOM   3591  N   SER   224     -20.849  15.299   4.533  1.00   40.17         N  
ATOM   3592  H   SER   224     -20.558  16.200   4.180  1.00   44.66         H  
ATOM   3593  CA  SER   224     -22.205  15.199   5.092  1.00   43.37         C  
ATOM   3594  HA  SER   224     -22.145  14.726   6.074  1.00   46.40         H  
ATOM   3595  CB  SER   224     -22.776  16.610   5.288  1.00   54.00         C  
ATOM   3596  HB2 SER   224     -23.789  16.542   5.688  1.00   71.59         H  
ATOM   3597  HB3 SER   224     -22.157  17.140   6.014  1.00   68.88         H  
ATOM   3598  OG  SER   224     -22.785  17.347   4.071  1.00   79.75         O  
ATOM   3599  HG  SER   224     -23.681  17.297   3.686  1.00  110.47         H  
ATOM   3600  C   SER   224     -23.137  14.342   4.221  1.00   39.01         C  
ATOM   3601  O   SER   224     -23.858  13.488   4.742  1.00   42.63         O  
ATOM   3602  N   GLU   225     -23.093  14.500   2.893  1.00   35.75         N  
ATOM   3603  H   GLU   225     -22.451  15.182   2.512  1.00   37.91         H  
ATOM   3604  CA  GLU   225     -23.869  13.665   1.965  1.00   33.51         C  
ATOM   3605  HA  GLU   225     -24.870  13.547   2.381  1.00   37.80         H  
ATOM   3606  CB  GLU   225     -24.011  14.352   0.596  1.00   36.61         C  
ATOM   3607  HB2 GLU   225     -24.418  15.353   0.746  1.00   53.47         H  
ATOM   3608  HB3 GLU   225     -23.022  14.459   0.148  1.00   44.14         H  
ATOM   3609  CG  GLU   225     -24.920  13.598  -0.398  1.00   57.75         C  
ATOM   3610  HG2 GLU   225     -24.995  14.200  -1.305  1.00   82.80         H  
ATOM   3611  HG3 GLU   225     -24.429  12.665  -0.679  1.00   86.31         H  
ATOM   3612  CD  GLU   225     -26.346  13.304   0.134  1.00   72.05         C  
ATOM   3613  OE1 GLU   225     -26.927  14.159   0.844  1.00  117.89         O  
ATOM   3614  OE2 GLU   225     -26.912  12.225  -0.171  1.00  109.99         O  
ATOM   3615  C   GLU   225     -23.272  12.258   1.832  1.00   27.88         C  
ATOM   3616  O   GLU   225     -24.028  11.298   1.738  1.00   29.14         O  
ATOM   3617  N   ILE   226     -21.944  12.101   1.904  1.00   24.66         N  
ATOM   3618  H   ILE   226     -21.365  12.934   1.935  1.00   26.75         H  
ATOM   3619  CA  ILE   226     -21.294  10.778   1.951  1.00   20.88         C  
ATOM   3620  HA  ILE   226     -21.626  10.200   1.088  1.00   20.45         H  
ATOM   3621  CB  ILE   226     -19.757  10.910   1.858  1.00   20.66         C  
ATOM   3622  HB  ILE   226     -19.430  11.617   2.617  1.00   23.46         H  
ATOM   3623  CG2 ILE   226     -19.051   9.561   2.112  1.00   21.26         C  
ATOM   3624 HG21 ILE   226     -19.255   9.200   3.120  1.00   49.73         H  
ATOM   3625 HG22 ILE   226     -19.391   8.817   1.389  1.00   49.29         H  
ATOM   3626 HG23 ILE   226     -17.971   9.667   2.025  1.00   48.84         H  
ATOM   3627  CG1 ILE   226     -19.365  11.461   0.470  1.00   22.18         C  
ATOM   3628 HG12 ILE   226     -19.559  10.695  -0.278  1.00   23.63         H  
ATOM   3629 HG13 ILE   226     -19.985  12.322   0.227  1.00   27.04         H  
ATOM   3630  CD1 ILE   226     -17.905  11.918   0.366  1.00   25.27         C  
ATOM   3631 HD11 ILE   226     -17.735  12.361  -0.615  1.00   54.23         H  
ATOM   3632 HD12 ILE   226     -17.690  12.664   1.131  1.00   54.86         H  
ATOM   3633 HD13 ILE   226     -17.235  11.070   0.484  1.00   54.08         H  
ATOM   3634  C   ILE   226     -21.735  10.005   3.205  1.00   21.47         C  
ATOM   3635  O   ILE   226     -22.145   8.849   3.102  1.00   20.81         O  
ATOM   3636  N   SER   227     -21.742  10.646   4.378  1.00   25.32         N  
ATOM   3637  H   SER   227     -21.379  11.592   4.412  1.00   28.00         H  
ATOM   3638  CA  SER   227     -22.240  10.039   5.625  1.00   28.74         C  
ATOM   3639  HA  SER   227     -21.655   9.143   5.837  1.00   28.76         H  
ATOM   3640  CB  SER   227     -22.076  11.003   6.806  1.00   36.21         C  
ATOM   3641  HB2 SER   227     -22.675  11.900   6.637  1.00   69.29         H  
ATOM   3642  HB3 SER   227     -22.433  10.513   7.713  1.00   65.43         H  
ATOM   3643  OG  SER   227     -20.719  11.370   6.987  1.00   62.80         O  
ATOM   3644  HG  SER   227     -20.481  12.002   6.282  1.00   95.91         H  
ATOM   3645  C   SER   227     -23.713   9.620   5.507  1.00   29.99         C  
ATOM   3646  O   SER   227     -24.083   8.527   5.944  1.00   34.05         O  
ATOM   3647  N   SER   228     -24.542  10.445   4.854  1.00   30.77         N  
ATOM   3648  H   SER   228     -24.179  11.339   4.547  1.00   32.14         H  
ATOM   3649  CA  SER   228     -25.940  10.117   4.539  1.00   33.83         C  
ATOM   3650  HA  SER   228     -26.441   9.835   5.466  1.00   38.33         H  
ATOM   3651  CB  SER   228     -26.654  11.356   3.982  1.00   40.66         C  
ATOM   3652  HB2 SER   228     -26.558  12.181   4.689  1.00   59.92         H  
ATOM   3653  HB3 SER   228     -26.187  11.650   3.042  1.00   59.08         H  
ATOM   3654  OG  SER   228     -28.028  11.093   3.746  1.00   76.43         O  
ATOM   3655  HG  SER   228     -28.495  11.108   4.605  1.00  117.44         H  
ATOM   3656  C   SER   228     -26.057   8.930   3.571  1.00   29.44         C  
ATOM   3657  O   SER   228     -26.807   7.998   3.843  1.00   33.90         O  
ATOM   3658  N   ILE   229     -25.288   8.904   2.476  1.00   24.27         N  
ATOM   3659  H   ILE   229     -24.692   9.709   2.307  1.00   24.86         H  
ATOM   3660  CA  ILE   229     -25.228   7.806   1.488  1.00   21.07         C  
ATOM   3661  HA  ILE   229     -26.204   7.697   1.017  1.00   24.92         H  
ATOM   3662  CB  ILE   229     -24.193   8.167   0.388  1.00   20.58         C  
ATOM   3663  HB  ILE   229     -23.376   8.708   0.862  1.00   21.30         H  
ATOM   3664  CG2 ILE   229     -23.550   6.972  -0.344  1.00   22.56         C  
ATOM   3665 HG21 ILE   229     -22.780   7.326  -1.028  1.00   51.28         H  
ATOM   3666 HG22 ILE   229     -23.060   6.299   0.359  1.00   52.31         H  
ATOM   3667 HG23 ILE   229     -24.297   6.426  -0.913  1.00   51.03         H  
ATOM   3668  CG1 ILE   229     -24.870   9.113  -0.629  1.00   27.77         C  
ATOM   3669 HG12 ILE   229     -25.576   8.550  -1.241  1.00   34.91         H  
ATOM   3670 HG13 ILE   229     -25.431   9.874  -0.089  1.00   36.65         H  
ATOM   3671  CD1 ILE   229     -23.879   9.839  -1.544  1.00   39.95         C  
ATOM   3672 HD11 ILE   229     -24.414  10.578  -2.142  1.00   72.45         H  
ATOM   3673 HD12 ILE   229     -23.131  10.345  -0.936  1.00   72.87         H  
ATOM   3674 HD13 ILE   229     -23.389   9.137  -2.219  1.00   73.84         H  
ATOM   3675  C   ILE   229     -24.926   6.467   2.168  1.00   18.06         C  
ATOM   3676  O   ILE   229     -25.639   5.488   1.935  1.00   19.24         O  
ATOM   3677  N   LEU   230     -23.928   6.434   3.057  1.00   17.27         N  
ATOM   3678  H   LEU   230     -23.377   7.276   3.196  1.00   18.42         H  
ATOM   3679  CA  LEU   230     -23.558   5.216   3.774  1.00   18.11         C  
ATOM   3680  HA  LEU   230     -23.427   4.433   3.033  1.00   17.28         H  
ATOM   3681  CB  LEU   230     -22.222   5.418   4.508  1.00   20.11         C  
ATOM   3682  HB2 LEU   230     -22.323   6.248   5.209  1.00   24.47         H  
ATOM   3683  HB3 LEU   230     -22.017   4.516   5.084  1.00   24.82         H  
ATOM   3684  CG  LEU   230     -21.013   5.682   3.590  1.00   18.12         C  
ATOM   3685  HG  LEU   230     -21.131   6.630   3.077  1.00   23.44         H  
ATOM   3686  CD1 LEU   230     -19.754   5.763   4.450  1.00   28.99         C  
ATOM   3687 HD11 LEU   230     -18.889   5.975   3.822  1.00   63.11         H  
ATOM   3688 HD12 LEU   230     -19.865   6.571   5.173  1.00   60.98         H  
ATOM   3689 HD13 LEU   230     -19.595   4.826   4.982  1.00   60.25         H  
ATOM   3690  CD2 LEU   230     -20.836   4.602   2.524  1.00   23.08         C  
ATOM   3691 HD21 LEU   230     -20.904   3.613   2.971  1.00   53.82         H  
ATOM   3692 HD22 LEU   230     -21.607   4.707   1.762  1.00   54.53         H  
ATOM   3693 HD23 LEU   230     -19.870   4.725   2.039  1.00   54.58         H  
ATOM   3694  C   LEU   230     -24.663   4.733   4.726  1.00   23.44         C  
ATOM   3695  O   LEU   230     -24.962   3.536   4.748  1.00   27.25         O  
ATOM   3696  N   GLU   231     -25.313   5.649   5.451  1.00   28.29         N  
ATOM   3697  H   GLU   231     -25.001   6.612   5.385  1.00   29.32         H  
ATOM   3698  CA  GLU   231     -26.456   5.363   6.333  1.00   36.62         C  
ATOM   3699  HA  GLU   231     -26.180   4.546   7.003  1.00   40.53         H  
ATOM   3700  CB  GLU   231     -26.732   6.610   7.193  1.00   47.47         C  
ATOM   3701  HB2 GLU   231     -25.822   6.853   7.745  1.00   53.44         H  
ATOM   3702  HB3 GLU   231     -26.977   7.449   6.542  1.00   52.30         H  
ATOM   3703  CG  GLU   231     -27.871   6.407   8.203  1.00   68.21         C  
ATOM   3704  HG2 GLU   231     -28.817   6.311   7.665  1.00   98.49         H  
ATOM   3705  HG3 GLU   231     -27.692   5.473   8.743  1.00  125.20         H  
ATOM   3706  CD  GLU   231     -27.988   7.568   9.213  1.00   90.08         C  
ATOM   3707  OE1 GLU   231     -27.846   8.753   8.824  1.00  153.43         O  
ATOM   3708  OE2 GLU   231     -28.257   7.301  10.410  1.00  149.16         O  
ATOM   3709  C   GLU   231     -27.716   4.911   5.561  1.00   36.83         C  
ATOM   3710  O   GLU   231     -28.442   4.026   6.021  1.00   43.41         O  
ATOM   3711  N   LYS   232     -27.944   5.455   4.355  1.00   33.92         N  
ATOM   3712  H   LYS   232     -27.331   6.217   4.075  1.00   32.94         H  
ATOM   3713  CA  LYS   232     -28.984   5.030   3.393  1.00   36.13         C  
ATOM   3714  HA  LYS   232     -29.925   4.913   3.932  1.00   44.10         H  
ATOM   3715  CB  LYS   232     -29.176   6.128   2.318  1.00   40.93         C  
ATOM   3716  HB2 LYS   232     -28.206   6.410   1.910  1.00   50.03         H  
ATOM   3717  HB3 LYS   232     -29.784   5.737   1.501  1.00   60.09         H  
ATOM   3718  CG  LYS   232     -29.894   7.369   2.884  1.00   71.88         C  
ATOM   3719  HG2 LYS   232     -30.878   7.059   3.239  1.00  110.18         H  
ATOM   3720  HG3 LYS   232     -29.346   7.751   3.744  1.00  106.34         H  
ATOM   3721  CD  LYS   232     -30.093   8.523   1.883  1.00   88.67         C  
ATOM   3722  HD2 LYS   232     -30.726   8.186   1.060  1.00  114.70         H  
ATOM   3723  HD3 LYS   232     -30.626   9.316   2.411  1.00  121.78         H  
ATOM   3724  CE  LYS   232     -28.780   9.087   1.311  1.00  156.51         C  
ATOM   3725  HE2 LYS   232     -27.994   8.935   2.052  1.00  216.76         H  
ATOM   3726  HE3 LYS   232     -28.513   8.524   0.412  1.00  216.42         H  
ATOM   3727  NZ  LYS   232     -28.877  10.541   1.010  1.00  218.83         N  
ATOM   3728  HZ1 LYS   232     -28.954  11.063   1.877  1.00  269.03         H  
ATOM   3729  HZ2 LYS   232     -28.045  10.907   0.543  1.00  266.10         H  
ATOM   3730  HZ3 LYS   232     -29.671  10.754   0.425  1.00  268.48         H  
ATOM   3731  C   LYS   232     -28.705   3.656   2.752  1.00   30.90         C  
ATOM   3732  O   LYS   232     -29.541   3.154   1.999  1.00   38.10         O  
ATOM   3733  N   GLY   233     -27.556   3.036   3.043  1.00   25.37         N  
ATOM   3734  H   GLY   233     -26.920   3.506   3.672  1.00   27.27         H  
ATOM   3735  CA  GLY   233     -27.148   1.727   2.512  1.00   23.29         C  
ATOM   3736  HA2 GLY   233     -26.380   1.311   3.163  1.00   25.24         H  
ATOM   3737  HA3 GLY   233     -28.003   1.050   2.525  1.00   27.87         H  
ATOM   3738  C   GLY   233     -26.589   1.764   1.081  1.00   19.56         C  
ATOM   3739  O   GLY   233     -26.325   0.713   0.497  1.00   23.69         O  
ATOM   3740  N   GLU   234     -26.401   2.955   0.508  1.00   17.59         N  
ATOM   3741  H   GLU   234     -26.541   3.781   1.079  1.00   19.91         H  
ATOM   3742  CA  GLU   234     -25.776   3.162  -0.803  1.00   15.91         C  
ATOM   3743  HA  GLU   234     -26.033   2.326  -1.454  1.00   18.76         H  
ATOM   3744  CB  GLU   234     -26.324   4.453  -1.439  1.00   20.53         C  
ATOM   3745  HB2 GLU   234     -26.168   5.281  -0.749  1.00   33.57         H  
ATOM   3746  HB3 GLU   234     -25.768   4.668  -2.352  1.00   40.10         H  
ATOM   3747  CG  GLU   234     -27.825   4.402  -1.774  1.00   52.47         C  
ATOM   3748  HG2 GLU   234     -28.390   4.310  -0.843  1.00   92.01         H  
ATOM   3749  HG3 GLU   234     -28.104   5.356  -2.227  1.00   87.90         H  
ATOM   3750  CD  GLU   234     -28.218   3.260  -2.737  1.00   72.58         C  
ATOM   3751  OE1 GLU   234     -27.404   2.870  -3.608  1.00  121.06         O  
ATOM   3752  OE2 GLU   234     -29.367   2.762  -2.645  1.00  119.22         O  
ATOM   3753  C   GLU   234     -24.239   3.180  -0.700  1.00   11.67         C  
ATOM   3754  O   GLU   234     -23.677   3.423   0.373  1.00   11.63         O  
ATOM   3755  N   ARG   235     -23.553   2.881  -1.811  1.00   11.08         N  
ATOM   3756  H   ARG   235     -24.085   2.748  -2.663  1.00   13.83         H  
ATOM   3757  CA  ARG   235     -22.090   2.683  -1.905  1.00    9.46         C  
ATOM   3758  HA  ARG   235     -21.596   3.264  -1.126  1.00    9.64         H  
ATOM   3759  CB  ARG   235     -21.758   1.184  -1.712  1.00   11.44         C  
ATOM   3760  HB2 ARG   235     -22.255   0.614  -2.498  1.00   14.72         H  
ATOM   3761  HB3 ARG   235     -20.685   1.042  -1.837  1.00   13.51         H  
ATOM   3762  CG  ARG   235     -22.145   0.569  -0.354  1.00   11.64         C  
ATOM   3763  HG2 ARG   235     -23.219   0.662  -0.194  1.00   12.59         H  
ATOM   3764  HG3 ARG   235     -21.910  -0.496  -0.383  1.00   14.75         H  
ATOM   3765  CD  ARG   235     -21.389   1.198   0.824  1.00   11.12         C  
ATOM   3766  HD2 ARG   235     -20.318   1.076   0.654  1.00   13.53         H  
ATOM   3767  HD3 ARG   235     -21.584   2.268   0.872  1.00   11.10         H  
ATOM   3768  NE  ARG   235     -21.751   0.557   2.103  1.00   12.20         N  
ATOM   3769  HE  ARG   235     -21.197  -0.238   2.395  1.00   16.58         H  
ATOM   3770  CZ  ARG   235     -22.673   0.928   2.968  1.00   11.72         C  
ATOM   3771  NH1 ARG   235     -23.485   1.923   2.766  1.00   13.55         N  
ATOM   3772 HH11 ARG   235     -23.437   2.428   1.884  1.00   13.25         H  
ATOM   3773 HH12 ARG   235     -24.104   2.243   3.498  1.00   17.85         H  
ATOM   3774  NH2 ARG   235     -22.775   0.279   4.088  1.00   13.69         N  
ATOM   3775 HH21 ARG   235     -22.151  -0.507   4.239  1.00   15.10         H  
ATOM   3776 HH22 ARG   235     -23.474   0.531   4.762  1.00   16.50         H  
ATOM   3777  C   ARG   235     -21.532   3.193  -3.246  1.00    9.52         C  
ATOM   3778  O   ARG   235     -22.291   3.654  -4.104  1.00   12.44         O  
ATOM   3779  N   LEU   236     -20.213   3.093  -3.442  1.00    8.59         N  
ATOM   3780  H   LEU   236     -19.656   2.734  -2.683  1.00    9.55         H  
ATOM   3781  CA  LEU   236     -19.540   3.371  -4.722  1.00    8.42         C  
ATOM   3782  HA  LEU   236     -19.687   4.425  -4.951  1.00    9.74         H  
ATOM   3783  CB  LEU   236     -18.028   3.090  -4.594  1.00    8.49         C  
ATOM   3784  HB2 LEU   236     -17.904   2.051  -4.295  1.00    9.75         H  
ATOM   3785  HB3 LEU   236     -17.572   3.205  -5.575  1.00   10.28         H  
ATOM   3786  CG  LEU   236     -17.264   3.983  -3.603  1.00    9.05         C  
ATOM   3787  HG  LEU   236     -17.781   3.984  -2.648  1.00   10.32         H  
ATOM   3788  CD1 LEU   236     -15.854   3.450  -3.358  1.00   11.31         C  
ATOM   3789 HD11 LEU   236     -15.352   4.069  -2.615  1.00   40.86         H  
ATOM   3790 HD12 LEU   236     -15.909   2.430  -2.984  1.00   39.84         H  
ATOM   3791 HD13 LEU   236     -15.283   3.464  -4.284  1.00   39.28         H  
ATOM   3792  CD2 LEU   236     -17.141   5.417  -4.119  1.00   12.03         C  
ATOM   3793 HD21 LEU   236     -18.129   5.863  -4.218  1.00   40.71         H  
ATOM   3794 HD22 LEU   236     -16.569   6.002  -3.402  1.00   41.06         H  
ATOM   3795 HD23 LEU   236     -16.636   5.421  -5.085  1.00   40.97         H  
ATOM   3796  C   LEU   236     -20.135   2.522  -5.874  1.00    8.89         C  
ATOM   3797  O   LEU   236     -20.450   1.348  -5.654  1.00   10.46         O  
ATOM   3798  N   PRO   237     -20.292   3.074  -7.095  1.00    9.96         N  
ATOM   3799  CD  PRO   237     -19.891   4.419  -7.488  1.00   13.19         C  
ATOM   3800  HD2 PRO   237     -18.860   4.628  -7.200  1.00   15.76         H  
ATOM   3801  HD3 PRO   237     -20.566   5.145  -7.032  1.00   16.43         H  
ATOM   3802  CG  PRO   237     -20.034   4.470  -9.008  1.00   20.13         C  
ATOM   3803  HG2 PRO   237     -19.114   4.117  -9.477  1.00   32.72         H  
ATOM   3804  HG3 PRO   237     -20.283   5.473  -9.357  1.00   33.86         H  
ATOM   3805  CB  PRO   237     -21.165   3.477  -9.273  1.00   15.45         C  
ATOM   3806  HB2 PRO   237     -21.138   3.095 -10.295  1.00   21.55         H  
ATOM   3807  HB3 PRO   237     -22.124   3.958  -9.074  1.00   22.65         H  
ATOM   3808  CA  PRO   237     -20.916   2.382  -8.229  1.00   10.90         C  
ATOM   3809  HA  PRO   237     -21.872   1.956  -7.923  1.00   12.97         H  
ATOM   3810  C   PRO   237     -20.036   1.258  -8.800  1.00    9.34         C  
ATOM   3811  O   PRO   237     -18.813   1.296  -8.678  1.00   10.78         O  
ATOM   3812  N   GLN   238     -20.638   0.274  -9.473  1.00    9.39         N  
ATOM   3813  H   GLN   238     -21.644   0.297  -9.559  1.00   11.96         H  
ATOM   3814  CA  GLN   238     -19.919  -0.855 -10.084  1.00    8.43         C  
ATOM   3815  HA  GLN   238     -19.402  -1.387  -9.292  1.00    8.85         H  
ATOM   3816  CB  GLN   238     -20.951  -1.829 -10.679  1.00    9.99         C  
ATOM   3817  HB2 GLN   238     -21.556  -2.210  -9.857  1.00   13.11         H  
ATOM   3818  HB3 GLN   238     -21.609  -1.291 -11.364  1.00   13.84         H  
ATOM   3819  CG  GLN   238     -20.320  -3.012 -11.437  1.00   12.75         C  
ATOM   3820  HG2 GLN   238     -19.900  -2.652 -12.376  1.00   17.14         H  
ATOM   3821  HG3 GLN   238     -19.507  -3.430 -10.848  1.00   18.23         H  
ATOM   3822  CD  GLN   238     -21.313  -4.135 -11.753  1.00   18.71         C  
ATOM   3823  OE1 GLN   238     -22.426  -4.213 -11.248  1.00   28.37         O  
ATOM   3824  NE2 GLN   238     -20.961  -5.058 -12.620  1.00   26.26         N  
ATOM   3825 HE21 GLN   238     -20.044  -5.037 -13.061  1.00   30.48         H  
ATOM   3826 HE22 GLN   238     -21.640  -5.762 -12.851  1.00   35.12         H  
ATOM   3827  C   GLN   238     -18.885  -0.396 -11.140  1.00    8.22         C  
ATOM   3828  O   GLN   238     -19.274   0.283 -12.098  1.00   10.51         O  
ATOM   3829  N   PRO   239     -17.592  -0.779 -11.028  1.00    7.90         N  
ATOM   3830  CD  PRO   239     -16.947  -1.356  -9.856  1.00    8.42         C  
ATOM   3831  HD2 PRO   239     -17.085  -2.437  -9.853  1.00   10.21         H  
ATOM   3832  HD3 PRO   239     -17.332  -0.927  -8.930  1.00    9.78         H  
ATOM   3833  CG  PRO   239     -15.466  -1.012 -10.002  1.00   10.76         C  
ATOM   3834  HG2 PRO   239     -14.826  -1.727  -9.487  1.00   15.77         H  
ATOM   3835  HG3 PRO   239     -15.289  -0.005  -9.629  1.00   14.42         H  
ATOM   3836  CB  PRO   239     -15.257  -1.039 -11.513  1.00   10.32         C  
ATOM   3837  HB2 PRO   239     -15.100  -2.069 -11.839  1.00   12.81         H  
ATOM   3838  HB3 PRO   239     -14.417  -0.414 -11.814  1.00   13.86         H  
ATOM   3839  CA  PRO   239     -16.586  -0.496 -12.055  1.00    8.95         C  
ATOM   3840  HA  PRO   239     -16.508   0.587 -12.144  1.00   11.07         H  
ATOM   3841  C   PRO   239     -16.957  -1.127 -13.412  1.00    9.58         C  
ATOM   3842  O   PRO   239     -17.333  -2.303 -13.450  1.00   11.18         O  
ATOM   3843  N   PRO   240     -16.851  -0.392 -14.537  1.00   12.18         N  
ATOM   3844  CD  PRO   240     -16.235   0.921 -14.654  1.00   18.49         C  
ATOM   3845  HD2 PRO   240     -15.253   0.948 -14.179  1.00   22.04         H  
ATOM   3846  HD3 PRO   240     -16.891   1.672 -14.212  1.00   22.82         H  
ATOM   3847  CG  PRO   240     -16.102   1.175 -16.154  1.00   32.38         C  
ATOM   3848  HG2 PRO   240     -15.184   0.716 -16.526  1.00   56.70         H  
ATOM   3849  HG3 PRO   240     -16.124   2.239 -16.388  1.00   55.67         H  
ATOM   3850  CB  PRO   240     -17.316   0.440 -16.720  1.00   24.39         C  
ATOM   3851  HB2 PRO   240     -17.172   0.171 -17.768  1.00   35.04         H  
ATOM   3852  HB3 PRO   240     -18.200   1.070 -16.614  1.00   39.56         H  
ATOM   3853  CA  PRO   240     -17.459  -0.790 -15.813  1.00   15.38         C  
ATOM   3854  HA  PRO   240     -18.520  -0.991 -15.659  1.00   19.95         H  
ATOM   3855  C   PRO   240     -16.832  -2.040 -16.454  1.00   12.76         C  
ATOM   3856  O   PRO   240     -17.488  -2.717 -17.248  1.00   18.87         O  
ATOM   3857  N   ILE   241     -15.580  -2.364 -16.111  1.00   10.38         N  
ATOM   3858  H   ILE   241     -15.096  -1.753 -15.469  1.00   12.98         H  
ATOM   3859  CA  ILE   241     -14.852  -3.535 -16.629  1.00   10.98         C  
ATOM   3860  HA  ILE   241     -15.176  -3.704 -17.656  1.00   13.96         H  
ATOM   3861  CB  ILE   241     -13.331  -3.260 -16.677  1.00   15.52         C  
ATOM   3862  HB  ILE   241     -12.867  -4.128 -17.147  1.00   50.61         H  
ATOM   3863  CG2 ILE   241     -13.030  -2.047 -17.577  1.00   72.56         C  
ATOM   3864 HG21 ILE   241     -13.356  -1.123 -17.099  1.00  132.83         H  
ATOM   3865 HG22 ILE   241     -11.961  -1.981 -17.776  1.00  125.79         H  
ATOM   3866 HG23 ILE   241     -13.545  -2.157 -18.532  1.00  127.94         H  
ATOM   3867  CG1 ILE   241     -12.715  -3.113 -15.268  1.00   51.21         C  
ATOM   3868 HG12 ILE   241     -13.115  -2.218 -14.792  1.00   94.46         H  
ATOM   3869 HG13 ILE   241     -12.993  -3.970 -14.655  1.00  103.78         H  
ATOM   3870  CD1 ILE   241     -11.184  -3.038 -15.273  1.00  110.39         C  
ATOM   3871 HD11 ILE   241     -10.848  -2.122 -15.758  1.00  163.77         H  
ATOM   3872 HD12 ILE   241     -10.823  -3.038 -14.246  1.00  164.88         H  
ATOM   3873 HD13 ILE   241     -10.773  -3.902 -15.792  1.00  164.35         H  
ATOM   3874  C   ILE   241     -15.145  -4.844 -15.876  1.00   10.82         C  
ATOM   3875  O   ILE   241     -14.669  -5.889 -16.320  1.00   14.35         O  
ATOM   3876  N   CYS   242     -15.879  -4.817 -14.755  1.00   11.81         N  
ATOM   3877  H   CYS   242     -16.301  -3.941 -14.471  1.00   13.89         H  
ATOM   3878  CA  CYS   242     -16.103  -5.987 -13.894  1.00   13.86         C  
ATOM   3879  HA  CYS   242     -15.570  -6.830 -14.330  1.00   20.29         H  
ATOM   3880  CB  CYS   242     -15.471  -5.746 -12.512  1.00   23.41         C  
ATOM   3881  HB2 CYS   242     -15.295  -6.712 -12.036  1.00   73.92         H  
ATOM   3882  HB3 CYS   242     -14.505  -5.251 -12.629  1.00   62.11         H  
ATOM   3883  SG  CYS   242     -16.539  -4.754 -11.425  1.00   30.90         S  
ATOM   3884  HG  CYS   242     -16.670  -3.691 -12.238  1.00   89.58         H  
ATOM   3885  C   CYS   242     -17.577  -6.425 -13.826  1.00   11.27         C  
ATOM   3886  O   CYS   242     -18.497  -5.613 -13.974  1.00   13.63         O  
ATOM   3887  N   THR   243     -17.809  -7.722 -13.607  1.00   11.60         N  
ATOM   3888  H   THR   243     -17.014  -8.345 -13.503  1.00   13.70         H  
ATOM   3889  CA  THR   243     -19.156  -8.307 -13.459  1.00   11.86         C  
ATOM   3890  HA  THR   243     -19.836  -7.775 -14.123  1.00   13.44         H  
ATOM   3891  CB  THR   243     -19.186  -9.786 -13.887  1.00   15.64         C  
ATOM   3892  HB  THR   243     -20.222 -10.126 -13.878  1.00   18.71         H  
ATOM   3893  CG2 THR   243     -18.633 -10.000 -15.297  1.00   19.88         C  
ATOM   3894 HG21 THR   243     -17.560  -9.816 -15.322  1.00   48.78         H  
ATOM   3895 HG22 THR   243     -18.829 -11.024 -15.614  1.00   49.67         H  
ATOM   3896 HG23 THR   243     -19.130  -9.323 -15.992  1.00   48.72         H  
ATOM   3897  OG1 THR   243     -18.453 -10.580 -12.984  1.00   17.71         O  
ATOM   3898  HG1 THR   243     -18.422 -11.479 -13.355  1.00   46.02         H  
ATOM   3899  C   THR   243     -19.707  -8.159 -12.034  1.00   10.57         C  
ATOM   3900  O   THR   243     -18.979  -7.856 -11.082  1.00   10.56         O  
ATOM   3901  N   ILE   244     -21.014  -8.404 -11.866  1.00   11.83         N  
ATOM   3902  H   ILE   244     -21.569  -8.640 -12.676  1.00   14.42         H  
ATOM   3903  CA  ILE   244     -21.688  -8.385 -10.555  1.00   12.03         C  
ATOM   3904  HA  ILE   244     -21.541  -7.390 -10.137  1.00   12.52         H  
ATOM   3905  CB  ILE   244     -23.213  -8.593 -10.733  1.00   16.59         C  
ATOM   3906  HB  ILE   244     -23.579  -7.792 -11.379  1.00   33.51         H  
ATOM   3907  CG2 ILE   244     -23.557  -9.931 -11.417  1.00   44.06         C  
ATOM   3908 HG21 ILE   244     -23.070 -10.010 -12.388  1.00   86.95         H  
ATOM   3909 HG22 ILE   244     -23.251 -10.770 -10.792  1.00   87.75         H  
ATOM   3910 HG23 ILE   244     -24.634  -9.994 -11.577  1.00   83.68         H  
ATOM   3911  CG1 ILE   244     -24.012  -8.524  -9.412  1.00   43.53         C  
ATOM   3912 HG12 ILE   244     -25.071  -8.654  -9.641  1.00   75.15         H  
ATOM   3913 HG13 ILE   244     -23.716  -9.340  -8.751  1.00  104.20         H  
ATOM   3914  CD1 ILE   244     -23.863  -7.197  -8.659  1.00   75.96         C  
ATOM   3915 HD11 ILE   244     -22.847  -7.090  -8.282  1.00  121.61         H  
ATOM   3916 HD12 ILE   244     -24.099  -6.364  -9.321  1.00  121.17         H  
ATOM   3917 HD13 ILE   244     -24.549  -7.184  -7.812  1.00  122.61         H  
ATOM   3918  C   ILE   244     -21.066  -9.381  -9.557  1.00   11.64         C  
ATOM   3919  O   ILE   244     -20.989  -9.084  -8.367  1.00   12.84         O  
ATOM   3920  N   ASP   245     -20.534 -10.512 -10.032  1.00   12.69         N  
ATOM   3921  H   ASP   245     -20.599 -10.688 -11.023  1.00   14.69         H  
ATOM   3922  CA  ASP   245     -19.832 -11.498  -9.196  1.00   14.17         C  
ATOM   3923  HA  ASP   245     -20.477 -11.759  -8.356  1.00   16.88         H  
ATOM   3924  CB  ASP   245     -19.563 -12.782 -10.001  1.00   19.74         C  
ATOM   3925  HB2 ASP   245     -18.966 -12.527 -10.878  1.00   24.29         H  
ATOM   3926  HB3 ASP   245     -18.968 -13.455  -9.381  1.00   26.31         H  
ATOM   3927  CG  ASP   245     -20.826 -13.547 -10.446  1.00   29.68         C  
ATOM   3928  OD1 ASP   245     -20.706 -14.418 -11.340  1.00   70.54         O  
ATOM   3929  OD2 ASP   245     -21.930 -13.328  -9.890  1.00   67.35         O  
ATOM   3930  C   ASP   245     -18.518 -10.961  -8.593  1.00   11.82         C  
ATOM   3931  O   ASP   245     -18.070 -11.463  -7.561  1.00   16.16         O  
ATOM   3932  N   VAL   246     -17.919  -9.923  -9.192  1.00    9.36         N  
ATOM   3933  H   VAL   246     -18.337  -9.562 -10.042  1.00   11.16         H  
ATOM   3934  CA  VAL   246     -16.781  -9.182  -8.618  1.00    8.05         C  
ATOM   3935  HA  VAL   246     -16.186  -9.862  -8.012  1.00    9.31         H  
ATOM   3936  CB  VAL   246     -15.862  -8.610  -9.713  1.00    9.49         C  
ATOM   3937  HB  VAL   246     -16.375  -7.802 -10.235  1.00   18.43         H  
ATOM   3938  CG1 VAL   246     -14.568  -8.058  -9.111  1.00   17.26         C  
ATOM   3939 HG11 VAL   246     -14.781  -7.264  -8.399  1.00   49.51         H  
ATOM   3940 HG12 VAL   246     -14.025  -8.857  -8.606  1.00   49.93         H  
ATOM   3941 HG13 VAL   246     -13.944  -7.651  -9.905  1.00   49.28         H  
ATOM   3942  CG2 VAL   246     -15.466  -9.670 -10.740  1.00   20.62         C  
ATOM   3943 HG21 VAL   246     -16.334  -9.964 -11.328  1.00   54.43         H  
ATOM   3944 HG22 VAL   246     -14.715  -9.262 -11.415  1.00   53.31         H  
ATOM   3945 HG23 VAL   246     -15.057 -10.540 -10.231  1.00   54.15         H  
ATOM   3946  C   VAL   246     -17.265  -8.055  -7.706  1.00    7.19         C  
ATOM   3947  O   VAL   246     -16.825  -7.943  -6.561  1.00    8.44         O  
ATOM   3948  N   TYR   247     -18.201  -7.232  -8.185  1.00    7.09         N  
ATOM   3949  H   TYR   247     -18.528  -7.381  -9.135  1.00    8.30         H  
ATOM   3950  CA  TYR   247     -18.708  -6.068  -7.450  1.00    7.06         C  
ATOM   3951  HA  TYR   247     -17.866  -5.423  -7.202  1.00    7.79         H  
ATOM   3952  CB  TYR   247     -19.647  -5.283  -8.370  1.00    8.59         C  
ATOM   3953  HB2 TYR   247     -19.073  -4.944  -9.232  1.00   10.92         H  
ATOM   3954  HB3 TYR   247     -20.424  -5.955  -8.734  1.00   10.91         H  
ATOM   3955  CG  TYR   247     -20.302  -4.078  -7.719  1.00    8.02         C  
ATOM   3956  CD1 TYR   247     -19.512  -3.015  -7.238  1.00    7.79         C  
ATOM   3957  HD1 TYR   247     -18.434  -3.054  -7.330  1.00    9.64         H  
ATOM   3958  CE1 TYR   247     -20.122  -1.893  -6.643  1.00    8.32         C  
ATOM   3959  HE1 TYR   247     -19.517  -1.072  -6.289  1.00   10.24         H  
ATOM   3960  CZ  TYR   247     -21.528  -1.840  -6.515  1.00    9.79         C  
ATOM   3961  OH  TYR   247     -22.136  -0.763  -5.951  1.00   12.72         O  
ATOM   3962  HH  TYR   247     -21.503  -0.039  -5.783  1.00   11.74         H  
ATOM   3963  CE2 TYR   247     -22.316  -2.909  -6.988  1.00   11.85         C  
ATOM   3964  HE2 TYR   247     -23.391  -2.861  -6.891  1.00   17.12         H  
ATOM   3965  CD2 TYR   247     -21.704  -4.023  -7.591  1.00   10.72         C  
ATOM   3966  HD2 TYR   247     -22.317  -4.831  -7.964  1.00   14.81         H  
ATOM   3967  C   TYR   247     -19.391  -6.437  -6.123  1.00    7.01         C  
ATOM   3968  O   TYR   247     -19.223  -5.734  -5.126  1.00    7.79         O  
ATOM   3969  N   MET   248     -20.085  -7.578  -6.057  1.00    7.63         N  
ATOM   3970  H   MET   248     -20.224  -8.114  -6.909  1.00    8.80         H  
ATOM   3971  CA  MET   248     -20.705  -8.064  -4.819  1.00    8.45         C  
ATOM   3972  HA  MET   248     -21.347  -7.266  -4.444  1.00   10.36         H  
ATOM   3973  CB  MET   248     -21.620  -9.261  -5.127  1.00   12.10         C  
ATOM   3974  HB2 MET   248     -22.244  -9.460  -4.255  1.00   27.26         H  
ATOM   3975  HB3 MET   248     -22.287  -8.980  -5.943  1.00   35.98         H  
ATOM   3976  CG  MET   248     -20.879 -10.547  -5.523  1.00   48.46         C  
ATOM   3977  HG2 MET   248     -21.463 -11.053  -6.292  1.00  102.99         H  
ATOM   3978  HG3 MET   248     -19.919 -10.288  -5.966  1.00   93.91         H  
ATOM   3979  SD  MET   248     -20.604 -11.730  -4.174  1.00  109.30         S  
ATOM   3980  CE  MET   248     -22.274 -12.425  -4.023  1.00  170.88         C  
ATOM   3981  HE1 MET   248     -22.582 -12.851  -4.978  1.00  227.49         H  
ATOM   3982  HE2 MET   248     -22.276 -13.212  -3.268  1.00  228.98         H  
ATOM   3983  HE3 MET   248     -22.979 -11.647  -3.731  1.00  228.14         H  
ATOM   3984  C   MET   248     -19.681  -8.365  -3.707  1.00    7.33         C  
ATOM   3985  O   MET   248     -20.012  -8.208  -2.533  1.00    8.61         O  
ATOM   3986  N   ILE   249     -18.423  -8.698  -4.036  1.00    6.82         N  
ATOM   3987  H   ILE   249     -18.184  -8.777  -5.017  1.00    7.99         H  
ATOM   3988  CA  ILE   249     -17.338  -8.832  -3.044  1.00    6.57         C  
ATOM   3989  HA  ILE   249     -17.709  -9.424  -2.208  1.00    7.97         H  
ATOM   3990  CB  ILE   249     -16.115  -9.570  -3.641  1.00    8.57         C  
ATOM   3991  HB  ILE   249     -15.734  -8.982  -4.476  1.00   10.76         H  
ATOM   3992  CG2 ILE   249     -14.968  -9.683  -2.619  1.00   11.49         C  
ATOM   3993 HG21 ILE   249     -14.165 -10.298  -3.028  1.00   40.88         H  
ATOM   3994 HG22 ILE   249     -14.555  -8.698  -2.400  1.00   40.59         H  
ATOM   3995 HG23 ILE   249     -15.323 -10.129  -1.691  1.00   39.62         H  
ATOM   3996  CG1 ILE   249     -16.470 -10.971  -4.192  1.00   13.64         C  
ATOM   3997 HG12 ILE   249     -17.182 -10.861  -5.011  1.00   43.37         H  
ATOM   3998 HG13 ILE   249     -15.569 -11.416  -4.613  1.00   34.46         H  
ATOM   3999  CD1 ILE   249     -17.058 -11.955  -3.171  1.00   68.03         C  
ATOM   4000 HD11 ILE   249     -17.248 -12.910  -3.662  1.00  121.38         H  
ATOM   4001 HD12 ILE   249     -16.363 -12.117  -2.348  1.00  122.36         H  
ATOM   4002 HD13 ILE   249     -17.998 -11.576  -2.776  1.00  124.08         H  
ATOM   4003  C   ILE   249     -16.948  -7.463  -2.467  1.00    5.63         C  
ATOM   4004  O   ILE   249     -16.755  -7.343  -1.257  1.00    6.52         O  
ATOM   4005  N   MET   250     -16.911  -6.411  -3.295  1.00    5.58         N  
ATOM   4006  H   MET   250     -17.127  -6.564  -4.270  1.00    6.85         H  
ATOM   4007  CA  MET   250     -16.692  -5.032  -2.831  1.00    5.71         C  
ATOM   4008  HA  MET   250     -15.757  -5.002  -2.270  1.00    6.75         H  
ATOM   4009  CB  MET   250     -16.573  -4.044  -4.008  1.00    7.35         C  
ATOM   4010  HB2 MET   250     -17.562  -3.847  -4.422  1.00   15.29         H  
ATOM   4011  HB3 MET   250     -16.183  -3.104  -3.619  1.00   14.66         H  
ATOM   4012  CG  MET   250     -15.661  -4.509  -5.148  1.00   11.00         C  
ATOM   4013  HG2 MET   250     -14.667  -4.720  -4.752  1.00   22.41         H  
ATOM   4014  HG3 MET   250     -16.067  -5.430  -5.566  1.00   26.06         H  
ATOM   4015  SD  MET   250     -15.512  -3.302  -6.496  1.00   14.75         S  
ATOM   4016  CE  MET   250     -14.973  -4.413  -7.822  1.00   16.19         C  
ATOM   4017  HE1 MET   250     -14.725  -3.838  -8.712  1.00   49.14         H  
ATOM   4018  HE2 MET   250     -14.095  -4.971  -7.499  1.00   48.74         H  
ATOM   4019  HE3 MET   250     -15.772  -5.112  -8.065  1.00   49.15         H  
ATOM   4020  C   MET   250     -17.823  -4.593  -1.886  1.00    5.57         C  
ATOM   4021  O   MET   250     -17.561  -4.103  -0.789  1.00    6.34         O  
ATOM   4022  N   VAL   251     -19.082  -4.865  -2.255  1.00    5.98         N  
ATOM   4023  H   VAL   251     -19.225  -5.249  -3.185  1.00    6.87         H  
ATOM   4024  CA  VAL   251     -20.265  -4.587  -1.419  1.00    6.84         C  
ATOM   4025  HA  VAL   251     -20.251  -3.531  -1.153  1.00    8.24         H  
ATOM   4026  CB  VAL   251     -21.564  -4.848  -2.209  1.00    9.29         C  
ATOM   4027  HB  VAL   251     -21.542  -5.862  -2.605  1.00   10.85         H  
ATOM   4028  CG1 VAL   251     -22.827  -4.700  -1.349  1.00   14.75         C  
ATOM   4029 HG11 VAL   251     -22.850  -3.715  -0.882  1.00   45.59         H  
ATOM   4030 HG12 VAL   251     -23.714  -4.822  -1.970  1.00   43.62         H  
ATOM   4031 HG13 VAL   251     -22.852  -5.467  -0.575  1.00   43.81         H  
ATOM   4032  CG2 VAL   251     -21.693  -3.864  -3.381  1.00   12.66         C  
ATOM   4033 HG21 VAL   251     -22.597  -4.081  -3.950  1.00   41.74         H  
ATOM   4034 HG22 VAL   251     -21.741  -2.840  -3.011  1.00   41.64         H  
ATOM   4035 HG23 VAL   251     -20.841  -3.955  -4.054  1.00   41.35         H  
ATOM   4036  C   VAL   251     -20.232  -5.364  -0.094  1.00    6.51         C  
ATOM   4037  O   VAL   251     -20.528  -4.784   0.952  1.00    7.89         O  
ATOM   4038  N   LYS   252     -19.798  -6.634  -0.095  1.00    6.18         N  
ATOM   4039  H   LYS   252     -19.621  -7.076  -0.993  1.00    6.90         H  
ATOM   4040  CA  LYS   252     -19.575  -7.430   1.130  1.00    6.51         C  
ATOM   4041  HA  LYS   252     -20.486  -7.418   1.724  1.00    8.18         H  
ATOM   4042  CB  LYS   252     -19.276  -8.893   0.766  1.00    8.14         C  
ATOM   4043  HB2 LYS   252     -18.553  -8.930  -0.049  1.00   16.75         H  
ATOM   4044  HB3 LYS   252     -18.842  -9.393   1.631  1.00   18.21         H  
ATOM   4045  CG  LYS   252     -20.553  -9.656   0.382  1.00   20.65         C  
ATOM   4046  HG2 LYS   252     -21.190  -9.733   1.263  1.00   42.03         H  
ATOM   4047  HG3 LYS   252     -21.097  -9.113  -0.389  1.00   42.32         H  
ATOM   4048  CD  LYS   252     -20.209 -11.061  -0.135  1.00   31.25         C  
ATOM   4049  HD2 LYS   252     -19.557 -10.957  -1.004  1.00   58.38         H  
ATOM   4050  HD3 LYS   252     -19.668 -11.618   0.632  1.00   58.31         H  
ATOM   4051  CE  LYS   252     -21.454 -11.848  -0.568  1.00   66.74         C  
ATOM   4052  HE2 LYS   252     -22.021 -11.241  -1.281  1.00  110.91         H  
ATOM   4053  HE3 LYS   252     -21.121 -12.748  -1.093  1.00  112.25         H  
ATOM   4054  NZ  LYS   252     -22.315 -12.235   0.583  1.00   98.99         N  
ATOM   4055  HZ1 LYS   252     -21.806 -12.800   1.249  1.00  136.07         H  
ATOM   4056  HZ2 LYS   252     -22.673 -11.424   1.069  1.00  137.41         H  
ATOM   4057  HZ3 LYS   252     -23.111 -12.777   0.273  1.00  137.22         H  
ATOM   4058  C   LYS   252     -18.474  -6.847   2.026  1.00    5.77         C  
ATOM   4059  O   LYS   252     -18.617  -6.843   3.248  1.00    7.28         O  
ATOM   4060  N   CYS   253     -17.407  -6.293   1.448  1.00    5.20         N  
ATOM   4061  H   CYS   253     -17.313  -6.366   0.442  1.00    6.22         H  
ATOM   4062  CA  CYS   253     -16.393  -5.541   2.197  1.00    5.07         C  
ATOM   4063  HA  CYS   253     -16.057  -6.153   3.035  1.00    6.02         H  
ATOM   4064  CB  CYS   253     -15.180  -5.274   1.294  1.00    5.66         C  
ATOM   4065  HB2 CYS   253     -15.483  -4.726   0.402  1.00    6.68         H  
ATOM   4066  HB3 CYS   253     -14.463  -4.663   1.840  1.00    7.14         H  
ATOM   4067  SG  CYS   253     -14.379  -6.836   0.821  1.00    7.73         S  
ATOM   4068  HG  CYS   253     -15.339  -7.253  -0.023  1.00   11.33         H  
ATOM   4069  C   CYS   253     -16.938  -4.230   2.803  1.00    5.17         C  
ATOM   4070  O   CYS   253     -16.419  -3.770   3.817  1.00    6.89         O  
ATOM   4071  N   TRP   254     -17.999  -3.650   2.231  1.00    5.76         N  
ATOM   4072  H   TRP   254     -18.334  -4.046   1.361  1.00    7.69         H  
ATOM   4073  CA  TRP   254     -18.660  -2.422   2.700  1.00    6.15         C  
ATOM   4074  HA  TRP   254     -17.966  -1.897   3.354  1.00    6.81         H  
ATOM   4075  CB  TRP   254     -18.933  -1.496   1.506  1.00    6.47         C  
ATOM   4076  HB2 TRP   254     -19.724  -1.936   0.897  1.00    7.71         H  
ATOM   4077  HB3 TRP   254     -19.294  -0.550   1.902  1.00    8.40         H  
ATOM   4078  CG  TRP   254     -17.778  -1.158   0.613  1.00    5.81         C  
ATOM   4079  CD1 TRP   254     -16.515  -0.898   1.015  1.00    6.80         C  
ATOM   4080  HD1 TRP   254     -16.174  -0.917   2.043  1.00    8.58         H  
ATOM   4081  NE1 TRP   254     -15.733  -0.582  -0.076  1.00    7.24         N  
ATOM   4082  HE1 TRP   254     -14.759  -0.320   0.012  1.00    9.47         H  
ATOM   4083  CE2 TRP   254     -16.460  -0.612  -1.248  1.00    6.36         C  
ATOM   4084  CZ2 TRP   254     -16.135  -0.367  -2.591  1.00    7.56         C  
ATOM   4085  HZ2 TRP   254     -15.129  -0.100  -2.872  1.00    9.72         H  
ATOM   4086  CH2 TRP   254     -17.138  -0.472  -3.569  1.00    8.05         C  
ATOM   4087  HH2 TRP   254     -16.903  -0.289  -4.608  1.00   10.55         H  
ATOM   4088  CZ3 TRP   254     -18.451  -0.810  -3.194  1.00    7.65         C  
ATOM   4089  HZ3 TRP   254     -19.223  -0.882  -3.948  1.00   10.03         H  
ATOM   4090  CE3 TRP   254     -18.766  -1.053  -1.844  1.00    6.48         C  
ATOM   4091  HE3 TRP   254     -19.776  -1.315  -1.571  1.00    7.76         H  
ATOM   4092  CD2 TRP   254     -17.781  -0.964  -0.836  1.00    5.66         C  
ATOM   4093  C   TRP   254     -19.936  -2.652   3.544  1.00    7.09         C  
ATOM   4094  O   TRP   254     -20.776  -1.751   3.658  1.00    8.96         O  
ATOM   4095  N   MET   255     -20.123  -3.841   4.128  1.00    7.51         N  
ATOM   4096  H   MET   255     -19.440  -4.568   3.969  1.00    8.68         H  
ATOM   4097  CA  MET   255     -21.270  -4.134   5.008  1.00    8.31         C  
ATOM   4098  HA  MET   255     -22.178  -3.842   4.477  1.00    9.78         H  
ATOM   4099  CB  MET   255     -21.369  -5.641   5.296  1.00    9.97         C  
ATOM   4100  HB2 MET   255     -20.400  -6.022   5.620  1.00   15.85         H  
ATOM   4101  HB3 MET   255     -22.094  -5.811   6.093  1.00   16.57         H  
ATOM   4102  CG  MET   255     -21.834  -6.395   4.044  1.00   16.53         C  
ATOM   4103  HG2 MET   255     -22.836  -6.058   3.780  1.00   41.89         H  
ATOM   4104  HG3 MET   255     -21.173  -6.122   3.225  1.00   43.26         H  
ATOM   4105  SD  MET   255     -21.848  -8.208   4.175  1.00   50.80         S  
ATOM   4106  CE  MET   255     -23.300  -8.449   5.236  1.00  104.42         C  
ATOM   4107  HE1 MET   255     -23.161  -7.930   6.184  1.00  161.72         H  
ATOM   4108  HE2 MET   255     -24.188  -8.058   4.739  1.00  161.43         H  
ATOM   4109  HE3 MET   255     -23.436  -9.513   5.430  1.00  161.39         H  
ATOM   4110  C   MET   255     -21.238  -3.315   6.310  1.00    8.47         C  
ATOM   4111  O   MET   255     -20.169  -2.955   6.810  1.00    8.84         O  
ATOM   4112  N   ILE   256     -22.419  -3.006   6.858  1.00   10.44         N  
ATOM   4113  H   ILE   256     -23.254  -3.353   6.407  1.00   13.15         H  
ATOM   4114  CA  ILE   256     -22.587  -2.121   8.028  1.00   11.51         C  
ATOM   4115  HA  ILE   256     -22.035  -1.198   7.843  1.00   13.08         H  
ATOM   4116  CB  ILE   256     -24.083  -1.748   8.210  1.00   16.02         C  
ATOM   4117  HB  ILE   256     -24.655  -2.671   8.323  1.00   36.10         H  
ATOM   4118  CG2 ILE   256     -24.300  -0.901   9.480  1.00   30.98         C  
ATOM   4119 HG21 ILE   256     -25.360  -0.694   9.624  1.00   68.68         H  
ATOM   4120 HG22 ILE   256     -23.960  -1.436  10.367  1.00   67.05         H  
ATOM   4121 HG23 ILE   256     -23.759   0.042   9.401  1.00   68.37         H  
ATOM   4122  CG1 ILE   256     -24.612  -0.999   6.960  1.00   35.99         C  
ATOM   4123 HG12 ILE   256     -24.057  -0.071   6.835  1.00   56.13         H  
ATOM   4124 HG13 ILE   256     -24.443  -1.611   6.074  1.00   67.16         H  
ATOM   4125  CD1 ILE   256     -26.110  -0.668   6.988  1.00   64.46         C  
ATOM   4126 HD11 ILE   256     -26.687  -1.569   7.199  1.00  102.95         H  
ATOM   4127 HD12 ILE   256     -26.322   0.090   7.741  1.00  104.31         H  
ATOM   4128 HD13 ILE   256     -26.409  -0.276   6.015  1.00  104.26         H  
ATOM   4129  C   ILE   256     -21.989  -2.756   9.296  1.00   11.69         C  
ATOM   4130  O   ILE   256     -21.200  -2.119   9.994  1.00   15.00         O  
ATOM   4131  N   ASP   257     -22.321  -4.020   9.573  1.00   12.73         N  
ATOM   4132  H   ASP   257     -22.953  -4.494   8.945  1.00   14.42         H  
ATOM   4133  CA  ASP   257     -21.729  -4.803  10.665  1.00   15.77         C  
ATOM   4134  HA  ASP   257     -21.700  -4.191  11.569  1.00   19.58         H  
ATOM   4135  CB  ASP   257     -22.621  -6.025  10.952  1.00   22.40         C  
ATOM   4136  HB2 ASP   257     -23.611  -5.668  11.241  1.00   33.70         H  
ATOM   4137  HB3 ASP   257     -22.732  -6.606  10.034  1.00   44.19         H  
ATOM   4138  CG  ASP   257     -22.090  -6.949  12.066  1.00   57.69         C  
ATOM   4139  OD1 ASP   257     -22.663  -8.051  12.238  1.00  120.74         O  
ATOM   4140  OD2 ASP   257     -21.125  -6.582  12.778  1.00  115.49         O  
ATOM   4141  C   ASP   257     -20.291  -5.221  10.311  1.00   13.41         C  
ATOM   4142  O   ASP   257     -20.082  -6.046   9.417  1.00   13.59         O  
ATOM   4143  N   ALA   258     -19.295  -4.671  11.009  1.00   13.79         N  
ATOM   4144  H   ALA   258     -19.523  -4.003  11.729  1.00   17.19         H  
ATOM   4145  CA  ALA   258     -17.884  -4.903  10.705  1.00   12.72         C  
ATOM   4146  HA  ALA   258     -17.705  -4.582   9.683  1.00   13.46         H  
ATOM   4147  CB  ALA   258     -17.043  -4.023  11.639  1.00   16.58         C  
ATOM   4148  HB1 ALA   258     -17.352  -2.981  11.545  1.00   46.19         H  
ATOM   4149  HB2 ALA   258     -17.165  -4.346  12.674  1.00   44.99         H  
ATOM   4150  HB3 ALA   258     -15.991  -4.094  11.364  1.00   45.80         H  
ATOM   4151  C   ALA   258     -17.480  -6.389  10.775  1.00   11.88         C  
ATOM   4152  O   ALA   258     -16.750  -6.871   9.907  1.00   11.78         O  
ATOM   4153  N   ASP   259     -17.998  -7.149  11.743  1.00   14.53         N  
ATOM   4154  H   ASP   259     -18.648  -6.719  12.389  1.00   18.35         H  
ATOM   4155  CA  ASP   259     -17.682  -8.576  11.914  1.00   16.50         C  
ATOM   4156  HA  ASP   259     -16.598  -8.686  11.975  1.00   18.46         H  
ATOM   4157  CB  ASP   259     -18.285  -9.096  13.231  1.00   23.11         C  
ATOM   4158  HB2 ASP   259     -19.371  -8.991  13.182  1.00   34.31         H  
ATOM   4159  HB3 ASP   259     -18.062 -10.161  13.313  1.00   33.75         H  
ATOM   4160  CG  ASP   259     -17.772  -8.406  14.509  1.00   50.76         C  
ATOM   4161  OD1 ASP   259     -16.708  -7.742  14.496  1.00  101.48         O  
ATOM   4162  OD2 ASP   259     -18.413  -8.569  15.573  1.00  104.86         O  
ATOM   4163  C   ASP   259     -18.160  -9.452  10.737  1.00   15.54         C  
ATOM   4164  O   ASP   259     -17.573 -10.505  10.471  1.00   20.50         O  
ATOM   4165  N   SER   260     -19.192  -9.012  10.004  1.00   13.90         N  
ATOM   4166  H   SER   260     -19.599  -8.119  10.254  1.00   15.22         H  
ATOM   4167  CA  SER   260     -19.769  -9.741   8.861  1.00   14.81         C  
ATOM   4168  HA  SER   260     -19.858 -10.791   9.139  1.00   18.80         H  
ATOM   4169  CB  SER   260     -21.185  -9.224   8.567  1.00   18.57         C  
ATOM   4170  HB2 SER   260     -21.689  -9.944   7.922  1.00   24.14         H  
ATOM   4171  HB3 SER   260     -21.749  -9.148   9.498  1.00   28.55         H  
ATOM   4172  OG  SER   260     -21.173  -7.969   7.909  1.00   24.42         O  
ATOM   4173  HG  SER   260     -20.801  -7.288   8.509  1.00   25.78         H  
ATOM   4174  C   SER   260     -18.916  -9.677   7.583  1.00   12.08         C  
ATOM   4175  O   SER   260     -19.067 -10.528   6.701  1.00   15.98         O  
ATOM   4176  N   ARG   261     -18.009  -8.692   7.474  1.00    9.00         N  
ATOM   4177  H   ARG   261     -17.923  -8.053   8.255  1.00   10.00         H  
ATOM   4178  CA  ARG   261     -17.190  -8.447   6.271  1.00    7.23         C  
ATOM   4179  HA  ARG   261     -17.875  -8.372   5.428  1.00    7.86         H  
ATOM   4180  CB  ARG   261     -16.439  -7.110   6.388  1.00    6.65         C  
ATOM   4181  HB2 ARG   261     -15.733  -7.171   7.215  1.00    8.92         H  
ATOM   4182  HB3 ARG   261     -15.876  -6.948   5.470  1.00    8.78         H  
ATOM   4183  CG  ARG   261     -17.353  -5.896   6.595  1.00    6.36         C  
ATOM   4184  HG2 ARG   261     -17.914  -5.701   5.681  1.00    8.70         H  
ATOM   4185  HG3 ARG   261     -18.054  -6.085   7.407  1.00    8.99         H  
ATOM   4186  CD  ARG   261     -16.517  -4.668   6.961  1.00    5.99         C  
ATOM   4187  HD2 ARG   261     -15.924  -4.910   7.845  1.00    7.16         H  
ATOM   4188  HD3 ARG   261     -15.836  -4.421   6.145  1.00    7.27         H  
ATOM   4189  NE  ARG   261     -17.394  -3.526   7.253  1.00    6.66         N  
ATOM   4190  HE  ARG   261     -18.335  -3.549   6.879  1.00    8.22         H  
ATOM   4191  CZ  ARG   261     -17.156  -2.542   8.093  1.00    6.74         C  
ATOM   4192  NH1 ARG   261     -15.997  -2.347   8.643  1.00    7.13         N  
ATOM   4193 HH11 ARG   261     -15.215  -2.936   8.393  1.00    7.22         H  
ATOM   4194 HH12 ARG   261     -15.891  -1.629   9.364  1.00    8.11         H  
ATOM   4195  NH2 ARG   261     -18.123  -1.744   8.409  1.00    8.38         N  
ATOM   4196 HH21 ARG   261     -19.049  -1.919   8.045  1.00   10.10         H  
ATOM   4197 HH22 ARG   261     -17.947  -1.014   9.100  1.00    9.19         H  
ATOM   4198  C   ARG   261     -16.199  -9.600   6.016  1.00    7.78         C  
ATOM   4199  O   ARG   261     -15.649 -10.132   6.992  1.00   10.32         O  
ATOM   4200  N   PRO   262     -15.916  -9.976   4.750  1.00    7.79         N  
ATOM   4201  CD  PRO   262     -16.540  -9.478   3.531  1.00    9.64         C  
ATOM   4202  HD2 PRO   262     -16.068  -8.539   3.238  1.00   12.56         H  
ATOM   4203  HD3 PRO   262     -17.615  -9.346   3.648  1.00   13.14         H  
ATOM   4204  CG  PRO   262     -16.284 -10.542   2.467  1.00   16.06         C  
ATOM   4205  HG2 PRO   262     -16.245 -10.112   1.465  1.00   32.88         H  
ATOM   4206  HG3 PRO   262     -17.051 -11.316   2.527  1.00   32.43         H  
ATOM   4207  CB  PRO   262     -14.937 -11.117   2.891  1.00   12.02         C  
ATOM   4208  HB2 PRO   262     -14.148 -10.463   2.526  1.00   21.62         H  
ATOM   4209  HB3 PRO   262     -14.794 -12.134   2.524  1.00   21.92         H  
ATOM   4210  CA  PRO   262     -14.986 -11.060   4.420  1.00    8.49         C  
ATOM   4211  HA  PRO   262     -15.405 -11.995   4.795  1.00   10.52         H  
ATOM   4212  C   PRO   262     -13.583 -10.854   5.008  1.00    8.53         C  
ATOM   4213  O   PRO   262     -13.048  -9.746   4.994  1.00   15.98         O  
ATOM   4214  N   LYS   263     -12.974 -11.923   5.528  1.00    8.23         N  
ATOM   4215  H   LYS   263     -13.444 -12.816   5.467  1.00   12.79         H  
ATOM   4216  CA  LYS   263     -11.628 -11.881   6.128  1.00    8.20         C  
ATOM   4217  HA  LYS   263     -11.503 -10.926   6.643  1.00    9.44         H  
ATOM   4218  CB  LYS   263     -11.477 -13.012   7.169  1.00   12.79         C  
ATOM   4219  HB2 LYS   263     -11.415 -13.968   6.647  1.00   17.57         H  
ATOM   4220  HB3 LYS   263     -10.540 -12.864   7.707  1.00   16.76         H  
ATOM   4221  CG  LYS   263     -12.629 -13.099   8.195  1.00   22.22         C  
ATOM   4222  HG2 LYS   263     -13.543 -13.398   7.681  1.00   57.34         H  
ATOM   4223  HG3 LYS   263     -12.389 -13.879   8.919  1.00   53.47         H  
ATOM   4224  CD  LYS   263     -12.876 -11.782   8.952  1.00   44.16         C  
ATOM   4225  HD2 LYS   263     -11.973 -11.538   9.514  1.00   92.58         H  
ATOM   4226  HD3 LYS   263     -13.058 -10.974   8.244  1.00   88.20         H  
ATOM   4227  CE  LYS   263     -14.057 -11.831   9.934  1.00   88.84         C  
ATOM   4228  HE2 LYS   263     -13.933 -12.682  10.610  1.00  130.66         H  
ATOM   4229  HE3 LYS   263     -14.020 -10.921  10.540  1.00  135.86         H  
ATOM   4230  NZ  LYS   263     -15.375 -11.899   9.243  1.00  177.78         N  
ATOM   4231  HZ1 LYS   263     -15.435 -11.226   8.484  1.00  237.41         H  
ATOM   4232  HZ2 LYS   263     -15.549 -12.818   8.861  1.00  237.90         H  
ATOM   4233  HZ3 LYS   263     -16.136 -11.674   9.881  1.00  237.98         H  
ATOM   4234  C   LYS   263     -10.550 -11.926   5.041  1.00    6.79         C  
ATOM   4235  O   LYS   263     -10.741 -12.573   4.011  1.00    7.67         O  
ATOM   4236  N   PHE   264      -9.398 -11.287   5.257  1.00    6.66         N  
ATOM   4237  H   PHE   264      -9.279 -10.778   6.122  1.00    8.23         H  
ATOM   4238  CA  PHE   264      -8.348 -11.181   4.228  1.00    6.20         C  
ATOM   4239  HA  PHE   264      -8.771 -10.687   3.356  1.00    6.78         H  
ATOM   4240  CB  PHE   264      -7.200 -10.307   4.744  1.00    6.65         C  
ATOM   4241  HB2 PHE   264      -6.790 -10.762   5.646  1.00    9.14         H  
ATOM   4242  HB3 PHE   264      -6.415 -10.292   3.987  1.00    8.66         H  
ATOM   4243  CG  PHE   264      -7.579  -8.868   5.028  1.00    6.88         C  
ATOM   4244  CD1 PHE   264      -7.989  -8.032   3.972  1.00    9.81         C  
ATOM   4245  HD1 PHE   264      -8.046  -8.416   2.962  1.00   12.78         H  
ATOM   4246  CE1 PHE   264      -8.315  -6.690   4.223  1.00   15.23         C  
ATOM   4247  HE1 PHE   264      -8.627  -6.053   3.411  1.00   23.07         H  
ATOM   4248  CZ  PHE   264      -8.227  -6.176   5.528  1.00   17.06         C  
ATOM   4249  HZ  PHE   264      -8.463  -5.141   5.716  1.00   25.15         H  
ATOM   4250  CE2 PHE   264      -7.826  -7.007   6.587  1.00   14.96         C  
ATOM   4251  HE2 PHE   264      -7.763  -6.611   7.592  1.00   21.78         H  
ATOM   4252  CD2 PHE   264      -7.498  -8.351   6.336  1.00   10.30         C  
ATOM   4253  HD2 PHE   264      -7.174  -8.982   7.150  1.00   14.07         H  
ATOM   4254  C   PHE   264      -7.831 -12.547   3.747  1.00    6.83         C  
ATOM   4255  O   PHE   264      -7.623 -12.736   2.549  1.00    8.09         O  
ATOM   4256  N   ARG   265      -7.718 -13.531   4.652  1.00    7.85         N  
ATOM   4257  H   ARG   265      -7.886 -13.293   5.620  1.00    9.00         H  
ATOM   4258  CA  ARG   265      -7.358 -14.924   4.318  1.00    9.91         C  
ATOM   4259  HA  ARG   265      -6.431 -14.894   3.747  1.00   12.30         H  
ATOM   4260  CB  ARG   265      -7.047 -15.712   5.603  1.00   13.98         C  
ATOM   4261  HB2 ARG   265      -6.672 -16.699   5.327  1.00   47.70         H  
ATOM   4262  HB3 ARG   265      -6.244 -15.193   6.124  1.00   44.90         H  
ATOM   4263  CG  ARG   265      -8.232 -15.889   6.569  1.00   48.15         C  
ATOM   4264  HG2 ARG   265      -8.687 -14.922   6.782  1.00  105.73         H  
ATOM   4265  HG3 ARG   265      -8.983 -16.522   6.096  1.00  102.61         H  
ATOM   4266  CD  ARG   265      -7.797 -16.547   7.892  1.00   57.52         C  
ATOM   4267  HD2 ARG   265      -8.683 -16.756   8.493  1.00  101.31         H  
ATOM   4268  HD3 ARG   265      -7.325 -17.505   7.666  1.00   53.32         H  
ATOM   4269  NE  ARG   265      -6.852 -15.712   8.671  1.00  135.02         N  
ATOM   4270  HE  ARG   265      -5.887 -16.002   8.688  1.00  204.25         H  
ATOM   4271  CZ  ARG   265      -7.135 -14.623   9.365  1.00  220.75         C  
ATOM   4272  NH1 ARG   265      -8.338 -14.147   9.483  1.00  235.44         N  
ATOM   4273 HH11 ARG   265      -9.123 -14.633   9.094  1.00  188.74         H  
ATOM   4274 HH12 ARG   265      -8.435 -13.251   9.962  1.00  359.61         H  
ATOM   4275  NH2 ARG   265      -6.225 -13.939   9.984  1.00  398.81         N  
ATOM   4276 HH21 ARG   265      -5.230 -14.164   9.952  1.00  475.74         H  
ATOM   4277 HH22 ARG   265      -6.544 -13.113  10.478  1.00  524.42         H  
ATOM   4278  C   ARG   265      -8.363 -15.642   3.402  1.00   10.00         C  
ATOM   4279  O   ARG   265      -7.975 -16.557   2.679  1.00   14.78         O  
ATOM   4280  N   GLU   266      -9.625 -15.206   3.377  1.00    8.58         N  
ATOM   4281  H   GLU   266      -9.867 -14.427   3.973  1.00    9.36         H  
ATOM   4282  CA  GLU   266     -10.641 -15.663   2.414  1.00    9.28         C  
ATOM   4283  HA  GLU   266     -10.444 -16.701   2.141  1.00   11.60         H  
ATOM   4284  CB  GLU   266     -12.044 -15.594   3.046  1.00   11.76         C  
ATOM   4285  HB2 GLU   266     -12.306 -14.551   3.229  1.00   20.85         H  
ATOM   4286  HB3 GLU   266     -12.766 -15.987   2.329  1.00   24.90         H  
ATOM   4287  CG  GLU   266     -12.192 -16.367   4.368  1.00   30.64         C  
ATOM   4288  HG2 GLU   266     -11.589 -15.872   5.132  1.00   64.99         H  
ATOM   4289  HG3 GLU   266     -13.234 -16.301   4.688  1.00   62.06         H  
ATOM   4290  CD  GLU   266     -11.790 -17.854   4.270  1.00   69.87         C  
ATOM   4291  OE1 GLU   266     -12.105 -18.517   3.253  1.00  134.00         O  
ATOM   4292  OE2 GLU   266     -11.181 -18.378   5.234  1.00  135.77         O  
ATOM   4293  C   GLU   266     -10.615 -14.847   1.108  1.00    8.27         C  
ATOM   4294  O   GLU   266     -10.744 -15.416   0.024  1.00   10.33         O  
ATOM   4295  N   LEU   267     -10.396 -13.527   1.187  1.00    7.30         N  
ATOM   4296  H   LEU   267     -10.320 -13.116   2.112  1.00    8.10         H  
ATOM   4297  CA  LEU   267     -10.317 -12.632   0.021  1.00    7.01         C  
ATOM   4298  HA  LEU   267     -11.229 -12.751  -0.564  1.00    8.16         H  
ATOM   4299  CB  LEU   267     -10.223 -11.170   0.497  1.00    6.92         C  
ATOM   4300  HB2 LEU   267      -9.428 -11.099   1.239  1.00    8.02         H  
ATOM   4301  HB3 LEU   267      -9.937 -10.535  -0.344  1.00    8.47         H  
ATOM   4302  CG  LEU   267     -11.537 -10.629   1.096  1.00    7.33         C  
ATOM   4303  HG  LEU   267     -11.971 -11.370   1.766  1.00    8.77         H  
ATOM   4304  CD1 LEU   267     -11.278  -9.356   1.901  1.00    9.47         C  
ATOM   4305 HD11 LEU   267     -10.774  -8.617   1.283  1.00   38.13         H  
ATOM   4306 HD12 LEU   267     -12.221  -8.943   2.258  1.00   38.02         H  
ATOM   4307 HD13 LEU   267     -10.659  -9.584   2.766  1.00   38.27         H  
ATOM   4308  CD2 LEU   267     -12.550 -10.304  -0.006  1.00   11.21         C  
ATOM   4309 HD21 LEU   267     -12.811 -11.204  -0.561  1.00   40.53         H  
ATOM   4310 HD22 LEU   267     -13.459  -9.892   0.428  1.00   40.88         H  
ATOM   4311 HD23 LEU   267     -12.133  -9.567  -0.688  1.00   40.00         H  
ATOM   4312  C   LEU   267      -9.152 -12.983  -0.924  1.00    7.26         C  
ATOM   4313  O   LEU   267      -9.315 -12.904  -2.142  1.00    9.08         O  
ATOM   4314  N   ILE   268      -8.017 -13.449  -0.384  1.00    7.00         N  
ATOM   4315  H   ILE   268      -7.936 -13.426   0.627  1.00    7.63         H  
ATOM   4316  CA  ILE   268      -6.899 -14.011  -1.168  1.00    7.22         C  
ATOM   4317  HA  ILE   268      -6.479 -13.230  -1.803  1.00    8.16         H  
ATOM   4318  CB  ILE   268      -5.791 -14.531  -0.220  1.00    7.42         C  
ATOM   4319  HB  ILE   268      -6.271 -15.142   0.547  1.00    8.36         H  
ATOM   4320  CG2 ILE   268      -4.744 -15.416  -0.929  1.00   10.03         C  
ATOM   4321 HG21 ILE   268      -3.987 -15.751  -0.221  1.00   38.07         H  
ATOM   4322 HG22 ILE   268      -5.206 -16.311  -1.344  1.00   38.23         H  
ATOM   4323 HG23 ILE   268      -4.258 -14.859  -1.728  1.00   39.08         H  
ATOM   4324  CG1 ILE   268      -5.082 -13.348   0.467  1.00    7.96         C  
ATOM   4325 HG12 ILE   268      -4.425 -12.844  -0.241  1.00    9.68         H  
ATOM   4326 HG13 ILE   268      -5.820 -12.623   0.797  1.00    9.61         H  
ATOM   4327  CD1 ILE   268      -4.287 -13.774   1.703  1.00    9.86         C  
ATOM   4328 HD11 ILE   268      -3.387 -14.315   1.419  1.00   38.71         H  
ATOM   4329 HD12 ILE   268      -4.009 -12.889   2.267  1.00   38.27         H  
ATOM   4330 HD13 ILE   268      -4.899 -14.411   2.336  1.00   38.15         H  
ATOM   4331  C   ILE   268      -7.397 -15.133  -2.088  1.00    8.01         C  
ATOM   4332  O   ILE   268      -7.141 -15.108  -3.292  1.00    9.76         O  
ATOM   4333  N   ILE   269      -8.132 -16.101  -1.533  1.00    8.40         N  
ATOM   4334  H   ILE   269      -8.348 -16.028  -0.549  1.00    9.41         H  
ATOM   4335  CA  ILE   269      -8.667 -17.249  -2.275  1.00    9.59         C  
ATOM   4336  HA  ILE   269      -7.863 -17.685  -2.868  1.00   11.28         H  
ATOM   4337  CB  ILE   269      -9.184 -18.329  -1.294  1.00   11.99         C  
ATOM   4338  HB  ILE   269      -9.981 -17.887  -0.694  1.00   13.04         H  
ATOM   4339  CG2 ILE   269      -9.799 -19.523  -2.046  1.00   16.66         C  
ATOM   4340 HG21 ILE   269     -10.709 -19.212  -2.560  1.00   46.69         H  
ATOM   4341 HG22 ILE   269      -9.094 -19.917  -2.779  1.00   45.32         H  
ATOM   4342 HG23 ILE   269     -10.062 -20.311  -1.340  1.00   45.81         H  
ATOM   4343  CG1 ILE   269      -8.096 -18.818  -0.308  1.00   16.10         C  
ATOM   4344 HG12 ILE   269      -7.771 -17.981   0.309  1.00   44.84         H  
ATOM   4345 HG13 ILE   269      -8.543 -19.550   0.366  1.00   40.42         H  
ATOM   4346  CD1 ILE   269      -6.852 -19.453  -0.946  1.00   59.36         C  
ATOM   4347 HD11 ILE   269      -7.129 -20.324  -1.539  1.00  110.37         H  
ATOM   4348 HD12 ILE   269      -6.335 -18.729  -1.577  1.00  109.09         H  
ATOM   4349 HD13 ILE   269      -6.170 -19.772  -0.157  1.00  109.97         H  
ATOM   4350  C   ILE   269      -9.753 -16.807  -3.265  1.00    9.16         C  
ATOM   4351  O   ILE   269      -9.767 -17.272  -4.402  1.00   10.85         O  
ATOM   4352  N   GLU   270     -10.625 -15.875  -2.875  1.00    8.71         N  
ATOM   4353  H   GLU   270     -10.575 -15.547  -1.916  1.00    9.31         H  
ATOM   4354  CA  GLU   270     -11.717 -15.383  -3.722  1.00    9.11         C  
ATOM   4355  HA  GLU   270     -12.323 -16.241  -4.017  1.00   10.72         H  
ATOM   4356  CB  GLU   270     -12.600 -14.422  -2.909  1.00   10.66         C  
ATOM   4357  HB2 GLU   270     -12.876 -14.897  -1.966  1.00   20.66         H  
ATOM   4358  HB3 GLU   270     -12.026 -13.525  -2.670  1.00   18.82         H  
ATOM   4359  CG  GLU   270     -13.880 -13.996  -3.643  1.00   21.94         C  
ATOM   4360  HG2 GLU   270     -14.420 -13.303  -2.997  1.00   39.71         H  
ATOM   4361  HG3 GLU   270     -13.603 -13.449  -4.547  1.00   41.73         H  
ATOM   4362  CD  GLU   270     -14.808 -15.179  -3.998  1.00   24.63         C  
ATOM   4363  OE1 GLU   270     -15.437 -15.153  -5.082  1.00   58.09         O  
ATOM   4364  OE2 GLU   270     -14.929 -16.135  -3.194  1.00   60.87         O  
ATOM   4365  C   GLU   270     -11.205 -14.726  -5.016  1.00    9.03         C  
ATOM   4366  O   GLU   270     -11.590 -15.139  -6.112  1.00   11.78         O  
ATOM   4367  N   PHE   271     -10.284 -13.759  -4.919  1.00    8.17         N  
ATOM   4368  H   PHE   271      -9.981 -13.457  -3.998  1.00    8.62         H  
ATOM   4369  CA  PHE   271      -9.682 -13.134  -6.103  1.00    8.67         C  
ATOM   4370  HA  PHE   271     -10.481 -12.932  -6.817  1.00    9.45         H  
ATOM   4371  CB  PHE   271      -9.067 -11.775  -5.734  1.00    9.27         C  
ATOM   4372  HB2 PHE   271      -8.401 -11.898  -4.879  1.00   10.91         H  
ATOM   4373  HB3 PHE   271      -8.469 -11.426  -6.577  1.00   12.10         H  
ATOM   4374  CG  PHE   271     -10.095 -10.697  -5.429  1.00    8.05         C  
ATOM   4375  CD1 PHE   271     -10.350 -10.292  -4.105  1.00   44.46         C  
ATOM   4376  HD1 PHE   271      -9.797 -10.727  -3.287  1.00  123.44         H  
ATOM   4377  CE1 PHE   271     -11.321  -9.309  -3.840  1.00   47.24         C  
ATOM   4378  HE1 PHE   271     -11.514  -9.004  -2.824  1.00  129.30         H  
ATOM   4379  CZ  PHE   271     -12.035  -8.716  -4.894  1.00   11.89         C  
ATOM   4380  HZ  PHE   271     -12.781  -7.961  -4.687  1.00   16.40         H  
ATOM   4381  CE2 PHE   271     -11.770  -9.102  -6.218  1.00   48.04         C  
ATOM   4382  HE2 PHE   271     -12.312  -8.643  -7.033  1.00  129.38         H  
ATOM   4383  CD2 PHE   271     -10.806 -10.091  -6.483  1.00   47.19         C  
ATOM   4384  HD2 PHE   271     -10.618 -10.392  -7.502  1.00  129.62         H  
ATOM   4385  C   PHE   271      -8.694 -14.065  -6.839  1.00    9.78         C  
ATOM   4386  O   PHE   271      -8.525 -13.921  -8.050  1.00   12.22         O  
ATOM   4387  N   SER   272      -8.113 -15.077  -6.178  1.00    9.76         N  
ATOM   4388  H   SER   272      -8.236 -15.138  -5.175  1.00   10.21         H  
ATOM   4389  CA  SER   272      -7.344 -16.138  -6.863  1.00   11.27         C  
ATOM   4390  HA  SER   272      -6.619 -15.666  -7.527  1.00   12.85         H  
ATOM   4391  CB  SER   272      -6.560 -17.009  -5.875  1.00   12.24         C  
ATOM   4392  HB2 SER   272      -7.242 -17.470  -5.160  1.00   12.84         H  
ATOM   4393  HB3 SER   272      -6.052 -17.800  -6.429  1.00   15.15         H  
ATOM   4394  OG  SER   272      -5.589 -16.246  -5.187  1.00   13.08         O  
ATOM   4395  HG  SER   272      -6.064 -15.731  -4.501  1.00   12.12         H  
ATOM   4396  C   SER   272      -8.233 -17.044  -7.727  1.00   12.45         C  
ATOM   4397  O   SER   272      -7.859 -17.373  -8.854  1.00   15.89         O  
ATOM   4398  N   LYS   273      -9.438 -17.402  -7.258  1.00   12.07         N  
ATOM   4399  H   LYS   273      -9.675 -17.139  -6.305  1.00   12.12         H  
ATOM   4400  CA  LYS   273     -10.441 -18.144  -8.047  1.00   13.79         C  
ATOM   4401  HA  LYS   273      -9.975 -19.039  -8.464  1.00   16.38         H  
ATOM   4402  CB  LYS   273     -11.607 -18.580  -7.143  1.00   16.27         C  
ATOM   4403  HB2 LYS   273     -11.934 -17.740  -6.529  1.00   29.07         H  
ATOM   4404  HB3 LYS   273     -12.446 -18.888  -7.771  1.00   34.95         H  
ATOM   4405  CG  LYS   273     -11.224 -19.766  -6.244  1.00   40.81         C  
ATOM   4406  HG2 LYS   273     -10.987 -20.626  -6.874  1.00   75.24         H  
ATOM   4407  HG3 LYS   273     -10.343 -19.517  -5.652  1.00   70.63         H  
ATOM   4408  CD  LYS   273     -12.379 -20.132  -5.302  1.00   49.80         C  
ATOM   4409  HD2 LYS   273     -12.583 -19.287  -4.641  1.00   80.92         H  
ATOM   4410  HD3 LYS   273     -13.271 -20.346  -5.893  1.00   80.11         H  
ATOM   4411  CE  LYS   273     -12.014 -21.365  -4.466  1.00  108.69         C  
ATOM   4412  HE2 LYS   273     -11.790 -22.194  -5.144  1.00  172.24         H  
ATOM   4413  HE3 LYS   273     -11.107 -21.148  -3.894  1.00  170.47         H  
ATOM   4414  NZ  LYS   273     -13.118 -21.748  -3.546  1.00  138.73         N  
ATOM   4415  HZ1 LYS   273     -13.960 -21.976  -4.058  1.00  173.79         H  
ATOM   4416  HZ2 LYS   273     -12.869 -22.561  -2.998  1.00  172.44         H  
ATOM   4417  HZ3 LYS   273     -13.340 -21.002  -2.902  1.00  175.79         H  
ATOM   4418  C   LYS   273     -10.950 -17.337  -9.248  1.00   13.59         C  
ATOM   4419  O   LYS   273     -11.213 -17.921 -10.299  1.00   17.37         O  
ATOM   4420  N   MET   274     -11.009 -16.006  -9.140  1.00   12.03         N  
ATOM   4421  H   MET   274     -10.853 -15.597  -8.228  1.00   12.32         H  
ATOM   4422  CA  MET   274     -11.230 -15.125 -10.296  1.00   12.60         C  
ATOM   4423  HA  MET   274     -12.095 -15.492 -10.845  1.00   14.80         H  
ATOM   4424  CB  MET   274     -11.535 -13.686  -9.852  1.00   12.83         C  
ATOM   4425  HB2 MET   274     -10.700 -13.295  -9.275  1.00   23.09         H  
ATOM   4426  HB3 MET   274     -11.662 -13.063 -10.738  1.00   23.32         H  
ATOM   4427  CG  MET   274     -12.809 -13.587  -9.010  1.00   18.60         C  
ATOM   4428  HG2 MET   274     -13.650 -13.941  -9.603  1.00   35.86         H  
ATOM   4429  HG3 MET   274     -12.718 -14.234  -8.141  1.00   34.33         H  
ATOM   4430  SD  MET   274     -13.164 -11.909  -8.431  1.00   22.31         S  
ATOM   4431  CE  MET   274     -14.658 -12.254  -7.468  1.00   42.52         C  
ATOM   4432  HE1 MET   274     -14.974 -11.350  -6.948  1.00   80.81         H  
ATOM   4433  HE2 MET   274     -15.456 -12.588  -8.131  1.00   80.74         H  
ATOM   4434  HE3 MET   274     -14.450 -13.032  -6.734  1.00   80.75         H  
ATOM   4435  C   MET   274     -10.039 -15.150 -11.266  1.00   13.45         C  
ATOM   4436  O   MET   274     -10.232 -15.338 -12.465  1.00   15.57         O  
ATOM   4437  N   ALA   275      -8.803 -15.025 -10.764  1.00   14.45         N  
ATOM   4438  H   ALA   275      -8.703 -14.838  -9.771  1.00   15.15         H  
ATOM   4439  CA  ALA   275      -7.581 -15.029 -11.580  1.00   17.15         C  
ATOM   4440  HA  ALA   275      -7.669 -14.243 -12.330  1.00   18.00         H  
ATOM   4441  CB  ALA   275      -6.393 -14.684 -10.674  1.00   20.50         C  
ATOM   4442  HB1 ALA   275      -6.242 -15.471  -9.935  1.00   48.82         H  
ATOM   4443  HB2 ALA   275      -5.489 -14.587 -11.277  1.00   48.71         H  
ATOM   4444  HB3 ALA   275      -6.574 -13.740 -10.160  1.00   50.38         H  
ATOM   4445  C   ALA   275      -7.345 -16.359 -12.332  1.00   20.02         C  
ATOM   4446  O   ALA   275      -6.710 -16.368 -13.390  1.00   24.39         O  
ATOM   4447  N   ARG   276      -7.883 -17.473 -11.815  1.00   20.93         N  
ATOM   4448  H   ARG   276      -8.290 -17.390 -10.889  1.00   21.47         H  
ATOM   4449  CA  ARG   276      -7.875 -18.806 -12.445  1.00   24.57         C  
ATOM   4450  HA  ARG   276      -6.849 -19.053 -12.724  1.00   29.07         H  
ATOM   4451  CB  ARG   276      -8.358 -19.819 -11.390  1.00   30.36         C  
ATOM   4452  HB2 ARG   276      -7.803 -19.645 -10.467  1.00   50.46         H  
ATOM   4453  HB3 ARG   276      -9.416 -19.648 -11.187  1.00   50.29         H  
ATOM   4454  CG  ARG   276      -8.166 -21.289 -11.803  1.00   46.02         C  
ATOM   4455  HG2 ARG   276      -8.754 -21.493 -12.697  1.00   80.55         H  
ATOM   4456  HG3 ARG   276      -7.115 -21.474 -12.028  1.00   81.87         H  
ATOM   4457  CD  ARG   276      -8.630 -22.256 -10.705  1.00   79.90         C  
ATOM   4458  HD2 ARG   276      -9.668 -22.027 -10.454  1.00  126.32         H  
ATOM   4459  HD3 ARG   276      -8.588 -23.272 -11.103  1.00   99.42         H  
ATOM   4460  NE  ARG   276      -7.787 -22.177  -9.494  1.00  141.41         N  
ATOM   4461  HE  ARG   276      -6.949 -21.620  -9.554  1.00  176.44         H  
ATOM   4462  CZ  ARG   276      -8.002 -22.786  -8.341  1.00  236.27         C  
ATOM   4463  NH1 ARG   276      -9.033 -23.557  -8.144  1.00  294.40         N  
ATOM   4464 HH11 ARG   276      -9.681 -23.711  -8.898  1.00  266.21         H  
ATOM   4465 HH12 ARG   276      -9.164 -24.025  -7.264  1.00  424.27         H  
ATOM   4466  NH2 ARG   276      -7.171 -22.631  -7.350  1.00  364.49         N  
ATOM   4467 HH21 ARG   276      -6.354 -22.054  -7.459  1.00  397.07         H  
ATOM   4468 HH22 ARG   276      -7.331 -23.103  -6.477  1.00  485.80         H  
ATOM   4469  C   ARG   276      -8.716 -18.883 -13.730  1.00   23.56         C  
ATOM   4470  O   ARG   276      -8.401 -19.682 -14.612  1.00   28.90         O  
ATOM   4471  N   ASP   277      -9.764 -18.065 -13.854  1.00   20.86         N  
ATOM   4472  H   ASP   277      -9.935 -17.404 -13.107  1.00   20.54         H  
ATOM   4473  CA  ASP   277     -10.709 -18.076 -14.985  1.00   22.00         C  
ATOM   4474  HA  ASP   277     -10.172 -18.351 -15.895  1.00   24.19         H  
ATOM   4475  CB  ASP   277     -11.765 -19.164 -14.709  1.00   28.58         C  
ATOM   4476  HB2 ASP   277     -11.255 -20.115 -14.540  1.00   34.64         H  
ATOM   4477  HB3 ASP   277     -12.301 -18.913 -13.792  1.00   31.34         H  
ATOM   4478  CG  ASP   277     -12.775 -19.369 -15.849  1.00   37.45         C  
ATOM   4479  OD1 ASP   277     -12.489 -19.010 -17.017  1.00   42.12         O  
ATOM   4480  OD2 ASP   277     -13.860 -19.929 -15.561  1.00   50.48         O  
ATOM   4481  C   ASP   277     -11.338 -16.678 -15.232  1.00   20.06         C  
ATOM   4482  O   ASP   277     -12.536 -16.488 -14.993  1.00   21.96         O  
ATOM   4483  N   PRO   278     -10.555 -15.664 -15.665  1.00   19.64         N  
ATOM   4484  CD  PRO   278      -9.145 -15.735 -16.029  1.00   21.36         C  
ATOM   4485  HD2 PRO   278      -9.058 -15.834 -17.112  1.00   26.22         H  
ATOM   4486  HD3 PRO   278      -8.614 -16.551 -15.544  1.00   23.99         H  
ATOM   4487  CG  PRO   278      -8.549 -14.403 -15.586  1.00   26.57         C  
ATOM   4488  HG2 PRO   278      -7.657 -14.144 -16.157  1.00   42.10         H  
ATOM   4489  HG3 PRO   278      -8.332 -14.431 -14.519  1.00   41.59         H  
ATOM   4490  CB  PRO   278      -9.696 -13.435 -15.846  1.00   24.71         C  
ATOM   4491  HB2 PRO   278      -9.680 -13.135 -16.894  1.00   35.44         H  
ATOM   4492  HB3 PRO   278      -9.635 -12.563 -15.195  1.00   36.44         H  
ATOM   4493  CA  PRO   278     -10.955 -14.255 -15.546  1.00   20.87         C  
ATOM   4494  HA  PRO   278     -11.238 -14.073 -14.509  1.00   21.54         H  
ATOM   4495  C   PRO   278     -12.120 -13.802 -16.438  1.00   23.55         C  
ATOM   4496  O   PRO   278     -12.740 -12.781 -16.143  1.00   23.78         O  
ATOM   4497  N   GLN   279     -12.452 -14.540 -17.504  1.00   29.16         N  
ATOM   4498  H   GLN   279     -11.922 -15.382 -17.675  1.00   31.56         H  
ATOM   4499  CA  GLN   279     -13.436 -14.124 -18.516  1.00   36.44         C  
ATOM   4500  HA  GLN   279     -13.105 -13.172 -18.933  1.00   38.70         H  
ATOM   4501  CB  GLN   279     -13.435 -15.172 -19.644  1.00   51.69         C  
ATOM   4502  HB2 GLN   279     -12.405 -15.328 -19.966  1.00   57.98         H  
ATOM   4503  HB3 GLN   279     -13.820 -16.119 -19.260  1.00   82.97         H  
ATOM   4504  CG  GLN   279     -14.268 -14.746 -20.867  1.00  145.82         C  
ATOM   4505  HG2 GLN   279     -15.324 -14.722 -20.600  1.00  201.68         H  
ATOM   4506  HG3 GLN   279     -13.969 -13.740 -21.163  1.00  230.94         H  
ATOM   4507  CD  GLN   279     -14.102 -15.667 -22.079  1.00  236.19         C  
ATOM   4508  OE1 GLN   279     -13.458 -16.709 -22.049  1.00  262.28         O  
ATOM   4509  NE2 GLN   279     -14.687 -15.319 -23.206  1.00  418.18         N  
ATOM   4510 HE21 GLN   279     -15.229 -14.468 -23.260  1.00  491.90         H  
ATOM   4511 HE22 GLN   279     -14.584 -15.924 -24.007  1.00  559.48         H  
ATOM   4512  C   GLN   279     -14.855 -13.902 -17.950  1.00   34.61         C  
ATOM   4513  O   GLN   279     -15.603 -13.060 -18.452  1.00   40.62         O  
ATOM   4514  N   ARG   280     -15.217 -14.622 -16.878  1.00   31.15         N  
ATOM   4515  H   ARG   280     -14.541 -15.289 -16.525  1.00   30.32         H  
ATOM   4516  CA  ARG   280     -16.497 -14.484 -16.150  1.00   32.61         C  
ATOM   4517  HA  ARG   280     -17.287 -14.247 -16.865  1.00   40.54         H  
ATOM   4518  CB  ARG   280     -16.842 -15.828 -15.483  1.00   38.13         C  
ATOM   4519  HB2 ARG   280     -16.028 -16.109 -14.814  1.00   60.50         H  
ATOM   4520  HB3 ARG   280     -17.750 -15.709 -14.890  1.00   68.54         H  
ATOM   4521  CG  ARG   280     -17.087 -16.945 -16.515  1.00   48.72         C  
ATOM   4522  HG2 ARG   280     -17.877 -16.627 -17.197  1.00   95.35         H  
ATOM   4523  HG3 ARG   280     -16.181 -17.120 -17.098  1.00   87.74         H  
ATOM   4524  CD  ARG   280     -17.515 -18.269 -15.866  1.00   89.19         C  
ATOM   4525  HD2 ARG   280     -18.423 -18.112 -15.282  1.00  151.55         H  
ATOM   4526  HD3 ARG   280     -17.754 -18.977 -16.661  1.00  143.01         H  
ATOM   4527  NE  ARG   280     -16.440 -18.843 -15.035  1.00  109.49         N  
ATOM   4528  HE  ARG   280     -15.664 -19.292 -15.517  1.00   96.03         H  
ATOM   4529  CZ  ARG   280     -16.292 -18.770 -13.728  1.00  219.04         C  
ATOM   4530  NH1 ARG   280     -17.158 -18.201 -12.941  1.00  346.61         N  
ATOM   4531 HH11 ARG   280     -17.995 -17.805 -13.327  1.00  341.61         H  
ATOM   4532 HH12 ARG   280     -16.919 -18.048 -11.971  1.00  503.00         H  
ATOM   4533  NH2 ARG   280     -15.224 -19.275 -13.195  1.00  287.52         N  
ATOM   4534 HH21 ARG   280     -14.546 -19.686 -13.833  1.00  251.20         H  
ATOM   4535 HH22 ARG   280     -15.072 -19.237 -12.203  1.00  427.74         H  
ATOM   4536  C   ARG   280     -16.515 -13.335 -15.124  1.00   26.91         C  
ATOM   4537  O   ARG   280     -17.540 -13.114 -14.478  1.00   38.52         O  
ATOM   4538  N   TYR   281     -15.404 -12.610 -14.976  1.00   18.64         N  
ATOM   4539  H   TYR   281     -14.612 -12.860 -15.552  1.00   20.32         H  
ATOM   4540  CA  TYR   281     -15.177 -11.611 -13.923  1.00   15.03         C  
ATOM   4541  HA  TYR   281     -16.104 -11.437 -13.380  1.00   17.48         H  
ATOM   4542  CB  TYR   281     -14.164 -12.190 -12.922  1.00   14.31         C  
ATOM   4543  HB2 TYR   281     -13.216 -12.358 -13.435  1.00   15.65         H  
ATOM   4544  HB3 TYR   281     -13.971 -11.461 -12.139  1.00   16.66         H  
ATOM   4545  CG  TYR   281     -14.620 -13.487 -12.274  1.00   15.34         C  
ATOM   4546  CD1 TYR   281     -15.682 -13.485 -11.346  1.00   20.46         C  
ATOM   4547  HD1 TYR   281     -16.174 -12.557 -11.089  1.00   25.23         H  
ATOM   4548  CE1 TYR   281     -16.106 -14.692 -10.754  1.00   25.71         C  
ATOM   4549  HE1 TYR   281     -16.917 -14.689 -10.041  1.00   35.34         H  
ATOM   4550  CZ  TYR   281     -15.477 -15.908 -11.099  1.00   24.77         C  
ATOM   4551  OH  TYR   281     -15.882 -17.082 -10.536  1.00   34.41         O  
ATOM   4552  HH  TYR   281     -16.421 -16.937  -9.739  1.00   63.43         H  
ATOM   4553  CE2 TYR   281     -14.427 -15.909 -12.041  1.00   20.77         C  
ATOM   4554  HE2 TYR   281     -13.944 -16.838 -12.308  1.00   25.77         H  
ATOM   4555  CD2 TYR   281     -13.999 -14.701 -12.621  1.00   16.68         C  
ATOM   4556  HD2 TYR   281     -13.187 -14.707 -13.333  1.00   19.07         H  
ATOM   4557  C   TYR   281     -14.723 -10.244 -14.460  1.00   13.20         C  
ATOM   4558  O   TYR   281     -15.181  -9.214 -13.963  1.00   13.88         O  
ATOM   4559  N   LEU   282     -13.871 -10.215 -15.493  1.00   13.94         N  
ATOM   4560  H   LEU   282     -13.535 -11.101 -15.858  1.00   17.06         H  
ATOM   4561  CA  LEU   282     -13.320  -8.997 -16.099  1.00   12.84         C  
ATOM   4562  HA  LEU   282     -13.918  -8.149 -15.775  1.00   12.68         H  
ATOM   4563  CB  LEU   282     -11.870  -8.780 -15.624  1.00   14.37         C  
ATOM   4564  HB2 LEU   282     -11.326  -9.713 -15.775  1.00   18.81         H  
ATOM   4565  HB3 LEU   282     -11.405  -8.025 -16.258  1.00   18.82         H  
ATOM   4566  CG  LEU   282     -11.703  -8.340 -14.157  1.00   15.72         C  
ATOM   4567  HG  LEU   282     -12.207  -9.045 -13.495  1.00   42.66         H  
ATOM   4568  CD1 LEU   282     -10.218  -8.319 -13.809  1.00   39.02         C  
ATOM   4569 HD11 LEU   282      -9.802  -9.318 -13.926  1.00   80.34         H  
ATOM   4570 HD12 LEU   282      -9.690  -7.635 -14.470  1.00   78.66         H  
ATOM   4571 HD13 LEU   282     -10.085  -7.999 -12.776  1.00   80.68         H  
ATOM   4572  CD2 LEU   282     -12.239  -6.931 -13.903  1.00   36.06         C  
ATOM   4573 HD21 LEU   282     -12.060  -6.648 -12.866  1.00   77.17         H  
ATOM   4574 HD22 LEU   282     -11.747  -6.216 -14.562  1.00   77.17         H  
ATOM   4575 HD23 LEU   282     -13.309  -6.908 -14.083  1.00   75.98         H  
ATOM   4576  C   LEU   282     -13.383  -9.015 -17.636  1.00   16.25         C  
ATOM   4577  O   LEU   282     -13.126 -10.031 -18.284  1.00   26.97         O  
ATOM   4578  N   VAL   283     -13.690  -7.850 -18.215  1.00   15.92         N  
ATOM   4579  H   VAL   283     -13.946  -7.086 -17.596  1.00   16.77         H  
ATOM   4580  CA  VAL   283     -13.753  -7.600 -19.670  1.00   22.94         C  
ATOM   4581  HA  VAL   283     -14.227  -8.454 -20.156  1.00   30.38         H  
ATOM   4582  CB  VAL   283     -14.632  -6.353 -19.931  1.00   34.50         C  
ATOM   4583  HB  VAL   283     -14.230  -5.516 -19.357  1.00   62.80         H  
ATOM   4584  CG1 VAL   283     -14.690  -5.929 -21.404  1.00   89.06         C  
ATOM   4585 HG11 VAL   283     -15.388  -5.099 -21.525  1.00  145.84         H  
ATOM   4586 HG12 VAL   283     -13.711  -5.590 -21.741  1.00  144.78         H  
ATOM   4587 HG13 VAL   283     -15.018  -6.765 -22.022  1.00  144.00         H  
ATOM   4588  CG2 VAL   283     -16.080  -6.598 -19.477  1.00   97.32         C  
ATOM   4589 HG21 VAL   283     -16.677  -5.701 -19.641  1.00  154.66         H  
ATOM   4590 HG22 VAL   283     -16.514  -7.425 -20.040  1.00  155.31         H  
ATOM   4591 HG23 VAL   283     -16.116  -6.836 -18.415  1.00  155.87         H  
ATOM   4592  C   VAL   283     -12.358  -7.439 -20.302  1.00   27.86         C  
ATOM   4593  O   VAL   283     -12.165  -7.755 -21.477  1.00   63.89         O  
ATOM   4594  N   ILE   284     -11.374  -6.971 -19.526  1.00   24.85         N  
ATOM   4595  H   ILE   284     -11.610  -6.795 -18.562  1.00   38.62         H  
ATOM   4596  CA  ILE   284     -10.006  -6.599 -19.949  1.00   30.46         C  
ATOM   4597  HA  ILE   284     -10.094  -6.085 -20.907  1.00   37.05         H  
ATOM   4598  CB  ILE   284      -9.400  -5.585 -18.948  1.00   31.29         C  
ATOM   4599  HB  ILE   284      -8.372  -5.391 -19.255  1.00   56.52         H  
ATOM   4600  CG2 ILE   284     -10.146  -4.242 -19.033  1.00   90.98         C  
ATOM   4601 HG21 ILE   284      -9.697  -3.521 -18.351  1.00  145.25         H  
ATOM   4602 HG22 ILE   284     -10.078  -3.846 -20.047  1.00  144.94         H  
ATOM   4603 HG23 ILE   284     -11.195  -4.367 -18.773  1.00  146.00         H  
ATOM   4604  CG1 ILE   284      -9.391  -6.129 -17.500  1.00   40.25         C  
ATOM   4605 HG12 ILE   284     -10.364  -5.967 -17.036  1.00   79.49         H  
ATOM   4606 HG13 ILE   284      -9.211  -7.199 -17.520  1.00   73.16         H  
ATOM   4607  CD1 ILE   284      -8.304  -5.512 -16.617  1.00   48.02         C  
ATOM   4608 HD11 ILE   284      -8.311  -6.006 -15.649  1.00   83.43         H  
ATOM   4609 HD12 ILE   284      -7.325  -5.666 -17.065  1.00   80.78         H  
ATOM   4610 HD13 ILE   284      -8.484  -4.449 -16.479  1.00   81.26         H  
ATOM   4611  C   ILE   284      -9.071  -7.802 -20.222  1.00   63.42         C  
ATOM   4612  O   ILE   284      -7.922  -7.834 -19.779  1.00  112.87         O  
ATOM   4613  N   GLN   285      -9.550  -8.802 -20.965  1.00   84.20         N  
ATOM   4614  H   GLN   285     -10.490  -8.692 -21.327  1.00   86.81         H  
ATOM   4615  CA  GLN   285      -8.858 -10.073 -21.221  1.00  149.44         C  
ATOM   4616  HA  GLN   285      -8.795 -10.607 -20.273  1.00  178.40         H  
ATOM   4617  CB  GLN   285      -9.689 -10.919 -22.202  1.00  233.80         C  
ATOM   4618  HB2 GLN   285      -9.997 -10.293 -23.042  1.00  263.48         H  
ATOM   4619  HB3 GLN   285      -9.072 -11.727 -22.600  1.00  302.25         H  
ATOM   4620  CG  GLN   285     -10.937 -11.533 -21.544  1.00  306.65         C  
ATOM   4621  HG2 GLN   285     -11.501 -10.766 -21.011  1.00  325.81         H  
ATOM   4622  HG3 GLN   285     -11.579 -11.940 -22.325  1.00  369.34         H  
ATOM   4623  CD  GLN   285     -10.565 -12.658 -20.581  1.00  442.49         C  
ATOM   4624  OE1 GLN   285     -10.462 -12.478 -19.376  1.00  567.10         O  
ATOM   4625  NE2 GLN   285     -10.298 -13.848 -21.078  1.00  546.67         N  
ATOM   4626 HE21 GLN   285     -10.360 -14.015 -22.071  1.00  527.48         H  
ATOM   4627 HE22 GLN   285     -10.018 -14.578 -20.443  1.00  717.62         H  
ATOM   4628  C   GLN   285      -7.414  -9.908 -21.731  1.00  165.22         C  
ATOM   4629  O   GLN   285      -7.130  -9.089 -22.610  1.00  165.40         O  
ATOM   4630  N   GLY   286      -6.498 -10.714 -21.185  1.00  228.90         N  
ATOM   4631  H   GLY   286      -6.801 -11.370 -20.477  1.00  270.84         H  
ATOM   4632  CA  GLY   286      -5.059 -10.645 -21.475  1.00  287.50         C  
ATOM   4633  HA2 GLY   286      -4.725  -9.613 -21.376  1.00  362.73         H  
ATOM   4634  HA3 GLY   286      -4.528 -11.242 -20.733  1.00  436.85         H  
ATOM   4635  C   GLY   286      -4.649 -11.161 -22.862  1.00  174.58         C  
ATOM   4636  O   GLY   286      -3.573 -10.818 -23.348  1.00  155.58         O  
ATOM   4637  N   ASP   287      -5.500 -11.949 -23.527  1.00  161.52         N  
ATOM   4638  H   ASP   287      -6.366 -12.195 -23.070  1.00  198.44         H  
ATOM   4639  CA  ASP   287      -5.209 -12.575 -24.829  1.00  172.79         C  
ATOM   4640  HA  ASP   287      -4.293 -13.160 -24.731  1.00  225.65         H  
ATOM   4641  CB  ASP   287      -6.366 -13.529 -25.170  1.00  298.23         C  
ATOM   4642  HB2 ASP   287      -6.545 -14.184 -24.315  1.00  380.63         H  
ATOM   4643  HB3 ASP   287      -7.271 -12.940 -25.334  1.00  395.54         H  
ATOM   4644  CG  ASP   287      -6.087 -14.414 -26.399  1.00  331.91         C  
ATOM   4645  OD1 ASP   287      -7.006 -14.583 -27.236  1.00  394.18         O  
ATOM   4646  OD2 ASP   287      -4.976 -14.987 -26.509  1.00  399.78         O  
ATOM   4647  C   ASP   287      -4.998 -11.556 -25.973  1.00  115.74         C  
ATOM   4648  O   ASP   287      -4.254 -11.817 -26.920  1.00  165.75         O  
ATOM   4649  N   GLU   288      -5.621 -10.377 -25.873  1.00   85.80         N  
ATOM   4650  H   GLU   288      -6.213 -10.235 -25.064  1.00   81.13         H  
ATOM   4651  CA  GLU   288      -5.496  -9.261 -26.828  1.00  138.26         C  
ATOM   4652  HA  GLU   288      -5.053  -9.643 -27.749  1.00  201.69         H  
ATOM   4653  CB  GLU   288      -6.902  -8.747 -27.206  1.00  208.32         C  
ATOM   4654  HB2 GLU   288      -6.806  -8.044 -28.035  1.00  291.52         H  
ATOM   4655  HB3 GLU   288      -7.495  -9.594 -27.553  1.00  251.62         H  
ATOM   4656  CG  GLU   288      -7.646  -8.054 -26.051  1.00  250.95         C  
ATOM   4657  HG2 GLU   288      -7.711  -8.749 -25.212  1.00  261.12         H  
ATOM   4658  HG3 GLU   288      -7.064  -7.189 -25.731  1.00  336.50         H  
ATOM   4659  CD  GLU   288      -9.072  -7.575 -26.399  1.00  348.66         C  
ATOM   4660  OE1 GLU   288      -9.553  -7.763 -27.544  1.00  447.70         O  
ATOM   4661  OE2 GLU   288      -9.725  -6.990 -25.498  1.00  454.09         O  
ATOM   4662  C   GLU   288      -4.542  -8.140 -26.346  1.00  143.45         C  
ATOM   4663  O   GLU   288      -4.528  -7.049 -26.925  1.00  252.19         O  
ATOM   4664  N   ARG   289      -3.761  -8.382 -25.279  1.00  103.38         N  
ATOM   4665  H   ARG   289      -3.781  -9.320 -24.892  1.00   85.80         H  
ATOM   4666  CA  ARG   289      -2.961  -7.371 -24.552  1.00  158.37         C  
ATOM   4667  HA  ARG   289      -2.964  -6.440 -25.123  1.00  226.90         H  
ATOM   4668  CB  ARG   289      -3.615  -7.086 -23.185  1.00  277.70         C  
ATOM   4669  HB2 ARG   289      -3.767  -8.022 -22.649  1.00  289.19         H  
ATOM   4670  HB3 ARG   289      -2.955  -6.454 -22.589  1.00  352.15         H  
ATOM   4671  CG  ARG   289      -4.954  -6.359 -23.358  1.00  398.88         C  
ATOM   4672  HG2 ARG   289      -4.773  -5.415 -23.874  1.00  454.31         H  
ATOM   4673  HG3 ARG   289      -5.622  -6.967 -23.963  1.00  377.65         H  
ATOM   4674  CD  ARG   289      -5.638  -6.073 -22.020  1.00  611.76         C  
ATOM   4675  HD2 ARG   289      -5.985  -7.004 -21.570  1.00  664.23         H  
ATOM   4676  HD3 ARG   289      -4.908  -5.620 -21.351  1.00  759.61         H  
ATOM   4677  NE  ARG   289      -6.758  -5.134 -22.199  1.00  701.93         N  
ATOM   4678  HE  ARG   289      -6.574  -4.166 -21.957  1.00  748.84         H  
ATOM   4679  CZ  ARG   289      -7.900  -5.360 -22.814  1.00  815.19         C  
ATOM   4680  NH1 ARG   289      -8.283  -6.549 -23.172  1.00  897.75         N  
ATOM   4681 HH11 ARG   289      -7.704  -7.349 -22.947  1.00  869.84         H  
ATOM   4682 HH12 ARG   289      -9.028  -6.657 -23.860  1.00 1055.40         H  
ATOM   4683  NH2 ARG   289      -8.686  -4.367 -23.106  1.00  950.74         N  
ATOM   4684 HH21 ARG   289      -8.393  -3.427 -22.892  1.00  981.22         H  
ATOM   4685 HH22 ARG   289      -9.541  -4.537 -23.609  1.00 1085.65         H  
ATOM   4686  C   ARG   289      -1.481  -7.746 -24.396  1.00  111.73         C  
ATOM   4687  O   ARG   289      -1.086  -8.903 -24.552  1.00  143.25         O  
ATOM   4688  N   MET   290      -0.659  -6.737 -24.100  1.00   97.90         N  
ATOM   4689  H   MET   290      -1.071  -5.825 -23.974  1.00  132.45         H  
ATOM   4690  CA  MET   290       0.794  -6.861 -23.917  1.00   90.73         C  
ATOM   4691  HA  MET   290       1.185  -7.459 -24.742  1.00   90.49         H  
ATOM   4692  CB  MET   290       1.451  -5.470 -24.006  1.00  161.36         C  
ATOM   4693  HB2 MET   290       2.532  -5.604 -24.057  1.00  226.75         H  
ATOM   4694  HB3 MET   290       1.133  -4.981 -24.928  1.00  210.83         H  
ATOM   4695  CG  MET   290       1.125  -4.555 -22.814  1.00  228.93         C  
ATOM   4696  HG2 MET   290       0.044  -4.418 -22.765  1.00  268.33         H  
ATOM   4697  HG3 MET   290       1.441  -5.042 -21.893  1.00  274.02         H  
ATOM   4698  SD  MET   290       1.894  -2.911 -22.865  1.00  385.93         S  
ATOM   4699  CE  MET   290       3.629  -3.344 -22.546  1.00  572.05         C  
ATOM   4700  HE1 MET   290       4.017  -3.965 -23.353  1.00  655.63         H  
ATOM   4701  HE2 MET   290       4.226  -2.434 -22.482  1.00  658.66         H  
ATOM   4702  HE3 MET   290       3.708  -3.887 -21.604  1.00  660.21         H  
ATOM   4703  C   MET   290       1.190  -7.565 -22.605  1.00   75.11         C  
ATOM   4704  O   MET   290       0.453  -7.552 -21.615  1.00   97.18         O  
ATOM   4705  N   HIE   291       2.408  -8.112 -22.577  1.00   73.98         N  
ATOM   4706  H   HIE   291       2.948  -8.095 -23.431  1.00   98.33         H  
ATOM   4707  CA  HIE   291       3.111  -8.509 -21.351  1.00   72.40         C  
ATOM   4708  HA  HIE   291       2.419  -9.015 -20.676  1.00   66.94         H  
ATOM   4709  CB  HIE   291       4.218  -9.503 -21.744  1.00   95.87         C  
ATOM   4710  HB2 HIE   291       3.756 -10.360 -22.235  1.00  115.68         H  
ATOM   4711  HB3 HIE   291       4.881  -9.029 -22.470  1.00  120.40         H  
ATOM   4712  CG  HIE   291       5.059 -10.019 -20.604  1.00  121.13         C  
ATOM   4713  ND1 HIE   291       6.374  -9.635 -20.323  1.00  165.24         N  
ATOM   4714  CE1 HIE   291       6.768 -10.398 -19.289  1.00  214.66         C  
ATOM   4715  HE1 HIE   291       7.753 -10.366 -18.835  1.00  290.74         H  
ATOM   4716  NE2 HIE   291       5.774 -11.217 -18.905  1.00  239.23         N  
ATOM   4717  HE2 HIE   291       5.837 -11.905 -18.161  1.00  336.17         H  
ATOM   4718  CD2 HIE   291       4.690 -10.997 -19.727  1.00  194.42         C  
ATOM   4719  HD2 HIE   291       3.739 -11.516 -19.710  1.00  274.18         H  
ATOM   4720  C   HIE   291       3.656  -7.254 -20.647  1.00   73.20         C  
ATOM   4721  O   HIE   291       4.575  -6.606 -21.156  1.00  107.19         O  
ATOM   4722  N   LEU   292       3.075  -6.866 -19.506  1.00   51.71         N  
ATOM   4723  H   LEU   292       2.341  -7.447 -19.119  1.00   46.75         H  
ATOM   4724  CA  LEU   292       3.421  -5.608 -18.820  1.00   50.77         C  
ATOM   4725  HA  LEU   292       3.290  -4.802 -19.541  1.00   62.47         H  
ATOM   4726  CB  LEU   292       2.461  -5.329 -17.643  1.00   39.21         C  
ATOM   4727  HB2 LEU   292       2.520  -6.147 -16.928  1.00   88.95         H  
ATOM   4728  HB3 LEU   292       2.811  -4.431 -17.134  1.00   63.51         H  
ATOM   4729  CG  LEU   292       0.977  -5.122 -18.003  1.00   23.88         C  
ATOM   4730  HG  LEU   292       0.597  -6.013 -18.502  1.00   65.09         H  
ATOM   4731  CD1 LEU   292       0.177  -4.899 -16.718  1.00   51.71         C  
ATOM   4732 HD11 LEU   292      -0.885  -4.847 -16.947  1.00   94.67         H  
ATOM   4733 HD12 LEU   292       0.346  -5.726 -16.031  1.00   95.91         H  
ATOM   4734 HD13 LEU   292       0.490  -3.972 -16.237  1.00   95.96         H  
ATOM   4735  CD2 LEU   292       0.741  -3.906 -18.903  1.00   74.40         C  
ATOM   4736 HD21 LEU   292       1.243  -4.042 -19.856  1.00  129.68         H  
ATOM   4737 HD22 LEU   292      -0.326  -3.790 -19.093  1.00  129.72         H  
ATOM   4738 HD23 LEU   292       1.121  -3.005 -18.421  1.00  129.37         H  
ATOM   4739  C   LEU   292       4.905  -5.515 -18.376  1.00   64.71         C  
ATOM   4740  O   LEU   292       5.486  -4.440 -18.544  1.00   83.64         O  
ATOM   4741  N   PRO   293       5.559  -6.583 -17.865  1.00   68.87         N  
ATOM   4742  CD  PRO   293       4.958  -7.817 -17.385  1.00   64.60         C  
ATOM   4743  HD2 PRO   293       4.992  -8.567 -18.172  1.00   73.35         H  
ATOM   4744  HD3 PRO   293       3.934  -7.682 -17.051  1.00   54.65         H  
ATOM   4745  CG  PRO   293       5.810  -8.259 -16.207  1.00   90.28         C  
ATOM   4746  HG2 PRO   293       5.757  -9.338 -16.059  1.00  124.32         H  
ATOM   4747  HG3 PRO   293       5.502  -7.727 -15.309  1.00   94.13         H  
ATOM   4748  CB  PRO   293       7.207  -7.809 -16.621  1.00  107.82         C  
ATOM   4749  HB2 PRO   293       7.669  -8.594 -17.220  1.00  134.68         H  
ATOM   4750  HB3 PRO   293       7.829  -7.590 -15.753  1.00  129.94         H  
ATOM   4751  CA  PRO   293       6.977  -6.553 -17.473  1.00   94.40         C  
ATOM   4752  HA  PRO   293       7.137  -5.675 -16.847  1.00  100.60         H  
ATOM   4753  C   PRO   293       8.000  -6.503 -18.629  1.00  121.84         C  
ATOM   4754  O   PRO   293       9.206  -6.512 -18.363  1.00  203.55         O  
ATOM   4755  N   SER   294       7.566  -6.509 -19.896  1.00  115.06         N  
ATOM   4756  H   SER   294       6.569  -6.506 -20.059  1.00  125.33         H  
ATOM   4757  CA  SER   294       8.450  -6.625 -21.072  1.00  149.54         C  
ATOM   4758  HA  SER   294       8.989  -7.564 -20.958  1.00  242.35         H  
ATOM   4759  CB  SER   294       7.622  -6.743 -22.363  1.00  209.30         C  
ATOM   4760  HB2 SER   294       8.297  -6.826 -23.215  1.00  251.21         H  
ATOM   4761  HB3 SER   294       7.022  -7.654 -22.320  1.00  254.28         H  
ATOM   4762  OG  SER   294       6.766  -5.633 -22.568  1.00  306.78         O  
ATOM   4763  HG  SER   294       5.932  -5.825 -22.093  1.00  375.82         H  
ATOM   4764  C   SER   294       9.498  -5.489 -21.194  1.00  105.86         C  
ATOM   4765  O   SER   294       9.248  -4.358 -20.758  1.00   80.36         O  
ATOM   4766  N   PRO   295      10.690  -5.765 -21.772  1.00  164.28         N  
ATOM   4767  CD  PRO   295      11.120  -7.060 -22.292  1.00  294.29         C  
ATOM   4768  HD2 PRO   295      10.366  -7.511 -22.936  1.00  324.68         H  
ATOM   4769  HD3 PRO   295      11.348  -7.725 -21.459  1.00  364.86         H  
ATOM   4770  CG  PRO   295      12.390  -6.792 -23.097  1.00  390.48         C  
ATOM   4771  HG2 PRO   295      12.128  -6.512 -24.119  1.00  438.87         H  
ATOM   4772  HG3 PRO   295      13.061  -7.651 -23.092  1.00  529.08         H  
ATOM   4773  CB  PRO   295      12.993  -5.593 -22.370  1.00  321.03         C  
ATOM   4774  HB2 PRO   295      13.678  -5.036 -23.011  1.00  336.62         H  
ATOM   4775  HB3 PRO   295      13.513  -5.937 -21.474  1.00  429.65         H  
ATOM   4776  CA  PRO   295      11.760  -4.776 -21.962  1.00  185.10         C  
ATOM   4777  HA  PRO   295      11.969  -4.273 -21.017  1.00  219.59         H  
ATOM   4778  C   PRO   295      11.409  -3.705 -23.013  1.00  133.99         C  
ATOM   4779  O   PRO   295      10.435  -3.832 -23.757  1.00  135.18         O  
ATOM   4780  N   THR   296      12.230  -2.648 -23.090  1.00  156.32         N  
ATOM   4781  H   THR   296      13.034  -2.645 -22.476  1.00  209.94         H  
ATOM   4782  CA  THR   296      12.036  -1.445 -23.943  1.00  172.24         C  
ATOM   4783  HA  THR   296      12.852  -0.771 -23.685  1.00  191.85         H  
ATOM   4784  CB  THR   296      12.211  -1.723 -25.454  1.00  257.43         C  
ATOM   4785  HB  THR   296      12.272  -0.763 -25.968  1.00  322.70         H  
ATOM   4786  CG2 THR   296      13.495  -2.497 -25.768  1.00  345.79         C  
ATOM   4787 HG21 THR   296      14.350  -1.975 -25.339  1.00  408.13         H  
ATOM   4788 HG22 THR   296      13.445  -3.507 -25.361  1.00  407.53         H  
ATOM   4789 HG23 THR   296      13.627  -2.554 -26.849  1.00  406.04         H  
ATOM   4790  OG1 THR   296      11.130  -2.440 -26.013  1.00  302.58         O  
ATOM   4791  HG1 THR   296      10.844  -3.084 -25.336  1.00  304.84         H  
ATOM   4792  C   THR   296      10.766  -0.631 -23.622  1.00  173.02         C  
ATOM   4793  O   THR   296      10.292   0.175 -24.425  1.00  234.76         O  
ATOM   4794  N   ASP   297      10.216  -0.819 -22.422  1.00  167.10         N  
ATOM   4795  H   ASP   297      10.643  -1.506 -21.821  1.00  158.61         H  
ATOM   4796  CA  ASP   297       9.115  -0.035 -21.856  1.00  231.45         C  
ATOM   4797  HA  ASP   297       8.380   0.161 -22.639  1.00  283.81         H  
ATOM   4798  CB  ASP   297       8.448  -0.898 -20.773  1.00  282.70         C  
ATOM   4799  HB2 ASP   297       8.167  -1.855 -21.218  1.00  292.83         H  
ATOM   4800  HB3 ASP   297       9.175  -1.093 -19.982  1.00  271.72         H  
ATOM   4801  CG  ASP   297       7.187  -0.282 -20.158  1.00  419.13         C  
ATOM   4802  OD1 ASP   297       6.539   0.578 -20.797  1.00  516.48         O  
ATOM   4803  OD2 ASP   297       6.864  -0.648 -19.007  1.00  525.22         O  
ATOM   4804  C   ASP   297       9.597   1.323 -21.293  1.00  253.69         C  
ATOM   4805  O   ASP   297      10.741   1.454 -20.851  1.00  212.86         O  
ATOM   4806  N   SER   298       8.720   2.331 -21.236  1.00  359.59         N  
ATOM   4807  H   SER   298       7.765   2.135 -21.521  1.00  415.19         H  
ATOM   4808  CA  SER   298       9.024   3.642 -20.636  1.00  443.48         C  
ATOM   4809  HA  SER   298       9.872   4.079 -21.162  1.00  425.01         H  
ATOM   4810  CB  SER   298       7.825   4.584 -20.800  1.00  631.12         C  
ATOM   4811  HB2 SER   298       7.594   4.699 -21.861  1.00  733.56         H  
ATOM   4812  HB3 SER   298       6.957   4.151 -20.300  1.00  716.16         H  
ATOM   4813  OG  SER   298       8.097   5.858 -20.233  1.00  712.10         O  
ATOM   4814  HG  SER   298       8.653   6.358 -20.864  1.00  777.13         H  
ATOM   4815  C   SER   298       9.403   3.519 -19.154  1.00  441.06         C  
ATOM   4816  O   SER   298      10.381   4.120 -18.711  1.00  466.37         O  
ATOM   4817  N   ASN   299       8.696   2.673 -18.395  1.00  442.57         N  
ATOM   4818  H   ASN   299       7.910   2.199 -18.818  1.00  449.77         H  
ATOM   4819  CA  ASN   299       8.992   2.412 -16.981  1.00  469.70         C  
ATOM   4820  HA  ASN   299       8.962   3.359 -16.443  1.00  571.95         H  
ATOM   4821  CB  ASN   299       7.902   1.497 -16.399  1.00  581.71         C  
ATOM   4822  HB2 ASN   299       8.001   0.507 -16.840  1.00  568.15         H  
ATOM   4823  HB3 ASN   299       8.056   1.399 -15.325  1.00  675.14         H  
ATOM   4824  CG  ASN   299       6.484   2.004 -16.628  1.00  699.18         C  
ATOM   4825  OD1 ASN   299       6.037   2.984 -16.052  1.00  828.55         O  
ATOM   4826  ND2 ASN   299       5.733   1.362 -17.485  1.00  725.33         N  
ATOM   4827 HD21 ASN   299       4.795   1.695 -17.670  1.00  841.45         H  
ATOM   4828 HD22 ASN   299       6.107   0.564 -18.001  1.00  663.70         H  
ATOM   4829  C   ASN   299      10.401   1.806 -16.772  1.00  336.50         C  
ATOM   4830  O   ASN   299      11.054   2.091 -15.767  1.00  366.60         O  
ATOM   4831  N   PHE   300      10.895   1.024 -17.740  1.00  236.48         N  
ATOM   4832  H   PHE   300      10.313   0.857 -18.548  1.00  232.77         H  
ATOM   4833  CA  PHE   300      12.274   0.522 -17.793  1.00  178.74         C  
ATOM   4834  HA  PHE   300      12.559   0.164 -16.802  1.00  189.53         H  
ATOM   4835  CB  PHE   300      12.327  -0.681 -18.754  1.00  204.33         C  
ATOM   4836  HB2 PHE   300      11.981  -1.566 -18.218  1.00  283.94         H  
ATOM   4837  HB3 PHE   300      11.628  -0.526 -19.573  1.00  285.24         H  
ATOM   4838  CG  PHE   300      13.687  -0.976 -19.362  1.00  152.61         C  
ATOM   4839  CD1 PHE   300      13.983  -0.533 -20.666  1.00  197.13         C  
ATOM   4840  HD1 PHE   300      13.251   0.030 -21.230  1.00  277.82         H  
ATOM   4841  CE1 PHE   300      15.239  -0.809 -21.236  1.00  246.26         C  
ATOM   4842  HE1 PHE   300      15.466  -0.467 -22.237  1.00  365.88         H  
ATOM   4843  CZ  PHE   300      16.204  -1.518 -20.500  1.00  248.04         C  
ATOM   4844  HZ  PHE   300      17.173  -1.724 -20.937  1.00  350.60         H  
ATOM   4845  CE2 PHE   300      15.915  -1.951 -19.194  1.00  227.83         C  
ATOM   4846  HE2 PHE   300      16.661  -2.492 -18.627  1.00  331.44         H  
ATOM   4847  CD2 PHE   300      14.656  -1.683 -18.626  1.00  181.58         C  
ATOM   4848  HD2 PHE   300      14.437  -2.017 -17.621  1.00  252.24         H  
ATOM   4849  C   PHE   300      13.282   1.628 -18.163  1.00  154.47         C  
ATOM   4850  O   PHE   300      14.288   1.795 -17.470  1.00  140.50         O  
ATOM   4851  N   TYR   301      13.007   2.438 -19.193  1.00  194.16         N  
ATOM   4852  H   TYR   301      12.178   2.251 -19.749  1.00  221.46         H  
ATOM   4853  CA  TYR   301      13.900   3.530 -19.612  1.00  248.04         C  
ATOM   4854  HA  TYR   301      14.888   3.103 -19.783  1.00  242.41         H  
ATOM   4855  CB  TYR   301      13.409   4.143 -20.934  1.00  354.72         C  
ATOM   4856  HB2 TYR   301      12.351   4.394 -20.837  1.00  391.47         H  
ATOM   4857  HB3 TYR   301      13.946   5.078 -21.100  1.00  433.19         H  
ATOM   4858  CG  TYR   301      13.628   3.283 -22.168  1.00  414.12         C  
ATOM   4859  CD1 TYR   301      14.926   2.834 -22.488  1.00  486.39         C  
ATOM   4860  HD1 TYR   301      15.756   3.080 -21.842  1.00  517.44         H  
ATOM   4861  CE1 TYR   301      15.155   2.079 -23.654  1.00  627.85         C  
ATOM   4862  HE1 TYR   301      16.152   1.734 -23.890  1.00  763.12         H  
ATOM   4863  CZ  TYR   301      14.082   1.786 -24.522  1.00  703.50         C  
ATOM   4864  OH  TYR   301      14.290   1.062 -25.656  1.00  925.44         O  
ATOM   4865  HH  TYR   301      15.233   0.889 -25.815  1.00 1005.48         H  
ATOM   4866  CE2 TYR   301      12.787   2.253 -24.216  1.00  667.67         C  
ATOM   4867  HE2 TYR   301      11.974   2.046 -24.896  1.00  836.57         H  
ATOM   4868  CD2 TYR   301      12.559   2.994 -23.039  1.00  520.64         C  
ATOM   4869  HD2 TYR   301      11.563   3.349 -22.813  1.00  574.45         H  
ATOM   4870  C   TYR   301      14.091   4.627 -18.545  1.00  277.33         C  
ATOM   4871  O   TYR   301      15.153   5.251 -18.501  1.00  316.78         O  
ATOM   4872  N   ARG   302      13.119   4.828 -17.643  1.00  296.42         N  
ATOM   4873  H   ARG   302      12.240   4.342 -17.794  1.00  302.34         H  
ATOM   4874  CA  ARG   302      13.245   5.715 -16.463  1.00  351.40         C  
ATOM   4875  HA  ARG   302      13.552   6.710 -16.792  1.00  426.66         H  
ATOM   4876  CB  ARG   302      11.882   5.825 -15.757  1.00  474.00         C  
ATOM   4877  HB2 ARG   302      11.521   4.817 -15.550  1.00  491.56         H  
ATOM   4878  HB3 ARG   302      12.004   6.342 -14.803  1.00  515.92         H  
ATOM   4879  CG  ARG   302      10.841   6.594 -16.590  1.00  639.21         C  
ATOM   4880  HG2 ARG   302      11.062   7.662 -16.562  1.00  692.39         H  
ATOM   4881  HG3 ARG   302      10.896   6.276 -17.628  1.00  687.49         H  
ATOM   4882  CD  ARG   302       9.423   6.349 -16.057  1.00  823.15         C  
ATOM   4883  HD2 ARG   302       9.372   5.348 -15.633  1.00  888.03         H  
ATOM   4884  HD3 ARG   302       9.207   7.070 -15.266  1.00  892.80         H  
ATOM   4885  NE  ARG   302       8.416   6.431 -17.130  1.00  984.70         N  
ATOM   4886  HE  ARG   302       8.749   6.399 -18.084  1.00 1012.42         H  
ATOM   4887  CZ  ARG   302       7.107   6.474 -16.983  1.00 1206.70         C  
ATOM   4888  NH1 ARG   302       6.522   6.474 -15.820  1.00 1322.74         N  
ATOM   4889 HH11 ARG   302       7.070   6.331 -14.975  1.00 1240.76         H  
ATOM   4890 HH12 ARG   302       5.522   6.479 -15.759  1.00 1571.49         H  
ATOM   4891  NH2 ARG   302       6.351   6.512 -18.040  1.00 1436.67         N  
ATOM   4892 HH21 ARG   302       6.793   6.444 -18.951  1.00 1449.50         H  
ATOM   4893 HH22 ARG   302       5.351   6.541 -17.959  1.00 1672.35         H  
ATOM   4894  C   ARG   302      14.314   5.242 -15.464  1.00  261.56         C  
ATOM   4895  O   ARG   302      14.912   6.071 -14.778  1.00  311.28         O  
ATOM   4896  N   ALA   303      14.563   3.931 -15.382  1.00  175.37         N  
ATOM   4897  H   ALA   303      14.030   3.314 -15.978  1.00  168.46         H  
ATOM   4898  CA  ALA   303      15.584   3.326 -14.520  1.00  137.12         C  
ATOM   4899  HA  ALA   303      15.774   3.984 -13.670  1.00  164.78         H  
ATOM   4900  CB  ALA   303      15.017   2.010 -13.973  1.00  157.25         C  
ATOM   4901  HB1 ALA   303      14.829   1.310 -14.789  1.00  195.12         H  
ATOM   4902  HB2 ALA   303      15.730   1.561 -13.280  1.00  197.66         H  
ATOM   4903  HB3 ALA   303      14.083   2.200 -13.442  1.00  197.77         H  
ATOM   4904  C   ALA   303      16.937   3.100 -15.232  1.00  112.83         C  
ATOM   4905  O   ALA   303      17.989   3.189 -14.592  1.00  109.93         O  
ATOM   4906  N   LEU   304      16.928   2.815 -16.542  1.00  141.34         N  
ATOM   4907  H   LEU   304      16.026   2.714 -16.993  1.00  164.16         H  
ATOM   4908  CA  LEU   304      18.122   2.481 -17.329  1.00  188.31         C  
ATOM   4909  HA  LEU   304      18.544   1.568 -16.906  1.00  185.06         H  
ATOM   4910  CB  LEU   304      17.701   2.183 -18.783  1.00  275.11         C  
ATOM   4911  HB2 LEU   304      16.975   1.367 -18.786  1.00  312.26         H  
ATOM   4912  HB3 LEU   304      17.210   3.071 -19.183  1.00  353.29         H  
ATOM   4913  CG  LEU   304      18.870   1.816 -19.722  1.00  320.46         C  
ATOM   4914  HG  LEU   304      19.626   2.599 -19.691  1.00  336.84         H  
ATOM   4915  CD1 LEU   304      19.523   0.487 -19.337  1.00  422.87         C  
ATOM   4916 HD11 LEU   304      19.974   0.558 -18.349  1.00  491.33         H  
ATOM   4917 HD12 LEU   304      18.779  -0.310 -19.337  1.00  486.89         H  
ATOM   4918 HD13 LEU   304      20.309   0.246 -20.052  1.00  487.20         H  
ATOM   4919  CD2 LEU   304      18.379   1.712 -21.164  1.00  410.75         C  
ATOM   4920 HD21 LEU   304      18.013   2.684 -21.491  1.00  477.65         H  
ATOM   4921 HD22 LEU   304      19.203   1.419 -21.816  1.00  472.48         H  
ATOM   4922 HD23 LEU   304      17.581   0.975 -21.239  1.00  475.45         H  
ATOM   4923  C   LEU   304      19.197   3.584 -17.262  1.00  219.61         C  
ATOM   4924  O   LEU   304      18.954   4.725 -17.660  1.00  266.40         O  
ATOM   4925  N   MET   305      20.395   3.221 -16.784  1.00  239.21         N  
ATOM   4926  H   MET   305      20.496   2.267 -16.468  1.00  247.49         H  
ATOM   4927  CA  MET   305      21.578   4.095 -16.654  1.00  286.42         C  
ATOM   4928  HA  MET   305      22.321   3.526 -16.094  1.00  302.92         H  
ATOM   4929  CB  MET   305      22.202   4.381 -18.038  1.00  459.37         C  
ATOM   4930  HB2 MET   305      21.483   4.920 -18.656  1.00  480.91         H  
ATOM   4931  HB3 MET   305      23.081   5.012 -17.909  1.00  529.25         H  
ATOM   4932  CG  MET   305      22.638   3.105 -18.773  1.00  614.53         C  
ATOM   4933  HG2 MET   305      23.431   2.622 -18.199  1.00  668.97         H  
ATOM   4934  HG3 MET   305      21.795   2.417 -18.816  1.00  645.56         H  
ATOM   4935  SD  MET   305      23.216   3.354 -20.477  1.00  860.99         S  
ATOM   4936  CE  MET   305      24.760   4.264 -20.189  1.00  938.94         C  
ATOM   4937  HE1 MET   305      25.415   3.683 -19.540  1.00  997.59         H  
ATOM   4938  HE2 MET   305      25.263   4.438 -21.141  1.00 1002.97         H
[truncated: 23,688 more chars]
