# Supplementary material for: Overcoming EGFRG724S-mediated osimertinib resistance through unique binding characteristics of second-generation EGFR inhibitors
Source: Nat Commun. 2018 Nov 7;9:4655. doi: 10.1038/s41467-018-07078-0 (PMC6220297; doi:10.1038/s41467-018-07078-0)
Supplement: Supplementary file 4 — Supplementary Data 2 [file 41467_2018_7078_MOESM4_ESM.txt]

ATOM      1  N   ALA     1      13.323   2.164  26.241  1.00 1298.34         N  
ATOM      2  H1  ALA     1      13.618   2.699  27.043  1.00 1349.67         H  
ATOM      3  H2  ALA     1      12.324   2.260  26.139  1.00 1357.22         H  
ATOM      4  H3  ALA     1      13.533   1.191  26.403  1.00 1366.84         H  
ATOM      5  CA  ALA     1      14.018   2.639  25.018  1.00 1167.32         C  
ATOM      6  HA  ALA     1      13.747   3.684  24.864  1.00 1399.08         H  
ATOM      7  CB  ALA     1      15.548   2.568  25.188  1.00 1300.48         C  
ATOM      8  HB1 ALA     1      15.865   1.534  25.339  1.00 1378.81         H  
ATOM      9  HB2 ALA     1      16.043   2.961  24.300  1.00 1369.91         H  
ATOM     10  HB3 ALA     1      15.856   3.166  26.047  1.00 1368.51         H  
ATOM     11  C   ALA     1      13.560   1.851  23.776  1.00  750.22         C  
ATOM     12  O   ALA     1      13.124   0.703  23.919  1.00  559.55         O  
ATOM     13  N   PRO     2      13.650   2.426  22.556  1.00  721.33         N  
ATOM     14  CD  PRO     2      14.021   3.808  22.272  1.00 1054.44         C  
ATOM     15  HD2 PRO     2      15.107   3.889  22.206  1.00 1157.07         H  
ATOM     16  HD3 PRO     2      13.634   4.503  23.018  1.00 1324.12         H  
ATOM     17  CG  PRO     2      13.401   4.122  20.914  1.00 1013.40         C  
ATOM     18  HG2 PRO     2      13.962   4.893  20.387  1.00 1075.36         H  
ATOM     19  HG3 PRO     2      12.359   4.419  21.044  1.00 1246.30         H  
ATOM     20  CB  PRO     2      13.467   2.780  20.190  1.00  688.40         C  
ATOM     21  HB2 PRO     2      14.451   2.671  19.731  1.00  620.82         H  
ATOM     22  HB3 PRO     2      12.685   2.699  19.435  1.00  791.12         H  
ATOM     23  CA  PRO     2      13.281   1.746  21.309  1.00  484.20         C  
ATOM     24  HA  PRO     2      12.226   1.474  21.363  1.00  447.29         H  
ATOM     25  C   PRO     2      14.116   0.484  21.032  1.00  268.87         C  
ATOM     26  O   PRO     2      15.294   0.415  21.390  1.00  311.67         O  
ATOM     27  N   ASN     3      13.526  -0.503  20.349  1.00  147.43         N  
ATOM     28  H   ASN     3      12.561  -0.389  20.077  1.00  186.17         H  
ATOM     29  CA  ASN     3      14.222  -1.720  19.918  1.00   74.59         C  
ATOM     30  HA  ASN     3      14.890  -2.043  20.719  1.00   97.85         H  
ATOM     31  CB  ASN     3      13.182  -2.839  19.710  1.00  117.44         C  
ATOM     32  HB2 ASN     3      12.578  -2.924  20.615  1.00  154.57         H  
ATOM     33  HB3 ASN     3      12.518  -2.589  18.884  1.00  185.84         H  
ATOM     34  CG  ASN     3      13.812  -4.200  19.438  1.00  185.16         C  
ATOM     35  OD1 ASN     3      14.949  -4.328  19.003  1.00  243.10         O  
ATOM     36  ND2 ASN     3      13.094  -5.269  19.689  1.00  305.36         N  
ATOM     37 HD21 ASN     3      13.511  -6.172  19.523  1.00  442.77         H  
ATOM     38 HD22 ASN     3      12.158  -5.183  20.054  1.00  335.32         H  
ATOM     39  C   ASN     3      15.092  -1.439  18.675  1.00   65.30         C  
ATOM     40  O   ASN     3      14.664  -1.628  17.535  1.00   64.82         O  
ATOM     41  N   GLN     4      16.328  -0.982  18.891  1.00   68.45         N  
ATOM     42  H   GLN     4      16.604  -0.805  19.849  1.00   77.31         H  
ATOM     43  CA  GLN     4      17.256  -0.593  17.819  1.00   71.11         C  
ATOM     44  HA  GLN     4      16.740   0.109  17.166  1.00   78.61         H  
ATOM     45  CB  GLN     4      18.481   0.113  18.429  1.00   97.56         C  
ATOM     46  HB2 GLN     4      19.005  -0.596  19.072  1.00  119.46         H  
ATOM     47  HB3 GLN     4      19.161   0.388  17.625  1.00  142.41         H  
ATOM     48  CG  GLN     4      18.180   1.380  19.255  1.00  165.22         C  
ATOM     49  HG2 GLN     4      17.539   1.124  20.098  1.00  235.69         H  
ATOM     50  HG3 GLN     4      19.121   1.741  19.670  1.00  222.11         H  
ATOM     51  CD  GLN     4      17.539   2.536  18.483  1.00  237.64         C  
ATOM     52  OE1 GLN     4      17.286   2.495  17.288  1.00  277.86         O  
ATOM     53  NE2 GLN     4      17.260   3.638  19.146  1.00  375.46         N  
ATOM     54 HE21 GLN     4      17.473   3.710  20.129  1.00  441.06         H  
ATOM     55 HE22 GLN     4      16.872   4.408  18.629  1.00  484.81         H  
ATOM     56  C   GLN     4      17.704  -1.762  16.919  1.00   56.98         C  
ATOM     57  O   GLN     4      18.137  -1.526  15.789  1.00   54.17         O  
ATOM     58  N   ALA     5      17.574  -3.013  17.377  1.00   56.18         N  
ATOM     59  H   ALA     5      17.214  -3.144  18.312  1.00   63.18         H  
ATOM     60  CA  ALA     5      17.811  -4.208  16.563  1.00   53.91         C  
ATOM     61  HA  ALA     5      18.718  -4.058  15.974  1.00   60.29         H  
ATOM     62  CB  ALA     5      18.050  -5.399  17.499  1.00   70.75         C  
ATOM     63  HB1 ALA     5      18.272  -6.289  16.908  1.00  102.64         H  
ATOM     64  HB2 ALA     5      18.898  -5.191  18.153  1.00  104.76         H  
ATOM     65  HB3 ALA     5      17.165  -5.590  18.107  1.00  103.31         H  
ATOM     66  C   ALA     5      16.656  -4.476  15.575  1.00   40.74         C  
ATOM     67  O   ALA     5      16.904  -4.741  14.398  1.00   43.11         O  
ATOM     68  N   LEU     6      15.398  -4.343  16.021  1.00   35.84         N  
ATOM     69  H   LEU     6      15.265  -4.145  17.007  1.00   41.43         H  
ATOM     70  CA  LEU     6      14.205  -4.427  15.164  1.00   30.69         C  
ATOM     71  HA  LEU     6      14.252  -5.355  14.591  1.00   35.04         H  
ATOM     72  CB  LEU     6      12.951  -4.464  16.061  1.00   36.87         C  
ATOM     73  HB2 LEU     6      12.993  -5.362  16.680  1.00   53.83         H  
ATOM     74  HB3 LEU     6      12.982  -3.598  16.720  1.00   51.43         H  
ATOM     75  CG  LEU     6      11.601  -4.432  15.317  1.00   49.91         C  
ATOM     76  HG  LEU     6      11.539  -3.531  14.709  1.00   87.89         H  
ATOM     77  CD1 LEU     6      11.400  -5.653  14.420  1.00   81.79         C  
ATOM     78 HD11 LEU     6      11.488  -6.569  15.005  1.00  127.77         H  
ATOM     79 HD12 LEU     6      10.412  -5.613  13.963  1.00  129.03         H  
ATOM     80 HD13 LEU     6      12.142  -5.659  13.623  1.00  124.28         H  
ATOM     81  CD2 LEU     6      10.459  -4.387  16.332  1.00   93.58         C  
ATOM     82 HD21 LEU     6      10.573  -3.514  16.973  1.00  142.75         H  
ATOM     83 HD22 LEU     6       9.504  -4.313  15.810  1.00  143.13         H  
ATOM     84 HD23 LEU     6      10.465  -5.288  16.946  1.00  141.28         H  
ATOM     85  C   LEU     6      14.147  -3.262  14.161  1.00   24.34         C  
ATOM     86  O   LEU     6      13.910  -3.474  12.973  1.00   25.44         O  
ATOM     87  N   LEU     7      14.403  -2.038  14.635  1.00   22.29         N  
ATOM     88  H   LEU     7      14.557  -1.941  15.634  1.00   25.93         H  
ATOM     89  CA  LEU     7      14.443  -0.825  13.809  1.00   19.48         C  
ATOM     90  HA  LEU     7      13.569  -0.825  13.158  1.00   20.02         H  
ATOM     91  CB  LEU     7      14.374   0.413  14.722  1.00   21.01         C  
ATOM     92  HB2 LEU     7      15.243   0.400  15.381  1.00   25.58         H  
ATOM     93  HB3 LEU     7      14.446   1.300  14.094  1.00   23.74         H  
ATOM     94  CG  LEU     7      13.098   0.546  15.575  1.00   23.05         C  
ATOM     95  HG  LEU     7      12.914  -0.370  16.133  1.00   39.29         H  
ATOM     96  CD1 LEU     7      13.265   1.691  16.574  1.00   49.10         C  
ATOM     97 HD11 LEU     7      12.367   1.780  17.185  1.00   91.65         H  
ATOM     98 HD12 LEU     7      14.117   1.491  17.223  1.00   83.61         H  
ATOM     99 HD13 LEU     7      13.431   2.628  16.043  1.00   90.12         H  
ATOM    100  CD2 LEU     7      11.872   0.842  14.715  1.00   31.46         C  
ATOM    101 HD21 LEU     7      11.642  -0.017  14.088  1.00   67.67         H  
ATOM    102 HD22 LEU     7      11.017   1.047  15.357  1.00   66.72         H  
ATOM    103 HD23 LEU     7      12.065   1.708  14.086  1.00   65.08         H  
ATOM    104  C   LEU     7      15.682  -0.748  12.889  1.00   19.35         C  
ATOM    105  O   LEU     7      15.702   0.068  11.968  1.00   20.09         O  
ATOM    106  N   ARG     8      16.702  -1.589  13.131  1.00   21.37         N  
ATOM    107  H   ARG     8      16.582  -2.212  13.917  1.00   24.27         H  
ATOM    108  CA  ARG     8      17.991  -1.663  12.415  1.00   23.70         C  
ATOM    109  HA  ARG     8      18.655  -2.307  12.995  1.00   28.13         H  
ATOM    110  CB  ARG     8      17.811  -2.336  11.039  1.00   26.43         C  
ATOM    111  HB2 ARG     8      17.065  -1.792  10.463  1.00   27.45         H  
ATOM    112  HB3 ARG     8      18.760  -2.297  10.502  1.00   32.81         H  
ATOM    113  CG  ARG     8      17.370  -3.802  11.146  1.00   34.05         C  
ATOM    114  HG2 ARG     8      18.110  -4.365  11.717  1.00   43.90         H  
ATOM    115  HG3 ARG     8      16.406  -3.861  11.651  1.00   37.61         H  
ATOM    116  CD  ARG     8      17.237  -4.413   9.748  1.00   44.14         C  
ATOM    117  HD2 ARG     8      16.519  -3.822   9.176  1.00   88.25         H  
ATOM    118  HD3 ARG     8      18.207  -4.369   9.249  1.00   89.96         H  
ATOM    119  NE  ARG     8      16.773  -5.811   9.810  1.00   41.33         N  
ATOM    120  HE  ARG     8      16.592  -6.200  10.722  1.00   83.99         H  
ATOM    121  CZ  ARG     8      16.520  -6.587   8.773  1.00   43.03         C  
ATOM    122  NH1 ARG     8      16.722  -6.217   7.545  1.00   46.07         N  
ATOM    123 HH11 ARG     8      17.130  -5.322   7.347  1.00   87.42         H  
ATOM    124 HH12 ARG     8      16.490  -6.886   6.816  1.00   49.43         H  
ATOM    125  NH2 ARG     8      16.038  -7.783   8.917  1.00  103.00         N  
ATOM    126 HH21 ARG     8      15.855  -8.171   9.827  1.00  184.63         H  
ATOM    127 HH22 ARG     8      15.827  -8.302   8.065  1.00  108.27         H  
ATOM    128  C   ARG     8      18.707  -0.306  12.349  1.00   22.86         C  
ATOM    129  O   ARG     8      18.774   0.343  11.303  1.00   24.55         O  
ATOM    130  N   ILE     9      19.234   0.133  13.493  1.00   23.58         N  
ATOM    131  H   ILE     9      19.091  -0.430  14.323  1.00   26.68         H  
ATOM    132  CA  ILE     9      19.993   1.389  13.614  1.00   23.40         C  
ATOM    133  HA  ILE     9      19.333   2.183  13.274  1.00   22.43         H  
ATOM    134  CB  ILE     9      20.322   1.692  15.094  1.00   28.70         C  
ATOM    135  HB  ILE     9      19.381   1.647  15.643  1.00   41.98         H  
ATOM    136  CG2 ILE     9      21.284   0.656  15.707  1.00  106.99         C  
ATOM    137 HG21 ILE     9      20.901  -0.354  15.557  1.00  170.23         H  
ATOM    138 HG22 ILE     9      22.271   0.733  15.251  1.00  164.15         H  
ATOM    139 HG23 ILE     9      21.383   0.819  16.779  1.00  162.77         H  
ATOM    140  CG1 ILE     9      20.877   3.127  15.241  1.00   43.72         C  
ATOM    141 HG12 ILE     9      21.865   3.192  14.783  1.00  109.94         H  
ATOM    142 HG13 ILE     9      20.213   3.814  14.714  1.00   79.43         H  
ATOM    143  CD1 ILE     9      20.984   3.607  16.694  1.00   58.49         C  
ATOM    144 HD11 ILE     9      21.741   3.036  17.230  1.00   97.25         H  
ATOM    145 HD12 ILE     9      21.272   4.658  16.705  1.00   94.10         H  
ATOM    146 HD13 ILE     9      20.023   3.498  17.195  1.00   96.37         H  
ATOM    147  C   ILE     9      21.231   1.429  12.696  1.00   24.27         C  
ATOM    148  O   ILE     9      21.979   0.455  12.579  1.00   30.27         O  
ATOM    149  N   LEU    10      21.444   2.580  12.054  1.00   23.06         N  
ATOM    150  H   LEU    10      20.743   3.307  12.163  1.00   23.58         H  
ATOM    151  CA  LEU    10      22.538   2.886  11.130  1.00   24.38         C  
ATOM    152  HA  LEU    10      23.338   2.156  11.255  1.00   31.40         H  
ATOM    153  CB  LEU    10      22.022   2.832   9.677  1.00   28.17         C  
ATOM    154  HB2 LEU    10      21.162   3.500   9.604  1.00   72.59         H  
ATOM    155  HB3 LEU    10      22.792   3.226   9.012  1.00   48.89         H  
ATOM    156  CG  LEU    10      21.609   1.436   9.172  1.00   35.86         C  
ATOM    157  HG  LEU    10      20.965   0.950   9.901  1.00   80.12         H  
ATOM    158  CD1 LEU    10      20.823   1.574   7.870  1.00   54.13         C  
ATOM    159 HD11 LEU    10      20.540   0.589   7.498  1.00   92.80         H  
ATOM    160 HD12 LEU    10      19.915   2.144   8.060  1.00   92.13         H  
ATOM    161 HD13 LEU    10      21.420   2.092   7.120  1.00   91.45         H  
ATOM    162  CD2 LEU    10      22.823   0.542   8.911  1.00   70.35         C  
ATOM    163 HD21 LEU    10      23.485   1.007   8.181  1.00  114.51         H  
ATOM    164 HD22 LEU    10      23.369   0.379   9.839  1.00  118.32         H  
ATOM    165 HD23 LEU    10      22.490  -0.427   8.539  1.00  121.32         H  
ATOM    166  C   LEU    10      23.121   4.278  11.428  1.00   25.65         C  
ATOM    167  O   LEU    10      22.394   5.213  11.775  1.00   28.31         O  
ATOM    168  N   LYS    11      24.438   4.426  11.251  1.00   29.32         N  
ATOM    169  H   LYS    11      24.966   3.615  10.960  1.00   32.25         H  
ATOM    170  CA  LYS    11      25.126   5.728  11.246  1.00   32.80         C  
ATOM    171  HA  LYS    11      24.720   6.355  12.042  1.00   37.96         H  
ATOM    172  CB  LYS    11      26.632   5.533  11.489  1.00   40.57         C  
ATOM    173  HB2 LYS    11      27.022   4.828  10.754  1.00   65.38         H  
ATOM    174  HB3 LYS    11      27.133   6.490  11.340  1.00   74.50         H  
ATOM    175  CG  LYS    11      26.971   5.024  12.899  1.00   59.52         C  
ATOM    176  HG2 LYS    11      26.719   5.795  13.630  1.00  107.17         H  
ATOM    177  HG3 LYS    11      26.377   4.136  13.120  1.00   92.81         H  
ATOM    178  CD  LYS    11      28.456   4.651  13.038  1.00   87.72         C  
ATOM    179  HD2 LYS    11      28.625   4.284  14.052  1.00  106.35         H  
ATOM    180  HD3 LYS    11      28.681   3.843  12.339  1.00  134.08         H  
ATOM    181  CE  LYS    11      29.396   5.835  12.766  1.00  161.91         C  
ATOM    182  HE2 LYS    11      29.210   6.211  11.755  1.00  213.18         H  
ATOM    183  HE3 LYS    11      29.166   6.637  13.473  1.00  218.50         H  
ATOM    184  NZ  LYS    11      30.822   5.438  12.890  1.00  262.25         N  
ATOM    185  HZ1 LYS    11      31.433   6.225  12.718  1.00  325.82         H  
ATOM    186  HZ2 LYS    11      31.028   5.087  13.815  1.00  327.94         H  
ATOM    187  HZ3 LYS    11      31.058   4.718  12.220  1.00  324.14         H  
ATOM    188  C   LYS    11      24.903   6.459   9.919  1.00   28.75         C  
ATOM    189  O   LYS    11      24.713   5.832   8.876  1.00   25.66         O  
ATOM    190  N   GLU    12      25.044   7.783   9.932  1.00   32.46         N  
ATOM    191  H   GLU    12      25.195   8.232  10.824  1.00   38.29         H  
ATOM    192  CA  GLU    12      25.037   8.631   8.724  1.00   32.44         C  
ATOM    193  HA  GLU    12      24.108   8.446   8.183  1.00   33.07         H  
ATOM    194  CB  GLU    12      25.040  10.115   9.138  1.00   42.80         C  
ATOM    195  HB2 GLU    12      24.865  10.720   8.248  1.00   61.83         H  
ATOM    196  HB3 GLU    12      24.213  10.286   9.829  1.00   97.83         H  
ATOM    197  CG  GLU    12      26.350  10.571   9.806  1.00   76.65         C  
ATOM    198  HG2 GLU    12      26.564   9.913  10.651  1.00  127.50         H  
ATOM    199  HG3 GLU    12      27.171  10.474   9.092  1.00  102.02         H  
ATOM    200  CD  GLU    12      26.288  12.033  10.297  1.00  152.47         C  
ATOM    201  OE1 GLU    12      25.744  12.912   9.585  1.00  239.69         O  
ATOM    202  OE2 GLU    12      26.814  12.320  11.401  1.00  230.72         O  
ATOM    203  C   GLU    12      26.189   8.324   7.736  1.00   29.69         C  
ATOM    204  O   GLU    12      26.182   8.803   6.603  1.00   33.71         O  
ATOM    205  N   THR    13      27.175   7.518   8.145  1.00   29.46         N  
ATOM    206  H   THR    13      27.164   7.199   9.103  1.00   32.88         H  
ATOM    207  CA  THR    13      28.257   6.982   7.300  1.00   30.99         C  
ATOM    208  HA  THR    13      28.568   7.753   6.596  1.00   35.54         H  
ATOM    209  CB  THR    13      29.475   6.627   8.174  1.00   39.35         C  
ATOM    210  HB  THR    13      30.205   6.076   7.579  1.00   44.75         H  
ATOM    211  CG2 THR    13      30.154   7.887   8.716  1.00   50.57         C  
ATOM    212 HG21 THR    13      30.471   8.519   7.886  1.00   82.84         H  
ATOM    213 HG22 THR    13      29.468   8.447   9.352  1.00   80.18         H  
ATOM    214 HG23 THR    13      31.032   7.605   9.297  1.00   82.54         H  
ATOM    215  OG1 THR    13      29.108   5.853   9.297  1.00   41.05         O  
ATOM    216  HG1 THR    13      29.027   4.917   9.005  1.00   43.36         H  
ATOM    217  C   THR    13      27.848   5.761   6.458  1.00   27.05         C  
ATOM    218  O   THR    13      28.546   5.432   5.498  1.00   31.41         O  
ATOM    219  N   GLU    14      26.731   5.088   6.770  1.00   23.42         N  
ATOM    220  H   GLU    14      26.180   5.410   7.559  1.00   24.70         H  
ATOM    221  CA  GLU    14      26.304   3.842   6.097  1.00   22.16         C  
ATOM    222  HA  GLU    14      27.181   3.345   5.680  1.00   26.68         H  
ATOM    223  CB  GLU    14      25.668   2.882   7.120  1.00   25.55         C  
ATOM    224  HB2 GLU    14      24.696   3.273   7.424  1.00   25.50         H  
ATOM    225  HB3 GLU    14      25.499   1.924   6.626  1.00   28.84         H  
ATOM    226  CG  GLU    14      26.509   2.628   8.382  1.00   34.84         C  
ATOM    227  HG2 GLU    14      26.361   3.468   9.061  1.00   40.62         H  
ATOM    228  HG3 GLU    14      26.126   1.738   8.887  1.00   50.46         H  
ATOM    229  CD  GLU    14      28.015   2.458   8.095  1.00   52.51         C  
ATOM    230  OE1 GLU    14      28.827   3.245   8.640  1.00   93.54         O  
ATOM    231  OE2 GLU    14      28.393   1.537   7.332  1.00  102.23         O  
ATOM    232  C   GLU    14      25.338   4.057   4.914  1.00   18.20         C  
ATOM    233  O   GLU    14      25.081   3.125   4.146  1.00   20.41         O  
ATOM    234  N   PHE    15      24.801   5.270   4.759  1.00   16.87         N  
ATOM    235  H   PHE    15      25.083   5.996   5.404  1.00   19.70         H  
ATOM    236  CA  PHE    15      23.829   5.644   3.724  1.00   15.01         C  
ATOM    237  HA  PHE    15      24.032   5.046   2.837  1.00   15.39         H  
ATOM    238  CB  PHE    15      22.400   5.332   4.212  1.00   14.69         C  
ATOM    239  HB2 PHE    15      21.727   5.358   3.356  1.00   15.50         H  
ATOM    240  HB3 PHE    15      22.365   4.317   4.605  1.00   16.45         H  
ATOM    241  CG  PHE    15      21.863   6.286   5.267  1.00   15.62         C  
ATOM    242  CD1 PHE    15      22.229   6.126   6.617  1.00   19.04         C  
ATOM    243  HD1 PHE    15      22.880   5.315   6.911  1.00   23.33         H  
ATOM    244  CE1 PHE    15      21.759   7.028   7.586  1.00   22.18         C  
ATOM    245  HE1 PHE    15      22.056   6.906   8.618  1.00   28.66         H  
ATOM    246  CZ  PHE    15      20.913   8.088   7.214  1.00   22.35         C  
ATOM    247  HZ  PHE    15      20.555   8.783   7.961  1.00   27.75         H  
ATOM    248  CE2 PHE    15      20.533   8.243   5.870  1.00   21.55         C  
ATOM    249  HE2 PHE    15      19.878   9.056   5.584  1.00   27.94         H  
ATOM    250  CD2 PHE    15      21.009   7.345   4.897  1.00   18.08         C  
ATOM    251  HD2 PHE    15      20.721   7.473   3.863  1.00   21.69         H  
ATOM    252  C   PHE    15      23.960   7.125   3.324  1.00   16.32         C  
ATOM    253  O   PHE    15      24.548   7.924   4.058  1.00   20.72         O  
ATOM    254  N   LYS    16      23.386   7.506   2.175  1.00   15.92         N  
ATOM    255  H   LYS    16      22.942   6.784   1.612  1.00   15.86         H  
ATOM    256  CA  LYS    16      23.284   8.907   1.720  1.00   18.77         C  
ATOM    257  HA  LYS    16      23.193   9.535   2.608  1.00   22.66         H  
ATOM    258  CB  LYS    16      24.573   9.343   0.991  1.00   24.69         C  
ATOM    259  HB2 LYS    16      24.495  10.405   0.753  1.00   56.38         H  
ATOM    260  HB3 LYS    16      25.416   9.222   1.675  1.00   64.49         H  
ATOM    261  CG  LYS    16      24.878   8.570  -0.306  1.00   54.74         C  
ATOM    262  HG2 LYS    16      24.953   7.504  -0.087  1.00  114.91         H  
ATOM    263  HG3 LYS    16      24.074   8.729  -1.025  1.00  106.14         H  
ATOM    264  CD  LYS    16      26.199   9.052  -0.922  1.00   66.08         C  
ATOM    265  HD2 LYS    16      26.132  10.122  -1.127  1.00   92.97         H  
ATOM    266  HD3 LYS    16      27.011   8.876  -0.214  1.00   98.32         H  
ATOM    267  CE  LYS    16      26.487   8.300  -2.228  1.00  133.75         C  
ATOM    268  HE2 LYS    16      26.522   7.227  -2.015  1.00  202.19         H  
ATOM    269  HE3 LYS    16      25.661   8.480  -2.923  1.00  193.75         H  
ATOM    270  NZ  LYS    16      27.769   8.737  -2.843  1.00  171.56         N  
ATOM    271  HZ1 LYS    16      27.954   8.232  -3.700  1.00  211.68         H  
ATOM    272  HZ2 LYS    16      27.752   9.723  -3.068  1.00  208.84         H  
ATOM    273  HZ3 LYS    16      28.550   8.576  -2.220  1.00  211.87         H  
ATOM    274  C   LYS    16      22.034   9.167   0.876  1.00   17.74         C  
ATOM    275  O   LYS    16      21.649   8.331   0.059  1.00   18.25         O  
ATOM    276  N   LYS    17      21.423  10.343   1.055  1.00   19.77         N  
ATOM    277  H   LYS    17      21.836  10.969   1.730  1.00   23.66         H  
ATOM    278  CA  LYS    17      20.338  10.875   0.206  1.00   19.93         C  
ATOM    279  HA  LYS    17      19.664  10.061  -0.070  1.00   18.23         H  
ATOM    280  CB  LYS    17      19.531  11.939   0.977  1.00   23.65         C  
ATOM    281  HB2 LYS    17      20.201  12.750   1.268  1.00   34.14         H  
ATOM    282  HB3 LYS    17      18.766  12.349   0.314  1.00   28.09         H  
ATOM    283  CG  LYS    17      18.839  11.363   2.226  1.00   27.27         C  
ATOM    284  HG2 LYS    17      18.194  10.543   1.913  1.00   32.22         H  
ATOM    285  HG3 LYS    17      19.582  10.962   2.915  1.00   38.30         H  
ATOM    286  CD  LYS    17      17.970  12.395   2.965  1.00   33.52         C  
ATOM    287  HD2 LYS    17      17.211  12.755   2.275  1.00   44.61         H  
ATOM    288  HD3 LYS    17      17.454  11.897   3.787  1.00   49.05         H  
ATOM    289  CE  LYS    17      18.720  13.618   3.515  1.00   45.07         C  
ATOM    290  HE2 LYS    17      19.216  14.141   2.692  1.00   84.31         H  
ATOM    291  HE3 LYS    17      17.978  14.303   3.937  1.00   80.25         H  
ATOM    292  NZ  LYS    17      19.705  13.252   4.567  1.00   65.22         N  
ATOM    293  HZ1 LYS    17      20.472  12.714   4.190  1.00  103.20         H  
ATOM    294  HZ2 LYS    17      20.093  14.077   5.005  1.00  100.07         H  
ATOM    295  HZ3 LYS    17      19.265  12.690   5.294  1.00  102.36         H  
ATOM    296  C   LYS    17      20.912  11.462  -1.091  1.00   22.74         C  
ATOM    297  O   LYS    17      22.012  12.017  -1.081  1.00   30.74         O  
ATOM    298  N   ILE    18      20.170  11.349  -2.195  1.00   21.57         N  
ATOM    299  H   ILE    18      19.286  10.857  -2.116  1.00   21.05         H  
ATOM    300  CA  ILE    18      20.600  11.778  -3.540  1.00   25.18         C  
ATOM    301  HA  ILE    18      21.563  12.284  -3.462  1.00   29.48         H  
ATOM    302  CB  ILE    18      20.829  10.537  -4.442  1.00   26.16         C  
ATOM    303  HB  ILE    18      19.984   9.858  -4.322  1.00   25.00         H  
ATOM    304  CG2 ILE    18      20.926  10.890  -5.938  1.00   37.08         C  
ATOM    305 HG21 ILE    18      21.101   9.993  -6.530  1.00   66.52         H  
ATOM    306 HG22 ILE    18      19.990  11.320  -6.289  1.00   69.87         H  
ATOM    307 HG23 ILE    18      21.740  11.597  -6.108  1.00   68.40         H  
ATOM    308  CG1 ILE    18      22.116   9.815  -3.972  1.00   29.69         C  
ATOM    309 HG12 ILE    18      22.979  10.455  -4.162  1.00   56.80         H  
ATOM    310 HG13 ILE    18      22.063   9.644  -2.897  1.00   62.13         H  
ATOM    311  CD1 ILE    18      22.366   8.450  -4.618  1.00   48.73         C  
ATOM    312 HD11 ILE    18      22.599   8.557  -5.677  1.00   89.63         H  
ATOM    313 HD12 ILE    18      23.217   7.986  -4.125  1.00   92.56         H  
ATOM    314 HD13 ILE    18      21.493   7.812  -4.495  1.00   91.53         H  
ATOM    315  C   ILE    18      19.646  12.832  -4.125  1.00   27.69         C  
ATOM    316  O   ILE    18      20.091  13.945  -4.415  1.00   36.31         O  
ATOM    317  N   LYS    19      18.347  12.522  -4.260  1.00   24.63         N  
ATOM    318  H   LYS    19      18.047  11.605  -3.948  1.00   22.42         H  
ATOM    319  CA  LYS    19      17.313  13.429  -4.812  1.00   27.45         C  
ATOM    320  HA  LYS    19      17.605  14.462  -4.612  1.00   32.10         H  
ATOM    321  CB  LYS    19      17.181  13.249  -6.341  1.00   33.20         C  
ATOM    322  HB2 LYS    19      17.120  12.186  -6.577  1.00   58.48         H  
ATOM    323  HB3 LYS    19      16.252  13.718  -6.672  1.00   58.95         H  
ATOM    324  CG  LYS    19      18.333  13.891  -7.133  1.00   60.24         C  
ATOM    325  HG2 LYS    19      18.371  14.956  -6.901  1.00  112.23         H  
ATOM    326  HG3 LYS    19      19.278  13.436  -6.844  1.00  107.69         H  
ATOM    327  CD  LYS    19      18.160  13.711  -8.646  1.00   73.82         C  
ATOM    328  HD2 LYS    19      18.156  12.646  -8.886  1.00   97.61         H  
ATOM    329  HD3 LYS    19      17.213  14.153  -8.961  1.00  104.27         H  
ATOM    330  CE  LYS    19      19.318  14.398  -9.380  1.00  138.53         C  
ATOM    331  HE2 LYS    19      19.289  15.469  -9.159  1.00  193.46         H  
ATOM    332  HE3 LYS    19      20.263  14.001  -8.997  1.00  205.06         H  
ATOM    333  NZ  LYS    19      19.244  14.178 -10.846  1.00  181.58         N  
ATOM    334  HZ1 LYS    19      19.338  13.185 -11.068  1.00  223.84         H  
ATOM    335  HZ2 LYS    19      18.368  14.502 -11.229  1.00  227.03         H  
ATOM    336  HZ3 LYS    19      19.993  14.658 -11.325  1.00  223.93         H  
ATOM    337  C   LYS    19      15.951  13.224  -4.143  1.00   24.40         C  
ATOM    338  O   LYS    19      15.605  12.105  -3.764  1.00   23.04         O  
ATOM    339  N   VAL    20      15.164  14.296  -4.033  1.00   26.27         N  
ATOM    340  H   VAL    20      15.518  15.172  -4.390  1.00   30.90         H  
ATOM    341  CA  VAL    20      13.771  14.265  -3.545  1.00   24.43         C  
ATOM    342  HA  VAL    20      13.740  13.710  -2.606  1.00   22.98         H  
ATOM    343  CB  VAL    20      13.252  15.692  -3.259  1.00   28.50         C  
ATOM    344  HB  VAL    20      13.397  16.309  -4.147  1.00   40.41         H  
ATOM    345  CG1 VAL    20      11.762  15.725  -2.891  1.00   63.06         C  
ATOM    346 HG11 VAL    20      11.154  15.462  -3.756  1.00  107.30         H  
ATOM    347 HG12 VAL    20      11.560  15.030  -2.075  1.00  107.76         H  
ATOM    348 HG13 VAL    20      11.476  16.731  -2.580  1.00  103.01         H  
ATOM    349  CG2 VAL    20      14.022  16.330  -2.098  1.00   47.94         C  
ATOM    350 HG21 VAL    20      15.090  16.354  -2.312  1.00   86.63         H  
ATOM    351 HG22 VAL    20      13.681  17.355  -1.945  1.00   89.25         H  
ATOM    352 HG23 VAL    20      13.849  15.760  -1.186  1.00   84.77         H  
ATOM    353  C   VAL    20      12.860  13.553  -4.553  1.00   23.70         C  
ATOM    354  O   VAL    20      12.888  13.856  -5.747  1.00   29.37         O  
ATOM    355  N   LEU    21      12.027  12.632  -4.063  1.00   20.95         N  
ATOM    356  H   LEU    21      12.068  12.448  -3.067  1.00   20.73         H  
ATOM    357  CA  LEU    21      10.940  11.991  -4.815  1.00   21.49         C  
ATOM    358  HA  LEU    21      11.168  12.014  -5.881  1.00   23.88         H  
ATOM    359  CB  LEU    21      10.823  10.522  -4.368  1.00   18.97         C  
ATOM    360  HB2 LEU    21      10.669  10.500  -3.289  1.00   21.67         H  
ATOM    361  HB3 LEU    21       9.942  10.084  -4.838  1.00   22.39         H  
ATOM    362  CG  LEU    21      12.048   9.654  -4.721  1.00   17.45         C  
ATOM    363  HG  LEU    21      12.962  10.148  -4.392  1.00   22.04         H  
ATOM    364  CD1 LEU    21      11.947   8.316  -3.994  1.00   18.95         C  
ATOM    365 HD11 LEU    21      12.764   7.661  -4.291  1.00   46.81         H  
ATOM    366 HD12 LEU    21      12.003   8.473  -2.919  1.00   48.14         H  
ATOM    367 HD13 LEU    21      10.999   7.843  -4.238  1.00   48.38         H  
ATOM    368  CD2 LEU    21      12.144   9.389  -6.225  1.00   22.04         C  
ATOM    369 HD21 LEU    21      11.218   8.941  -6.584  1.00   51.12         H  
ATOM    370 HD22 LEU    21      12.325  10.320  -6.758  1.00   53.27         H  
ATOM    371 HD23 LEU    21      12.970   8.709  -6.430  1.00   51.94         H  
ATOM    372  C   LEU    21       9.603  12.733  -4.630  1.00   24.85         C  
ATOM    373  O   LEU    21       8.840  12.879  -5.586  1.00   32.53         O  
ATOM    374  N   GLY    22       9.336  13.245  -3.422  1.00   23.79         N  
ATOM    375  H   GLY    22       9.993  13.073  -2.671  1.00   23.14         H  
ATOM    376  CA  GLY    22       8.153  14.057  -3.109  1.00   27.14         C  
ATOM    377  HA2 GLY    22       8.148  14.939  -3.750  1.00   33.20         H  
ATOM    378  HA3 GLY    22       7.250  13.483  -3.317  1.00   29.94         H  
ATOM    379  C   GLY    22       8.102  14.521  -1.649  1.00   26.56         C  
ATOM    380  O   GLY    22       8.872  14.051  -0.809  1.00   25.21         O  
ATOM    381  N   SER    23       7.192  15.449  -1.341  1.00   31.33         N  
ATOM    382  H   SER    23       6.578  15.787  -2.070  1.00   35.68         H  
ATOM    383  CA  SER    23       7.007  16.011   0.008  1.00   34.22         C  
ATOM    384  HA  SER    23       7.232  15.228   0.730  1.00   31.89         H  
ATOM    385  CB  SER    23       7.990  17.165   0.253  1.00   40.23         C  
ATOM    386  HB2 SER    23       7.907  17.485   1.294  1.00   65.31         H  
ATOM    387  HB3 SER    23       9.009  16.817   0.086  1.00   73.18         H  
ATOM    388  OG  SER    23       7.725  18.275  -0.593  1.00   60.42         O  
ATOM    389  HG  SER    23       8.012  18.049  -1.499  1.00   92.27         H  
ATOM    390  C   SER    23       5.567  16.470   0.282  1.00   41.27         C  
ATOM    391  O   SER    23       4.784  16.718  -0.642  1.00   48.27         O  
ATOM    392  N   GLY    24       5.214  16.576   1.565  1.00   44.62         N  
ATOM    393  H   GLY    24       5.902  16.313   2.266  1.00   42.58         H  
ATOM    394  CA  GLY    24       3.894  16.995   2.049  1.00   56.16         C  
ATOM    395  HA2 GLY    24       3.692  18.019   1.733  1.00   65.11         H  
ATOM    396  HA3 GLY    24       3.134  16.346   1.612  1.00   61.23         H  
ATOM    397  C   GLY    24       3.779  16.927   3.576  1.00   59.87         C  
ATOM    398  O   GLY    24       4.784  16.952   4.290  1.00   54.94         O  
ATOM    399  N   ALA    25       2.554  16.791   4.094  1.00   74.11         N  
ATOM    400  H   ALA    25       1.763  16.792   3.464  1.00   82.42         H  
ATOM    401  CA  ALA    25       2.283  16.665   5.535  1.00   83.61         C  
ATOM    402  HA  ALA    25       2.708  17.533   6.042  1.00   87.00         H  
ATOM    403  CB  ALA    25       0.762  16.693   5.732  1.00  109.23         C  
ATOM    404  HB1 ALA    25       0.303  15.836   5.237  1.00  143.24         H  
ATOM    405  HB2 ALA    25       0.530  16.654   6.797  1.00  144.99         H  
ATOM    406  HB3 ALA    25       0.350  17.614   5.318  1.00  144.40         H  
ATOM    407  C   ALA    25       2.910  15.405   6.183  1.00   75.25         C  
ATOM    408  O   ALA    25       3.082  15.351   7.402  1.00   82.56         O  
ATOM    409  N   PHE    26       3.282  14.407   5.375  1.00   66.69         N  
ATOM    410  H   PHE    26       3.084  14.510   4.391  1.00   67.83         H  
ATOM    411  CA  PHE    26       4.025  13.209   5.785  1.00   62.70         C  
ATOM    412  HA  PHE    26       3.617  12.851   6.733  1.00   74.17         H  
ATOM    413  CB  PHE    26       3.800  12.111   4.729  1.00   64.79         C  
ATOM    414  HB2 PHE    26       4.363  11.222   5.014  1.00   71.27         H  
ATOM    415  HB3 PHE    26       2.746  11.832   4.747  1.00   81.10         H  
ATOM    416  CG  PHE    26       4.177  12.493   3.304  1.00   51.48         C  
ATOM    417  CD1 PHE    26       5.511  12.390   2.861  1.00   46.01         C  
ATOM    418  HD1 PHE    26       6.282  12.038   3.532  1.00   52.94         H  
ATOM    419  CE1 PHE    26       5.849  12.750   1.543  1.00   46.17         C  
ATOM    420  HE1 PHE    26       6.873  12.677   1.205  1.00   55.23         H  
ATOM    421  CZ  PHE    26       4.854  13.210   0.663  1.00   49.02         C  
ATOM    422  HZ  PHE    26       5.112  13.487  -0.350  1.00   56.99         H  
ATOM    423  CE2 PHE    26       3.523  13.312   1.099  1.00   56.60         C  
ATOM    424  HE2 PHE    26       2.757  13.663   0.419  1.00   71.51         H  
ATOM    425  CD2 PHE    26       3.184  12.953   2.415  1.00   59.32         C  
ATOM    426  HD2 PHE    26       2.155  13.023   2.740  1.00   78.39         H  
ATOM    427  C   PHE    26       5.533  13.444   6.012  1.00   50.49         C  
ATOM    428  O   PHE    26       6.196  12.555   6.546  1.00   56.57         O  
ATOM    429  N   GLY    27       6.084  14.595   5.604  1.00   42.48         N  
ATOM    430  H   GLY    27       5.477  15.281   5.169  1.00   46.94         H  
ATOM    431  CA  GLY    27       7.527  14.871   5.536  1.00   36.28         C  
ATOM    432  HA2 GLY    27       7.750  15.817   6.027  1.00   41.59         H  
ATOM    433  HA3 GLY    27       8.083  14.085   6.042  1.00   38.44         H  
ATOM    434  C   GLY    27       8.044  14.957   4.100  1.00   30.52         C  
ATOM    435  O   GLY    27       7.299  15.316   3.186  1.00   34.77         O  
ATOM    436  N   THR    28       9.318  14.619   3.895  1.00   25.94         N  
ATOM    437  H   THR    28       9.887  14.356   4.694  1.00   27.23         H  
ATOM    438  CA  THR    28       9.943  14.491   2.567  1.00   23.29         C  
ATOM    439  HA  THR    28       9.197  14.666   1.794  1.00   24.84         H  
ATOM    440  CB  THR    28      11.057  15.533   2.367  1.00   25.92         C  
ATOM    441  HB  THR    28      11.841  15.370   3.109  1.00   27.61         H  
ATOM    442  CG2 THR    28      11.680  15.496   0.970  1.00   27.45         C  
ATOM    443 HG21 THR    28      12.400  16.308   0.872  1.00   56.69         H  
ATOM    444 HG22 THR    28      12.203  14.554   0.809  1.00   56.02         H  
ATOM    445 HG23 THR    28      10.908  15.609   0.212  1.00   55.16         H  
ATOM    446  OG1 THR    28      10.533  16.835   2.532  1.00   31.14         O  
ATOM    447  HG1 THR    28      10.259  16.923   3.461  1.00   40.13         H  
ATOM    448  C   THR    28      10.476  13.073   2.373  1.00   19.84         C  
ATOM    449  O   THR    28      11.033  12.481   3.300  1.00   20.66         O  
ATOM    450  N   VAL    29      10.313  12.528   1.166  1.00   18.85         N  
ATOM    451  H   VAL    29       9.853  13.083   0.449  1.00   21.61         H  
ATOM    452  CA  VAL    29      10.859  11.228   0.751  1.00   15.89         C  
ATOM    453  HA  VAL    29      11.387  10.790   1.595  1.00   15.24         H  
ATOM    454  CB  VAL    29       9.745  10.234   0.363  1.00   16.61         C  
ATOM    455  HB  VAL    29       9.167  10.645  -0.464  1.00   20.15         H  
ATOM    456  CG1 VAL    29      10.322   8.876  -0.059  1.00   17.54         C  
ATOM    457 HG11 VAL    29       9.515   8.163  -0.215  1.00   45.61         H  
ATOM    458 HG12 VAL    29      10.868   8.975  -0.994  1.00   47.56         H  
ATOM    459 HG13 VAL    29      10.985   8.488   0.714  1.00   45.11         H  
ATOM    460  CG2 VAL    29       8.805   9.977   1.549  1.00   19.99         C  
ATOM    461 HG21 VAL    29       9.369   9.565   2.382  1.00   49.16         H  
ATOM    462 HG22 VAL    29       8.324  10.902   1.862  1.00   48.84         H  
ATOM    463 HG23 VAL    29       8.028   9.270   1.260  1.00   49.40         H  
ATOM    464  C   VAL    29      11.883  11.429  -0.366  1.00   16.04         C  
ATOM    465  O   VAL    29      11.677  12.224  -1.285  1.00   18.77         O  
ATOM    466  N   TYR    30      12.993  10.701  -0.281  1.00   15.74         N  
ATOM    467  H   TYR    30      13.058  10.051   0.497  1.00   16.57         H  
ATOM    468  CA  TYR    30      14.181  10.813  -1.126  1.00   15.79         C  
ATOM    469  HA  TYR    30      13.984  11.489  -1.955  1.00   18.35         H  
ATOM    470  CB  TYR    30      15.365  11.355  -0.303  1.00   17.47         C  
ATOM    471  HB2 TYR    30      15.650  10.595   0.426  1.00   18.13         H  
ATOM    472  HB3 TYR    30      16.218  11.476  -0.972  1.00   20.39         H  
ATOM    473  CG  TYR    30      15.159  12.654   0.456  1.00   20.45         C  
ATOM    474  CD1 TYR    30      14.487  12.651   1.697  1.00   23.11         C  
ATOM    475  HD1 TYR    30      14.059  11.735   2.081  1.00   24.56         H  
ATOM    476  CE1 TYR    30      14.392  13.832   2.458  1.00   29.82         C  
ATOM    477  HE1 TYR    30      13.870  13.825   3.403  1.00   36.35         H  
ATOM    478  CZ  TYR    30      14.984  15.024   1.985  1.00   34.35         C  
ATOM    479  OH  TYR    30      14.919  16.168   2.720  1.00   46.01         O  
ATOM    480  HH  TYR    30      14.483  16.035   3.577  1.00   70.95         H  
ATOM    481  CE2 TYR    30      15.659  15.026   0.746  1.00   33.53         C  
ATOM    482  HE2 TYR    30      16.113  15.940   0.391  1.00   43.10         H  
ATOM    483  CD2 TYR    30      15.741  13.846  -0.020  1.00   26.37         C  
ATOM    484  HD2 TYR    30      16.275  13.852  -0.961  1.00   30.08         H  
ATOM    485  C   TYR    30      14.581   9.443  -1.684  1.00   13.64         C  
ATOM    486  O   TYR    30      14.401   8.427  -1.009  1.00   13.70         O  
ATOM    487  N   LYS    31      15.211   9.417  -2.863  1.00   14.68         N  
ATOM    488  H   LYS    31      15.336  10.305  -3.341  1.00   18.21         H  
ATOM    489  CA  LYS    31      16.058   8.293  -3.290  1.00   13.72         C  
ATOM    490  HA  LYS    31      15.679   7.381  -2.824  1.00   13.47         H  
ATOM    491  CB  LYS    31      15.972   8.081  -4.813  1.00   19.11         C  
ATOM    492  HB2 LYS    31      16.248   7.047  -5.020  1.00   47.85         H  
ATOM    493  HB3 LYS    31      14.938   8.211  -5.132  1.00   52.21         H  
ATOM    494  CG  LYS    31      16.880   8.999  -5.648  1.00   33.38         C  
ATOM    495  HG2 LYS    31      16.650  10.043  -5.434  1.00   76.17         H  
ATOM    496  HG3 LYS    31      17.921   8.803  -5.388  1.00   72.31         H  
ATOM    497  CD  LYS    31      16.693   8.731  -7.148  1.00   31.84         C  
ATOM    498  HD2 LYS    31      16.683   7.655  -7.327  1.00   60.17         H  
ATOM    499  HD3 LYS    31      15.739   9.150  -7.477  1.00   60.90         H  
ATOM    500  CE  LYS    31      17.846   9.354  -7.944  1.00   62.84         C  
ATOM    501  HE2 LYS    31      17.833  10.439  -7.815  1.00  119.45         H  
ATOM    502  HE3 LYS    31      18.792   8.980  -7.539  1.00  117.31         H  
ATOM    503  NZ  LYS    31      17.759   9.007  -9.384  1.00   56.39         N  
ATOM    504  HZ1 LYS    31      17.718   8.006  -9.518  1.00   81.74         H  
ATOM    505  HZ2 LYS    31      16.951   9.425  -9.824  1.00   82.05         H  
ATOM    506  HZ3 LYS    31      18.591   9.331  -9.884  1.00   76.50         H  
ATOM    507  C   LYS    31      17.490   8.486  -2.779  1.00   13.67         C  
ATOM    508  O   LYS    31      17.929   9.618  -2.559  1.00   17.00         O  
ATOM    509  N   GLY    32      18.228   7.395  -2.621  1.00   12.45         N  
ATOM    510  H   GLY    32      17.784   6.494  -2.758  1.00   12.66         H  
ATOM    511  CA  GLY    32      19.592   7.396  -2.097  1.00   13.44         C  
ATOM    512  HA2 GLY    32      20.184   8.161  -2.595  1.00   18.86         H  
ATOM    513  HA3 GLY    32      19.549   7.642  -1.038  1.00   16.96         H  
ATOM    514  C   GLY    32      20.306   6.053  -2.248  1.00   11.37         C  
ATOM    515  O   GLY    32      19.858   5.174  -2.985  1.00   12.15         O  
ATOM    516  N   LEU    33      21.414   5.893  -1.523  1.00   12.18         N  
ATOM    517  H   LEU    33      21.681   6.659  -0.911  1.00   14.35         H  
ATOM    518  CA  LEU    33      22.231   4.676  -1.469  1.00   12.62         C  
ATOM    519  HA  LEU    33      21.706   3.868  -1.976  1.00   13.58         H  
ATOM    520  CB  LEU    33      23.577   4.920  -2.178  1.00   18.24         C  
ATOM    521  HB2 LEU    33      23.978   5.872  -1.825  1.00   49.65         H  
ATOM    522  HB3 LEU    33      24.287   4.143  -1.888  1.00   52.27         H  
ATOM    523  CG  LEU    33      23.488   4.944  -3.712  1.00   42.08         C  
ATOM    524  HG  LEU    33      22.657   5.572  -4.028  1.00   81.78         H  
ATOM    525  CD1 LEU    33      24.775   5.517  -4.297  1.00   86.27         C  
ATOM    526 HD11 LEU    33      24.663   5.607  -5.376  1.00  135.36         H  
ATOM    527 HD12 LEU    33      24.963   6.507  -3.889  1.00  134.22         H  
ATOM    528 HD13 LEU    33      25.619   4.867  -4.061  1.00  133.22         H  
ATOM    529  CD2 LEU    33      23.308   3.541  -4.288  1.00   90.55         C  
ATOM    530 HD21 LEU    33      24.076   2.873  -3.902  1.00  140.94         H  
ATOM    531 HD22 LEU    33      22.332   3.160  -4.012  1.00  138.91         H  
ATOM    532 HD23 LEU    33      23.377   3.570  -5.373  1.00  143.25         H  
ATOM    533  C   LEU    33      22.470   4.217  -0.025  1.00   12.61         C  
ATOM    534  O   LEU    33      22.557   5.041   0.885  1.00   15.41         O  
ATOM    535  N   TRP    34      22.637   2.907   0.160  1.00   13.16         N  
ATOM    536  H   TRP    34      22.495   2.304  -0.644  1.00   14.50         H  
ATOM    537  CA  TRP    34      23.022   2.244   1.413  1.00   13.60         C  
ATOM    538  HA  TRP    34      23.545   2.956   2.050  1.00   15.71         H  
ATOM    539  CB  TRP    34      21.754   1.793   2.156  1.00   15.55         C  
ATOM    540  HB2 TRP    34      21.255   2.678   2.551  1.00   19.03         H  
ATOM    541  HB3 TRP    34      21.079   1.329   1.435  1.00   17.67         H  
ATOM    542  CG  TRP    34      21.942   0.822   3.283  1.00   16.61         C  
ATOM    543  CD1 TRP    34      22.457   1.116   4.498  1.00   19.73         C  
ATOM    544  HD1 TRP    34      22.789   2.098   4.812  1.00   22.65         H  
ATOM    545  NE1 TRP    34      22.515  -0.027   5.270  1.00   23.45         N  
ATOM    546  HE1 TRP    34      22.878  -0.042   6.215  1.00   29.69         H  
ATOM    547  CE2 TRP    34      22.021  -1.121   4.594  1.00   22.89         C  
ATOM    548  CZ2 TRP    34      21.837  -2.464   4.954  1.00   29.63         C  
ATOM    549  HZ2 TRP    34      22.112  -2.806   5.942  1.00   36.14         H  
ATOM    550  CH2 TRP    34      21.280  -3.351   4.018  1.00   32.92         C  
ATOM    551  HH2 TRP    34      21.123  -4.390   4.281  1.00   41.83         H  
ATOM    552  CZ3 TRP    34      20.925  -2.887   2.739  1.00   29.95         C  
ATOM    553  HZ3 TRP    34      20.494  -3.574   2.022  1.00   37.00         H  
ATOM    554  CE3 TRP    34      21.123  -1.537   2.385  1.00   22.90         C  
ATOM    555  HE3 TRP    34      20.834  -1.191   1.403  1.00   24.24         H  
ATOM    556  CD2 TRP    34      21.667  -0.615   3.307  1.00   19.04         C  
ATOM    557  C   TRP    34      24.001   1.086   1.149  1.00   14.35         C  
ATOM    558  O   TRP    34      24.053   0.552   0.038  1.00   15.75         O  
ATOM    559  N   ILE    35      24.790   0.713   2.162  1.00   17.03         N  
ATOM    560  H   ILE    35      24.695   1.214   3.038  1.00   19.15         H  
ATOM    561  CA  ILE    35      25.775  -0.381   2.118  1.00   20.79         C  
ATOM    562  HA  ILE    35      25.629  -0.946   1.203  1.00   21.64         H  
ATOM    563  CB  ILE    35      27.216   0.189   2.066  1.00   27.15         C  
ATOM    564  HB  ILE    35      27.350   0.859   2.918  1.00   28.98         H  
ATOM    565  CG2 ILE    35      28.253  -0.943   2.186  1.00   37.43         C  
ATOM    566 HG21 ILE    35      28.100  -1.668   1.388  1.00   66.69         H  
ATOM    567 HG22 ILE    35      29.264  -0.545   2.130  1.00   70.27         H  
ATOM    568 HG23 ILE    35      28.165  -1.444   3.149  1.00   68.23         H  
ATOM    569  CG1 ILE    35      27.450   1.004   0.769  1.00   31.75         C  
ATOM    570 HG12 ILE    35      27.374   0.342  -0.093  1.00   57.35         H  
ATOM    571 HG13 ILE    35      26.677   1.765   0.678  1.00   47.94         H  
ATOM    572  CD1 ILE    35      28.796   1.738   0.710  1.00   62.94         C  
ATOM    573 HD11 ILE    35      29.616   1.030   0.592  1.00  106.61         H  
ATOM    574 HD12 ILE    35      28.801   2.412  -0.147  1.00  106.81         H  
ATOM    575 HD13 ILE    35      28.941   2.323   1.619  1.00  107.16         H  
ATOM    576  C   ILE    35      25.569  -1.320   3.330  1.00   24.38         C  
ATOM    577  O   ILE    35      25.638  -0.839   4.467  1.00   29.23         O  
ATOM    578  N   PRO    36      25.359  -2.643   3.143  1.00   26.35         N  
ATOM    579  CD  PRO    36      25.138  -3.336   1.885  1.00   26.88         C  
ATOM    580  HD2 PRO    36      26.099  -3.628   1.459  1.00   34.19         H  
ATOM    581  HD3 PRO    36      24.578  -2.727   1.176  1.00   28.97         H  
ATOM    582  CG  PRO    36      24.327  -4.581   2.234  1.00   35.47         C  
ATOM    583  HG2 PRO    36      24.548  -5.405   1.555  1.00   49.48         H  
ATOM    584  HG3 PRO    36      23.265  -4.346   2.206  1.00   47.24         H  
ATOM    585  CB  PRO    36      24.727  -4.909   3.671  1.00   36.98         C  
ATOM    586  HB2 PRO    36      25.505  -5.669   3.671  1.00   44.81         H  
ATOM    587  HB3 PRO    36      23.868  -5.268   4.240  1.00   44.29         H  
ATOM    588  CA  PRO    36      25.262  -3.594   4.253  1.00   33.65         C  
ATOM    589  HA  PRO    36      24.540  -3.212   4.974  1.00   36.88         H  
ATOM    590  C   PRO    36      26.610  -3.811   4.959  1.00   41.84         C  
ATOM    591  O   PRO    36      27.669  -3.825   4.323  1.00   45.15         O  
ATOM    592  N   GLU    37      26.574  -4.041   6.274  1.00   52.82         N  
ATOM    593  H   GLU    37      25.674  -4.051   6.730  1.00   56.70         H  
ATOM    594  CA  GLU    37      27.766  -4.241   7.113  1.00   67.86         C  
ATOM    595  HA  GLU    37      28.373  -3.337   7.053  1.00   73.89         H  
ATOM    596  CB  GLU    37      27.323  -4.419   8.580  1.00   87.62         C  
ATOM    597  HB2 GLU    37      26.859  -3.490   8.914  1.00   99.76         H  
ATOM    598  HB3 GLU    37      26.561  -5.198   8.624  1.00  108.21         H  
ATOM    599  CG  GLU    37      28.435  -4.800   9.575  1.00  110.56         C  
ATOM    600  HG2 GLU    37      28.007  -4.798  10.580  1.00  146.02         H  
ATOM    601  HG3 GLU    37      28.752  -5.824   9.364  1.00  130.82         H  
ATOM    602  CD  GLU    37      29.666  -3.869   9.555  1.00  142.52         C  
ATOM    603  OE1 GLU    37      29.521  -2.647   9.313  1.00  206.21         O  
ATOM    604  OE2 GLU    37      30.795  -4.361   9.798  1.00  197.10         O  
ATOM    605  C   GLU    37      28.628  -5.424   6.626  1.00   70.45         C  
ATOM    606  O   GLU    37      28.170  -6.568   6.573  1.00   72.37         O  
ATOM    607  N   GLY    38      29.883  -5.141   6.261  1.00   80.20         N  
ATOM    608  H   GLY    38      30.185  -4.178   6.320  1.00   87.18         H  
ATOM    609  CA  GLY    38      30.869  -6.121   5.780  1.00   90.96         C  
ATOM    610  HA2 GLY    38      31.863  -5.679   5.856  1.00  108.52         H  
ATOM    611  HA3 GLY    38      30.841  -6.993   6.434  1.00   99.46         H  
ATOM    612  C   GLY    38      30.681  -6.616   4.335  1.00   82.87         C  
ATOM    613  O   GLY    38      31.607  -7.205   3.775  1.00   98.24         O  
ATOM    614  N   GLU    39      29.529  -6.368   3.701  1.00   69.74         N  
ATOM    615  H   GLU    39      28.804  -5.879   4.212  1.00   69.71         H  
ATOM    616  CA  GLU    39      29.243  -6.799   2.319  1.00   65.43         C  
ATOM    617  HA  GLU    39      29.732  -7.756   2.135  1.00   74.78         H  
ATOM    618  CB  GLU    39      27.729  -6.990   2.125  1.00   59.41         C  
ATOM    619  HB2 GLU    39      27.237  -6.025   2.244  1.00   63.93         H  
ATOM    620  HB3 GLU    39      27.548  -7.323   1.102  1.00   68.48         H  
ATOM    621  CG  GLU    39      27.082  -8.005   3.084  1.00   86.75         C  
ATOM    622  HG2 GLU    39      27.115  -7.599   4.097  1.00  116.14         H  
ATOM    623  HG3 GLU    39      26.029  -8.107   2.813  1.00  117.34         H  
ATOM    624  CD  GLU    39      27.743  -9.400   3.059  1.00   98.18         C  
ATOM    625  OE1 GLU    39      28.140  -9.882   1.970  1.00  143.87         O  
ATOM    626  OE2 GLU    39      27.843 -10.045   4.132  1.00  135.56         O  
ATOM    627  C   GLU    39      29.773  -5.826   1.251  1.00   67.78         C  
ATOM    628  O   GLU    39      30.009  -6.238   0.115  1.00   74.67         O  
ATOM    629  N   LYS    40      29.963  -4.545   1.607  1.00   74.11         N  
ATOM    630  H   LYS    40      29.708  -4.316   2.561  1.00   78.33         H  
ATOM    631  CA  LYS    40      30.524  -3.443   0.786  1.00   87.18         C  
ATOM    632  HA  LYS    40      30.476  -2.542   1.397  1.00   99.41         H  
ATOM    633  CB  LYS    40      32.021  -3.689   0.503  1.00  124.17         C  
ATOM    634  HB2 LYS    40      32.135  -4.587  -0.107  1.00  147.61         H  
ATOM    635  HB3 LYS    40      32.411  -2.845  -0.068  1.00  158.68         H  
ATOM    636  CG  LYS    40      32.863  -3.833   1.782  1.00  184.48         C  
ATOM    637  HG2 LYS    40      32.737  -2.940   2.397  1.00  237.41         H  
ATOM    638  HG3 LYS    40      32.527  -4.702   2.349  1.00  231.61         H  
ATOM    639  CD  LYS    40      34.349  -4.009   1.444  1.00  257.33         C  
ATOM    640  HD2 LYS    40      34.474  -4.897   0.822  1.00  297.24         H  
ATOM    641  HD3 LYS    40      34.699  -3.135   0.892  1.00  296.53         H  
ATOM    642  CE  LYS    40      35.169  -4.165   2.731  1.00  384.76         C  
ATOM    643  HE2 LYS    40      35.017  -3.279   3.355  1.00  445.69         H  
ATOM    644  HE3 LYS    40      34.793  -5.033   3.283  1.00  435.71         H  
ATOM    645  NZ  LYS    40      36.616  -4.338   2.439  1.00  533.48         N  
ATOM    646  HZ1 LYS    40      36.988  -3.541   1.942  1.00  606.87         H  
ATOM    647  HZ2 LYS    40      37.149  -4.441   3.293  1.00  609.17         H  
ATOM    648  HZ3 LYS    40      36.782  -5.161   1.876  1.00  609.32         H  
ATOM    649  C   LYS    40      29.758  -3.065  -0.500  1.00   71.19         C  
ATOM    650  O   LYS    40      30.031  -2.006  -1.068  1.00   91.31         O  
ATOM    651  N   VAL    41      28.792  -3.870  -0.951  1.00   51.60         N  
ATOM    652  H   VAL    41      28.684  -4.757  -0.481  1.00   54.17         H  
ATOM    653  CA  VAL    41      27.940  -3.588  -2.123  1.00   42.04         C  
ATOM    654  HA  VAL    41      28.598  -3.372  -2.966  1.00   47.32         H  
ATOM    655  CB  VAL    41      27.069  -4.799  -2.524  1.00   45.84         C  
ATOM    656  HB  VAL    41      26.449  -4.497  -3.368  1.00   59.00         H  
ATOM    657  CG1 VAL    41      27.940  -5.967  -2.999  1.00   74.92         C  
ATOM    658 HG11 VAL    41      28.547  -6.351  -2.180  1.00  114.61         H  
ATOM    659 HG12 VAL    41      27.304  -6.769  -3.374  1.00  116.52         H  
ATOM    660 HG13 VAL    41      28.594  -5.636  -3.806  1.00  115.46         H  
ATOM    661  CG2 VAL    41      26.132  -5.296  -1.414  1.00   61.85         C  
ATOM    662 HG21 VAL    41      26.702  -5.616  -0.543  1.00  101.16         H  
ATOM    663 HG22 VAL    41      25.438  -4.509  -1.122  1.00   98.87         H  
ATOM    664 HG23 VAL    41      25.549  -6.138  -1.784  1.00   97.84         H  
ATOM    665  C   VAL    41      27.054  -2.353  -1.913  1.00   32.40         C  
ATOM    666  O   VAL    41      26.501  -2.148  -0.833  1.00   34.57         O  
ATOM    667  N   LYS    42      26.902  -1.537  -2.962  1.00   31.14         N  
ATOM    668  H   LYS    42      27.379  -1.777  -3.819  1.00   38.85         H  
ATOM    669  CA  LYS    42      26.026  -0.353  -2.980  1.00   27.55         C  
ATOM    670  HA  LYS    42      25.939   0.046  -1.967  1.00   30.39         H  
ATOM    671  CB  LYS    42      26.647   0.737  -3.870  1.00   32.70         C  
ATOM    672  HB2 LYS    42      26.835   0.330  -4.866  1.00   38.00         H  
ATOM    673  HB3 LYS    42      25.940   1.561  -3.968  1.00   38.87         H  
ATOM    674  CG  LYS    42      27.957   1.286  -3.279  1.00   41.20         C  
ATOM    675  HG2 LYS    42      27.748   1.741  -2.310  1.00   58.99         H  
ATOM    676  HG3 LYS    42      28.671   0.473  -3.141  1.00   58.95         H  
ATOM    677  CD  LYS    42      28.579   2.336  -4.206  1.00   61.71         C  
ATOM    678  HD2 LYS    42      28.767   1.884  -5.182  1.00   91.19         H  
ATOM    679  HD3 LYS    42      27.879   3.164  -4.322  1.00   99.57         H  
ATOM    680  CE  LYS    42      29.894   2.870  -3.627  1.00   87.85         C  
ATOM    681  HE2 LYS    42      29.676   3.398  -2.695  1.00  130.95         H  
ATOM    682  HE3 LYS    42      30.549   2.026  -3.391  1.00  122.28         H  
ATOM    683  NZ  LYS    42      30.573   3.782  -4.584  1.00  133.22         N  
ATOM    684  HZ1 LYS    42      30.877   3.287  -5.410  1.00  178.09         H  
ATOM    685  HZ2 LYS    42      29.940   4.516  -4.906  1.00  178.45         H  
ATOM    686  HZ3 LYS    42      31.382   4.223  -4.168  1.00  176.18         H  
ATOM    687  C   LYS    42      24.615  -0.730  -3.444  1.00   23.68         C  
ATOM    688  O   LYS    42      24.451  -1.371  -4.483  1.00   32.90         O  
ATOM    689  N   ILE    43      23.602  -0.328  -2.676  1.00   18.48         N  
ATOM    690  H   ILE    43      23.836   0.154  -1.814  1.00   20.48         H  
ATOM    691  CA  ILE    43      22.184  -0.665  -2.880  1.00   16.84         C  
ATOM    692  HA  ILE    43      22.080  -1.251  -3.790  1.00   19.77         H  
ATOM    693  CB  ILE    43      21.692  -1.548  -1.705  1.00   18.82         C  
ATOM    694  HB  ILE    43      22.028  -1.090  -0.774  1.00   18.91         H  
ATOM    695  CG2 ILE    43      20.156  -1.651  -1.639  1.00   21.91         C  
ATOM    696 HG21 ILE    43      19.713  -0.675  -1.445  1.00   50.95         H  
ATOM    697 HG22 ILE    43      19.762  -2.045  -2.575  1.00   52.61         H  
ATOM    698 HG23 ILE    43      19.854  -2.304  -0.822  1.00   48.97         H  
ATOM    699  CG1 ILE    43      22.318  -2.956  -1.813  1.00   28.95         C  
ATOM    700 HG12 ILE    43      21.869  -3.483  -2.651  1.00   71.88         H  
ATOM    701 HG13 ILE    43      23.389  -2.869  -1.999  1.00   63.53         H  
ATOM    702  CD1 ILE    43      22.155  -3.808  -0.552  1.00   38.43         C  
ATOM    703 HD11 ILE    43      22.475  -3.234   0.314  1.00   78.48         H  
ATOM    704 HD12 ILE    43      21.117  -4.112  -0.427  1.00   78.46         H  
ATOM    705 HD13 ILE    43      22.774  -4.700  -0.638  1.00   77.74         H  
ATOM    706  C   ILE    43      21.360   0.629  -3.014  1.00   13.63         C  
ATOM    707  O   ILE    43      21.382   1.437  -2.079  1.00   13.10         O  
ATOM    708  N   PRO    44      20.621   0.854  -4.122  1.00   14.24         N  
ATOM    709  CD  PRO    44      20.596   0.061  -5.346  1.00   19.85         C  
ATOM    710  HD2 PRO    44      20.476  -1.000  -5.135  1.00   25.79         H  
ATOM    711  HD3 PRO    44      21.515   0.233  -5.908  1.00   25.62         H  
ATOM    712  CG  PRO    44      19.394   0.557  -6.150  1.00   27.80         C  
ATOM    713  HG2 PRO    44      18.506  -0.013  -5.873  1.00   50.22         H  
ATOM    714  HG3 PRO    44      19.570   0.499  -7.223  1.00   49.21         H  
ATOM    715  CB  PRO    44      19.243   2.005  -5.693  1.00   18.18         C  
ATOM    716  HB2 PRO    44      18.223   2.363  -5.815  1.00   26.54         H  
ATOM    717  HB3 PRO    44      19.936   2.632  -6.255  1.00   27.23         H  
ATOM    718  CA  PRO    44      19.674   1.963  -4.226  1.00   13.20         C  
ATOM    719  HA  PRO    44      20.172   2.900  -3.986  1.00   13.37         H  
ATOM    720  C   PRO    44      18.496   1.774  -3.257  1.00   11.80         C  
ATOM    721  O   PRO    44      17.921   0.688  -3.148  1.00   15.64         O  
ATOM    722  N   VAL    45      18.146   2.837  -2.531  1.00    9.69         N  
ATOM    723  H   VAL    45      18.639   3.709  -2.702  1.00   10.56         H  
ATOM    724  CA  VAL    45      17.255   2.790  -1.359  1.00    8.65         C  
ATOM    725  HA  VAL    45      16.557   1.964  -1.489  1.00    9.84         H  
ATOM    726  CB  VAL    45      18.106   2.492  -0.101  1.00    8.95         C  
ATOM    727  HB  VAL    45      18.862   1.752  -0.368  1.00   12.50         H  
ATOM    728  CG1 VAL    45      18.829   3.725   0.451  1.00   12.22         C  
ATOM    729 HG11 VAL    45      18.110   4.452   0.825  1.00   43.33         H  
ATOM    730 HG12 VAL    45      19.481   3.432   1.271  1.00   41.20         H  
ATOM    731 HG13 VAL    45      19.432   4.177  -0.332  1.00   39.86         H  
ATOM    732  CG2 VAL    45      17.282   1.878   1.029  1.00   11.52         C  
ATOM    733 HG21 VAL    45      16.730   1.016   0.658  1.00   41.80         H  
ATOM    734 HG22 VAL    45      17.951   1.547   1.823  1.00   39.99         H  
ATOM    735 HG23 VAL    45      16.590   2.612   1.435  1.00   40.36         H  
ATOM    736  C   VAL    45      16.421   4.074  -1.244  1.00    8.39         C  
ATOM    737  O   VAL    45      16.789   5.102  -1.814  1.00   10.38         O  
ATOM    738  N   ALA    46      15.295   4.032  -0.529  1.00    8.27         N  
ATOM    739  H   ALA    46      15.044   3.170  -0.056  1.00    9.24         H  
ATOM    740  CA  ALA    46      14.482   5.205  -0.209  1.00    8.62         C  
ATOM    741  HA  ALA    46      14.786   6.031  -0.850  1.00   10.35         H  
ATOM    742  CB  ALA    46      13.014   4.905  -0.530  1.00   10.57         C  
ATOM    743  HB1 ALA    46      12.662   4.069   0.074  1.00   38.94         H  
ATOM    744  HB2 ALA    46      12.404   5.784  -0.320  1.00   39.95         H  
ATOM    745  HB3 ALA    46      12.918   4.654  -1.586  1.00   38.35         H  
ATOM    746  C   ALA    46      14.683   5.651   1.252  1.00    8.42         C  
ATOM    747  O   ALA    46      14.828   4.820   2.151  1.00    9.40         O  
ATOM    748  N   ILE    47      14.668   6.966   1.490  1.00    9.84         N  
ATOM    749  H   ILE    47      14.505   7.579   0.696  1.00   11.85         H  
ATOM    750  CA  ILE    47      14.850   7.605   2.804  1.00   10.62         C  
ATOM    751  HA  ILE    47      14.810   6.837   3.573  1.00   10.49         H  
ATOM    752  CB  ILE    47      16.233   8.300   2.907  1.00   12.87         C  
ATOM    753  HB  ILE    47      16.270   9.101   2.169  1.00   15.45         H  
ATOM    754  CG2 ILE    47      16.428   8.953   4.290  1.00   16.93         C  
ATOM    755 HG21 ILE    47      17.422   9.396   4.362  1.00   47.87         H  
ATOM    756 HG22 ILE    47      15.706   9.755   4.445  1.00   45.62         H  
ATOM    757 HG23 ILE    47      16.320   8.206   5.078  1.00   44.12         H  
ATOM    758  CG1 ILE    47      17.418   7.334   2.650  1.00   13.61         C  
ATOM    759 HG12 ILE    47      18.266   7.614   3.277  1.00   24.53         H  
ATOM    760 HG13 ILE    47      17.139   6.316   2.923  1.00   19.66         H  
ATOM    761  CD1 ILE    47      17.921   7.360   1.200  1.00   20.44         C  
ATOM    762 HD11 ILE    47      17.160   6.986   0.518  1.00   52.49         H  
ATOM    763 HD12 ILE    47      18.187   8.377   0.916  1.00   52.33         H  
ATOM    764 HD13 ILE    47      18.809   6.733   1.117  1.00   52.29         H  
ATOM    765  C   ILE    47      13.692   8.582   3.063  1.00   12.22         C  
ATOM    766  O   ILE    47      13.234   9.245   2.132  1.00   15.49         O  
ATOM    767  N   LYS    48      13.219   8.691   4.309  1.00   14.32         N  
ATOM    768  H   LYS    48      13.647   8.101   5.018  1.00   16.45         H  
ATOM    769  CA  LYS    48      12.054   9.498   4.710  1.00   16.28         C  
ATOM    770  HA  LYS    48      11.840  10.217   3.920  1.00   18.30         H  
ATOM    771  CB  LYS    48      10.833   8.562   4.831  1.00   19.46         C  
ATOM    772  HB2 LYS    48      10.630   8.121   3.854  1.00   25.73         H  
ATOM    773  HB3 LYS    48      11.060   7.756   5.529  1.00   27.29         H  
ATOM    774  CG  LYS    48       9.583   9.304   5.324  1.00   26.77         C  
ATOM    775  HG2 LYS    48       9.763   9.615   6.351  1.00   38.03         H  
ATOM    776  HG3 LYS    48       9.426  10.188   4.703  1.00   37.16         H  
ATOM    777  CD  LYS    48       8.309   8.449   5.312  1.00   33.57         C  
ATOM    778  HD2 LYS    48       8.174   8.019   4.318  1.00   46.95         H  
ATOM    779  HD3 LYS    48       8.404   7.636   6.035  1.00   40.61         H  
ATOM    780  CE  LYS    48       7.076   9.305   5.645  1.00   45.11         C  
ATOM    781  HE2 LYS    48       6.976  10.076   4.876  1.00   77.36         H  
ATOM    782  HE3 LYS    48       6.184   8.673   5.604  1.00   77.67         H  
ATOM    783  NZ  LYS    48       7.170   9.949   6.980  1.00   62.13         N  
ATOM    784  HZ1 LYS    48       8.037  10.468   7.076  1.00   97.98         H  
ATOM    785  HZ2 LYS    48       6.437  10.641   7.092  1.00   96.29         H  
ATOM    786  HZ3 LYS    48       7.080   9.264   7.736  1.00   98.74         H  
ATOM    787  C   LYS    48      12.301  10.308   5.992  1.00   16.59         C  
ATOM    788  O   LYS    48      12.865   9.793   6.957  1.00   17.01         O  
ATOM    789  N   THR    49      11.813  11.549   6.010  1.00   19.20         N  
ATOM    790  H   THR    49      11.411  11.900   5.147  1.00   21.77         H  
ATOM    791  CA  THR    49      11.688  12.432   7.192  1.00   20.15         C  
ATOM    792  HA  THR    49      12.199  11.984   8.045  1.00   21.56         H  
ATOM    793  CB  THR    49      12.347  13.797   6.920  1.00   23.60         C  
ATOM    794  HB  THR    49      12.276  14.406   7.821  1.00   36.60         H  
ATOM    795  CG2 THR    49      13.828  13.677   6.556  1.00   36.49         C  
ATOM    796 HG21 THR    49      13.954  13.101   5.640  1.00   69.41         H  
ATOM    797 HG22 THR    49      14.253  14.671   6.415  1.00   74.02         H  
ATOM    798 HG23 THR    49      14.361  13.181   7.367  1.00   72.30         H  
ATOM    799  OG1 THR    49      11.673  14.467   5.873  1.00   41.90         O  
ATOM    800  HG1 THR    49      12.054  15.360   5.812  1.00   73.83         H  
ATOM    801  C   THR    49      10.212  12.623   7.593  1.00   22.02         C  
ATOM    802  O   THR    49       9.315  12.022   6.994  1.00   25.97         O  
ATOM    803  N   SER    50       9.927  13.437   8.618  1.00   23.91         N  
ATOM    804  H   SER    50      10.690  13.879   9.115  1.00   25.23         H  
ATOM    805  CA  SER    50       8.559  13.795   9.040  1.00   27.45         C  
ATOM    806  HA  SER    50       7.946  13.944   8.156  1.00   31.05         H  
ATOM    807  CB  SER    50       7.956  12.632   9.829  1.00   29.99         C  
ATOM    808  HB2 SER    50       7.899  11.751   9.191  1.00   35.00         H  
ATOM    809  HB3 SER    50       8.602  12.411  10.673  1.00   37.81         H  
ATOM    810  OG  SER    50       6.663  12.953  10.297  1.00   37.79         O  
ATOM    811  HG  SER    50       6.137  12.133  10.316  1.00   49.61         H  
ATOM    812  C   SER    50       8.523  15.079   9.895  1.00   31.60         C  
ATOM    813  O   SER    50       9.462  15.310  10.663  1.00   32.99         O  
ATOM    814  N   PRO    51       7.458  15.910   9.822  1.00   38.53         N  
ATOM    815  CD  PRO    51       6.361  15.845   8.861  1.00   46.44         C  
ATOM    816  HD2 PRO    51       5.924  14.850   8.795  1.00   48.99         H  
ATOM    817  HD3 PRO    51       6.726  16.161   7.887  1.00   51.26         H  
ATOM    818  CG  PRO    51       5.312  16.844   9.342  1.00   63.58         C  
ATOM    819  HG2 PRO    51       4.636  16.360  10.048  1.00   81.41         H  
ATOM    820  HG3 PRO    51       4.758  17.281   8.511  1.00   86.95         H  
ATOM    821  CB  PRO    51       6.161  17.888  10.063  1.00   58.73         C  
ATOM    822  HB2 PRO    51       5.573  18.465  10.777  1.00   69.39         H  
ATOM    823  HB3 PRO    51       6.620  18.553   9.330  1.00   72.59         H  
ATOM    824  CA  PRO    51       7.247  17.041  10.735  1.00   45.07         C  
ATOM    825  HA  PRO    51       8.160  17.631  10.814  1.00   48.84         H  
ATOM    826  C   PRO    51       6.822  16.622  12.159  1.00   42.54         C  
ATOM    827  O   PRO    51       6.763  17.472  13.053  1.00   51.37         O  
ATOM    828  N   LYS    52       6.519  15.333  12.388  1.00   37.35         N  
ATOM    829  H   LYS    52       6.576  14.693  11.602  1.00   37.00         H  
ATOM    830  CA  LYS    52       6.208  14.756  13.710  1.00   37.43         C  
ATOM    831  HA  LYS    52       5.347  15.271  14.139  1.00   43.39         H  
ATOM    832  CB  LYS    52       5.860  13.270  13.535  1.00   37.79         C  
ATOM    833  HB2 LYS    52       6.660  12.780  12.983  1.00   39.41         H  
ATOM    834  HB3 LYS    52       5.811  12.812  14.516  1.00   45.10         H  
ATOM    835  CG  LYS    52       4.517  13.008  12.838  1.00   46.26         C  
ATOM    836  HG2 LYS    52       3.710  13.431  13.437  1.00   62.16         H  
ATOM    837  HG3 LYS    52       4.508  13.476  11.853  1.00   54.87         H  
ATOM    838  CD  LYS    52       4.307  11.494  12.688  1.00   56.14         C  
ATOM    839  HD2 LYS    52       5.130  11.070  12.110  1.00   79.12         H  
ATOM    840  HD3 LYS    52       4.305  11.033  13.676  1.00   84.55         H  
ATOM    841  CE  LYS    52       2.985  11.176  11.983  1.00   86.14         C  
ATOM    842  HE2 LYS    52       2.159  11.587  12.571  1.00  128.22         H  
ATOM    843  HE3 LYS    52       2.981  11.666  11.005  1.00  123.31         H  
ATOM    844  NZ  LYS    52       2.820   9.712  11.811  1.00  112.26         N  
ATOM    845  HZ1 LYS    52       1.943   9.483  11.350  1.00  148.83         H  
ATOM    846  HZ2 LYS    52       3.577   9.329  11.239  1.00  146.95         H  
ATOM    847  HZ3 LYS    52       2.832   9.231  12.699  1.00  144.00         H  
ATOM    848  C   LYS    52       7.370  14.900  14.709  1.00   35.58         C  
ATOM    849  O   LYS    52       8.525  15.083  14.314  1.00   35.19         O  
ATOM    850  N   ALA    53       7.085  14.770  16.007  1.00   38.15         N  
ATOM    851  H   ALA    53       6.127  14.557  16.272  1.00   42.18         H  
ATOM    852  CA  ALA    53       8.123  14.660  17.038  1.00   38.17         C  
ATOM    853  HA  ALA    53       8.824  15.488  16.919  1.00   41.18         H  
ATOM    854  CB  ALA    53       7.472  14.781  18.422  1.00   45.13         C  
ATOM    855  HB1 ALA    53       8.240  14.765  19.197  1.00   75.04         H  
ATOM    856  HB2 ALA    53       6.922  15.721  18.491  1.00   74.35         H  
ATOM    857  HB3 ALA    53       6.784  13.951  18.587  1.00   75.46         H  
ATOM    858  C   ALA    53       8.909  13.341  16.889  1.00   33.09         C  
ATOM    859  O   ALA    53       8.354  12.330  16.460  1.00   31.94         O  
ATOM    860  N   ASN    54      10.188  13.306  17.274  1.00   33.30         N  
ATOM    861  H   ASN    54      10.607  14.151  17.636  1.00   37.58         H  
ATOM    862  CA  ASN    54      11.049  12.133  17.046  1.00   30.56         C  
ATOM    863  HA  ASN    54      11.057  11.923  15.975  1.00   28.90         H  
ATOM    864  CB  ASN    54      12.487  12.478  17.472  1.00   35.06         C  
ATOM    865  HB2 ASN    54      12.482  12.869  18.490  1.00   40.13         H  
ATOM    866  HB3 ASN    54      13.092  11.572  17.472  1.00   36.40         H  
ATOM    867  CG  ASN    54      13.156  13.476  16.535  1.00   38.42         C  
ATOM    868  OD1 ASN    54      13.002  13.434  15.322  1.00   41.33         O  
ATOM    869  ND2 ASN    54      13.927  14.400  17.058  1.00   49.45         N  
ATOM    870 HD21 ASN    54      14.407  15.030  16.422  1.00   55.18         H  
ATOM    871 HD22 ASN    54      14.082  14.441  18.052  1.00   59.54         H  
ATOM    872  C   ASN    54      10.530  10.839  17.713  1.00   29.95         C  
ATOM    873  O   ASN    54      10.678   9.760  17.141  1.00   28.31         O  
ATOM    874  N   LYS    55       9.846  10.938  18.863  1.00   33.73         N  
ATOM    875  H   LYS    55       9.771  11.855  19.280  1.00   37.36         H  
ATOM    876  CA  LYS    55       9.160   9.805  19.521  1.00   36.05         C  
ATOM    877  HA  LYS    55       9.864   8.981  19.644  1.00   37.31         H  
ATOM    878  CB  LYS    55       8.668  10.233  20.915  1.00   45.70         C  
ATOM    879  HB2 LYS    55       8.013  11.101  20.820  1.00   77.70         H  
ATOM    880  HB3 LYS    55       8.089   9.414  21.346  1.00   71.16         H  
ATOM    881  CG  LYS    55       9.826  10.564  21.871  1.00   87.80         C  
ATOM    882  HG2 LYS    55      10.476   9.692  21.962  1.00  140.04         H  
ATOM    883  HG3 LYS    55      10.408  11.396  21.471  1.00  136.90         H  
ATOM    884  CD  LYS    55       9.298  10.949  23.260  1.00  127.93         C  
ATOM    885  HD2 LYS    55       8.648  11.822  23.168  1.00  156.12         H  
ATOM    886  HD3 LYS    55       8.721  10.117  23.669  1.00  161.68         H  
ATOM    887  CE  LYS    55      10.465  11.275  24.199  1.00  223.65         C  
ATOM    888  HE2 LYS    55      11.118  10.399  24.265  1.00  295.59         H  
ATOM    889  HE3 LYS    55      11.047  12.095  23.766  1.00  277.96         H  
ATOM    890  NZ  LYS    55       9.985  11.654  25.554  1.00  304.61         N  
ATOM    891  HZ1 LYS    55      10.760  11.865  26.168  1.00  361.75         H  
ATOM    892  HZ2 LYS    55       9.393  12.472  25.519  1.00  358.32         H  
ATOM    893  HZ3 LYS    55       9.456  10.905  25.979  1.00  359.27         H  
ATOM    894  C   LYS    55       7.989   9.254  18.693  1.00   33.30         C  
ATOM    895  O   LYS    55       7.800   8.044  18.607  1.00   35.17         O  
ATOM    896  N   GLU    56       7.233  10.130  18.034  1.00   32.28         N  
ATOM    897  H   GLU    56       7.485  11.106  18.092  1.00   34.11         H  
ATOM    898  CA  GLU    56       6.146   9.757  17.116  1.00   31.66         C  
ATOM    899  HA  GLU    56       5.509   9.007  17.591  1.00   35.11         H  
ATOM    900  CB  GLU    56       5.285  10.991  16.800  1.00   36.90         C  
ATOM    901  HB2 GLU    56       5.925  11.719  16.316  1.00   41.21         H  
ATOM    902  HB3 GLU    56       4.498  10.704  16.102  1.00   42.31         H  
ATOM    903  CG  GLU    56       4.633  11.656  18.023  1.00   51.11         C  
ATOM    904  HG2 GLU    56       3.939  10.943  18.477  1.00   72.59         H  
ATOM    905  HG3 GLU    56       5.400  11.892  18.763  1.00   68.32         H  
ATOM    906  CD  GLU    56       3.897  12.961  17.653  1.00   69.27         C  
ATOM    907  OE1 GLU    56       2.763  13.171  18.149  1.00  121.08         O  
ATOM    908  OE2 GLU    56       4.450  13.793  16.892  1.00  112.87         O  
ATOM    909  C   GLU    56       6.690   9.150  15.807  1.00   26.31         C  
ATOM    910  O   GLU    56       6.095   8.220  15.262  1.00   27.61         O  
ATOM    911  N   ILE    57       7.851   9.619  15.327  1.00   23.59         N  
ATOM    912  H   ILE    57       8.262  10.427  15.785  1.00   26.08         H  
ATOM    913  CA  ILE    57       8.562   9.009  14.189  1.00   20.33         C  
ATOM    914  HA  ILE    57       7.850   8.891  13.371  1.00   21.42         H  
ATOM    915  CB  ILE    57       9.713   9.911  13.677  1.00   20.58         C  
ATOM    916  HB  ILE    57      10.433  10.056  14.483  1.00   22.35         H  
ATOM    917  CG2 ILE    57      10.433   9.226  12.499  1.00   20.37         C  
ATOM    918 HG21 ILE    57       9.722   9.000  11.702  1.00   46.43         H  
ATOM    919 HG22 ILE    57      11.218   9.861  12.095  1.00   48.09         H  
ATOM    920 HG23 ILE    57      10.906   8.304  12.830  1.00   49.38         H  
ATOM    921  CG1 ILE    57       9.179  11.290  13.235  1.00   24.87         C  
ATOM    922 HG12 ILE    57       8.492  11.149  12.403  1.00   29.89         H  
ATOM    923 HG13 ILE    57       8.614  11.736  14.048  1.00   35.07         H  
ATOM    924  CD1 ILE    57      10.266  12.302  12.844  1.00   28.04         C  
ATOM    925 HD11 ILE    57       9.808  13.278  12.693  1.00   58.05         H  
ATOM    926 HD12 ILE    57      11.008  12.379  13.638  1.00   57.95         H  
ATOM    927 HD13 ILE    57      10.753  12.009  11.915  1.00   58.26         H  
ATOM    928  C   ILE    57       9.065   7.603  14.552  1.00   18.49         C  
ATOM    929  O   ILE    57       8.956   6.687  13.742  1.00   17.83         O  
ATOM    930  N   LEU    58       9.560   7.394  15.777  1.00   20.35         N  
ATOM    931  H   LEU    58       9.684   8.196  16.385  1.00   23.49         H  
ATOM    932  CA  LEU    58       9.943   6.069  16.283  1.00   20.94         C  
ATOM    933  HA  LEU    58      10.628   5.616  15.567  1.00   20.50         H  
ATOM    934  CB  LEU    58      10.678   6.233  17.629  1.00   26.82         C  
ATOM    935  HB2 LEU    58      10.114   6.923  18.254  1.00   29.61         H  
ATOM    936  HB3 LEU    58      10.707   5.273  18.147  1.00   35.75         H  
ATOM    937  CG  LEU    58      12.119   6.754  17.463  1.00   37.23         C  
ATOM    938  HG  LEU    58      12.155   7.509  16.679  1.00   59.84         H  
ATOM    939  CD1 LEU    58      12.630   7.383  18.759  1.00   54.86         C  
ATOM    940 HD11 LEU    58      12.550   6.671  19.580  1.00   90.14         H  
ATOM    941 HD12 LEU    58      13.670   7.685  18.638  1.00   93.74         H  
ATOM    942 HD13 LEU    58      12.038   8.266  18.995  1.00   92.20         H  
ATOM    943  CD2 LEU    58      13.067   5.614  17.089  1.00   58.14         C  
ATOM    944 HD21 LEU    58      14.053   6.019  16.867  1.00   94.61         H  
ATOM    945 HD22 LEU    58      13.142   4.900  17.908  1.00   95.43         H  
ATOM    946 HD23 LEU    58      12.694   5.098  16.208  1.00   98.84         H  
ATOM    947  C   LEU    58       8.744   5.105  16.398  1.00   20.89         C  
ATOM    948  O   LEU    58       8.899   3.913  16.133  1.00   22.33         O  
ATOM    949  N   ASP    59       7.543   5.600  16.713  1.00   22.39         N  
ATOM    950  H   ASP    59       7.482   6.575  16.978  1.00   24.60         H  
ATOM    951  CA  ASP    59       6.306   4.801  16.660  1.00   24.54         C  
ATOM    952  HA  ASP    59       6.479   3.859  17.183  1.00   27.11         H  
ATOM    953  CB  ASP    59       5.158   5.529  17.380  1.00   31.51         C  
ATOM    954  HB2 ASP    59       5.021   6.513  16.931  1.00   42.30         H  
ATOM    955  HB3 ASP    59       4.240   4.963  17.212  1.00   46.05         H  
ATOM    956  CG  ASP    59       5.339   5.687  18.903  1.00   44.21         C  
ATOM    957  OD1 ASP    59       6.087   4.902  19.535  1.00   68.76         O  
ATOM    958  OD2 ASP    59       4.659   6.565  19.487  1.00  106.29         O  
ATOM    959  C   ASP    59       5.899   4.435  15.217  1.00   21.96         C  
ATOM    960  O   ASP    59       5.546   3.285  14.950  1.00   25.21         O  
ATOM    961  N   GLU    60       6.005   5.374  14.268  1.00   19.88         N  
ATOM    962  H   GLU    60       6.262   6.312  14.558  1.00   21.16         H  
ATOM    963  CA  GLU    60       5.810   5.127  12.826  1.00   19.37         C  
ATOM    964  HA  GLU    60       4.815   4.708  12.666  1.00   23.27         H  
ATOM    965  CB  GLU    60       5.886   6.480  12.088  1.00   22.33         C  
ATOM    966  HB2 GLU    60       5.052   7.090  12.438  1.00   33.22         H  
ATOM    967  HB3 GLU    60       6.810   6.987  12.362  1.00   28.16         H  
ATOM    968  CG  GLU    60       5.838   6.402  10.552  1.00   26.94         C  
ATOM    969  HG2 GLU    60       6.729   5.883  10.190  1.00   34.95         H  
ATOM    970  HG3 GLU    60       4.963   5.823  10.251  1.00   40.89         H  
ATOM    971  CD  GLU    60       5.759   7.808   9.920  1.00   32.21         C  
ATOM    972  OE1 GLU    60       4.875   8.601  10.324  1.00   73.64         O  
ATOM    973  OE2 GLU    60       6.564   8.124   9.009  1.00   60.52         O  
ATOM    974  C   GLU    60       6.826   4.105  12.275  1.00   16.16         C  
ATOM    975  O   GLU    60       6.470   3.213  11.503  1.00   17.78         O  
ATOM    976  N   ALA    61       8.081   4.185  12.723  1.00   14.52         N  
ATOM    977  H   ALA    61       8.324   4.971  13.317  1.00   15.78         H  
ATOM    978  CA  ALA    61       9.139   3.240  12.385  1.00   13.72         C  
ATOM    979  HA  ALA    61       9.202   3.160  11.298  1.00   15.07         H  
ATOM    980  CB  ALA    61      10.460   3.804  12.908  1.00   16.45         C  
ATOM    981  HB1 ALA    61      10.502   3.733  13.995  1.00   43.40         H  
ATOM    982  HB2 ALA    61      11.292   3.249  12.477  1.00   46.16         H  
ATOM    983  HB3 ALA    61      10.542   4.848  12.626  1.00   45.32         H  
ATOM    984  C   ALA    61       8.882   1.838  12.957  1.00   13.69         C  
ATOM    985  O   ALA    61       9.108   0.848  12.267  1.00   14.56         O  
ATOM    986  N   TYR    62       8.383   1.734  14.193  1.00   15.25         N  
ATOM    987  H   TYR    62       8.256   2.585  14.729  1.00   16.82         H  
ATOM    988  CA  TYR    62       8.122   0.456  14.863  1.00   17.10         C  
ATOM    989  HA  TYR    62       9.042  -0.128  14.871  1.00   18.41         H  
ATOM    990  CB  TYR    62       7.727   0.732  16.320  1.00   22.05         C  
ATOM    991  HB2 TYR    62       8.587   1.153  16.842  1.00   29.31         H  
ATOM    992  HB3 TYR    62       6.937   1.482  16.339  1.00   38.01         H  
ATOM    993  CG  TYR    62       7.248  -0.490  17.080  1.00   43.64         C  
ATOM    994  CD1 TYR    62       5.871  -0.673  17.317  1.00  101.17         C  
ATOM    995  HD1 TYR    62       5.156   0.060  16.966  1.00  129.51         H  
ATOM    996  CE1 TYR    62       5.422  -1.812  18.011  1.00  177.79         C  
ATOM    997  HE1 TYR    62       4.369  -1.952  18.200  1.00  276.34         H  
ATOM    998  CZ  TYR    62       6.347  -2.776  18.466  1.00  179.42         C  
ATOM    999  OH  TYR    62       5.903  -3.872  19.142  1.00  289.17         O  
ATOM   1000  HH  TYR    62       6.629  -4.462  19.405  1.00  325.88         H  
ATOM   1001  CE2 TYR    62       7.728  -2.590  18.229  1.00  125.62         C  
ATOM   1002  HE2 TYR    62       8.438  -3.326  18.577  1.00  172.75         H  
ATOM   1003  CD2 TYR    62       8.175  -1.447  17.537  1.00   66.73         C  
ATOM   1004  HD2 TYR    62       9.232  -1.306  17.352  1.00   80.71         H  
ATOM   1005  C   TYR    62       7.069  -0.394  14.133  1.00   16.92         C  
ATOM   1006  O   TYR    62       7.310  -1.574  13.862  1.00   18.83         O  
ATOM   1007  N   VAL    63       5.935   0.198  13.738  1.00   17.65         N  
ATOM   1008  H   VAL    63       5.783   1.171  13.983  1.00   19.29         H  
ATOM   1009  CA  VAL    63       4.908  -0.515  12.950  1.00   19.41         C  
ATOM   1010  HA  VAL    63       4.701  -1.461  13.451  1.00   20.50         H  
ATOM   1011  CB  VAL    63       3.574   0.257  12.892  1.00   24.23         C  
ATOM   1012  HB  VAL    63       2.880  -0.319  12.280  1.00   34.37         H  
ATOM   1013  CG1 VAL    63       2.958   0.396  14.291  1.00   62.91         C  
ATOM   1014 HG11 VAL    63       1.967   0.844  14.210  1.00  111.07         H  
ATOM   1015 HG12 VAL    63       2.866  -0.584  14.757  1.00  103.19         H  
ATOM   1016 HG13 VAL    63       3.582   1.032  14.920  1.00  104.86         H  
ATOM   1017  CG2 VAL    63       3.683   1.655  12.277  1.00   35.70         C  
ATOM   1018 HG21 VAL    63       2.697   2.115  12.231  1.00   73.12         H  
ATOM   1019 HG22 VAL    63       4.328   2.286  12.885  1.00   71.84         H  
ATOM   1020 HG23 VAL    63       4.091   1.596  11.271  1.00   70.87         H  
ATOM   1021  C   VAL    63       5.413  -0.879  11.545  1.00   19.02         C  
ATOM   1022  O   VAL    63       5.115  -1.966  11.051  1.00   22.57         O  
ATOM   1023  N   MET    64       6.248  -0.029  10.935  1.00   17.14         N  
ATOM   1024  H   MET    64       6.438   0.856  11.389  1.00   17.26         H  
ATOM   1025  CA  MET    64       6.893  -0.279   9.638  1.00   17.03         C  
ATOM   1026  HA  MET    64       6.130  -0.607   8.932  1.00   20.02         H  
ATOM   1027  CB  MET    64       7.466   1.058   9.136  1.00   17.35         C  
ATOM   1028  HB2 MET    64       6.686   1.816   9.211  1.00   35.59         H  
ATOM   1029  HB3 MET    64       8.295   1.355   9.779  1.00   33.20         H  
ATOM   1030  CG  MET    64       7.958   1.034   7.685  1.00   20.15         C  
ATOM   1031  HG2 MET    64       8.611   0.178   7.550  1.00   38.02         H  
ATOM   1032  HG3 MET    64       7.105   0.902   7.022  1.00   41.12         H  
ATOM   1033  SD  MET    64       8.881   2.511   7.164  1.00   24.28         S  
ATOM   1034  CE  MET    64       7.643   3.815   7.413  1.00   58.37         C  
ATOM   1035  HE1 MET    64       6.745   3.585   6.840  1.00  107.59         H  
ATOM   1036  HE2 MET    64       7.393   3.895   8.471  1.00  108.21         H  
ATOM   1037  HE3 MET    64       8.050   4.769   7.075  1.00  107.77         H  
ATOM   1038  C   MET    64       7.969  -1.387   9.705  1.00   16.18         C  
ATOM   1039  O   MET    64       8.158  -2.128   8.741  1.00   18.91         O  
ATOM   1040  N   ALA    65       8.669  -1.527  10.835  1.00   15.28         N  
ATOM   1041  H   ALA    65       8.537  -0.828  11.558  1.00   15.76         H  
ATOM   1042  CA  ALA    65       9.695  -2.548  11.076  1.00   16.36         C  
ATOM   1043  HA  ALA    65      10.280  -2.689  10.166  1.00   18.61         H  
ATOM   1044  CB  ALA    65      10.626  -2.030  12.177  1.00   16.37         C  
ATOM   1045  HB1 ALA    65      10.078  -1.924  13.114  1.00   43.13         H  
ATOM   1046  HB2 ALA    65      11.445  -2.734  12.319  1.00   46.34         H  
ATOM   1047  HB3 ALA    65      11.038  -1.065  11.894  1.00   43.80         H  
ATOM   1048  C   ALA    65       9.131  -3.923  11.477  1.00   18.77         C  
ATOM   1049  O   ALA    65       9.761  -4.948  11.212  1.00   23.28         O  
ATOM   1050  N   SER    66       7.957  -3.955  12.116  1.00   19.48         N  
ATOM   1051  H   SER    66       7.527  -3.069  12.353  1.00   20.07         H  
ATOM   1052  CA  SER    66       7.330  -5.189  12.621  1.00   23.02         C  
ATOM   1053  HA  SER    66       8.042  -5.708  13.263  1.00   26.21         H  
ATOM   1054  CB  SER    66       6.101  -4.838  13.469  1.00   28.08         C  
ATOM   1055  HB2 SER    66       5.416  -4.223  12.885  1.00   50.39         H  
ATOM   1056  HB3 SER    66       5.589  -5.758  13.756  1.00   49.10         H  
ATOM   1057  OG  SER    66       6.481  -4.144  14.645  1.00   66.57         O  
ATOM   1058  HG  SER    66       6.795  -3.252  14.397  1.00   86.96         H  
ATOM   1059  C   SER    66       6.918  -6.172  11.513  1.00   23.57         C  
ATOM   1060  O   SER    66       6.856  -7.379  11.757  1.00   31.97         O  
ATOM   1061  N   VAL    67       6.648  -5.675  10.301  1.00   22.59         N  
ATOM   1062  H   VAL    67       6.740  -4.676  10.179  1.00   25.86         H  
ATOM   1063  CA  VAL    67       6.309  -6.478   9.112  1.00   22.24         C  
ATOM   1064  HA  VAL    67       5.672  -7.306   9.425  1.00   22.76         H  
ATOM   1065  CB  VAL    67       5.513  -5.635   8.092  1.00   31.21         C  
ATOM   1066  HB  VAL    67       6.113  -4.775   7.790  1.00   52.62         H  
ATOM   1067  CG1 VAL    67       5.150  -6.437   6.837  1.00   54.05         C  
ATOM   1068 HG11 VAL    67       4.653  -7.369   7.113  1.00   93.22         H  
ATOM   1069 HG12 VAL    67       4.477  -5.856   6.212  1.00   91.63         H  
ATOM   1070 HG13 VAL    67       6.047  -6.644   6.254  1.00   90.83         H  
ATOM   1071  CG2 VAL    67       4.205  -5.115   8.702  1.00   36.36         C  
ATOM   1072 HG21 VAL    67       4.420  -4.458   9.544  1.00   72.70         H  
ATOM   1073 HG22 VAL    67       3.655  -4.535   7.961  1.00   68.71         H  
ATOM   1074 HG23 VAL    67       3.588  -5.950   9.037  1.00   67.75         H  
ATOM   1075  C   VAL    67       7.566  -7.070   8.458  1.00   20.72         C  
ATOM   1076  O   VAL    67       8.535  -6.356   8.201  1.00   26.93         O  
ATOM   1077  N   ASP    68       7.532  -8.365   8.132  1.00   18.64         N  
ATOM   1078  H   ASP    68       6.726  -8.912   8.412  1.00   19.95         H  
ATOM   1079  CA  ASP    68       8.563  -9.087   7.360  1.00   20.31         C  
ATOM   1080  HA  ASP    68       9.477  -8.496   7.349  1.00   24.89         H  
ATOM   1081  CB  ASP    68       8.902 -10.414   8.065  1.00   27.17         C  
ATOM   1082  HB2 ASP    68       9.624 -10.963   7.458  1.00   37.11         H  
ATOM   1083  HB3 ASP    68       9.394 -10.171   9.010  1.00   39.63         H  
ATOM   1084  CG  ASP    68       7.705 -11.333   8.371  1.00   37.88         C  
ATOM   1085  OD1 ASP    68       6.564 -11.040   7.952  1.00   82.23         O  
ATOM   1086  OD2 ASP    68       7.898 -12.326   9.114  1.00   77.74         O  
ATOM   1087  C   ASP    68       8.175  -9.336   5.881  1.00   18.98         C  
ATOM   1088  O   ASP    68       9.036  -9.649   5.056  1.00   35.76         O  
ATOM   1089  N   ASN    69       6.891  -9.181   5.540  1.00   15.07         N  
ATOM   1090  H   ASN    69       6.259  -8.930   6.284  1.00   24.31         H  
ATOM   1091  CA  ASN    69       6.288  -9.547   4.256  1.00   12.04         C  
ATOM   1092  HA  ASN    69       6.469 -10.613   4.116  1.00   13.57         H  
ATOM   1093  CB  ASN    69       4.770  -9.331   4.398  1.00   13.78         C  
ATOM   1094  HB2 ASN    69       4.424  -9.830   5.299  1.00   19.45         H  
ATOM   1095  HB3 ASN    69       4.558  -8.266   4.495  1.00   16.38         H  
ATOM   1096  CG  ASN    69       3.991  -9.863   3.213  1.00   12.32         C  
ATOM   1097  OD1 ASN    69       3.867  -9.213   2.191  1.00   13.20         O  
ATOM   1098  ND2 ASN    69       3.481 -11.066   3.284  1.00   15.78         N  
ATOM   1099 HD21 ASN    69       2.918 -11.390   2.518  1.00   19.76         H  
ATOM   1100 HD22 ASN    69       3.526 -11.593   4.145  1.00   19.07         H  
ATOM   1101  C   ASN    69       6.868  -8.771   3.043  1.00   10.63         C  
ATOM   1102  O   ASN    69       7.068  -7.555   3.139  1.00   12.45         O  
ATOM   1103  N   PRO    70       7.102  -9.429   1.885  1.00   11.21         N  
ATOM   1104  CD  PRO    70       6.932 -10.859   1.645  1.00   14.59         C  
ATOM   1105  HD2 PRO    70       5.941 -11.208   1.931  1.00   17.96         H  
ATOM   1106  HD3 PRO    70       7.697 -11.410   2.195  1.00   20.83         H  
ATOM   1107  CG  PRO    70       7.137 -11.062   0.146  1.00   23.53         C  
ATOM   1108  HG2 PRO    70       6.196 -10.896  -0.381  1.00   44.31         H  
ATOM   1109  HG3 PRO    70       7.537 -12.051  -0.079  1.00   42.64         H  
ATOM   1110  CB  PRO    70       8.127  -9.954  -0.200  1.00   19.54         C  
ATOM   1111  HB2 PRO    70       8.095  -9.699  -1.261  1.00   31.14         H  
ATOM   1112  HB3 PRO    70       9.134 -10.267   0.082  1.00   31.87         H  
ATOM   1113  CA  PRO    70       7.683  -8.793   0.698  1.00   13.08         C  
ATOM   1114  HA  PRO    70       8.563  -8.217   0.987  1.00   16.59         H  
ATOM   1115  C   PRO    70       6.731  -7.848  -0.056  1.00   11.16         C  
ATOM   1116  O   PRO    70       7.208  -6.995  -0.802  1.00   15.94         O  
ATOM   1117  N   HIE    71       5.410  -7.948   0.132  1.00    9.13         N  
ATOM   1118  H   HIE    71       5.070  -8.651   0.780  1.00   10.03         H  
ATOM   1119  CA  HIE    71       4.392  -7.086  -0.502  1.00    9.62         C  
ATOM   1120  HA  HIE    71       4.771  -6.774  -1.477  1.00   11.38         H  
ATOM   1121  CB  HIE    71       3.104  -7.885  -0.768  1.00   12.12         C  
ATOM   1122  HB2 HIE    71       2.583  -8.054   0.175  1.00   13.39         H  
ATOM   1123  HB3 HIE    71       2.450  -7.290  -1.406  1.00   15.26         H  
ATOM   1124  CG  HIE    71       3.337  -9.217  -1.442  1.00   13.72         C  
ATOM   1125  ND1 HIE    71       3.774  -9.401  -2.756  1.00   18.65         N  
ATOM   1126  CE1 HIE    71       3.909 -10.728  -2.919  1.00   20.59         C  
ATOM   1127  HE1 HIE    71       4.247 -11.209  -3.830  1.00   28.07         H  
ATOM   1128  NE2 HIE    71       3.581 -11.375  -1.787  1.00   18.65         N  
ATOM   1129  HE2 HIE    71       3.635 -12.379  -1.652  1.00   23.12         H  
ATOM   1130  CD2 HIE    71       3.220 -10.438  -0.844  1.00   16.26         C  
ATOM   1131  HD2 HIE    71       2.933 -10.616   0.182  1.00   21.00         H  
ATOM   1132  C   HIE    71       4.125  -5.792   0.292  1.00    8.83         C  
ATOM   1133  O   HIE    71       3.039  -5.212   0.220  1.00    8.91         O  
ATOM   1134  N   VAL    72       5.105  -5.336   1.080  1.00    9.68         N  
ATOM   1135  H   VAL    72       5.972  -5.857   1.094  1.00   11.56         H  
ATOM   1136  CA  VAL    72       5.015  -4.173   1.978  1.00    9.93         C  
ATOM   1137  HA  VAL    72       4.264  -3.484   1.595  1.00   10.02         H  
ATOM   1138  CB  VAL    72       4.581  -4.604   3.399  1.00   11.55         C  
ATOM   1139  HB  VAL    72       5.357  -5.237   3.829  1.00   20.01         H  
ATOM   1140  CG1 VAL    72       4.389  -3.393   4.318  1.00   19.36         C  
ATOM   1141 HG11 VAL    72       3.997  -3.725   5.278  1.00   50.40         H  
ATOM   1142 HG12 VAL    72       5.342  -2.896   4.500  1.00   52.47         H  
ATOM   1143 HG13 VAL    72       3.685  -2.687   3.875  1.00   51.72         H  
ATOM   1144  CG2 VAL    72       3.264  -5.398   3.410  1.00   23.05         C  
ATOM   1145 HG21 VAL    72       2.475  -4.825   2.923  1.00   56.54         H  
ATOM   1146 HG22 VAL    72       3.394  -6.348   2.894  1.00   55.56         H  
ATOM   1147 HG23 VAL    72       2.961  -5.619   4.432  1.00   57.23         H  
ATOM   1148  C   VAL    72       6.358  -3.429   2.020  1.00   10.74         C  
ATOM   1149  O   VAL    72       7.418  -4.054   2.069  1.00   12.47         O  
ATOM   1150  N   CYS    73       6.325  -2.095   2.022  1.00   11.07         N  
ATOM   1151  H   CYS    73       5.422  -1.644   1.927  1.00   11.93         H  
ATOM   1152  CA  CYS    73       7.478  -1.209   2.216  1.00   11.44         C  
ATOM   1153  HA  CYS    73       8.314  -1.598   1.640  1.00   11.80         H  
ATOM   1154  CB  CYS    73       7.151   0.189   1.673  1.00   13.24         C  
ATOM   1155  HB2 CYS    73       6.276   0.582   2.191  1.00   18.98         H  
ATOM   1156  HB3 CYS    73       7.998   0.854   1.859  1.00   21.80         H  
ATOM   1157  SG  CYS    73       6.832   0.112  -0.114  1.00   24.07         S  
ATOM   1158  HG  CYS    73       8.101  -0.121  -0.486  1.00   78.10         H  
ATOM   1159  C   CYS    73       7.923  -1.184   3.692  1.00   12.71         C  
ATOM   1160  O   CYS    73       7.799  -0.178   4.397  1.00   25.77         O  
ATOM   1161  N   ARG    74       8.378  -2.343   4.179  1.00   11.65         N  
ATOM   1162  H   ARG    74       8.394  -3.121   3.530  1.00   17.98         H  
ATOM   1163  CA  ARG    74       8.907  -2.558   5.534  1.00   13.41         C  
ATOM   1164  HA  ARG    74       8.190  -2.136   6.239  1.00   16.37         H  
ATOM   1165  CB  ARG    74       9.008  -4.068   5.829  1.00   19.25         C  
ATOM   1166  HB2 ARG    74       9.496  -4.199   6.795  1.00   47.97         H  
ATOM   1167  HB3 ARG    74       7.995  -4.467   5.913  1.00   56.94         H  
ATOM   1168  CG  ARG    74       9.759  -4.881   4.757  1.00   42.61         C  
ATOM   1169  HG2 ARG    74       9.227  -4.810   3.811  1.00   96.93         H  
ATOM   1170  HG3 ARG    74      10.761  -4.476   4.615  1.00   88.84         H  
ATOM   1171  CD  ARG    74       9.852  -6.369   5.114  1.00   39.08         C  
ATOM   1172  HD2 ARG    74       8.871  -6.719   5.440  1.00   46.21         H  
ATOM   1173  HD3 ARG    74      10.119  -6.913   4.206  1.00   36.98         H  
ATOM   1174  NE  ARG    74      10.855  -6.608   6.171  1.00   44.81         N  
ATOM   1175  HE  ARG    74      10.803  -6.010   6.982  1.00   79.84         H  
ATOM   1176  CZ  ARG    74      11.868  -7.453   6.125  1.00   54.72         C  
ATOM   1177  NH1 ARG    74      11.936  -8.416   5.253  1.00  119.59         N  
ATOM   1178 HH11 ARG    74      11.124  -8.638   4.701  1.00  144.90         H  
ATOM   1179 HH12 ARG    74      12.806  -8.930   5.122  1.00  185.31         H  
ATOM   1180  NH2 ARG    74      12.855  -7.330   6.961  1.00   60.86         N  
ATOM   1181 HH21 ARG    74      12.856  -6.593   7.644  1.00   76.75         H  
ATOM   1182 HH22 ARG    74      13.688  -7.899   6.830  1.00   87.87         H  
ATOM   1183  C   ARG    74      10.229  -1.813   5.773  1.00   11.47         C  
ATOM   1184  O   ARG    74      10.977  -1.526   4.835  1.00   12.19         O  
ATOM   1185  N   LEU    75      10.515  -1.485   7.034  1.00   12.09         N  
ATOM   1186  H   LEU    75       9.860  -1.766   7.753  1.00   15.55         H  
ATOM   1187  CA  LEU    75      11.680  -0.678   7.413  1.00   10.27         C  
ATOM   1188  HA  LEU    75      11.694   0.205   6.772  1.00   10.48         H  
ATOM   1189  CB  LEU    75      11.536  -0.205   8.873  1.00   11.61         C  
ATOM   1190  HB2 LEU    75      10.521   0.149   9.053  1.00   14.08         H  
ATOM   1191  HB3 LEU    75      11.710  -1.066   9.517  1.00   14.62         H  
ATOM   1192  CG  LEU    75      12.524   0.910   9.266  1.00   11.26         C  
ATOM   1193  HG  LEU    75      13.505   0.696   8.845  1.00   14.86         H  
ATOM   1194  CD1 LEU    75      12.057   2.283   8.784  1.00   16.01         C  
ATOM   1195 HD11 LEU    75      12.791   3.034   9.069  1.00   47.02         H  
ATOM   1196 HD12 LEU    75      11.955   2.286   7.701  1.00   46.67         H  
ATOM   1197 HD13 LEU    75      11.097   2.532   9.236  1.00   46.04         H  
ATOM   1198  CD2 LEU    75      12.666   0.986  10.783  1.00   19.43         C  
ATOM   1199 HD21 LEU    75      13.059   0.040  11.150  1.00   52.58         H  
ATOM   1200 HD22 LEU    75      13.367   1.776  11.049  1.00   49.35         H  
ATOM   1201 HD23 LEU    75      11.699   1.184  11.242  1.00   50.32         H  
ATOM   1202  C   LEU    75      12.992  -1.457   7.191  1.00   10.37         C  
ATOM   1203  O   LEU    75      13.187  -2.539   7.748  1.00   15.18         O  
ATOM   1204  N   LEU    76      13.896  -0.885   6.395  1.00    9.75         N  
ATOM   1205  H   LEU    76      13.659   0.018   6.001  1.00   10.83         H  
ATOM   1206  CA  LEU    76      15.257  -1.377   6.167  1.00   11.52         C  
ATOM   1207  HA  LEU    76      15.248  -2.466   6.199  1.00   13.90         H  
ATOM   1208  CB  LEU    76      15.695  -0.936   4.755  1.00   13.52         C  
ATOM   1209  HB2 LEU    76      14.930  -1.273   4.056  1.00   37.36         H  
ATOM   1210  HB3 LEU    76      15.726   0.152   4.700  1.00   38.36         H  
ATOM   1211  CG  LEU    76      17.055  -1.512   4.312  1.00   25.39         C  
ATOM   1212  HG  LEU    76      17.230  -2.465   4.811  1.00   86.85         H  
ATOM   1213  CD1 LEU    76      17.052  -1.758   2.802  1.00   68.26         C  
ATOM   1214 HD11 LEU    76      18.016  -2.162   2.493  1.00  119.71         H  
ATOM   1215 HD12 LEU    76      16.276  -2.480   2.550  1.00  117.15         H  
ATOM   1216 HD13 LEU    76      16.863  -0.828   2.270  1.00  120.71         H  
ATOM   1217  CD2 LEU    76      18.216  -0.561   4.612  1.00   64.14         C  
ATOM   1218 HD21 LEU    76      19.150  -1.057   4.362  1.00  112.95         H  
ATOM   1219 HD22 LEU    76      18.128   0.348   4.020  1.00  115.33         H  
ATOM   1220 HD23 LEU    76      18.248  -0.300   5.666  1.00  116.17         H  
ATOM   1221  C   LEU    76      16.226  -0.911   7.264  1.00   13.37         C  
ATOM   1222  O   LEU    76      17.106  -1.673   7.665  1.00   19.58         O  
ATOM   1223  N   GLY    77      16.050   0.316   7.764  1.00   11.76         N  
ATOM   1224  H   GLY    77      15.301   0.889   7.396  1.00   11.18         H  
ATOM   1225  CA  GLY    77      16.864   0.874   8.844  1.00   15.01         C  
ATOM   1226  HA2 GLY    77      16.846   0.184   9.681  1.00   19.53         H  
ATOM   1227  HA3 GLY    77      17.897   0.967   8.509  1.00   20.81         H  
ATOM   1228  C   GLY    77      16.396   2.235   9.362  1.00   12.76         C  
ATOM   1229  O   GLY    77      15.446   2.825   8.843  1.00   11.66         O  
ATOM   1230  N   ILE    78      17.093   2.738  10.382  1.00   18.50         N  
ATOM   1231  H   ILE    78      17.842   2.168  10.760  1.00   27.82         H  
ATOM   1232  CA  ILE    78      16.808   4.015  11.055  1.00   16.68         C  
ATOM   1233  HA  ILE    78      16.228   4.635  10.371  1.00   16.84         H  
ATOM   1234  CB  ILE    78      15.945   3.767  12.318  1.00   17.07         C  
ATOM   1235  HB  ILE    78      15.107   3.138  12.017  1.00   32.24         H  
ATOM   1236  CG2 ILE    78      16.717   3.034  13.432  1.00   52.30         C  
ATOM   1237 HG21 ILE    78      17.555   3.633  13.785  1.00   83.13         H  
ATOM   1238 HG22 ILE    78      16.072   2.835  14.285  1.00   96.80         H  
ATOM   1239 HG23 ILE    78      17.081   2.080  13.057  1.00  104.35         H  
ATOM   1240  CG1 ILE    78      15.365   5.086  12.867  1.00   29.43         C  
ATOM   1241 HG12 ILE    78      16.135   5.651  13.394  1.00   94.29         H  
ATOM   1242 HG13 ILE    78      15.016   5.691  12.034  1.00   43.35         H  
ATOM   1243  CD1 ILE    78      14.178   4.854  13.808  1.00   59.36         C  
ATOM   1244 HD11 ILE    78      13.723   5.808  14.061  1.00  102.63         H  
ATOM   1245 HD12 ILE    78      13.431   4.227  13.321  1.00  102.24         H  
ATOM   1246 HD13 ILE    78      14.514   4.376  14.726  1.00  101.25         H  
ATOM   1247  C   ILE    78      18.099   4.779  11.377  1.00   16.99         C  
ATOM   1248  O   ILE    78      19.123   4.170  11.687  1.00   18.87         O  
ATOM   1249  N   CYS    79      18.048   6.112  11.363  1.00   18.23         N  
ATOM   1250  H   CYS    79      17.193   6.557  11.041  1.00   19.52         H  
ATOM   1251  CA  CYS    79      19.126   6.975  11.846  1.00   19.74         C  
ATOM   1252  HA  CYS    79      19.799   6.386  12.472  1.00   21.64         H  
ATOM   1253  CB  CYS    79      19.939   7.478  10.650  1.00   21.47         C  
ATOM   1254  HB2 CYS    79      20.213   6.630  10.020  1.00   23.38         H  
ATOM   1255  HB3 CYS    79      19.339   8.176  10.066  1.00   23.59         H  
ATOM   1256  SG  CYS    79      21.445   8.301  11.238  1.00   26.88         S  
ATOM   1257  HG  CYS    79      22.058   7.177  11.656  1.00   46.84         H  
ATOM   1258  C   CYS    79      18.557   8.109  12.712  1.00   20.74         C  
ATOM   1259  O   CYS    79      17.715   8.892  12.264  1.00   21.27         O  
ATOM   1260  N   LEU    80      18.990   8.179  13.975  1.00   23.74         N  
ATOM   1261  H   LEU    80      19.711   7.536  14.267  1.00   25.78         H  
ATOM   1262  CA  LEU    80      18.432   9.073  14.997  1.00   26.31         C  
ATOM   1263  HA  LEU    80      17.399   9.282  14.721  1.00   25.29         H  
ATOM   1264  CB  LEU    80      18.384   8.366  16.370  1.00   31.07         C  
ATOM   1265  HB2 LEU    80      19.375   7.999  16.640  1.00   36.19         H  
ATOM   1266  HB3 LEU    80      18.103   9.120  17.106  1.00   35.24         H  
ATOM   1267  CG  LEU    80      17.348   7.221  16.463  1.00   31.86         C  
ATOM   1268  HG  LEU    80      16.459   7.489  15.891  1.00   36.09         H  
ATOM   1269  CD1 LEU    80      17.874   5.874  15.958  1.00   43.39         C  
ATOM   1270 HD11 LEU    80      18.768   5.592  16.512  1.00   77.59         H  
ATOM   1271 HD12 LEU    80      17.112   5.106  16.094  1.00   77.36         H  
ATOM   1272 HD13 LEU    80      18.106   5.925  14.898  1.00   71.56         H  
ATOM   1273  CD2 LEU    80      16.924   7.019  17.919  1.00   35.05         C  
ATOM   1274 HD21 LEU    80      17.787   6.744  18.526  1.00   66.71         H  
ATOM   1275 HD22 LEU    80      16.492   7.941  18.308  1.00   65.33         H  
ATOM   1276 HD23 LEU    80      16.167   6.238  17.980  1.00   63.44         H  
ATOM   1277  C   LEU    80      19.121  10.454  15.003  1.00   30.29         C  
ATOM   1278  O   LEU    80      19.609  10.937  16.028  1.00   38.04         O  
ATOM   1279  N   THR    81      19.161  11.089  13.830  1.00   29.27         N  
ATOM   1280  H   THR    81      18.768  10.610  13.028  1.00   27.38         H  
ATOM   1281  CA  THR    81      19.507  12.509  13.633  1.00   33.45         C  
ATOM   1282  HA  THR    81      20.442  12.718  14.154  1.00   38.39         H  
ATOM   1283  CB  THR    81      19.734  12.784  12.131  1.00   33.19         C  
ATOM   1284  HB  THR    81      19.688  13.855  11.935  1.00   38.47         H  
ATOM   1285  CG2 THR    81      21.109  12.283  11.689  1.00   36.35         C  
ATOM   1286 HG21 THR    81      21.260  12.512  10.634  1.00   65.83         H  
ATOM   1287 HG22 THR    81      21.887  12.781  12.267  1.00   65.15         H  
ATOM   1288 HG23 THR    81      21.183  11.207  11.839  1.00   65.13         H  
ATOM   1289  OG1 THR    81      18.787  12.121  11.317  1.00   29.08         O  
ATOM   1290  HG1 THR    81      17.906  12.510  11.497  1.00   29.69         H  
ATOM   1291  C   THR    81      18.452  13.459  14.236  1.00   35.90         C  
ATOM   1292  O   THR    81      17.422  13.020  14.756  1.00   34.96         O  
ATOM   1293  N   SER    82      18.709  14.775  14.203  1.00   42.62         N  
ATOM   1294  H   SER    82      19.556  15.089  13.750  1.00   46.93         H  
ATOM   1295  CA  SER    82      17.875  15.819  14.841  1.00   48.93         C  
ATOM   1296  HA  SER    82      17.888  15.655  15.919  1.00   52.71         H  
ATOM   1297  CB  SER    82      18.487  17.199  14.573  1.00   61.85         C  
ATOM   1298  HB2 SER    82      17.869  17.965  15.044  1.00   92.60         H  
ATOM   1299  HB3 SER    82      19.485  17.239  15.014  1.00   95.84         H  
ATOM   1300  OG  SER    82      18.579  17.450  13.177  1.00  106.88         O  
ATOM   1301  HG  SER    82      18.983  18.331  13.051  1.00  142.77         H  
ATOM   1302  C   SER    82      16.403  15.798  14.395  1.00   45.62         C  
ATOM   1303  O   SER    82      15.506  15.986  15.221  1.00   51.87         O  
ATOM   1304  N   THR    83      16.144  15.475  13.124  1.00   40.59         N  
ATOM   1305  H   THR    83      16.944  15.412  12.509  1.00   42.08         H  
ATOM   1306  CA  THR    83      14.923  14.779  12.685  1.00   35.57         C  
ATOM   1307  HA  THR    83      14.193  14.797  13.493  1.00   37.72         H  
ATOM   1308  CB  THR    83      14.265  15.471  11.476  1.00   41.43         C  
ATOM   1309  HB  THR    83      14.000  16.489  11.766  1.00   65.63         H  
ATOM   1310  CG2 THR    83      15.133  15.546  10.215  1.00   48.69         C  
ATOM   1311 HG21 THR    83      16.076  16.045  10.439  1.00   82.94         H  
ATOM   1312 HG22 THR    83      15.333  14.548   9.826  1.00   82.96         H  
ATOM   1313 HG23 THR    83      14.609  16.121   9.453  1.00   83.14         H  
ATOM   1314  OG1 THR    83      13.086  14.787  11.103  1.00   56.69         O  
ATOM   1315  HG1 THR    83      12.390  15.018  11.743  1.00   80.54         H  
ATOM   1316  C   THR    83      15.275  13.315  12.407  1.00   28.88         C  
ATOM   1317  O   THR    83      16.262  13.036  11.721  1.00   29.74         O  
ATOM   1318  N   VAL    84      14.517  12.365  12.962  1.00   25.74         N  
ATOM   1319  H   VAL    84      13.758  12.651  13.571  1.00   28.52         H  
ATOM   1320  CA  VAL    84      14.758  10.925  12.759  1.00   21.55         C  
ATOM   1321  HA  VAL    84      15.803  10.713  12.991  1.00   22.31         H  
ATOM   1322  CB  VAL    84      13.889  10.084  13.715  1.00   22.68         C  
ATOM   1323  HB  VAL    84      12.863  10.449  13.668  1.00   25.31         H  
ATOM   1324  CG1 VAL    84      13.890   8.588  13.382  1.00   23.47         C  
ATOM   1325 HG11 VAL    84      13.446   8.416  12.403  1.00   48.86         H  
ATOM   1326 HG12 VAL    84      14.909   8.200  13.389  1.00   55.28         H  
ATOM   1327 HG13 VAL    84      13.291   8.056  14.121  1.00   51.13         H  
ATOM   1328  CG2 VAL    84      14.376  10.209  15.164  1.00   29.05         C  
ATOM   1329 HG21 VAL    84      13.650   9.749  15.835  1.00   61.55         H  
ATOM   1330 HG22 VAL    84      15.335   9.711  15.286  1.00   57.31         H  
ATOM   1331 HG23 VAL    84      14.497  11.255  15.434  1.00   58.30         H  
ATOM   1332  C   VAL    84      14.520  10.548  11.290  1.00   19.24         C  
ATOM   1333  O   VAL    84      13.438  10.781  10.748  1.00   20.79         O  
ATOM   1334  N   GLN    85      15.529   9.952  10.649  1.00   19.77         N  
ATOM   1335  H   GLN    85      16.378   9.760  11.170  1.00   23.67         H  
ATOM   1336  CA  GLN    85      15.459   9.458   9.271  1.00   17.68         C  
ATOM   1337  HA  GLN    85      14.685  10.004   8.731  1.00   19.79         H  
ATOM   1338  CB  GLN    85      16.791   9.708   8.547  1.00   19.04         C  
ATOM   1339  HB2 GLN    85      17.604   9.299   9.147  1.00   29.86         H  
ATOM   1340  HB3 GLN    85      16.779   9.190   7.587  1.00   28.99         H  
ATOM   1341  CG  GLN    85      17.047  11.201   8.289  1.00   27.61         C  
ATOM   1342  HG2 GLN    85      16.307  11.575   7.581  1.00   48.75         H  
ATOM   1343  HG3 GLN    85      16.947  11.762   9.217  1.00   47.41         H  
ATOM   1344  CD  GLN    85      18.442  11.435   7.723  1.00   24.46         C  
ATOM   1345  OE1 GLN    85      18.654  11.508   6.519  1.00   27.33         O  
ATOM   1346  NE2 GLN    85      19.450  11.562   8.555  1.00   28.53         N  
ATOM   1347 HE21 GLN    85      19.274  11.583   9.558  1.00   32.01         H  
ATOM   1348 HE22 GLN    85      20.373  11.707   8.183  1.00   33.35         H  
ATOM   1349  C   GLN    85      15.098   7.968   9.241  1.00   15.23         C  
ATOM   1350  O   GLN    85      15.763   7.148   9.880  1.00   16.98         O  
ATOM   1351  N   LEU    86      14.061   7.616   8.479  1.00   14.37         N  
ATOM   1352  H   LEU    86      13.585   8.352   7.967  1.00   16.56         H  
ATOM   1353  CA  LEU    86      13.634   6.235   8.215  1.00   12.63         C  
ATOM   1354  HA  LEU    86      14.088   5.566   8.948  1.00   13.19         H  
ATOM   1355  CB  LEU    86      12.101   6.124   8.344  1.00   15.66         C  
ATOM   1356  HB2 LEU    86      11.639   6.682   7.530  1.00   29.71         H  
ATOM   1357  HB3 LEU    86      11.825   5.077   8.219  1.00   54.34         H  
ATOM   1358  CG  LEU    86      11.509   6.641   9.670  1.00   41.68         C  
ATOM   1359  HG  LEU    86      11.574   7.729   9.696  1.00   94.02         H  
ATOM   1360  CD1 LEU    86      10.035   6.242   9.773  1.00   45.26         C  
ATOM   1361 HD11 LEU    86       9.481   6.666   8.936  1.00   81.51         H  
ATOM   1362 HD12 LEU    86       9.936   5.156   9.756  1.00   79.17         H  
ATOM   1363 HD13 LEU    86       9.611   6.624  10.701  1.00   80.19         H  
ATOM   1364  CD2 LEU    86      12.241   6.083  10.888  1.00  132.59         C  
ATOM   1365 HD21 LEU    86      11.768   6.443  11.797  1.00  199.89         H  
ATOM   1366 HD22 LEU    86      12.238   4.994  10.865  1.00  200.05         H  
ATOM   1367 HD23 LEU    86      13.265   6.442  10.896  1.00  193.82         H  
ATOM   1368  C   LEU    86      14.114   5.778   6.832  1.00   10.96         C  
ATOM   1369  O   LEU    86      14.218   6.598   5.920  1.00   14.49         O  
ATOM   1370  N   ILE    87      14.396   4.485   6.661  1.00    9.62         N  
ATOM   1371  H   ILE    87      14.328   3.866   7.462  1.00   11.44         H  
ATOM   1372  CA  ILE    87      14.956   3.913   5.424  1.00    8.30         C  
ATOM   1373  HA  ILE    87      14.843   4.639   4.621  1.00    8.99         H  
ATOM   1374  CB  ILE    87      16.476   3.641   5.588  1.00    9.02         C  
ATOM   1375  HB  ILE    87      16.606   2.864   6.341  1.00   10.34         H  
ATOM   1376  CG2 ILE    87      17.083   3.123   4.273  1.00   10.18         C  
ATOM   1377 HG21 ILE    87      18.124   2.837   4.420  1.00   38.03         H  
ATOM   1378 HG22 ILE    87      16.554   2.240   3.923  1.00   38.01         H  
ATOM   1379 HG23 ILE    87      17.032   3.898   3.508  1.00   38.94         H  
ATOM   1380  CG1 ILE    87      17.231   4.908   6.067  1.00   12.06         C  
ATOM   1381 HG12 ILE    87      17.055   5.722   5.364  1.00   22.92         H  
ATOM   1382 HG13 ILE    87      16.841   5.211   7.039  1.00   25.61         H  
ATOM   1383  CD1 ILE    87      18.743   4.736   6.248  1.00   24.99         C  
ATOM   1384 HD11 ILE    87      19.236   4.628   5.282  1.00   59.90         H  
ATOM   1385 HD12 ILE    87      19.145   5.618   6.746  1.00   59.73         H  
ATOM   1386 HD13 ILE    87      18.944   3.862   6.865  1.00   60.23         H  
ATOM   1387  C   ILE    87      14.160   2.662   5.019  1.00    7.89         C  
ATOM   1388  O   ILE    87      13.824   1.841   5.872  1.00    9.38         O  
ATOM   1389  N   THR    88      13.852   2.500   3.729  1.00    7.78         N  
ATOM   1390  H   THR    88      14.194   3.200   3.074  1.00    8.41         H  
ATOM   1391  CA  THR    88      13.042   1.399   3.158  1.00    8.40         C  
ATOM   1392  HA  THR    88      13.251   0.485   3.710  1.00    9.65         H  
ATOM   1393  CB  THR    88      11.541   1.708   3.326  1.00   11.91         C  
ATOM   1394  HB  THR    88      11.345   1.927   4.377  1.00   15.13         H  
ATOM   1395  CG2 THR    88      11.057   2.892   2.483  1.00   15.07         C  
ATOM   1396 HG21 THR    88      11.144   2.662   1.421  1.00   43.49         H  
ATOM   1397 HG22 THR    88      10.011   3.093   2.716  1.00   44.06         H  
ATOM   1398 HG23 THR    88      11.644   3.781   2.713  1.00   44.87         H  
ATOM   1399  OG1 THR    88      10.761   0.600   2.954  1.00   15.01         O  
ATOM   1400  HG1 THR    88      10.886  -0.104   3.616  1.00   30.59         H  
ATOM   1401  C   THR    88      13.428   1.141   1.689  1.00    7.61         C  
ATOM   1402  O   THR    88      14.126   1.964   1.093  1.00    8.42         O  
ATOM   1403  N   GLN    89      13.049   0.010   1.076  1.00    8.57         N  
ATOM   1404  H   GLN    89      12.354  -0.583   1.516  1.00   10.90         H  
ATOM   1405  CA  GLN    89      13.498  -0.297  -0.293  1.00    8.78         C  
ATOM   1406  HA  GLN    89      14.580  -0.159  -0.296  1.00    9.50         H  
ATOM   1407  CB  GLN    89      13.270  -1.769  -0.688  1.00   12.20         C  
ATOM   1408  HB2 GLN    89      13.825  -1.920  -1.614  1.00   27.93         H  
ATOM   1409  HB3 GLN    89      13.720  -2.419   0.063  1.00   27.32         H  
ATOM   1410  CG  GLN    89      11.835  -2.236  -0.977  1.00   24.06         C  
ATOM   1411  HG2 GLN    89      11.272  -1.468  -1.505  1.00   44.31         H  
ATOM   1412  HG3 GLN    89      11.897  -3.098  -1.642  1.00   45.07         H  
ATOM   1413  CD  GLN    89      11.071  -2.655   0.273  1.00   30.07         C  
ATOM   1414  OE1 GLN    89      10.638  -1.844   1.071  1.00   38.43         O  
ATOM   1415  NE2 GLN    89      10.860  -3.934   0.489  1.00   40.43         N  
ATOM   1416 HE21 GLN    89      11.422  -4.614  -0.033  1.00   46.54         H  
ATOM   1417 HE22 GLN    89      10.399  -4.182   1.347  1.00   50.11         H  
ATOM   1418  C   GLN    89      12.930   0.686  -1.336  1.00    8.58         C  
ATOM   1419  O   GLN    89      11.774   1.107  -1.256  1.00   10.54         O  
ATOM   1420  N   LEU    90      13.749   1.042  -2.332  1.00    8.56         N  
ATOM   1421  H   LEU    90      14.669   0.629  -2.370  1.00    9.64         H  
ATOM   1422  CA  LEU    90      13.338   1.890  -3.455  1.00    8.68         C  
ATOM   1423  HA  LEU    90      12.802   2.747  -3.047  1.00    9.08         H  
ATOM   1424  CB  LEU    90      14.601   2.395  -4.181  1.00   10.19         C  
ATOM   1425  HB2 LEU    90      15.301   2.778  -3.442  1.00   13.56         H  
ATOM   1426  HB3 LEU    90      15.075   1.542  -4.671  1.00   13.35         H  
ATOM   1427  CG  LEU    90      14.373   3.502  -5.229  1.00   11.85         C  
ATOM   1428  HG  LEU    90      13.619   3.185  -5.949  1.00   17.63         H  
ATOM   1429  CD1 LEU    90      13.945   4.825  -4.592  1.00   16.92         C  
ATOM   1430 HD11 LEU    90      14.693   5.154  -3.870  1.00   45.91         H  
ATOM   1431 HD12 LEU    90      13.832   5.586  -5.365  1.00   47.09         H  
ATOM   1432 HD13 LEU    90      12.992   4.712  -4.086  1.00   48.46         H  
ATOM   1433  CD2 LEU    90      15.681   3.761  -5.974  1.00   17.74         C  
ATOM   1434 HD21 LEU    90      15.541   4.549  -6.714  1.00   47.87         H  
ATOM   1435 HD22 LEU    90      16.456   4.065  -5.271  1.00   48.42         H  
ATOM   1436 HD23 LEU    90      15.992   2.851  -6.487  1.00   48.32         H  
ATOM   1437  C   LEU    90      12.384   1.128  -4.396  1.00    9.58         C  
ATOM   1438  O   LEU    90      12.573  -0.065  -4.641  1.00   15.43         O  
ATOM   1439  N   MET    91      11.383   1.824  -4.940  1.00    8.35         N  
ATOM   1440  H   MET    91      11.249   2.776  -4.617  1.00    9.68         H  
ATOM   1441  CA  MET    91      10.360   1.286  -5.850  1.00    8.59         C  
ATOM   1442  HA  MET    91      10.539   0.228  -6.038  1.00   10.04         H  
ATOM   1443  CB  MET    91       8.981   1.402  -5.172  1.00   10.03         C  
ATOM   1444  HB2 MET    91       8.802   2.439  -4.888  1.00   12.43         H  
ATOM   1445  HB3 MET    91       8.205   1.110  -5.879  1.00   12.48         H  
ATOM   1446  CG  MET    91       8.879   0.522  -3.919  1.00   15.45         C  
ATOM   1447  HG2 MET    91       9.721   0.731  -3.259  1.00   39.39         H  
ATOM   1448  HG3 MET    91       7.972   0.786  -3.379  1.00   39.49         H  
ATOM   1449  SD  MET    91       8.833  -1.255  -4.262  1.00   20.15         S  
ATOM   1450  CE  MET    91       7.096  -1.403  -4.754  1.00   72.67         C  
ATOM   1451  HE1 MET    91       6.885  -2.417  -5.092  1.00  127.28         H  
ATOM   1452  HE2 MET    91       6.455  -1.168  -3.909  1.00  123.00         H  
ATOM   1453  HE3 MET    91       6.883  -0.701  -5.555  1.00  128.37         H  
ATOM   1454  C   MET    91      10.408   2.025  -7.203  1.00    8.59         C  
ATOM   1455  O   MET    91       9.693   3.012  -7.372  1.00    9.60         O  
ATOM   1456  N   PRO    92      11.261   1.610  -8.165  1.00    9.93         N  
ATOM   1457  CD  PRO    92      12.169   0.471  -8.088  1.00   12.31         C  
ATOM   1458  HD2 PRO    92      11.675  -0.417  -8.482  1.00   15.71         H  
ATOM   1459  HD3 PRO    92      12.518   0.283  -7.077  1.00   15.68         H  
ATOM   1460  CG  PRO    92      13.364   0.832  -8.964  1.00   20.55         C  
ATOM   1461  HG2 PRO    92      13.861  -0.054  -9.360  1.00   34.37         H  
ATOM   1462  HG3 PRO    92      14.063   1.453  -8.401  1.00   32.18         H  
ATOM   1463  CB  PRO    92      12.707   1.657 -10.064  1.00   19.19         C  
ATOM   1464  HB2 PRO    92      12.237   0.984 -10.783  1.00   26.06         H  
ATOM   1465  HB3 PRO    92      13.424   2.314 -10.557  1.00   29.38         H  
ATOM   1466  CA  PRO    92      11.637   2.452  -9.309  1.00   13.02         C  
ATOM   1467  HA  PRO    92      12.104   3.351  -8.914  1.00   16.64         H  
ATOM   1468  C   PRO    92      10.497   2.882 -10.247  1.00   12.36         C  
ATOM   1469  O   PRO    92      10.564   3.967 -10.825  1.00   19.24         O  
ATOM   1470  N   PHE    93       9.450   2.063 -10.399  1.00    9.70         N  
ATOM   1471  H   PHE    93       9.448   1.188  -9.894  1.00   10.51         H  
ATOM   1472  CA  PHE    93       8.259   2.398 -11.198  1.00   10.90         C  
ATOM   1473  HA  PHE    93       8.578   2.973 -12.069  1.00   13.04         H  
ATOM   1474  CB  PHE    93       7.609   1.105 -11.726  1.00   12.34         C  
ATOM   1475  HB2 PHE    93       7.588   0.356 -10.938  1.00   14.07         H  
ATOM   1476  HB3 PHE    93       6.573   1.325 -11.983  1.00   16.21         H  
ATOM   1477  CG  PHE    93       8.263   0.488 -12.955  1.00   13.01         C  
ATOM   1478  CD1 PHE    93       7.526   0.384 -14.150  1.00   50.98         C  
ATOM   1479  HD1 PHE    93       6.513   0.750 -14.189  1.00  131.95         H  
ATOM   1480  CE1 PHE    93       8.091  -0.210 -15.292  1.00   55.38         C  
ATOM   1481  HE1 PHE    93       7.514  -0.289 -16.204  1.00  136.89         H  
ATOM   1482  CZ  PHE    93       9.398  -0.722 -15.238  1.00   25.37         C  
ATOM   1483  HZ  PHE    93       9.825  -1.200 -16.108  1.00   34.76         H  
ATOM   1484  CE2 PHE    93      10.143  -0.620 -14.051  1.00   63.50         C  
ATOM   1485  HE2 PHE    93      11.151  -1.011 -14.010  1.00  153.52         H  
ATOM   1486  CD2 PHE    93       9.578  -0.016 -12.913  1.00   55.72         C  
ATOM   1487  HD2 PHE    93      10.158   0.048 -12.006  1.00  138.19         H  
ATOM   1488  C   PHE    93       7.254   3.307 -10.444  1.00   11.27         C  
ATOM   1489  O   PHE    93       6.287   3.775 -11.048  1.00   15.40         O  
ATOM   1490  N   GLY    94       7.491   3.607  -9.161  1.00    9.96         N  
ATOM   1491  H   GLY    94       8.295   3.176  -8.722  1.00   10.17         H  
ATOM   1492  CA  GLY    94       6.792   4.623  -8.367  1.00   10.91         C  
ATOM   1493  HA2 GLY    94       7.398   4.834  -7.489  1.00   13.87         H  
ATOM   1494  HA3 GLY    94       6.720   5.542  -8.943  1.00   13.77         H  
ATOM   1495  C   GLY    94       5.396   4.245  -7.861  1.00    9.41         C  
ATOM   1496  O   GLY    94       5.132   3.092  -7.527  1.00   10.52         O  
ATOM   1497  N   CYS    95       4.506   5.233  -7.730  1.00    9.76         N  
ATOM   1498  H   CYS    95       4.776   6.159  -8.028  1.00   11.99         H  
ATOM   1499  CA  CYS    95       3.150   5.051  -7.196  1.00    9.12         C  
ATOM   1500  HA  CYS    95       3.221   4.508  -6.256  1.00    9.81         H  
ATOM   1501  CB  CYS    95       2.558   6.435  -6.898  1.00   11.49         C  
ATOM   1502  HB2 CYS    95       3.193   6.966  -6.187  1.00   15.60         H  
ATOM   1503  HB3 CYS    95       2.503   7.015  -7.822  1.00   14.78         H  
ATOM   1504  SG  CYS    95       0.890   6.260  -6.205  1.00   12.61         S  
ATOM   1505  HG  CYS    95       1.253   5.786  -5.000  1.00   24.58         H  
ATOM   1506  C   CYS    95       2.245   4.224  -8.133  1.00    8.24         C  
ATOM   1507  O   CYS    95       2.142   4.524  -9.324  1.00    9.38         O  
ATOM   1508  N   LEU    96       1.544   3.214  -7.596  1.00    7.83         N  
ATOM   1509  H   LEU    96       1.600   3.054  -6.595  1.00    8.72         H  
ATOM   1510  CA  LEU    96       0.661   2.342  -8.381  1.00    7.54         C  
ATOM   1511  HA  LEU    96       1.229   1.992  -9.242  1.00    8.39         H  
ATOM   1512  CB  LEU    96       0.275   1.110  -7.538  1.00    7.85         C  
ATOM   1513  HB2 LEU    96       1.187   0.603  -7.216  1.00    9.20         H  
ATOM   1514  HB3 LEU    96      -0.253   1.455  -6.648  1.00    8.92         H  
ATOM   1515  CG  LEU    96      -0.629   0.093  -8.268  1.00    8.46         C  
ATOM   1516  HG  LEU    96      -1.547   0.586  -8.583  1.00    9.88         H  
ATOM   1517  CD1 LEU    96       0.038  -0.530  -9.496  1.00   10.53         C  
ATOM   1518 HD11 LEU    96      -0.637  -1.258  -9.948  1.00   38.64         H  
ATOM   1519 HD12 LEU    96       0.252   0.234 -10.240  1.00   40.26         H  
ATOM   1520 HD13 LEU    96       0.960  -1.032  -9.210  1.00   38.09         H  
ATOM   1521  CD2 LEU    96      -1.005  -1.037  -7.312  1.00    9.61         C  
ATOM   1522 HD21 LEU    96      -1.556  -0.632  -6.464  1.00   37.50         H  
ATOM   1523 HD22 LEU    96      -1.637  -1.762  -7.825  1.00   38.24         H  
ATOM   1524 HD23 LEU    96      -0.108  -1.536  -6.952  1.00   37.51         H  
ATOM   1525  C   LEU    96      -0.575   3.084  -8.923  1.00    7.54         C  
ATOM   1526  O   LEU    96      -0.987   2.825 -10.052  1.00    8.36         O  
ATOM   1527  N   LEU    97      -1.139   4.037  -8.170  1.00    7.94         N  
ATOM   1528  H   LEU    97      -0.776   4.193  -7.239  1.00    9.20         H  
ATOM   1529  CA  LEU    97      -2.261   4.860  -8.643  1.00    8.16         C  
ATOM   1530  HA  LEU    97      -3.071   4.188  -8.926  1.00    8.56         H  
ATOM   1531  CB  LEU    97      -2.758   5.759  -7.496  1.00    9.02         C  
ATOM   1532  HB2 LEU    97      -3.113   5.119  -6.692  1.00   10.24         H  
ATOM   1533  HB3 LEU    97      -1.922   6.348  -7.118  1.00   10.87         H  
ATOM   1534  CG  LEU    97      -3.890   6.731  -7.882  1.00   10.34         C  
ATOM   1535  HG  LEU    97      -3.529   7.436  -8.631  1.00   16.48         H  
ATOM   1536  CD1 LEU    97      -5.117   6.008  -8.429  1.00   16.31         C  
ATOM   1537 HD11 LEU    97      -4.864   5.512  -9.363  1.00   47.73         H  
ATOM   1538 HD12 LEU    97      -5.472   5.270  -7.710  1.00   47.25         H  
ATOM   1539 HD13 LEU    97      -5.910   6.730  -8.617  1.00   47.10         H  
ATOM   1540  CD2 LEU    97      -4.337   7.521  -6.656  1.00   17.25         C  
ATOM   1541 HD21 LEU    97      -4.729   6.845  -5.895  1.00   48.67         H  
ATOM   1542 HD22 LEU    97      -3.488   8.064  -6.253  1.00   48.56         H  
ATOM   1543 HD23 LEU    97      -5.113   8.233  -6.934  1.00   48.07         H  
ATOM   1544  C   LEU    97      -1.882   5.678  -9.889  1.00    8.84         C  
ATOM   1545  O   LEU    97      -2.602   5.675 -10.886  1.00   10.31         O  
ATOM   1546  N   ASP    98      -0.727   6.341  -9.861  1.00    9.66         N  
ATOM   1547  H   ASP    98      -0.160   6.287  -9.027  1.00   11.14         H  
ATOM   1548  CA  ASP    98      -0.224   7.100 -11.012  1.00   10.93         C  
ATOM   1549  HA  ASP    98      -1.038   7.713 -11.400  1.00   12.45         H  
ATOM   1550  CB  ASP    98       0.883   8.055 -10.550  1.00   12.97         C  
ATOM   1551  HB2 ASP    98       1.693   7.467 -10.119  1.00   14.20         H  
ATOM   1552  HB3 ASP    98       1.272   8.590 -11.417  1.00   16.04         H  
ATOM   1553  CG  ASP    98       0.384   9.084  -9.521  1.00   15.43         C  
ATOM   1554  OD1 ASP    98       1.144   9.433  -8.591  1.00   43.11         O  
ATOM   1555  OD2 ASP    98      -0.775   9.554  -9.612  1.00   53.37         O  
ATOM   1556  C   ASP    98       0.226   6.186 -12.169  1.00   11.13         C  
ATOM   1557  O   ASP    98       0.057   6.547 -13.335  1.00   15.01         O  
ATOM   1558  N   TYR    99       0.706   4.972 -11.871  1.00   10.02         N  
ATOM   1559  H   TYR    99       0.878   4.747 -10.898  1.00   11.06         H  
ATOM   1560  CA  TYR    99       1.001   3.946 -12.876  1.00   10.12         C  
ATOM   1561  HA  TYR    99       1.707   4.364 -13.595  1.00   11.54         H  
ATOM   1562  CB  TYR    99       1.680   2.741 -12.205  1.00   10.49         C  
ATOM   1563  HB2 TYR    99       2.571   3.084 -11.677  1.00   12.75         H  
ATOM   1564  HB3 TYR    99       1.008   2.306 -11.471  1.00   12.68         H  
ATOM   1565  CG  TYR    99       2.077   1.658 -13.184  1.00    9.45         C  
ATOM   1566  CD1 TYR    99       1.179   0.621 -13.510  1.00   13.54         C  
ATOM   1567  HD1 TYR    99       0.217   0.556 -13.018  1.00   20.56         H  
ATOM   1568  CE1 TYR    99       1.519  -0.314 -14.507  1.00   15.35         C  
ATOM   1569  HE1 TYR    99       0.830  -1.095 -14.788  1.00   23.65         H  
ATOM   1570  CZ  TYR    99       2.757  -0.207 -15.176  1.00   13.47         C  
ATOM   1571  OH  TYR    99       3.060  -1.053 -16.191  1.00   19.27         O  
ATOM   1572  HH  TYR    99       3.848  -0.761 -16.674  1.00   21.96         H  
ATOM   1573  CE2 TYR    99       3.668   0.806 -14.818  1.00   13.22         C  
ATOM   1574  HE2 TYR    99       4.607   0.882 -15.342  1.00   19.98         H  
ATOM   1575  CD2 TYR    99       3.331   1.732 -13.815  1.00   11.07         C  
ATOM   1576  HD2 TYR    99       4.021   2.519 -13.545  1.00   15.74         H  
ATOM   1577  C   TYR    99      -0.254   3.517 -13.660  1.00   10.01         C  
ATOM   1578  O   TYR    99      -0.239   3.529 -14.895  1.00   12.21         O  
ATOM   1579  N   VAL   100      -1.364   3.190 -12.980  1.00    9.20         N  
ATOM   1580  H   VAL   100      -1.332   3.178 -11.963  1.00    9.58         H  
ATOM   1581  CA  VAL   100      -2.611   2.799 -13.669  1.00    9.54         C  
ATOM   1582  HA  VAL   100      -2.334   2.081 -14.439  1.00   10.94         H  
ATOM   1583  CB  VAL   100      -3.631   2.079 -12.762  1.00   10.46         C  
ATOM   1584  HB  VAL   100      -4.468   1.783 -13.395  1.00   13.29         H  
ATOM   1585  CG1 VAL   100      -3.036   0.796 -12.175  1.00   12.40         C  
ATOM   1586 HG11 VAL   100      -3.819   0.223 -11.678  1.00   40.26         H  
ATOM   1587 HG12 VAL   100      -2.607   0.192 -12.972  1.00   40.54         H  
ATOM   1588 HG13 VAL   100      -2.256   1.028 -11.452  1.00   41.54         H  
ATOM   1589  CG2 VAL   100      -4.201   2.924 -11.621  1.00   10.53         C  
ATOM   1590 HG21 VAL   100      -3.414   3.162 -10.911  1.00   39.24         H  
ATOM   1591 HG22 VAL   100      -4.630   3.848 -12.003  1.00   37.86         H  
ATOM   1592 HG23 VAL   100      -4.982   2.365 -11.105  1.00   38.03         H  
ATOM   1593  C   VAL   100      -3.263   3.965 -14.418  1.00   10.08         C  
ATOM   1594  O   VAL   100      -3.805   3.748 -15.501  1.00   12.35         O  
ATOM   1595  N   ARG   101      -3.141   5.203 -13.913  1.00   10.54         N  
ATOM   1596  H   ARG   101      -2.715   5.298 -12.996  1.00   11.34         H  
ATOM   1597  CA  ARG   101      -3.584   6.427 -14.611  1.00   12.61         C  
ATOM   1598  HA  ARG   101      -4.632   6.313 -14.898  1.00   14.32         H  
ATOM   1599  CB  ARG   101      -3.451   7.638 -13.674  1.00   14.14         C  
ATOM   1600  HB2 ARG   101      -2.471   7.620 -13.197  1.00   25.61         H  
ATOM   1601  HB3 ARG   101      -3.525   8.556 -14.261  1.00   26.78         H  
ATOM   1602  CG  ARG   101      -4.552   7.669 -12.609  1.00   23.75         C  
ATOM   1603  HG2 ARG   101      -5.511   7.849 -13.096  1.00   44.03         H  
ATOM   1604  HG3 ARG   101      -4.598   6.712 -12.093  1.00   47.95         H  
ATOM   1605  CD  ARG   101      -4.279   8.778 -11.588  1.00   29.53         C  
ATOM   1606  HD2 ARG   101      -3.371   8.535 -11.032  1.00   60.50         H  
ATOM   1607  HD3 ARG   101      -4.130   9.720 -12.121  1.00   46.77         H  
ATOM   1608  NE  ARG   101      -5.410   8.917 -10.659  1.00   74.33         N  
ATOM   1609  HE  ARG   101      -6.202   8.301 -10.792  1.00  123.18         H  
ATOM   1610  CZ  ARG   101      -5.560   9.811  -9.705  1.00  126.60         C  
ATOM   1611  NH1 ARG   101      -4.650  10.700  -9.424  1.00  143.10         N  
ATOM   1612 HH11 ARG   101      -3.800  10.710  -9.964  1.00  126.14         H  
ATOM   1613 HH12 ARG   101      -4.846  11.440  -8.772  1.00  223.32         H  
ATOM   1614  NH2 ARG   101      -6.662   9.811  -9.017  1.00  242.37         N  
ATOM   1615 HH21 ARG   101      -7.371   9.126  -9.253  1.00  308.02         H  
ATOM   1616 HH22 ARG   101      -6.806  10.470  -8.273  1.00  320.13         H  
ATOM   1617  C   ARG   101      -2.809   6.693 -15.904  1.00   14.39         C  
ATOM   1618  O   ARG   101      -3.392   7.177 -16.872  1.00   20.51         O  
ATOM   1619  N   GLU   102      -1.516   6.374 -15.938  1.00   13.27         N  
ATOM   1620  H   GLU   102      -1.084   6.056 -15.079  1.00   13.51         H  
ATOM   1621  CA  GLU   102      -0.673   6.503 -17.133  1.00   15.91         C  
ATOM   1622  HA  GLU   102      -0.835   7.488 -17.572  1.00   19.58         H  
ATOM   1623  CB  GLU   102       0.803   6.402 -16.699  1.00   20.02         C  
ATOM   1624  HB2 GLU   102       0.993   7.111 -15.893  1.00   23.64         H  
ATOM   1625  HB3 GLU   102       0.970   5.402 -16.300  1.00   29.86         H  
ATOM   1626  CG  GLU   102       1.844   6.636 -17.803  1.00   44.36         C  
ATOM   1627  HG2 GLU   102       2.761   6.136 -17.488  1.00   71.91         H  
ATOM   1628  HG3 GLU   102       1.530   6.165 -18.736  1.00   76.02         H  
ATOM   1629  CD  GLU   102       2.157   8.127 -18.036  1.00   60.59         C  
ATOM   1630  OE1 GLU   102       3.358   8.493 -17.960  1.00  107.70         O  
ATOM   1631  OE2 GLU   102       1.227   8.930 -18.287  1.00  108.14         O  
ATOM   1632  C   GLU   102      -1.024   5.452 -18.209  1.00   15.67         C  
ATOM   1633  O   GLU   102      -1.094   5.778 -19.397  1.00   22.69         O  
ATOM   1634  N   HIE   103      -1.262   4.197 -17.803  1.00   13.55         N  
ATOM   1635  H   HIE   103      -1.163   4.001 -16.813  1.00   14.38         H  
ATOM   1636  CA  HIE   103      -1.453   3.060 -18.719  1.00   16.10         C  
ATOM   1637  HA  HIE   103      -0.892   3.248 -19.636  1.00   17.75         H  
ATOM   1638  CB  HIE   103      -0.871   1.799 -18.073  1.00   20.51         C  
ATOM   1639  HB2 HIE   103      -1.021   1.816 -16.993  1.00   29.60         H  
ATOM   1640  HB3 HIE   103      -1.392   0.929 -18.462  1.00   33.86         H  
ATOM   1641  CG  HIE   103       0.585   1.614 -18.389  1.00   24.28         C  
ATOM   1642  ND1 HIE   103       1.083   1.239 -19.640  1.00   38.80         N  
ATOM   1643  CE1 HIE   103       2.413   1.152 -19.487  1.00   59.78         C  
ATOM   1644  HE1 HIE   103       3.112   0.868 -20.265  1.00   84.28         H  
ATOM   1645  NE2 HIE   103       2.757   1.463 -18.229  1.00   69.98         N  
ATOM   1646  HE2 HIE   103       3.718   1.449 -17.879  1.00  109.17         H  
ATOM   1647  CD2 HIE   103       1.620   1.771 -17.520  1.00   42.78         C  
ATOM   1648  HD2 HIE   103       1.548   2.050 -16.476  1.00   53.67         H  
ATOM   1649  C   HIE   103      -2.893   2.788 -19.172  1.00   19.92         C  
ATOM   1650  O   HIE   103      -3.104   2.500 -20.353  1.00   42.76         O  
ATOM   1651  N   LYS   104      -3.870   2.822 -18.256  1.00   13.67         N  
ATOM   1652  H   LYS   104      -3.615   3.100 -17.313  1.00   17.20         H  
ATOM   1653  CA  LYS   104      -5.290   2.488 -18.493  1.00   16.88         C  
ATOM   1654  HA  LYS   104      -5.723   2.229 -17.528  1.00   23.45         H  
ATOM   1655  CB  LYS   104      -6.060   3.724 -19.007  1.00   24.61         C  
ATOM   1656  HB2 LYS   104      -5.660   4.028 -19.976  1.00   60.82         H  
ATOM   1657  HB3 LYS   104      -7.111   3.455 -19.131  1.00   59.95         H  
ATOM   1658  CG  LYS   104      -5.976   4.920 -18.044  1.00   26.97         C  
ATOM   1659  HG2 LYS   104      -6.333   4.621 -17.060  1.00   64.40         H  
ATOM   1660  HG3 LYS   104      -4.939   5.245 -17.959  1.00   61.67         H  
ATOM   1661  CD  LYS   104      -6.823   6.097 -18.543  1.00   37.84         C  
ATOM   1662  HD2 LYS   104      -6.468   6.405 -19.528  1.00   62.87         H  
ATOM   1663  HD3 LYS   104      -7.867   5.785 -18.620  1.00   73.79         H  
ATOM   1664  CE  LYS   104      -6.710   7.272 -17.565  1.00   79.20         C  
ATOM   1665  HE2 LYS   104      -7.047   6.943 -16.578  1.00  134.09         H  
ATOM   1666  HE3 LYS   104      -5.656   7.556 -17.482  1.00  117.78         H  
ATOM   1667  NZ  LYS   104      -7.513   8.439 -18.016  1.00  151.32         N  
ATOM   1668  HZ1 LYS   104      -7.205   8.767 -18.922  1.00  207.36         H  
ATOM   1669  HZ2 LYS   104      -8.494   8.206 -18.087  1.00  206.12         H  
ATOM   1670  HZ3 LYS   104      -7.427   9.212 -17.369  1.00  207.02         H  
ATOM   1671  C   LYS   104      -5.472   1.213 -19.345  1.00   18.14         C  
ATOM   1672  O   LYS   104      -5.115   0.120 -18.905  1.00   33.48         O  
ATOM   1673  N   ASP   105      -5.968   1.344 -20.578  1.00   23.59         N  
ATOM   1674  H   ASP   105      -6.187   2.279 -20.880  1.00   36.81         H  
ATOM   1675  CA  ASP   105      -6.273   0.239 -21.505  1.00   31.32         C  
ATOM   1676  HA  ASP   105      -6.966  -0.436 -21.002  1.00   37.11         H  
ATOM   1677  CB  ASP   105      -6.977   0.795 -22.756  1.00   57.45         C  
ATOM   1678  HB2 ASP   105      -6.296   1.487 -23.258  1.00   77.38         H  
ATOM   1679  HB3 ASP   105      -7.174  -0.030 -23.443  1.00   73.17         H  
ATOM   1680  CG  ASP   105      -8.316   1.506 -22.483  1.00   86.81         C  
ATOM   1681  OD1 ASP   105      -9.001   1.188 -21.483  1.00  146.71         O  
ATOM   1682  OD2 ASP   105      -8.702   2.373 -23.304  1.00  131.63         O  
ATOM   1683  C   ASP   105      -5.063  -0.623 -21.931  1.00   25.02         C  
ATOM   1684  O   ASP   105      -5.252  -1.697 -22.505  1.00   31.97         O  
ATOM   1685  N   ASN   106      -3.824  -0.209 -21.637  1.00   20.64         N  
ATOM   1686  H   ASN   106      -3.709   0.700 -21.202  1.00   22.24         H  
ATOM   1687  CA  ASN   106      -2.634  -1.048 -21.834  1.00   20.50         C  
ATOM   1688  HA  ASN   106      -2.622  -1.417 -22.861  1.00   24.42         H  
ATOM   1689  CB  ASN   106      -1.374  -0.197 -21.599  1.00   25.01         C  
ATOM   1690  HB2 ASN   106      -1.420   0.227 -20.600  1.00   30.21         H  
ATOM   1691  HB3 ASN   106      -0.497  -0.841 -21.633  1.00   32.03         H  
ATOM   1692  CG  ASN   106      -1.153   0.934 -22.592  1.00   37.85         C  
ATOM   1693  OD1 ASN   106      -1.761   1.027 -23.651  1.00   58.66         O  
ATOM   1694  ND2 ASN   106      -0.247   1.831 -22.278  1.00   64.36         N  
ATOM   1695 HD21 ASN   106      -0.067   2.586 -22.917  1.00   88.17         H  
ATOM   1696 HD22 ASN   106       0.273   1.722 -21.413  1.00   85.68         H  
ATOM   1697  C   ASN   106      -2.602  -2.280 -20.903  1.00   16.66         C  
ATOM   1698  O   ASN   106      -1.955  -3.278 -21.226  1.00   17.95         O  
ATOM   1699  N   ILE   107      -3.264  -2.215 -19.741  1.00   15.09         N  
ATOM   1700  H   ILE   107      -3.812  -1.382 -19.553  1.00   17.96         H  
ATOM   1701  CA  ILE   107      -3.175  -3.224 -18.674  1.00   12.26         C  
ATOM   1702  HA  ILE   107      -2.136  -3.539 -18.592  1.00   13.03         H  
ATOM   1703  CB  ILE   107      -3.578  -2.588 -17.322  1.00   12.08         C  
ATOM   1704  HB  ILE   107      -4.553  -2.116 -17.451  1.00   14.28         H  
ATOM   1705  CG2 ILE   107      -3.696  -3.629 -16.197  1.00   12.84         C  
ATOM   1706 HG21 ILE   107      -2.754  -4.166 -16.091  1.00   40.23         H  
ATOM   1707 HG22 ILE   107      -3.930  -3.144 -15.252  1.00   40.86         H  
ATOM   1708 HG23 ILE   107      -4.499  -4.333 -16.413  1.00   42.26         H  
ATOM   1709  CG1 ILE   107      -2.549  -1.513 -16.901  1.00   15.17         C  
ATOM   1710 HG12 ILE   107      -1.671  -1.993 -16.470  1.00   18.35         H  
ATOM   1711 HG13 ILE   107      -2.216  -0.965 -17.778  1.00   19.99         H  
ATOM   1712  CD1 ILE   107      -3.101  -0.481 -15.911  1.00   17.15         C  
ATOM   1713 HD11 ILE   107      -3.464  -0.966 -15.006  1.00   46.19         H  
ATOM   1714 HD12 ILE   107      -2.303   0.208 -15.642  1.00   46.09         H  
ATOM   1715 HD13 ILE   107      -3.915   0.079 -16.372  1.00   45.16         H  
ATOM   1716  C   ILE   107      -4.007  -4.472 -19.011  1.00   11.92         C  
ATOM   1717  O   ILE   107      -5.201  -4.369 -19.299  1.00   14.25         O  
ATOM   1718  N   GLY   108      -3.387  -5.655 -18.944  1.00   12.07         N  
ATOM   1719  H   GLY   108      -2.402  -5.659 -18.722  1.00   14.42         H  
ATOM   1720  CA  GLY   108      -4.066  -6.954 -19.052  1.00   12.28         C  
ATOM   1721  HA2 GLY   108      -4.718  -6.960 -19.922  1.00   15.27         H  
ATOM   1722  HA3 GLY   108      -3.328  -7.743 -19.194  1.00   15.63         H  
ATOM   1723  C   GLY   108      -4.897  -7.294 -17.810  1.00    9.84         C  
ATOM   1724  O   GLY   108      -4.491  -6.990 -16.686  1.00   10.53         O  
ATOM   1725  N   SER   109      -6.043  -7.952 -17.997  1.00   10.21         N  
ATOM   1726  H   SER   109      -6.315  -8.172 -18.950  1.00   12.25         H  
ATOM   1727  CA  SER   109      -6.997  -8.314 -16.932  1.00   10.55         C  
ATOM   1728  HA  SER   109      -7.452  -7.401 -16.550  1.00   12.15         H  
ATOM   1729  CB  SER   109      -8.109  -9.179 -17.544  1.00   14.01         C  
ATOM   1730  HB2 SER   109      -8.866  -9.391 -16.788  1.00   17.39         H  
ATOM   1731  HB3 SER   109      -8.575  -8.635 -18.364  1.00   19.42         H  
ATOM   1732  OG  SER   109      -7.584 -10.395 -18.042  1.00   16.46         O  
ATOM   1733  HG  SER   109      -8.284 -10.856 -18.544  1.00   21.57         H  
ATOM   1734  C   SER   109      -6.357  -9.046 -15.737  1.00    9.70         C  
ATOM   1735  O   SER   109      -6.729  -8.807 -14.586  1.00   11.73         O  
ATOM   1736  N   GLN   110      -5.348  -9.886 -15.983  1.00    9.64         N  
ATOM   1737  H   GLN   110      -5.108 -10.049 -16.956  1.00   11.14         H  
ATOM   1738  CA  GLN   110      -4.618 -10.640 -14.963  1.00   10.57         C  
ATOM   1739  HA  GLN   110      -5.361 -11.116 -14.321  1.00   12.64         H  
ATOM   1740  CB  GLN   110      -3.812 -11.774 -15.634  1.00   14.35         C  
ATOM   1741  HB2 GLN   110      -3.542 -12.477 -14.844  1.00   26.22         H  
ATOM   1742  HB3 GLN   110      -4.458 -12.316 -16.326  1.00   29.45         H  
ATOM   1743  CG  GLN   110      -2.502 -11.394 -16.360  1.00   31.01         C  
ATOM   1744  HG2 GLN   110      -1.865 -10.809 -15.697  1.00   49.25         H  
ATOM   1745  HG3 GLN   110      -1.964 -12.318 -16.572  1.00   47.93         H  
ATOM   1746  CD  GLN   110      -2.654 -10.652 -17.690  1.00   63.81         C  
ATOM   1747  OE1 GLN   110      -3.731 -10.405 -18.211  1.00   94.43         O  
ATOM   1748  NE2 GLN   110      -1.563 -10.256 -18.304  1.00  107.92         N  
ATOM   1749 HE21 GLN   110      -0.656 -10.431 -17.898  1.00  120.79         H  
ATOM   1750 HE22 GLN   110      -1.666  -9.782 -19.184  1.00  157.45         H  
ATOM   1751  C   GLN   110      -3.740  -9.767 -14.044  1.00    9.90         C  
ATOM   1752  O   GLN   110      -3.574 -10.110 -12.873  1.00   14.52         O  
ATOM   1753  N   TYR   111      -3.200  -8.637 -14.526  1.00    8.49         N  
ATOM   1754  H   TYR   111      -3.439  -8.346 -15.467  1.00    9.56         H  
ATOM   1755  CA  TYR   111      -2.337  -7.754 -13.722  1.00    8.84         C  
ATOM   1756  HA  TYR   111      -1.529  -8.343 -13.285  1.00   10.49         H  
ATOM   1757  CB  TYR   111      -1.712  -6.655 -14.592  1.00   10.96         C  
ATOM   1758  HB2 TYR   111      -2.470  -6.252 -15.259  1.00   12.71         H  
ATOM   1759  HB3 TYR   111      -1.405  -5.836 -13.941  1.00   14.39         H  
ATOM   1760  CG  TYR   111      -0.496  -7.067 -15.397  1.00   12.11         C  
ATOM   1761  CD1 TYR   111       0.780  -7.012 -14.800  1.00   18.28         C  
ATOM   1762  HD1 TYR   111       0.879  -6.712 -13.764  1.00   25.09         H  
ATOM   1763  CE1 TYR   111       1.929  -7.315 -15.555  1.00   23.39         C  
ATOM   1764  HE1 TYR   111       2.908  -7.261 -15.105  1.00   34.79         H  
ATOM   1765  CZ  TYR   111       1.806  -7.682 -16.912  1.00   21.66         C  
ATOM   1766  OH  TYR   111       2.921  -7.974 -17.636  1.00   30.93         O  
ATOM   1767  HH  TYR   111       2.708  -8.378 -18.492  1.00   52.15         H  
ATOM   1768  CE2 TYR   111       0.527  -7.743 -17.509  1.00   19.16         C  
ATOM   1769  HE2 TYR   111       0.433  -8.011 -18.551  1.00   26.60         H  
ATOM   1770  CD2 TYR   111      -0.622  -7.436 -16.750  1.00   14.85         C  
ATOM   1771  HD2 TYR   111      -1.600  -7.473 -17.208  1.00   19.53         H  
ATOM   1772  C   TYR   111      -3.108  -7.107 -12.566  1.00    7.79         C  
ATOM   1773  O   TYR   111      -2.634  -7.120 -11.431  1.00    8.94         O  
ATOM   1774  N   LEU   112      -4.320  -6.607 -12.833  1.00    7.52         N  
ATOM   1775  H   LEU   112      -4.647  -6.653 -13.788  1.00    9.03         H  
ATOM   1776  CA  LEU   112      -5.188  -5.985 -11.825  1.00    7.41         C  
ATOM   1777  HA  LEU   112      -4.695  -5.102 -11.418  1.00    8.95         H  
ATOM   1778  CB  LEU   112      -6.514  -5.573 -12.488  1.00   10.14         C  
ATOM   1779  HB2 LEU   112      -6.942  -6.454 -12.971  1.00   36.27         H  
ATOM   1780  HB3 LEU   112      -7.213  -5.252 -11.716  1.00   36.26         H  
ATOM   1781  CG  LEU   112      -6.376  -4.447 -13.527  1.00   19.45         C  
ATOM   1782  HG  LEU   112      -5.481  -4.603 -14.125  1.00   77.01         H  
ATOM   1783  CD1 LEU   112      -7.578  -4.466 -14.465  1.00   67.73         C  
ATOM   1784 HD11 LEU   112      -7.495  -3.666 -15.198  1.00  120.67         H  
ATOM   1785 HD12 LEU   112      -7.611  -5.420 -14.988  1.00  119.55         H  
ATOM   1786 HD13 LEU   112      -8.494  -4.338 -13.892  1.00  121.92         H  
ATOM   1787  CD2 LEU   112      -6.296  -3.082 -12.847  1.00   44.17         C  
ATOM   1788 HD21 LEU   112      -5.448  -3.051 -12.167  1.00   87.44         H  
ATOM   1789 HD22 LEU   112      -6.174  -2.300 -13.596  1.00   88.15         H  
ATOM   1790 HD23 LEU   112      -7.210  -2.896 -12.285  1.00   89.73         H  
ATOM   1791  C   LEU   112      -5.463  -6.940 -10.658  1.00    6.87         C  
ATOM   1792  O   LEU   112      -5.300  -6.581  -9.492  1.00    9.38         O  
ATOM   1793  N   LEU   113      -5.837  -8.179 -10.981  1.00    6.36         N  
ATOM   1794  H   LEU   113      -5.929  -8.396 -11.964  1.00    7.22         H  
ATOM   1795  CA  LEU   113      -6.163  -9.221 -10.008  1.00    7.13         C  
ATOM   1796  HA  LEU   113      -6.843  -8.803  -9.264  1.00    8.37         H  
ATOM   1797  CB  LEU   113      -6.882 -10.366 -10.745  1.00    8.70         C  
ATOM   1798  HB2 LEU   113      -6.197 -10.774 -11.491  1.00   10.05         H  
ATOM   1799  HB3 LEU   113      -7.113 -11.159 -10.032  1.00   11.48         H  
ATOM   1800  CG  LEU   113      -8.186  -9.927 -11.448  1.00   10.16         C  
ATOM   1801  HG  LEU   113      -8.013  -9.028 -12.037  1.00   13.46         H  
ATOM   1802  CD1 LEU   113      -8.647 -11.015 -12.409  1.00   15.49         C  
ATOM   1803 HD11 LEU   113      -9.583 -10.719 -12.883  1.00   45.98         H  
ATOM   1804 HD12 LEU   113      -7.890 -11.153 -13.179  1.00   45.61         H  
ATOM   1805 HD13 LEU   113      -8.790 -11.948 -11.874  1.00   44.90         H  
ATOM   1806  CD2 LEU   113      -9.306  -9.638 -10.449  1.00   14.92         C  
ATOM   1807 HD21 LEU   113      -9.511 -10.520  -9.849  1.00   44.92         H  
ATOM   1808 HD22 LEU   113      -9.018  -8.826  -9.785  1.00   44.19         H  
ATOM   1809 HD23 LEU   113     -10.212  -9.348 -10.982  1.00   45.56         H  
ATOM   1810  C   LEU   113      -4.914  -9.697  -9.244  1.00    7.73         C  
ATOM   1811  O   LEU   113      -4.979  -9.889  -8.031  1.00   10.21         O  
ATOM   1812  N   ASN   114      -3.762  -9.803  -9.915  1.00    7.59         N  
ATOM   1813  H   ASN   114      -3.776  -9.655 -10.918  1.00    8.19         H  
ATOM   1814  CA  ASN   114      -2.468 -10.086  -9.285  1.00    9.07         C  
ATOM   1815  HA  ASN   114      -2.542 -11.030  -8.743  1.00   11.74         H  
ATOM   1816  CB  ASN   114      -1.422 -10.251 -10.407  1.00   12.61         C  
ATOM   1817  HB2 ASN   114      -1.723 -11.067 -11.064  1.00   22.72         H  
ATOM   1818  HB3 ASN   114      -1.390  -9.339 -10.999  1.00   34.19         H  
ATOM   1819  CG  ASN   114      -0.014 -10.549  -9.918  1.00   50.18         C  
ATOM   1820  OD1 ASN   114       0.214 -11.111  -8.856  1.00   71.97         O  
ATOM   1821  ND2 ASN   114       0.986 -10.171 -10.681  1.00  119.73         N  
ATOM   1822 HD21 ASN   114       1.930 -10.355 -10.380  1.00  204.12         H  
ATOM   1823 HD22 ASN   114       0.814  -9.743 -11.576  1.00  124.94         H  
ATOM   1824  C   ASN   114      -2.080  -9.001  -8.256  1.00    7.82         C  
ATOM   1825  O   ASN   114      -1.713  -9.330  -7.127  1.00    9.20         O  
ATOM   1826  N   TRP   115      -2.235  -7.713  -8.586  1.00    7.09         N  
ATOM   1827  H   TRP   115      -2.515  -7.481  -9.535  1.00    7.69         H  
ATOM   1828  CA  TRP   115      -2.012  -6.610  -7.640  1.00    7.04         C  
ATOM   1829  HA  TRP   115      -1.001  -6.690  -7.241  1.00    8.30         H  
ATOM   1830  CB  TRP   115      -2.136  -5.262  -8.365  1.00    7.43         C  
ATOM   1831  HB2 TRP   115      -3.163  -5.150  -8.714  1.00    8.10         H  
ATOM   1832  HB3 TRP   115      -1.956  -4.467  -7.639  1.00    9.34         H  
ATOM   1833  CG  TRP   115      -1.224  -5.023  -9.535  1.00    7.71         C  
ATOM   1834  CD1 TRP   115       0.007  -5.557  -9.724  1.00    9.65         C  
ATOM   1835  HD1 TRP   115       0.502  -6.242  -9.045  1.00   11.78         H  
ATOM   1836  NE1 TRP   115       0.537  -5.096 -10.914  1.00   10.83         N  
ATOM   1837  HE1 TRP   115       1.451  -5.364 -11.277  1.00   13.65         H  
ATOM   1838  CE2 TRP   115      -0.329  -4.245 -11.561  1.00    9.69         C  
ATOM   1839  CZ2 TRP   115      -0.254  -3.553 -12.778  1.00   11.89         C  
ATOM   1840  HZ2 TRP   115       0.625  -3.640 -13.400  1.00   15.06         H  
ATOM   1841  CH2 TRP   115      -1.345  -2.765 -13.180  1.00   12.54         C  
ATOM   1842  HH2 TRP   115      -1.312  -2.232 -14.120  1.00   16.21         H  
ATOM   1843  CZ3 TRP   115      -2.482  -2.672 -12.358  1.00   11.15         C  
ATOM   1844  HZ3 TRP   115      -3.322  -2.070 -12.675  1.00   13.88         H  
ATOM   1845  CE3 TRP   115      -2.536  -3.355 -11.127  1.00    8.85         C  
ATOM   1846  HE3 TRP   115      -3.413  -3.271 -10.502  1.00    9.79         H  
ATOM   1847  CD2 TRP   115      -1.464  -4.168 -10.698  1.00    7.98         C  
ATOM   1848  C   TRP   115      -2.973  -6.675  -6.442  1.00    6.80         C  
ATOM   1849  O   TRP   115      -2.528  -6.548  -5.301  1.00    7.99         O  
ATOM   1850  N   CYS   116      -4.263  -6.953  -6.670  1.00    6.63         N  
ATOM   1851  H   CYS   116      -4.578  -7.024  -7.630  1.00    7.48         H  
ATOM   1852  CA  CYS   116      -5.249  -7.130  -5.595  1.00    6.86         C  
ATOM   1853  HA  CYS   116      -5.268  -6.223  -4.988  1.00    7.88         H  
ATOM   1854  CB  CYS   116      -6.648  -7.324  -6.200  1.00    8.20         C  
ATOM   1855  HB2 CYS   116      -6.653  -8.185  -6.870  1.00    9.83         H  
ATOM   1856  HB3 CYS   116      -7.362  -7.513  -5.395  1.00   10.22         H  
ATOM   1857  SG  CYS   116      -7.168  -5.832  -7.099  1.00   10.44         S  
ATOM   1858  HG  CYS   116      -6.309  -5.950  -8.123  1.00   12.13         H  
ATOM   1859  C   CYS   116      -4.883  -8.291  -4.648  1.00    7.00         C  
ATOM   1860  O   CYS   116      -4.995  -8.141  -3.428  1.00    8.36         O  
ATOM   1861  N   VAL   117      -4.389  -9.417  -5.180  1.00    7.13         N  
ATOM   1862  H   VAL   117      -4.367  -9.496  -6.192  1.00    7.99         H  
ATOM   1863  CA  VAL   117      -3.869 -10.544  -4.381  1.00    7.62         C  
ATOM   1864  HA  VAL   117      -4.630 -10.828  -3.653  1.00    8.64         H  
ATOM   1865  CB  VAL   117      -3.588 -11.777  -5.269  1.00    8.59         C  
ATOM   1866  HB  VAL   117      -3.015 -11.471  -6.144  1.00   10.55         H  
ATOM   1867  CG1 VAL   117      -2.800 -12.876  -4.543  1.00   13.00         C  
ATOM   1868 HG11 VAL   117      -2.727 -13.761  -5.177  1.00   41.78         H  
ATOM   1869 HG12 VAL   117      -1.789 -12.533  -4.326  1.00   43.12         H  
ATOM   1870 HG13 VAL   117      -3.306 -13.141  -3.615  1.00   41.59         H  
ATOM   1871  CG2 VAL   117      -4.901 -12.411  -5.740  1.00   10.65         C  
ATOM   1872 HG21 VAL   117      -4.692 -13.253  -6.399  1.00   38.86         H  
ATOM   1873 HG22 VAL   117      -5.478 -12.761  -4.884  1.00   39.40         H  
ATOM   1874 HG23 VAL   117      -5.486 -11.683  -6.294  1.00   39.04         H  
ATOM   1875  C   VAL   117      -2.629 -10.144  -3.575  1.00    7.73         C  
ATOM   1876  O   VAL   117      -2.569 -10.433  -2.383  1.00    9.05         O  
ATOM   1877  N   GLN   118      -1.654  -9.450  -4.172  1.00    7.57         N  
ATOM   1878  H   GLN   118      -1.743  -9.243  -5.162  1.00    8.21         H  
ATOM   1879  CA  GLN   118      -0.438  -9.010  -3.467  1.00    7.73         C  
ATOM   1880  HA  GLN   118       0.035  -9.881  -3.011  1.00    9.03         H  
ATOM   1881  CB  GLN   118       0.561  -8.398  -4.461  1.00    8.27         C  
ATOM   1882  HB2 GLN   118       0.057  -7.648  -5.071  1.00    8.79         H  
ATOM   1883  HB3 GLN   118       1.361  -7.909  -3.903  1.00    9.77         H  
ATOM   1884  CG  GLN   118       1.182  -9.471  -5.369  1.00    9.63         C  
ATOM   1885  HG2 GLN   118       1.731 -10.188  -4.761  1.00   12.17         H  
ATOM   1886  HG3 GLN   118       0.393 -10.018  -5.882  1.00   11.76         H  
ATOM   1887  CD  GLN   118       2.138  -8.891  -6.408  1.00   13.10         C  
ATOM   1888  OE1 GLN   118       2.888  -7.953  -6.176  1.00   24.70         O  
ATOM   1889  NE2 GLN   118       2.159  -9.433  -7.603  1.00   24.19         N  
ATOM   1890 HE21 GLN   118       1.501 -10.168  -7.842  1.00   40.02         H  
ATOM   1891 HE22 GLN   118       2.787  -9.051  -8.302  1.00   27.97         H  
ATOM   1892  C   GLN   118      -0.742  -8.025  -2.325  1.00    7.17         C  
ATOM   1893  O   GLN   118      -0.176  -8.150  -1.238  1.00    8.25         O  
ATOM   1894  N   ILE   119      -1.685  -7.097  -2.522  1.00    6.59         N  
ATOM   1895  H   ILE   119      -2.093  -7.017  -3.449  1.00    7.27         H  
ATOM   1896  CA  ILE   119      -2.156  -6.189  -1.463  1.00    6.29         C  
ATOM   1897  HA  ILE   119      -1.289  -5.698  -1.017  1.00    7.15         H  
ATOM   1898  CB  ILE   119      -3.060  -5.087  -2.067  1.00    6.20         C  
ATOM   1899  HB  ILE   119      -3.861  -5.580  -2.620  1.00    6.81         H  
ATOM   1900  CG2 ILE   119      -3.696  -4.205  -0.975  1.00    7.58         C  
ATOM   1901 HG21 ILE   119      -4.258  -4.810  -0.265  1.00   36.32         H  
ATOM   1902 HG22 ILE   119      -2.922  -3.661  -0.432  1.00   35.48         H  
ATOM   1903 HG23 ILE   119      -4.383  -3.487  -1.421  1.00   34.69         H  
ATOM   1904  CG1 ILE   119      -2.267  -4.181  -3.042  1.00    6.99         C  
ATOM   1905 HG12 ILE   119      -1.663  -3.468  -2.478  1.00    8.84         H  
ATOM   1906 HG13 ILE   119      -1.579  -4.778  -3.638  1.00    8.37         H  
ATOM   1907  CD1 ILE   119      -3.172  -3.422  -4.022  1.00    8.65         C  
ATOM   1908 HD11 ILE   119      -3.805  -4.123  -4.567  1.00   37.10         H  
ATOM   1909 HD12 ILE   119      -3.798  -2.709  -3.489  1.00   36.80         H  
ATOM   1910 HD13 ILE   119      -2.555  -2.879  -4.738  1.00   37.25         H  
ATOM   1911  C   ILE   119      -2.847  -6.986  -0.339  1.00    6.57         C  
ATOM   1912  O   ILE   119      -2.559  -6.762   0.837  1.00    7.97         O  
ATOM   1913  N   ALA   120      -3.691  -7.972  -0.666  1.00    6.54         N  
ATOM   1914  H   ALA   120      -3.915  -8.129  -1.642  1.00    7.23         H  
ATOM   1915  CA  ALA   120      -4.312  -8.841   0.340  1.00    6.92         C  
ATOM   1916  HA  ALA   120      -4.815  -8.206   1.071  1.00    7.60         H  
ATOM   1917  CB  ALA   120      -5.382  -9.702  -0.337  1.00    8.12         C  
ATOM   1918  HB1 ALA   120      -5.927 -10.266   0.420  1.00   35.93         H  
ATOM   1919  HB2 ALA   120      -6.091  -9.064  -0.858  1.00   35.90         H  
ATOM   1920  HB3 ALA   120      -4.927 -10.390  -1.050  1.00   36.81         H  
ATOM   1921  C   ALA   120      -3.280  -9.694   1.112  1.00    7.37         C  
ATOM   1922  O   ALA   120      -3.395  -9.830   2.331  1.00    8.56         O  
ATOM   1923  N   LYS   121      -2.232 -10.203   0.443  1.00    7.77         N  
ATOM   1924  H   LYS   121      -2.231 -10.100  -0.568  1.00    8.47         H  
ATOM   1925  CA  LYS   121      -1.087 -10.890   1.078  1.00    8.78         C  
ATOM   1926  HA  LYS   121      -1.458 -11.705   1.696  1.00    9.94         H  
ATOM   1927  CB  LYS   121      -0.153 -11.488   0.009  1.00   10.09         C  
ATOM   1928  HB2 LYS   121       0.067 -10.740  -0.753  1.00   13.66         H  
ATOM   1929  HB3 LYS   121       0.786 -11.774   0.487  1.00   14.29         H  
ATOM   1930  CG  LYS   121      -0.748 -12.743  -0.648  1.00   12.94         C  
ATOM   1931  HG2 LYS   121      -0.901 -13.501   0.121  1.00   19.70         H  
ATOM   1932  HG3 LYS   121      -1.709 -12.504  -1.099  1.00   19.49         H  
ATOM   1933  CD  LYS   121       0.180 -13.313  -1.729  1.00   16.23         C  
ATOM   1934  HD2 LYS   121       0.309 -12.573  -2.522  1.00   27.59         H  
ATOM   1935  HD3 LYS   121       1.152 -13.538  -1.286  1.00   24.93         H  
ATOM   1936  CE  LYS   121      -0.429 -14.597  -2.309  1.00   28.10         C  
ATOM   1937  HE2 LYS   121      -0.586 -15.309  -1.493  1.00   44.53         H  
ATOM   1938  HE3 LYS   121      -1.409 -14.362  -2.735  1.00   50.30         H  
ATOM   1939  NZ  LYS   121       0.446 -15.205  -3.347  1.00   39.33         N  
ATOM   1940  HZ1 LYS   121       0.028 -16.046  -3.725  1.00   68.87         H  
ATOM   1941  HZ2 LYS   121       0.605 -14.571  -4.118  1.00   68.27         H  
ATOM   1942  HZ3 LYS   121       1.346 -15.464  -2.964  1.00   68.06         H  
ATOM   1943  C   LYS   121      -0.314  -9.973   2.032  1.00    8.85         C  
ATOM   1944  O   LYS   121       0.040 -10.408   3.126  1.00   10.52         O  
ATOM   1945  N   GLY   122      -0.118  -8.704   1.671  1.00    8.78         N  
ATOM   1946  H   GLY   122      -0.390  -8.428   0.734  1.00    9.56         H  
ATOM   1947  CA  GLY   122       0.438  -7.686   2.568  1.00    9.46         C  
ATOM   1948  HA2 GLY   122       1.436  -7.987   2.888  1.00   11.63         H  
ATOM   1949  HA3 GLY   122       0.515  -6.741   2.030  1.00   10.46         H  
ATOM   1950  C   GLY   122      -0.437  -7.469   3.810  1.00    9.03         C  
ATOM   1951  O   GLY   122       0.037  -7.617   4.938  1.00   10.60         O  
ATOM   1952  N   MET   123      -1.733  -7.201   3.620  1.00    8.52         N  
ATOM   1953  H   MET   123      -2.068  -7.097   2.667  1.00    9.16         H  
ATOM   1954  CA  MET   123      -2.674  -6.954   4.723  1.00    8.44         C  
ATOM   1955  HA  MET   123      -2.249  -6.176   5.354  1.00    9.34         H  
ATOM   1956  CB  MET   123      -4.020  -6.455   4.186  1.00    8.20         C  
ATOM   1957  HB2 MET   123      -4.363  -7.110   3.384  1.00    9.01         H  
ATOM   1958  HB3 MET   123      -4.749  -6.502   4.991  1.00    9.25         H  
ATOM   1959  CG  MET   123      -3.976  -5.009   3.678  1.00    9.18         C  
ATOM   1960  HG2 MET   123      -3.375  -4.981   2.770  1.00   10.93         H  
ATOM   1961  HG3 MET   123      -4.992  -4.722   3.405  1.00   10.80         H  
ATOM   1962  SD  MET   123      -3.323  -3.761   4.836  1.00   11.18         S  
ATOM   1963  CE  MET   123      -4.346  -4.060   6.304  1.00   14.68         C  
ATOM   1964  HE1 MET   123      -4.090  -5.022   6.747  1.00   44.22         H  
ATOM   1965  HE2 MET   123      -4.170  -3.274   7.039  1.00   44.16         H  
ATOM   1966  HE3 MET   123      -5.397  -4.064   6.022  1.00   44.06         H  
ATOM   1967  C   MET   123      -2.902  -8.161   5.646  1.00    9.06         C  
ATOM   1968  O   MET   123      -3.056  -7.976   6.852  1.00   10.60         O  
ATOM   1969  N   ASN   124      -2.858  -9.392   5.126  1.00    9.17         N  
ATOM   1970  H   ASN   124      -2.807  -9.483   4.116  1.00    9.75         H  
ATOM   1971  CA  ASN   124      -2.869 -10.617   5.933  1.00    9.68         C  
ATOM   1972  HA  ASN   124      -3.799 -10.666   6.502  1.00   10.14         H  
ATOM   1973  CB  ASN   124      -2.816 -11.816   4.965  1.00   11.25         C  
ATOM   1974  HB2 ASN   124      -3.753 -11.875   4.413  1.00   12.16         H  
ATOM   1975  HB3 ASN   124      -2.013 -11.653   4.247  1.00   13.15         H  
ATOM   1976  CG  ASN   124      -2.578 -13.157   5.643  1.00   15.46         C  
ATOM   1977  OD1 ASN   124      -3.031 -13.426   6.744  1.00   37.98         O  
ATOM   1978  ND2 ASN   124      -1.861 -14.051   5.003  1.00   35.76         N  
ATOM   1979 HD21 ASN   124      -1.686 -14.932   5.460  1.00   39.33         H  
ATOM   1980 HD22 ASN   124      -1.490 -13.853   4.089  1.00   75.29         H  
ATOM   1981  C   ASN   124      -1.709 -10.636   6.950  1.00   10.14         C  
ATOM   1982  O   ASN   124      -1.915 -10.941   8.125  1.00   11.84         O  
ATOM   1983  N   TYR   125      -0.502 -10.254   6.525  1.00   10.31         N  
ATOM   1984  H   TYR   125      -0.391  -9.972   5.559  1.00   11.41         H  
ATOM   1985  CA  TYR   125       0.667 -10.192   7.406  1.00   10.27         C  
ATOM   1986  HA  TYR   125       0.668 -11.081   8.036  1.00   11.34         H  
ATOM   1987  CB  TYR   125       1.949 -10.245   6.571  1.00   10.27         C  
ATOM   1988  HB2 TYR   125       1.831  -9.639   5.671  1.00   19.68         H  
ATOM   1989  HB3 TYR   125       2.755  -9.798   7.155  1.00   39.27         H  
ATOM   1990  CG  TYR   125       2.368 -11.656   6.179  1.00   38.18         C  
ATOM   1991  CD1 TYR   125       1.570 -12.443   5.323  1.00   81.41         C  
ATOM   1992  HD1 TYR   125       0.639 -12.054   4.938  1.00   92.22         H  
ATOM   1993  CE1 TYR   125       1.984 -13.737   4.949  1.00  192.31         C  
ATOM   1994  HE1 TYR   125       1.370 -14.333   4.288  1.00  281.13         H  
ATOM   1995  CZ  TYR   125       3.203 -14.258   5.434  1.00  269.96         C  
ATOM   1996  OH  TYR   125       3.617 -15.504   5.076  1.00  463.82         O  
ATOM   1997  HH  TYR   125       2.981 -15.952   4.493  1.00  469.39         H  
ATOM   1998  CE2 TYR   125       4.001 -13.473   6.293  1.00  233.30         C  
ATOM   1999  HE2 TYR   125       4.935 -13.870   6.665  1.00  359.82         H  
ATOM   2000  CD2 TYR   125       3.580 -12.183   6.666  1.00  112.71         C  
ATOM   2001  HD2 TYR   125       4.196 -11.594   7.333  1.00  141.29         H  
ATOM   2002  C   TYR   125       0.639  -8.987   8.362  1.00   15.62         C  
ATOM   2003  O   TYR   125       1.104  -9.113   9.495  1.00   27.64         O  
ATOM   2004  N   LEU   126       0.034  -7.851   7.986  1.00   11.97         N  
ATOM   2005  H   LEU   126      -0.286  -7.760   7.029  1.00    9.33         H  
ATOM   2006  CA  LEU   126      -0.275  -6.788   8.957  1.00   12.52         C  
ATOM   2007  HA  LEU   126       0.642  -6.519   9.482  1.00   15.23         H  
ATOM   2008  CB  LEU   126      -0.824  -5.524   8.261  1.00   11.31         C  
ATOM   2009  HB2 LEU   126      -1.448  -5.796   7.412  1.00   16.69         H  
ATOM   2010  HB3 LEU   126      -1.467  -5.012   8.977  1.00   15.15         H  
ATOM   2011  CG  LEU   126       0.263  -4.522   7.826  1.00   13.82         C  
ATOM   2012  HG  LEU   126       0.982  -4.403   8.636  1.00   37.06         H  
ATOM   2013  CD1 LEU   126       1.011  -4.960   6.569  1.00   21.52         C  
ATOM   2014 HD11 LEU   126       1.520  -5.906   6.747  1.00   53.68         H  
ATOM   2015 HD12 LEU   126       0.310  -5.075   5.742  1.00   56.93         H  
ATOM   2016 HD13 LEU   126       1.753  -4.209   6.303  1.00   57.21         H  
ATOM   2017  CD2 LEU   126      -0.356  -3.152   7.551  1.00   38.71         C  
ATOM   2018 HD21 LEU   126      -0.864  -2.790   8.445  1.00   78.15         H  
ATOM   2019 HD22 LEU   126       0.426  -2.441   7.283  1.00   77.81         H  
ATOM   2020 HD23 LEU   126      -1.073  -3.225   6.734  1.00   81.22         H  
ATOM   2021  C   LEU   126      -1.252  -7.298  10.034  1.00   12.97         C  
ATOM   2022  O   LEU   126      -1.011  -7.084  11.221  1.00   15.82         O  
ATOM   2023  N   GLU   127      -2.308  -8.024   9.655  1.00   12.36         N  
ATOM   2024  H   GLU   127      -2.477  -8.144   8.661  1.00   12.54         H  
ATOM   2025  CA  GLU   127      -3.292  -8.577  10.598  1.00   13.46         C  
ATOM   2026  HA  GLU   127      -3.614  -7.759  11.245  1.00   15.33         H  
ATOM   2027  CB  GLU   127      -4.529  -9.061   9.818  1.00   14.71         C  
ATOM   2028  HB2 GLU   127      -4.798  -8.276   9.109  1.00   18.27         H  
ATOM   2029  HB3 GLU   127      -4.293  -9.954   9.239  1.00   17.03         H  
ATOM   2030  CG  GLU   127      -5.763  -9.291  10.708  1.00   19.18         C  
ATOM   2031  HG2 GLU   127      -5.801  -8.499  11.457  1.00   46.31         H  
ATOM   2032  HG3 GLU   127      -6.650  -9.189  10.079  1.00   39.24         H  
ATOM   2033  CD  GLU   127      -5.840 -10.656  11.412  1.00   27.33         C  
ATOM   2034  OE1 GLU   127      -5.308 -11.663  10.889  1.00   73.29         O  
ATOM   2035  OE2 GLU   127      -6.501 -10.733  12.476  1.00   71.24         O  
ATOM   2036  C   GLU   127      -2.702  -9.664  11.519  1.00   14.54         C  
ATOM   2037  O   GLU   127      -3.009  -9.681  12.712  1.00   17.69         O  
ATOM   2038  N   ASP   128      -1.779 -10.497  11.020  1.00   14.36         N  
ATOM   2039  H   ASP   128      -1.624 -10.480  10.017  1.00   13.77         H  
ATOM   2040  CA  ASP   128      -0.961 -11.420  11.827  1.00   16.40         C  
ATOM   2041  HA  ASP   128      -1.616 -12.131  12.335  1.00   18.76         H  
ATOM   2042  CB  ASP   128      -0.022 -12.207  10.897  1.00   18.65         C  
ATOM   2043  HB2 ASP   128      -0.609 -12.927  10.323  1.00   23.95         H  
ATOM   2044  HB3 ASP   128       0.436 -11.518  10.190  1.00   28.05         H  
ATOM   2045  CG  ASP   128       1.100 -12.934  11.659  1.00   31.78         C  
ATOM   2046  OD1 ASP   128       2.235 -12.398  11.713  1.00   77.00         O  
ATOM   2047  OD2 ASP   128       0.844 -14.038  12.196  1.00   71.42         O  
ATOM   2048  C   ASP   128      -0.146 -10.682  12.906  1.00   17.06         C  
ATOM   2049  O   ASP   128      -0.122 -11.097  14.068  1.00   22.30         O  
ATOM   2050  N   ARG   129       0.471  -9.549  12.541  1.00   15.65         N  
ATOM   2051  H   ARG   129       0.424  -9.290  11.560  1.00   15.63         H  
ATOM   2052  CA  ARG   129       1.176  -8.638  13.461  1.00   17.28         C  
ATOM   2053  HA  ARG   129       1.716  -9.236  14.195  1.00   19.69         H  
ATOM   2054  CB  ARG   129       2.190  -7.795  12.661  1.00   19.72         C  
ATOM   2055  HB2 ARG   129       1.662  -7.237  11.887  1.00   23.48         H  
ATOM   2056  HB3 ARG   129       2.658  -7.071  13.330  1.00   26.77         H  
ATOM   2057  CG  ARG   129       3.318  -8.600  11.998  1.00   26.18         C  
ATOM   2058  HG2 ARG   129       2.919  -9.250  11.224  1.00   62.66         H  
ATOM   2059  HG3 ARG   129       3.996  -7.889  11.527  1.00   56.70         H  
ATOM   2060  CD  ARG   129       4.099  -9.460  12.998  1.00   40.10         C  
ATOM   2061  HD2 ARG   129       4.226  -8.899  13.926  1.00   76.02         H  
ATOM   2062  HD3 ARG   129       3.538 -10.369  13.222  1.00   89.72         H  
ATOM   2063  NE  ARG   129       5.432  -9.785  12.475  1.00   68.14         N  
ATOM   2064  HE  ARG   129       6.141  -9.073  12.599  1.00  125.85         H  
ATOM   2065  CZ  ARG   129       5.790 -10.806  11.722  1.00  102.92         C  
ATOM   2066  NH1 ARG   129       4.975 -11.734  11.309  1.00  158.82         N  
ATOM   2067 HH11 ARG   129       3.990 -11.734  11.576  1.00  169.56         H  
ATOM   2068 HH12 ARG   129       5.318 -12.449  10.694  1.00  253.01         H  
ATOM   2069  NH2 ARG   129       7.032 -10.898  11.355  1.00  174.90         N  
ATOM   2070 HH21 ARG   129       7.696 -10.206  11.654  1.00  223.19         H  
ATOM   2071 HH22 ARG   129       7.311 -11.619  10.692  1.00  238.34         H  
ATOM   2072  C   ARG   129       0.240  -7.746  14.295  1.00   17.70         C  
ATOM   2073  O   ARG   129       0.727  -6.892  15.035  1.00   21.36         O  
ATOM   2074  N   ARG   130      -1.085  -7.919  14.183  1.00   16.48         N  
ATOM   2075  H   ARG   130      -1.387  -8.661  13.562  1.00   16.33         H  
ATOM   2076  CA  ARG   130      -2.144  -7.095  14.806  1.00   17.87         C  
ATOM   2077  HA  ARG   130      -3.092  -7.433  14.385  1.00   18.25         H  
ATOM   2078  CB  ARG   130      -2.213  -7.344  16.328  1.00   23.06         C  
ATOM   2079  HB2 ARG   130      -1.299  -6.981  16.798  1.00   26.29         H  
ATOM   2080  HB3 ARG   130      -3.045  -6.772  16.730  1.00   28.58         H  
ATOM   2081  CG  ARG   130      -2.431  -8.812  16.725  1.00   26.49         C  
ATOM   2082  HG2 ARG   130      -3.327  -9.196  16.234  1.00   48.47         H  
ATOM   2083  HG3 ARG   130      -1.570  -9.409  16.423  1.00   49.03         H  
ATOM   2084  CD  ARG   130      -2.603  -8.904  18.246  1.00   61.37         C  
ATOM   2085  HD2 ARG   130      -1.726  -8.460  18.722  1.00  114.30         H  
ATOM   2086  HD3 ARG   130      -3.485  -8.330  18.540  1.00  102.59         H  
ATOM   2087  NE  ARG   130      -2.755 -10.298  18.706  1.00   95.36         N  
ATOM   2088  HE  ARG   130      -2.850 -11.017  18.006  1.00  100.93         H  
ATOM   2089  CZ  ARG   130      -2.752 -10.694  19.967  1.00  202.67         C  
ATOM   2090  NH1 ARG   130      -2.631  -9.874  20.964  1.00  303.10         N  
ATOM   2091 HH11 ARG   130      -2.577  -8.875  20.802  1.00  286.61         H  
ATOM   2092 HH12 ARG   130      -2.619 -10.295  21.891  1.00  454.61         H  
ATOM   2093  NH2 ARG   130      -2.873 -11.942  20.305  1.00  302.85         N  
ATOM   2094 HH21 ARG   130      -2.972 -12.664  19.612  1.00  292.16         H  
ATOM   2095 HH22 ARG   130      -2.876 -12.160  21.298  1.00  444.13         H  
ATOM   2096  C   ARG   130      -2.076  -5.598  14.446  1.00   17.45         C  
ATOM   2097  O   ARG   130      -2.624  -4.759  15.161  1.00   25.99         O  
ATOM   2098  N   LEU   131      -1.428  -5.247  13.338  1.00   13.18         N  
ATOM   2099  H   LEU   131      -1.085  -5.994  12.745  1.00   13.23         H  
ATOM   2100  CA  LEU   131      -1.331  -3.881  12.822  1.00   13.13         C  
ATOM   2101  HA  LEU   131      -1.220  -3.191  13.657  1.00   15.30         H  
ATOM   2102  CB  LEU   131      -0.095  -3.752  11.912  1.00   14.97         C  
ATOM   2103  HB2 LEU   131      -0.230  -4.419  11.060  1.00   25.23         H  
ATOM   2104  HB3 LEU   131      -0.050  -2.733  11.525  1.00   23.73         H  
ATOM   2105  CG  LEU   131       1.252  -4.090  12.576  1.00   24.39         C  
ATOM   2106  HG  LEU   131       1.209  -5.087  13.007  1.00   54.51         H  
ATOM   2107  CD1 LEU   131       2.353  -4.082  11.521  1.00   45.28         C  
ATOM   2108 HD11 LEU   131       2.437  -3.093  11.070  1.00   85.29         H  
ATOM   2109 HD12 LEU   131       3.303  -4.350  11.978  1.00   85.35         H  
ATOM   2110 HD13 LEU   131       2.121  -4.815  10.750  1.00   80.40         H  
ATOM   2111  CD2 LEU   131       1.621  -3.096  13.674  1.00   42.40         C  
ATOM   2112 HD21 LEU   131       2.631  -3.296  14.032  1.00   82.35         H  
ATOM   2113 HD22 LEU   131       1.561  -2.079  13.290  1.00   80.66         H  
ATOM   2114 HD23 LEU   131       0.936  -3.212  14.508  1.00   80.05         H  
ATOM   2115  C   LEU   131      -2.599  -3.498  12.043  1.00   11.69         C  
ATOM   2116  O   LEU   131      -2.980  -4.193  11.099  1.00   13.24         O  
ATOM   2117  N   VAL   132      -3.216  -2.369  12.396  1.00   13.97         N  
ATOM   2118  H   VAL   132      -2.828  -1.845  13.175  1.00   19.61         H  
ATOM   2119  CA  VAL   132      -4.186  -1.667  11.538  1.00   11.70         C  
ATOM   2120  HA  VAL   132      -4.606  -2.382  10.832  1.00   12.18         H  
ATOM   2121  CB  VAL   132      -5.373  -1.077  12.327  1.00   12.72         C  
ATOM   2122  HB  VAL   132      -5.963  -0.472  11.638  1.00   24.41         H  
ATOM   2123  CG1 VAL   132      -6.281  -2.191  12.853  1.00   33.68         C  
ATOM   2124 HG11 VAL   132      -7.175  -1.760  13.299  1.00   70.52         H  
ATOM   2125 HG12 VAL   132      -6.578  -2.832  12.026  1.00   73.43         H  
ATOM   2126 HG13 VAL   132      -5.756  -2.786  13.599  1.00   69.68         H  
ATOM   2127  CG2 VAL   132      -4.979  -0.192  13.516  1.00   23.32         C  
ATOM   2128 HG21 VAL   132      -5.875   0.226  13.975  1.00   57.04         H  
ATOM   2129 HG22 VAL   132      -4.446  -0.776  14.266  1.00   61.02         H  
ATOM   2130 HG23 VAL   132      -4.344   0.625  13.179  1.00   56.09         H  
ATOM   2131  C   VAL   132      -3.468  -0.597  10.712  1.00   11.55         C  
ATOM   2132  O   VAL   132      -2.647   0.155  11.244  1.00   15.03         O  
ATOM   2133  N   HIE   133      -3.748  -0.526   9.409  1.00   10.37         N  
ATOM   2134  H   HIE   133      -4.475  -1.144   9.048  1.00   10.32         H  
ATOM   2135  CA  HIE   133      -3.105   0.427   8.489  1.00   10.20         C  
ATOM   2136  HA  HIE   133      -2.073   0.581   8.806  1.00   12.06         H  
ATOM   2137  CB  HIE   133      -3.062  -0.171   7.074  1.00   10.40         C  
ATOM   2138  HB2 HIE   133      -2.566  -1.141   7.112  1.00   12.65         H  
ATOM   2139  HB3 HIE   133      -4.081  -0.328   6.717  1.00   10.89         H  
ATOM   2140  CG  HIE   133      -2.332   0.703   6.080  1.00   10.29         C  
ATOM   2141  ND1 HIE   133      -2.872   1.833   5.466  1.00   13.22         N  
ATOM   2142  CE1 HIE   133      -1.893   2.343   4.701  1.00   12.55         C  
ATOM   2143  HE1 HIE   133      -1.988   3.231   4.091  1.00   17.45         H  
ATOM   2144  NE2 HIE   133      -0.777   1.603   4.806  1.00   12.45         N  
ATOM   2145  HE2 HIE   133       0.102   1.810   4.333  1.00   15.98         H  
ATOM   2146  CD2 HIE   133      -1.033   0.563   5.676  1.00   13.40         C  
ATOM   2147  HD2 HIE   133      -0.343  -0.208   5.994  1.00   21.50         H  
ATOM   2148  C   HIE   133      -3.780   1.809   8.520  1.00    9.55         C  
ATOM   2149  O   HIE   133      -3.093   2.831   8.576  1.00   11.07         O  
ATOM   2150  N   ARG   134      -5.122   1.839   8.560  1.00    8.85         N  
ATOM   2151  H   ARG   134      -5.602   0.944   8.471  1.00    9.27         H  
ATOM   2152  CA  ARG   134      -5.981   3.034   8.715  1.00    9.00         C  
ATOM   2153  HA  ARG   134      -7.007   2.674   8.653  1.00    9.62         H  
ATOM   2154  CB  ARG   134      -5.830   3.658  10.121  1.00   11.44         C  
ATOM   2155  HB2 ARG   134      -4.875   4.179  10.187  1.00   25.84         H  
ATOM   2156  HB3 ARG   134      -6.624   4.393  10.255  1.00   23.63         H  
ATOM   2157  CG  ARG   134      -5.924   2.630  11.262  1.00   20.85         C  
ATOM   2158  HG2 ARG   134      -6.746   1.952  11.054  1.00   46.42         H  
ATOM   2159  HG3 ARG   134      -5.003   2.049  11.306  1.00   53.54         H  
ATOM   2160  CD  ARG   134      -6.182   3.276  12.628  1.00   25.60         C  
ATOM   2161  HD2 ARG   134      -7.089   3.881  12.567  1.00   47.68         H  
ATOM   2162  HD3 ARG   134      -6.346   2.484  13.360  1.00   42.28         H  
ATOM   2163  NE  ARG   134      -5.048   4.111  13.058  1.00   39.69         N  
ATOM   2164  HE  ARG   134      -4.271   4.211  12.414  1.00   67.01         H  
ATOM   2165  CZ  ARG   134      -4.933   4.798  14.176  1.00   62.01         C  
ATOM   2166  NH1 ARG   134      -5.857   4.807  15.094  1.00   91.94         N  
ATOM   2167 HH11 ARG   134      -6.708   4.297  14.936  1.00   95.23         H  
ATOM   2168 HH12 ARG   134      -5.750   5.372  15.919  1.00  143.40         H  
ATOM   2169  NH2 ARG   134      -3.857   5.496  14.376  1.00  103.85         N  
ATOM   2170 HH21 ARG   134      -3.156   5.506  13.645  1.00  127.30         H  
ATOM   2171 HH22 ARG   134      -3.742   6.049  15.207  1.00  140.10         H  
ATOM   2172  C   ARG   134      -5.900   4.092   7.599  1.00    9.28         C  
ATOM   2173  O   ARG   134      -6.525   5.146   7.719  1.00   12.84         O  
ATOM   2174  N   ASP   135      -5.181   3.825   6.507  1.00    9.16         N  
ATOM   2175  H   ASP   135      -4.625   2.981   6.509  1.00   10.82         H  
ATOM   2176  CA  ASP   135      -5.008   4.748   5.371  1.00    9.86         C  
ATOM   2177  HA  ASP   135      -5.888   5.391   5.326  1.00   11.00         H  
ATOM   2178  CB  ASP   135      -3.773   5.635   5.625  1.00   13.79         C  
ATOM   2179  HB2 ASP   135      -3.779   5.954   6.667  1.00   16.45         H  
ATOM   2180  HB3 ASP   135      -2.871   5.042   5.472  1.00   16.49         H  
ATOM   2181  CG  ASP   135      -3.724   6.904   4.751  1.00   17.99         C  
ATOM   2182  OD1 ASP   135      -4.791   7.488   4.443  1.00   20.21         O  
ATOM   2183  OD2 ASP   135      -2.599   7.355   4.427  1.00   27.08         O  
ATOM   2184  C   ASP   135      -4.931   4.030   4.004  1.00    9.08         C  
ATOM   2185  O   ASP   135      -4.401   4.572   3.034  1.00   11.74         O  
ATOM   2186  N   LEU   136      -5.408   2.781   3.916  1.00    8.01         N  
ATOM   2187  H   LEU   136      -5.830   2.372   4.736  1.00    8.95         H  
ATOM   2188  CA  LEU   136      -5.223   1.935   2.734  1.00    7.62         C  
ATOM   2189  HA  LEU   136      -4.161   1.960   2.488  1.00    8.94         H  
ATOM   2190  CB  LEU   136      -5.567   0.479   3.095  1.00    8.24         C  
ATOM   2191  HB2 LEU   136      -4.913   0.160   3.908  1.00   11.66         H  
ATOM   2192  HB3 LEU   136      -6.590   0.449   3.463  1.00   10.22         H  
ATOM   2193  CG  LEU   136      -5.439  -0.526   1.935  1.00   10.25         C  
ATOM   2194  HG  LEU   136      -6.116  -0.240   1.133  1.00   18.73         H  
ATOM   2195  CD1 LEU   136      -4.013  -0.619   1.383  1.00   18.45         C  
ATOM   2196 HD11 LEU   136      -3.718   0.326   0.930  1.00   51.01         H  
ATOM   2197 HD12 LEU   136      -3.317  -0.871   2.183  1.00   50.31         H  
ATOM   2198 HD13 LEU   136      -3.968  -1.389   0.613  1.00   49.71         H  
ATOM   2199  CD2 LEU   136      -5.846  -1.912   2.428  1.00   16.13         C  
ATOM   2200 HD21 LEU   136      -6.867  -1.883   2.806  1.00   46.97         H  
ATOM   2201 HD22 LEU   136      -5.787  -2.628   1.609  1.00   46.70         H  
ATOM   2202 HD23 LEU   136      -5.182  -2.227   3.231  1.00   47.81         H  
ATOM   2203  C   LEU   136      -5.999   2.483   1.518  1.00    7.08         C  
ATOM   2204  O   LEU   136      -7.219   2.644   1.553  1.00    8.53         O  
ATOM   2205  N   ALA   137      -5.260   2.770   0.448  1.00    7.28         N  
ATOM   2206  H   ALA   137      -4.274   2.569   0.496  1.00    9.84         H  
ATOM   2207  CA  ALA   137      -5.715   3.385  -0.797  1.00    6.54         C  
ATOM   2208  HA  ALA   137      -6.711   3.023  -1.058  1.00    6.94         H  
ATOM   2209  CB  ALA   137      -5.763   4.907  -0.602  1.00    8.35         C  
ATOM   2210  HB1 ALA   137      -4.772   5.285  -0.350  1.00   36.48         H  
ATOM   2211  HB2 ALA   137      -6.105   5.387  -1.520  1.00   36.98         H  
ATOM   2212  HB3 ALA   137      -6.454   5.157   0.204  1.00   36.79         H  
ATOM   2213  C   ALA   137      -4.737   3.018  -1.924  1.00    6.63         C  
ATOM   2214  O   ALA   137      -3.586   2.666  -1.646  1.00    8.29         O  
ATOM   2215  N   ALA   138      -5.124   3.172  -3.193  1.00    6.34         N  
ATOM   2216  H   ALA   138      -6.083   3.463  -3.383  1.00    6.76         H  
ATOM   2217  CA  ALA   138      -4.226   2.899  -4.322  1.00    6.70         C  
ATOM   2218  HA  ALA   138      -3.873   1.870  -4.234  1.00    7.61         H  
ATOM   2219  CB  ALA   138      -5.027   3.010  -5.621  1.00    7.90         C  
ATOM   2220  HB1 ALA   138      -4.376   2.815  -6.475  1.00   34.69         H  
ATOM   2221  HB2 ALA   138      -5.827   2.269  -5.618  1.00   35.89         H  
ATOM   2222  HB3 ALA   138      -5.454   4.009  -5.711  1.00   36.90         H  
ATOM   2223  C   ALA   138      -2.967   3.798  -4.341  1.00    7.37         C  
ATOM   2224  O   ALA   138      -1.921   3.368  -4.830  1.00    8.72         O  
ATOM   2225  N   ARG   139      -3.027   5.019  -3.776  1.00    8.24         N  
ATOM   2226  H   ARG   139      -3.924   5.336  -3.434  1.00    8.97         H  
ATOM   2227  CA  ARG   139      -1.843   5.887  -3.586  1.00   10.26         C  
ATOM   2228  HA  ARG   139      -1.276   5.879  -4.518  1.00   11.87         H  
ATOM   2229  CB  ARG   139      -2.277   7.338  -3.309  1.00   14.40         C  
ATOM   2230  HB2 ARG   139      -2.957   7.649  -4.099  1.00   24.59         H  
ATOM   2231  HB3 ARG   139      -2.809   7.397  -2.359  1.00   18.95         H  
ATOM   2232  CG  ARG   139      -1.060   8.286  -3.276  1.00   20.37         C  
ATOM   2233  HG2 ARG   139      -0.576   8.197  -2.303  1.00   42.02         H  
ATOM   2234  HG3 ARG   139      -0.340   7.976  -4.031  1.00   56.39         H  
ATOM   2235  CD  ARG   139      -1.405   9.766  -3.509  1.00   19.47         C  
ATOM   2236  HD2 ARG   139      -2.153  10.070  -2.774  1.00   36.16         H  
ATOM   2237  HD3 ARG   139      -0.511  10.368  -3.337  1.00   41.67         H  
ATOM   2238  NE  ARG   139      -1.920  10.027  -4.871  1.00   17.90         N  
ATOM   2239  HE  ARG   139      -2.897  10.266  -4.938  1.00   21.32         H  
ATOM   2240  CZ  ARG   139      -1.251   9.983  -6.013  1.00   16.89         C  
ATOM   2241  NH1 ARG   139       0.023   9.740  -6.081  1.00   17.06         N  
ATOM   2242 HH11 ARG   139       0.548   9.582  -5.243  1.00   18.52         H  
ATOM   2243 HH12 ARG   139       0.472   9.674  -6.996  1.00   18.03         H  
ATOM   2244  NH2 ARG   139      -1.868  10.173  -7.140  1.00   19.78         N  
ATOM   2245 HH21 ARG   139      -2.850  10.372  -7.161  1.00   23.94         H  
ATOM   2246 HH22 ARG   139      -1.357  10.045  -8.017  1.00   20.68         H  
ATOM   2247  C   ARG   139      -0.887   5.368  -2.505  1.00   10.25         C  
ATOM   2248  O   ARG   139       0.326   5.521  -2.632  1.00   12.98         O  
ATOM   2249  N   ASN   140      -1.414   4.690  -1.484  1.00    9.31         N  
ATOM   2250  H   ASN   140      -2.416   4.572  -1.474  1.00    9.88         H  
ATOM   2251  CA  ASN   140      -0.649   3.979  -0.454  1.00    9.73         C  
ATOM   2252  HA  ASN   140       0.251   4.560  -0.242  1.00   11.76         H  
ATOM   2253  CB  ASN   140      -1.458   3.904   0.859  1.00   12.28         C  
ATOM   2254  HB2 ASN   140      -2.397   3.385   0.684  1.00   13.17         H  
ATOM   2255  HB3 ASN   140      -0.895   3.317   1.585  1.00   15.14         H  
ATOM   2256  CG  ASN   140      -1.768   5.262   1.481  1.00   17.20         C  
ATOM   2257  OD1 ASN   140      -2.423   6.113   0.895  1.00   39.69         O  
ATOM   2258  ND2 ASN   140      -1.307   5.506   2.687  1.00   27.98         N  
ATOM   2259 HD21 ASN   140      -1.654   6.334   3.170  1.00   32.43         H  
ATOM   2260 HD22 ASN   140      -0.715   4.846   3.160  1.00   53.01         H  
ATOM   2261  C   ASN   140      -0.150   2.596  -0.941  1.00    8.69         C  
ATOM   2262  O   ASN   140       0.133   1.715  -0.129  1.00   10.49         O  
ATOM   2263  N   VAL   141      -0.007   2.401  -2.258  1.00    8.54         N  
ATOM   2264  H   VAL   141      -0.264   3.154  -2.881  1.00   10.80         H  
ATOM   2265  CA  VAL   141       0.630   1.234  -2.885  1.00    7.89         C  
ATOM   2266  HA  VAL   141       1.196   0.702  -2.124  1.00    8.67         H  
ATOM   2267  CB  VAL   141      -0.410   0.247  -3.462  1.00    7.93         C  
ATOM   2268  HB  VAL   141      -0.962   0.740  -4.262  1.00    9.46         H  
ATOM   2269  CG1 VAL   141       0.256  -1.011  -4.036  1.00    9.33         C  
ATOM   2270 HG11 VAL   141       0.928  -0.749  -4.851  1.00   37.11         H  
ATOM   2271 HG12 VAL   141       0.812  -1.531  -3.258  1.00   37.99         H  
ATOM   2272 HG13 VAL   141      -0.503  -1.686  -4.427  1.00   36.11         H  
ATOM   2273  CG2 VAL   141      -1.417  -0.228  -2.404  1.00    9.81         C  
ATOM   2274 HG21 VAL   141      -1.984   0.616  -2.018  1.00   38.78         H  
ATOM   2275 HG22 VAL   141      -2.122  -0.927  -2.850  1.00   38.20         H  
ATOM   2276 HG23 VAL   141      -0.896  -0.715  -1.581  1.00   37.60         H  
ATOM   2277  C   VAL   141       1.620   1.707  -3.956  1.00    8.22         C  
ATOM   2278  O   VAL   141       1.327   2.612  -4.739  1.00    9.51         O  
ATOM   2279  N   LEU   142       2.805   1.097  -3.992  1.00    8.86         N  
ATOM   2280  H   LEU   142       2.965   0.351  -3.322  1.00    9.97         H  
ATOM   2281  CA  LEU   142       3.874   1.357  -4.961  1.00    9.15         C  
ATOM   2282  HA  LEU   142       3.593   2.189  -5.605  1.00    9.60         H  
ATOM   2283  CB  LEU   142       5.172   1.737  -4.223  1.00   10.15         C  
ATOM   2284  HB2 LEU   142       5.516   0.861  -3.675  1.00   11.80         H  
ATOM   2285  HB3 LEU   142       5.931   1.990  -4.965  1.00   12.31         H  
ATOM   2286  CG  LEU   142       5.062   2.895  -3.217  1.00   10.96         C  
ATOM   2287  HG  LEU   142       4.367   2.611  -2.430  1.00   14.94         H  
ATOM   2288  CD1 LEU   142       6.424   3.143  -2.579  1.00   13.95         C  
ATOM   2289 HD11 LEU   142       6.780   2.235  -2.099  1.00   41.57         H  
ATOM   2290 HD12 LEU   142       7.140   3.464  -3.335  1.00   44.74         H  
ATOM   2291 HD13 LEU   142       6.328   3.913  -1.817  1.00   43.76         H  
ATOM   2292  CD2 LEU   142       4.590   4.205  -3.846  1.00   16.97         C  
ATOM   2293 HD21 LEU   142       3.545   4.112  -4.132  1.00   47.65         H  
ATOM   2294 HD22 LEU   142       4.669   5.015  -3.120  1.00   47.39         H  
ATOM   2295 HD23 LEU   142       5.202   4.445  -4.715  1.00   47.10         H  
ATOM   2296  C   LEU   142       4.105   0.136  -5.861  1.00    9.75         C  
ATOM   2297  O   LEU   142       3.815  -0.994  -5.471  1.00   10.89         O  
ATOM   2298  N   VAL   143       4.683   0.353  -7.041  1.00   11.52         N  
ATOM   2299  H   VAL   143       4.916   1.314  -7.276  1.00   12.98         H  
ATOM   2300  CA  VAL   143       5.080  -0.677  -8.013  1.00   11.62         C  
ATOM   2301  HA  VAL   143       4.797  -1.651  -7.618  1.00   13.91         H  
ATOM   2302  CB  VAL   143       4.292  -0.511  -9.332  1.00   12.83         C  
ATOM   2303  HB  VAL   143       3.248  -0.728  -9.112  1.00   16.07         H  
ATOM   2304  CG1 VAL   143       4.327   0.904  -9.918  1.00   13.09         C  
ATOM   2305 HG11 VAL   143       3.859   0.914 -10.901  1.00   40.63         H  
ATOM   2306 HG12 VAL   143       3.774   1.587  -9.274  1.00   41.44         H  
ATOM   2307 HG13 VAL   143       5.352   1.252 -10.002  1.00   41.00         H  
ATOM   2308  CG2 VAL   143       4.740  -1.508 -10.403  1.00   14.42         C  
ATOM   2309 HG21 VAL   143       5.760  -1.300 -10.723  1.00   40.23         H  
ATOM   2310 HG22 VAL   143       4.675  -2.521 -10.007  1.00   43.94         H  
ATOM   2311 HG23 VAL   143       4.079  -1.434 -11.267  1.00   43.81         H  
ATOM   2312  C   VAL   143       6.608  -0.700  -8.179  1.00   10.66         C  
ATOM   2313  O   VAL   143       7.247   0.328  -8.408  1.00    9.78         O  
ATOM   2314  N   LYS   144       7.211  -1.886  -8.017  1.00   15.17         N  
ATOM   2315  H   LYS   144       6.615  -2.691  -7.837  1.00   20.68         H  
ATOM   2316  CA  LYS   144       8.665  -2.119  -8.154  1.00   17.49         C  
ATOM   2317  HA  LYS   144       9.215  -1.264  -7.757  1.00   22.49         H  
ATOM   2318  CB  LYS   144       9.025  -3.377  -7.339  1.00   24.93         C  
ATOM   2319  HB2 LYS   144       8.626  -3.273  -6.332  1.00   48.13         H  
ATOM   2320  HB3 LYS   144       8.549  -4.249  -7.790  1.00   37.07         H  
ATOM   2321  CG  LYS   144      10.536  -3.631  -7.229  1.00   21.50         C  
ATOM   2322  HG2 LYS   144      10.961  -3.763  -8.224  1.00   31.07         H  
ATOM   2323  HG3 LYS   144      11.013  -2.777  -6.746  1.00   41.86         H  
ATOM   2324  CD  LYS   144      10.789  -4.899  -6.399  1.00   30.45         C  
ATOM   2325  HD2 LYS   144      10.372  -4.766  -5.400  1.00   56.39         H  
ATOM   2326  HD3 LYS   144      10.291  -5.744  -6.880  1.00   47.23         H  
ATOM   2327  CE  LYS   144      12.287  -5.198  -6.282  1.00   37.74         C  
ATOM   2328  HE2 LYS   144      12.717  -5.268  -7.286  1.00   64.58         H  
ATOM   2329  HE3 LYS   144      12.778  -4.372  -5.760  1.00   71.55         H  
ATOM   2330  NZ  LYS   144      12.522  -6.465  -5.548  1.00   54.95         N  
ATOM   2331  HZ1 LYS   144      13.520  -6.665  -5.464  1.00   89.64         H  
ATOM   2332  HZ2 LYS   144      12.156  -6.423  -4.598  1.00   91.05         H  
ATOM   2333  HZ3 LYS   144      12.101  -7.254  -6.014  1.00   88.02         H  
ATOM   2334  C   LYS   144       9.049  -2.284  -9.628  1.00   16.48         C  
ATOM   2335  O   LYS   144      10.006  -1.692 -10.117  1.00   22.41         O  
ATOM   2336  N   THR   145       8.237  -3.087 -10.304  1.00   15.67         N  
ATOM   2337  H   THR   145       7.492  -3.500  -9.757  1.00   17.05         H  
ATOM   2338  CA  THR   145       8.189  -3.444 -11.728  1.00   17.14         C  
ATOM   2339  HA  THR   145       8.344  -2.549 -12.329  1.00   20.34         H  
ATOM   2340  CB  THR   145       9.286  -4.477 -12.059  1.00   21.63         C  
ATOM   2341  HB  THR   145      10.257  -4.044 -11.813  1.00   40.61         H  
ATOM   2342  CG2 THR   145       9.149  -5.803 -11.304  1.00   51.71         C  
ATOM   2343 HG21 THR   145       9.978  -6.458 -11.572  1.00   95.36         H  
ATOM   2344 HG22 THR   145       9.183  -5.630 -10.229  1.00   95.63         H  
ATOM   2345 HG23 THR   145       8.213  -6.299 -11.561  1.00   94.56         H  
ATOM   2346  OG1 THR   145       9.280  -4.801 -13.430  1.00   46.80         O  
ATOM   2347  HG1 THR   145       9.719  -4.077 -13.909  1.00   69.37         H  
ATOM   2348  C   THR   145       6.768  -3.997 -11.963  1.00   15.59         C  
ATOM   2349  O   THR   145       6.173  -4.460 -10.987  1.00   16.21         O  
ATOM   2350  N   PRO   146       6.153  -3.960 -13.161  1.00   16.87         N  
ATOM   2351  CD  PRO   146       6.696  -3.422 -14.397  1.00   22.16         C  
ATOM   2352  HD2 PRO   146       7.202  -4.213 -14.950  1.00   23.99         H  
ATOM   2353  HD3 PRO   146       7.377  -2.592 -14.221  1.00   28.83         H  
ATOM   2354  CG  PRO   146       5.486  -2.939 -15.186  1.00   29.19         C  
ATOM   2355  HG2 PRO   146       5.674  -2.937 -16.256  1.00   40.46         H  
ATOM   2356  HG3 PRO   146       5.209  -1.944 -14.839  1.00   39.94         H  
ATOM   2357  CB  PRO   146       4.411  -3.951 -14.788  1.00   23.22         C  
ATOM   2358  HB2 PRO   146       4.563  -4.886 -15.329  1.00   26.58         H  
ATOM   2359  HB3 PRO   146       3.405  -3.566 -14.957  1.00   28.55         H  
ATOM   2360  CA  PRO   146       4.697  -4.143 -13.298  1.00   18.10         C  
ATOM   2361  HA  PRO   146       4.215  -3.326 -12.761  1.00   22.55         H  
ATOM   2362  C   PRO   146       4.095  -5.456 -12.756  1.00   16.08         C  
ATOM   2363  O   PRO   146       2.903  -5.500 -12.454  1.00   20.03         O  
ATOM   2364  N   GLN   147       4.893  -6.514 -12.579  1.00   14.80         N  
ATOM   2365  H   GLN   147       5.863  -6.420 -12.840  1.00   16.22         H  
ATOM   2366  CA  GLN   147       4.474  -7.764 -11.923  1.00   16.84         C  
ATOM   2367  HA  GLN   147       3.468  -8.014 -12.261  1.00   23.04         H  
ATOM   2368  CB  GLN   147       5.428  -8.892 -12.360  1.00   22.70         C  
ATOM   2369  HB2 GLN   147       6.457  -8.561 -12.217  1.00   54.78         H  
ATOM   2370  HB3 GLN   147       5.278  -9.768 -11.728  1.00   44.33         H  
ATOM   2371  CG  GLN   147       5.235  -9.311 -13.831  1.00   42.12         C  
ATOM   2372  HG2 GLN   147       5.288  -8.432 -14.474  1.00   98.00         H  
ATOM   2373  HG3 GLN   147       6.058  -9.969 -14.111  1.00   78.19         H  
ATOM   2374  CD  GLN   147       3.926 -10.059 -14.104  1.00   95.65         C  
ATOM   2375  OE1 GLN   147       3.201 -10.489 -13.215  1.00  178.78         O  
ATOM   2376  NE2 GLN   147       3.570 -10.257 -15.354  1.00  159.21         N  
ATOM   2377 HE21 GLN   147       4.107  -9.863 -16.112  1.00  165.23         H  
ATOM   2378 HE22 GLN   147       2.699 -10.732 -15.528  1.00  263.58         H  
ATOM   2379  C   GLN   147       4.405  -7.703 -10.379  1.00   15.75         C  
ATOM   2380  O   GLN   147       3.799  -8.590  -9.774  1.00   21.17         O  
ATOM   2381  N   HIE   148       5.005  -6.699  -9.723  1.00   14.11         N  
ATOM   2382  H   HIE   148       5.425  -5.958 -10.274  1.00   14.89         H  
ATOM   2383  CA  HIE   148       5.266  -6.674  -8.272  1.00   15.79         C  
ATOM   2384  HA  HIE   148       4.638  -7.420  -7.787  1.00   18.43         H  
ATOM   2385  CB  HIE   148       6.728  -7.070  -8.006  1.00   24.71         C  
ATOM   2386  HB2 HIE   148       7.381  -6.316  -8.446  1.00   44.40         H  
ATOM   2387  HB3 HIE   148       6.901  -7.073  -6.929  1.00   42.25         H  
ATOM   2388  CG  HIE   148       7.126  -8.422  -8.550  1.00   26.51         C  
ATOM   2389  ND1 HIE   148       8.237  -8.673  -9.361  1.00   77.64         N  
ATOM   2390  CE1 HIE   148       8.229  -9.995  -9.603  1.00   89.48         C  
ATOM   2391  HE1 HIE   148       8.962 -10.520 -10.206  1.00  164.93         H  
ATOM   2392  NE2 HIE   148       7.185 -10.577  -8.987  1.00   68.23         N  
ATOM   2393  HE2 HIE   148       6.968 -11.568  -9.016  1.00  108.60         H  
ATOM   2394  CD2 HIE   148       6.483  -9.603  -8.310  1.00   54.92         C  
ATOM   2395  HD2 HIE   148       5.591  -9.738  -7.712  1.00  120.17         H  
ATOM   2396  C   HIE   148       4.954  -5.321  -7.613  1.00   13.49         C  
ATOM   2397  O   HIE   148       5.493  -4.280  -8.002  1.00   17.57         O  
ATOM   2398  N   VAL   149       4.124  -5.343  -6.565  1.00   11.05         N  
ATOM   2399  H   VAL   149       3.746  -6.243  -6.277  1.00   12.99         H  
ATOM   2400  CA  VAL   149       3.633  -4.155  -5.837  1.00    9.45         C  
ATOM   2401  HA  VAL   149       4.251  -3.307  -6.124  1.00   10.44         H  
ATOM   2402  CB  VAL   149       2.177  -3.806  -6.229  1.00    9.24         C  
ATOM   2403  HB  VAL   149       1.903  -2.887  -5.712  1.00   10.63         H  
ATOM   2404  CG1 VAL   149       2.049  -3.540  -7.734  1.00   11.36         C  
ATOM   2405 HG11 VAL   149       1.027  -3.254  -7.977  1.00   40.16         H  
ATOM   2406 HG12 VAL   149       2.719  -2.734  -8.020  1.00   39.90         H  
ATOM   2407 HG13 VAL   149       2.299  -4.432  -8.306  1.00   39.91         H  
ATOM   2408  CG2 VAL   149       1.148  -4.872  -5.834  1.00   11.92         C  
ATOM   2409 HG21 VAL   149       1.195  -5.071  -4.764  1.00   41.15         H  
ATOM   2410 HG22 VAL   149       0.145  -4.517  -6.072  1.00   40.74         H  
ATOM   2411 HG23 VAL   149       1.335  -5.795  -6.382  1.00   40.35         H  
ATOM   2412  C   VAL   149       3.782  -4.296  -4.315  1.00    9.57         C  
ATOM   2413  O   VAL   149       3.842  -5.410  -3.788  1.00   12.06         O  
ATOM   2414  N   LYS   150       3.841  -3.164  -3.596  1.00    8.81         N  
ATOM   2415  H   LYS   150       3.780  -2.284  -4.101  1.00    9.38         H  
ATOM   2416  CA  LYS   150       3.972  -3.110  -2.126  1.00    8.17         C  
ATOM   2417  HA  LYS   150       3.651  -4.067  -1.730  1.00    8.93         H  
ATOM   2418  CB  LYS   150       5.428  -2.863  -1.692  1.00    8.62         C  
ATOM   2419  HB2 LYS   150       5.716  -1.865  -2.019  1.00   10.65         H  
ATOM   2420  HB3 LYS   150       5.462  -2.865  -0.604  1.00   10.32         H  
ATOM   2421  CG  LYS   150       6.465  -3.872  -2.205  1.00   10.47         C  
ATOM   2422  HG2 LYS   150       6.199  -4.872  -1.870  1.00   14.22         H  
ATOM   2423  HG3 LYS   150       6.474  -3.858  -3.294  1.00   15.56         H  
ATOM   2424  CD  LYS   150       7.863  -3.496  -1.685  1.00   15.27         C  
ATOM   2425  HD2 LYS   150       8.009  -2.424  -1.816  1.00   24.02         H  
ATOM   2426  HD3 LYS   150       7.936  -3.706  -0.616  1.00   20.82         H  
ATOM   2427  CE  LYS   150       8.980  -4.217  -2.453  1.00   24.45         C  
ATOM   2428  HE2 LYS   150       8.678  -4.336  -3.498  1.00   63.17         H  
ATOM   2429  HE3 LYS   150       9.869  -3.581  -2.442  1.00   52.71         H  
ATOM   2430  NZ  LYS   150       9.318  -5.529  -1.855  1.00   26.40         N  
ATOM   2431  HZ1 LYS   150       8.511  -6.146  -1.811  1.00   57.77         H  
ATOM   2432  HZ2 LYS   150      10.073  -5.988  -2.369  1.00   58.00         H  
ATOM   2433  HZ3 LYS   150       9.655  -5.411  -0.910  1.00   56.79         H  
ATOM   2434  C   LYS   150       3.095  -2.031  -1.491  1.00    8.29         C  
ATOM   2435  O   LYS   150       3.047  -0.908  -1.989  1.00    9.74         O  
ATOM   2436  N   ILE   151       2.463  -2.339  -0.358  1.00    8.32         N  
ATOM   2437  H   ILE   151       2.543  -3.291  -0.020  1.00    9.18         H  
ATOM   2438  CA  ILE   151       1.771  -1.349   0.493  1.00    8.42         C  
ATOM   2439  HA  ILE   151       1.104  -0.754  -0.132  1.00    8.64         H  
ATOM   2440  CB  ILE   151       0.916  -2.053   1.574  1.00    8.94         C  
ATOM   2441  HB  ILE   151       1.579  -2.681   2.172  1.00   11.63         H  
ATOM   2442  CG2 ILE   151       0.251  -1.032   2.520  1.00   13.04         C  
ATOM   2443 HG21 ILE   151       1.001  -0.446   3.050  1.00   42.38         H  
ATOM   2444 HG22 ILE   151      -0.399  -0.361   1.955  1.00   41.37         H  
ATOM   2445 HG23 ILE   151      -0.339  -1.539   3.282  1.00   42.73         H  
ATOM   2446  CG1 ILE   151      -0.148  -2.960   0.915  1.00   10.15         C  
ATOM   2447 HG12 ILE   151      -0.854  -2.347   0.354  1.00   15.74         H  
ATOM   2448 HG13 ILE   151       0.332  -3.646   0.218  1.00   18.42         H  
ATOM   2449  CD1 ILE   151      -0.921  -3.819   1.918  1.00   13.45         C  
ATOM   2450 HD11 ILE   151      -1.520  -4.541   1.371  1.00   43.59         H  
ATOM   2451 HD12 ILE   151      -0.231  -4.352   2.573  1.00   43.15         H  
ATOM   2452 HD13 ILE   151      -1.592  -3.199   2.510  1.00   43.59         H  
ATOM   2453  C   ILE   151       2.800  -0.401   1.131  1.00    9.70         C  
ATOM   2454  O   ILE   151       3.840  -0.858   1.601  1.00   11.71         O  
ATOM   2455  N   THR   152       2.510   0.900   1.188  1.00   10.23         N  
ATOM   2456  H   THR   152       1.606   1.198   0.833  1.00   10.33         H  
ATOM   2457  CA  THR   152       3.393   1.940   1.748  1.00   11.80         C  
ATOM   2458  HA  THR   152       4.166   1.452   2.338  1.00   14.00         H  
ATOM   2459  CB  THR   152       4.120   2.692   0.609  1.00   14.35         C  
ATOM   2460  HB  THR   152       4.491   1.964  -0.113  1.00   16.42         H  
ATOM   2461  CG2 THR   152       3.248   3.707  -0.134  1.00   15.62         C  
ATOM   2462 HG21 THR   152       2.499   3.178  -0.718  1.00   44.03         H  
ATOM   2463 HG22 THR   152       2.762   4.394   0.556  1.00   44.10         H  
ATOM   2464 HG23 THR   152       3.869   4.290  -0.813  1.00   43.99         H  
ATOM   2465  OG1 THR   152       5.230   3.405   1.113  1.00   19.24         O  
ATOM   2466  HG1 THR   152       5.977   2.787   1.181  1.00   24.55         H  
ATOM   2467  C   THR   152       2.662   2.882   2.722  1.00   11.35         C  
ATOM   2468  O   THR   152       1.469   2.726   2.995  1.00   10.75         O  
ATOM   2469  N   ASP   153       3.405   3.858   3.250  1.00   14.82         N  
ATOM   2470  H   ASP   153       4.353   3.916   2.895  1.00   19.12         H  
ATOM   2471  CA  ASP   153       2.966   4.951   4.124  1.00   16.65         C  
ATOM   2472  HA  ASP   153       3.877   5.420   4.498  1.00   20.99         H  
ATOM   2473  CB  ASP   153       2.252   6.038   3.304  1.00   19.73         C  
ATOM   2474  HB2 ASP   153       2.874   6.288   2.444  1.00   37.15         H  
ATOM   2475  HB3 ASP   153       1.313   5.641   2.925  1.00   39.22         H  
ATOM   2476  CG  ASP   153       1.991   7.327   4.105  1.00   47.60         C  
ATOM   2477  OD1 ASP   153       2.417   7.422   5.282  1.00   95.46         O  
ATOM   2478  OD2 ASP   153       1.393   8.267   3.532  1.00  108.85         O  
ATOM   2479  C   ASP   153       2.183   4.492   5.371  1.00   15.91         C  
ATOM   2480  O   ASP   153       0.951   4.530   5.432  1.00   22.34         O  
ATOM   2481  N   PHE   154       2.940   4.096   6.398  1.00   16.46         N  
ATOM   2482  H   PHE   154       3.938   4.079   6.253  1.00   22.59         H  
ATOM   2483  CA  PHE   154       2.463   3.779   7.749  1.00   17.11         C  
ATOM   2484  HA  PHE   154       1.562   3.169   7.662  1.00   16.16         H  
ATOM   2485  CB  PHE   154       3.540   2.938   8.466  1.00   20.77         C  
ATOM   2486  HB2 PHE   154       4.506   3.438   8.375  1.00   26.84         H  
ATOM   2487  HB3 PHE   154       3.313   2.904   9.529  1.00   27.14         H  
ATOM   2488  CG  PHE   154       3.675   1.501   7.987  1.00   17.46         C  
ATOM   2489  CD1 PHE   154       3.084   0.459   8.731  1.00   36.81         C  
ATOM   2490  HD1 PHE   154       2.512   0.680   9.618  1.00   90.21         H  
ATOM   2491  CE1 PHE   154       3.252  -0.880   8.338  1.00   46.96         C  
ATOM   2492  HE1 PHE   154       2.812  -1.677   8.922  1.00  116.46         H  
ATOM   2493  CZ  PHE   154       4.008  -1.183   7.195  1.00   25.21         C  
ATOM   2494  HZ  PHE   154       4.154  -2.213   6.910  1.00   34.75         H  
ATOM   2495  CE2 PHE   154       4.583  -0.150   6.435  1.00   57.99         C  
ATOM   2496  HE2 PHE   154       5.167  -0.385   5.555  1.00  127.27         H  
ATOM   2497  CD2 PHE   154       4.420   1.190   6.832  1.00   60.61         C  
ATOM   2498  HD2 PHE   154       4.884   1.976   6.255  1.00  140.54         H  
ATOM   2499  C   PHE   154       2.069   5.028   8.578  1.00   19.69         C  
ATOM   2500  O   PHE   154       1.908   4.930   9.795  1.00   22.91         O  
ATOM   2501  N   GLY   155       1.906   6.209   7.966  1.00   21.36         N  
ATOM   2502  H   GLY   155       2.032   6.253   6.959  1.00   22.60         H  
ATOM   2503  CA  GLY   155       1.732   7.496   8.657  1.00   25.47         C  
ATOM   2504  HA2 GLY   155       2.645   7.717   9.208  1.00   31.19         H  
ATOM   2505  HA3 GLY   155       1.600   8.270   7.902  1.00   29.80         H  
ATOM   2506  C   GLY   155       0.549   7.598   9.633  1.00   22.96         C  
ATOM   2507  O   GLY   155       0.621   8.394  10.571  1.00   31.33         O  
ATOM   2508  N   LEU   156      -0.499   6.779   9.461  1.00   17.87         N  
ATOM   2509  H   LEU   156      -0.490   6.189   8.641  1.00   18.46         H  
ATOM   2510  CA  LEU   156      -1.630   6.634  10.397  1.00   16.91         C  
ATOM   2511  HA  LEU   156      -1.484   7.312  11.239  1.00   19.45         H  
ATOM   2512  CB  LEU   156      -2.947   7.027   9.693  1.00   17.41         C  
ATOM   2513  HB2 LEU   156      -3.112   6.331   8.870  1.00   29.90         H  
ATOM   2514  HB3 LEU   156      -3.770   6.896  10.398  1.00   27.89         H  
ATOM   2515  CG  LEU   156      -3.016   8.466   9.146  1.00   22.84         C  
ATOM   2516  HG  LEU   156      -2.228   8.617   8.408  1.00   55.47         H  
ATOM   2517  CD1 LEU   156      -4.366   8.694   8.464  1.00   46.75         C  
ATOM   2518 HD11 LEU   156      -4.494   7.981   7.651  1.00   89.11         H  
ATOM   2519 HD12 LEU   156      -5.177   8.567   9.181  1.00   86.86         H  
ATOM   2520 HD13 LEU   156      -4.405   9.702   8.050  1.00   88.40         H  
ATOM   2521  CD2 LEU   156      -2.875   9.518  10.250  1.00   47.25         C  
ATOM   2522 HD21 LEU   156      -2.997  10.515   9.826  1.00   91.22         H  
ATOM   2523 HD22 LEU   156      -3.631   9.359  11.019  1.00   86.77         H  
ATOM   2524 HD23 LEU   156      -1.885   9.460  10.699  1.00   87.75         H  
ATOM   2525  C   LEU   156      -1.738   5.228  11.027  1.00   16.49         C  
ATOM   2526  O   LEU   156      -2.663   4.979  11.804  1.00   18.42         O  
ATOM   2527  N   ALA   157      -0.826   4.305  10.715  1.00   16.73         N  
ATOM   2528  H   ALA   157      -0.015   4.590  10.183  1.00   19.15         H  
ATOM   2529  CA  ALA   157      -0.887   2.915  11.170  1.00   16.91         C  
ATOM   2530  HA  ALA   157      -1.893   2.546  10.972  1.00   15.77         H  
ATOM   2531  CB  ALA   157       0.089   2.078  10.336  1.00   18.78         C  
ATOM   2532  HB1 ALA   157      -0.149   2.177   9.277  1.00   46.61         H  
ATOM   2533  HB2 ALA   157       1.108   2.421  10.511  1.00   46.29         H  
ATOM   2534  HB3 ALA   157       0.012   1.027  10.618  1.00   47.70         H  
ATOM   2535  C   ALA   157      -0.632   2.766  12.686  1.00   20.24         C  
ATOM   2536  O   ALA   157       0.029   3.602  13.310  1.00   27.03         O  
ATOM   2537  N   LYS   158      -1.161   1.687  13.277  1.00   19.31         N  
ATOM   2538  H   LYS   158      -1.669   1.034  12.683  1.00   18.49         H  
ATOM   2539  CA  LYS   158      -1.149   1.423  14.727  1.00   22.47         C  
ATOM   2540  HA  LYS   158      -0.250   1.864  15.162  1.00   27.78         H  
ATOM   2541  CB  LYS   158      -2.375   2.130  15.356  1.00   26.08         C  
ATOM   2542  HB2 LYS   158      -2.169   3.201  15.404  1.00   44.55         H  
ATOM   2543  HB3 LYS   158      -3.248   1.986  14.718  1.00   52.73         H  
ATOM   2544  CG  LYS   158      -2.729   1.621  16.761  1.00   66.32         C  
ATOM   2545  HG2 LYS   158      -3.110   0.604  16.667  1.00  133.32         H  
ATOM   2546  HG3 LYS   158      -1.823   1.616  17.368  1.00  112.57         H  
ATOM   2547  CD  LYS   158      -3.796   2.463  17.473  1.00   92.44         C  
ATOM   2548  HD2 LYS   158      -3.369   3.431  17.742  1.00  103.96         H  
ATOM   2549  HD3 LYS   158      -4.632   2.633  16.793  1.00  148.31         H  
ATOM   2550  CE  LYS   158      -4.340   1.769  18.735  1.00  161.23         C  
ATOM   2551  HE2 LYS   158      -5.007   2.469  19.250  1.00  226.87         H  
ATOM   2552  HE3 LYS   158      -4.943   0.909  18.428  1.00  210.96         H  
ATOM   2553  NZ  LYS   158      -3.266   1.319  19.663  1.00  219.33         N  
ATOM   2554  HZ1 LYS   158      -3.658   0.963  20.525  1.00  267.59         H  
ATOM   2555  HZ2 LYS   158      -2.712   0.568  19.252  1.00  268.70         H  
ATOM   2556  HZ3 LYS   158      -2.644   2.080  19.904  1.00  267.61         H  
ATOM   2557  C   LYS   158      -1.104  -0.080  15.036  1.00   22.38         C  
ATOM   2558  O   LYS   158      -1.783  -0.868  14.383  1.00   22.88         O  
ATOM   2559  N   LEU   159      -0.360  -0.470  16.075  1.00   25.46         N  
ATOM   2560  H   LEU   159       0.183   0.231  16.558  1.00   28.77         H  
ATOM   2561  CA  LEU   159      -0.482  -1.790  16.708  1.00   26.93         C  
ATOM   2562  HA  LEU   159      -0.589  -2.538  15.923  1.00   26.18         H  
ATOM   2563  CB  LEU   159       0.805  -2.104  17.500  1.00   35.20         C  
ATOM   2564  HB2 LEU   159       1.647  -2.129  16.806  1.00   58.31         H  
ATOM   2565  HB3 LEU   159       0.979  -1.293  18.210  1.00   58.95         H  
ATOM   2566  CG  LEU   159       0.766  -3.429  18.290  1.00   51.57         C  
ATOM   2567  HG  LEU   159      -0.048  -3.397  19.013  1.00  106.94         H  
ATOM   2568  CD1 LEU   159       0.574  -4.647  17.385  1.00   87.26         C  
ATOM   2569 HD11 LEU   159       1.367  -4.685  16.637  1.00  135.55         H  
ATOM   2570 HD12 LEU   159       0.606  -5.559  17.981  1.00  134.21         H  
ATOM   2571 HD13 LEU   159      -0.389  -4.606  16.882  1.00  136.90         H  
ATOM   2572  CD2 LEU   159       2.070  -3.629  19.058  1.00   92.20         C  
ATOM   2573 HD21 LEU   159       1.999  -4.523  19.678  1.00  140.72         H  
ATOM   2574 HD22 LEU   159       2.900  -3.747  18.362  1.00  140.79         H  
ATOM   2575 HD23 LEU   159       2.255  -2.771  19.704  1.00  141.54         H  
ATOM   2576  C   LEU   159      -1.745  -1.856  17.583  1.00   28.93         C  
ATOM   2577  O   LEU   159      -1.963  -0.996  18.443  1.00   36.02         O  
ATOM   2578  N   LEU   160      -2.569  -2.882  17.367  1.00   30.37         N  
ATOM   2579  H   LEU   160      -2.347  -3.528  16.615  1.00   31.25         H  
ATOM   2580  CA  LEU   160      -3.869  -3.057  18.010  1.00   37.69         C  
ATOM   2581  HA  LEU   160      -3.841  -2.596  18.997  1.00   35.86         H  
ATOM   2582  CB  LEU   160      -4.912  -2.307  17.152  1.00   54.99         C  
ATOM   2583  HB2 LEU   160      -4.646  -1.249  17.138  1.00   96.97         H  
ATOM   2584  HB3 LEU   160      -4.857  -2.675  16.126  1.00   98.17         H  
ATOM   2585  CG  LEU   160      -6.368  -2.440  17.631  1.00   64.19         C  
ATOM   2586  HG  LEU   160      -6.719  -3.461  17.499  1.00  109.30         H  
ATOM   2587  CD1 LEU   160      -6.495  -2.072  19.109  1.00  121.40         C  
ATOM   2588 HD11 LEU   160      -5.999  -2.817  19.728  1.00  174.61         H  
ATOM   2589 HD12 LEU   160      -6.052  -1.095  19.295  1.00  179.36         H  
ATOM   2590 HD13 LEU   160      -7.544  -2.057  19.391  1.00  171.56         H  
ATOM   2591  CD2 LEU   160      -7.259  -1.527  16.791  1.00  115.10         C  
ATOM   2592 HD21 LEU   160      -8.295  -1.626  17.110  1.00  169.68         H  
ATOM   2593 HD22 LEU   160      -6.940  -0.490  16.891  1.00  168.07         H  
ATOM   2594 HD23 LEU   160      -7.192  -1.822  15.745  1.00  170.51         H  
ATOM   2595  C   LEU   160      -4.203  -4.551  18.189  1.00   59.34         C  
ATOM   2596  O   LEU   160      -4.846  -5.153  17.337  1.00   98.98         O  
ATOM   2597  N   GLY   161      -3.795  -5.207  19.272  1.00   65.84         N  
ATOM   2598  H   GLY   161      -4.151  -6.152  19.358  1.00   92.95         H  
ATOM   2599  CA  GLY   161      -2.965  -4.716  20.377  1.00   71.23         C  
ATOM   2600  HA2 GLY   161      -2.032  -4.308  19.989  1.00   91.08         H  
ATOM   2601  HA3 GLY   161      -3.499  -3.926  20.905  1.00   65.23         H  
ATOM   2602  C   GLY   161      -2.629  -5.830  21.376  1.00  113.10         C  
ATOM   2603  O   GLY   161      -2.756  -7.018  21.061  1.00  149.08         O  
ATOM   2604  N   ALA   162      -2.216  -5.455  22.590  1.00  151.50         N  
ATOM   2605  H   ALA   162      -2.132  -4.467  22.782  1.00  156.89         H  
ATOM   2606  CA  ALA   162      -1.935  -6.381  23.692  1.00  225.19         C  
ATOM   2607  HA  ALA   162      -1.254  -7.156  23.334  1.00  273.00         H  
ATOM   2608  CB  ALA   162      -1.213  -5.607  24.804  1.00  325.44         C  
ATOM   2609  HB1 ALA   162      -1.845  -4.798  25.175  1.00  381.57         H  
ATOM   2610  HB2 ALA   162      -0.980  -6.283  25.628  1.00  383.35         H  
ATOM   2611  HB3 ALA   162      -0.282  -5.188  24.419  1.00  387.50         H  
ATOM   2612  C   ALA   162      -3.229  -7.070  24.185  1.00  198.66         C  
ATOM   2613  O   ALA   162      -3.992  -6.512  24.976  1.00  207.48         O  
ATOM   2614  N   GLU   163      -3.484  -8.278  23.669  1.00  195.68         N  
ATOM   2615  H   GLU   163      -2.785  -8.656  23.050  1.00  216.42         H  
ATOM   2616  CA  GLU   163      -4.729  -9.055  23.833  1.00  189.94         C  
ATOM   2617  HA  GLU   163      -4.735  -9.815  23.053  1.00  211.31         H  
ATOM   2618  CB  GLU   163      -4.742  -9.808  25.178  1.00  251.47         C  
ATOM   2619  HB2 GLU   163      -4.759  -9.086  25.996  1.00  258.26         H  
ATOM   2620  HB3 GLU   163      -5.653 -10.404  25.235  1.00  276.30         H  
ATOM   2621  CG  GLU   163      -3.543 -10.755  25.381  1.00  337.79         C  
ATOM   2622  HG2 GLU   163      -2.624 -10.167  25.437  1.00  363.16         H  
ATOM   2623  HG3 GLU   163      -3.660 -11.254  26.346  1.00  396.95         H  
ATOM   2624  CD  GLU   163      -3.409 -11.810  24.263  1.00  412.99         C  
ATOM   2625  OE1 GLU   163      -3.858 -12.966  24.457  1.00  486.57         O  
ATOM   2626  OE2 GLU   163      -2.856 -11.491  23.180  1.00  499.51         O  
ATOM   2627  C   GLU   163      -6.001  -8.231  23.531  1.00  142.15         C  
ATOM   2628  O   GLU   163      -6.996  -8.268  24.258  1.00  149.37         O  
ATOM   2629  N   GLU   164      -5.949  -7.467  22.435  1.00  125.79         N  
ATOM   2630  H   GLU   164      -5.105  -7.510  21.878  1.00  151.24         H  
ATOM   2631  CA  GLU   164      -6.990  -6.542  21.968  1.00  104.51         C  
ATOM   2632  HA  GLU   164      -7.956  -6.871  22.355  1.00  103.22         H  
ATOM   2633  CB  GLU   164      -6.682  -5.139  22.538  1.00  144.61         C  
ATOM   2634  HB2 GLU   164      -6.611  -5.219  23.624  1.00  186.90         H  
ATOM   2635  HB3 GLU   164      -5.706  -4.819  22.168  1.00  174.09         H  
ATOM   2636  CG  GLU   164      -7.698  -4.033  22.217  1.00  214.27         C  
ATOM   2637  HG2 GLU   164      -7.388  -3.118  22.727  1.00  271.60         H  
ATOM   2638  HG3 GLU   164      -7.673  -3.829  21.147  1.00  277.43         H  
ATOM   2639  CD  GLU   164      -9.130  -4.407  22.638  1.00  271.77         C  
ATOM   2640  OE1 GLU   164      -9.510  -4.165  23.809  1.00  349.18         O  
ATOM   2641  OE2 GLU   164      -9.862  -4.975  21.793  1.00  344.72         O  
ATOM   2642  C   GLU   164      -7.078  -6.551  20.427  1.00   82.47         C  
ATOM   2643  O   GLU   164      -6.103  -6.891  19.750  1.00  100.45         O  
ATOM   2644  N   LYS   165      -8.241  -6.181  19.875  1.00   69.94         N  
ATOM   2645  H   LYS   165      -8.989  -5.930  20.520  1.00   82.64         H  
ATOM   2646  CA  LYS   165      -8.529  -6.088  18.430  1.00   62.39         C  
ATOM   2647  HA  LYS   165      -7.584  -6.040  17.893  1.00   71.81         H  
ATOM   2648  CB  LYS   165      -9.308  -7.343  17.970  1.00   74.72         C  
ATOM   2649  HB2 LYS   165     -10.241  -7.388  18.533  1.00  105.18         H  
ATOM   2650  HB3 LYS   165      -9.573  -7.233  16.917  1.00  116.44         H  
ATOM   2651  CG  LYS   165      -8.579  -8.691  18.147  1.00  105.90         C  
ATOM   2652  HG2 LYS   165      -8.245  -8.786  19.180  1.00  158.15         H  
ATOM   2653  HG3 LYS   165      -9.296  -9.495  17.974  1.00  147.41         H  
ATOM   2654  CD  LYS   165      -7.375  -8.903  17.213  1.00  144.35         C  
ATOM   2655  HD2 LYS   165      -6.746  -8.014  17.211  1.00  176.25         H  
ATOM   2656  HD3 LYS   165      -6.783  -9.731  17.607  1.00  170.70         H  
ATOM   2657  CE  LYS   165      -7.816  -9.257  15.784  1.00  232.69         C  
ATOM   2658  HE2 LYS   165      -8.363 -10.204  15.817  1.00  280.15         H  
ATOM   2659  HE3 LYS   165      -8.498  -8.487  15.412  1.00  288.09         H  
ATOM   2660  NZ  LYS   165      -6.654  -9.378  14.868  1.00  349.18         N  
ATOM   2661  HZ1 LYS   165      -6.902  -9.855  13.998  1.00  415.79         H  
ATOM   2662  HZ2 LYS   165      -6.309  -8.463  14.607  1.00  419.84         H  
ATOM   2663  HZ3 LYS   165      -5.908  -9.919  15.278  1.00  415.17         H  
ATOM   2664  C   LYS   165      -9.294  -4.814  18.026  1.00   51.30         C  
ATOM   2665  O   LYS   165      -9.423  -4.547  16.833  1.00   49.89         O  
ATOM   2666  N   GLU   166      -9.797  -4.028  18.981  1.00   52.27         N  
ATOM   2667  H   GLU   166      -9.670  -4.314  19.947  1.00   62.32         H  
ATOM   2668  CA  GLU   166     -10.697  -2.885  18.755  1.00   46.83         C  
ATOM   2669  HA  GLU   166     -10.730  -2.652  17.689  1.00   42.70         H  
ATOM   2670  CB  GLU   166     -12.116  -3.307  19.177  1.00   51.28         C  
ATOM   2671  HB2 GLU   166     -12.437  -4.115  18.518  1.00   96.22         H  
ATOM   2672  HB3 GLU   166     -12.085  -3.693  20.197  1.00   68.12         H  
ATOM   2673  CG  GLU   166     -13.152  -2.177  19.128  1.00   84.01         C  
ATOM   2674  HG2 GLU   166     -12.872  -1.397  19.840  1.00  137.80         H  
ATOM   2675  HG3 GLU   166     -13.140  -1.737  18.131  1.00  125.50         H  
ATOM   2676  CD  GLU   166     -14.568  -2.692  19.457  1.00  120.32         C  
ATOM   2677  OE1 GLU   166     -15.192  -2.178  20.418  1.00  179.01         O  
ATOM   2678  OE2 GLU   166     -15.068  -3.611  18.765  1.00  179.36         O  
ATOM   2679  C   GLU   166     -10.232  -1.607  19.484  1.00   54.80         C  
ATOM   2680  O   GLU   166      -9.825  -1.655  20.648  1.00   77.94         O  
ATOM   2681  N   TYR   167     -10.321  -0.456  18.806  1.00   47.10         N  
ATOM   2682  H   TYR   167     -10.662  -0.488  17.851  1.00   39.78         H  
ATOM   2683  CA  TYR   167      -9.926   0.868  19.318  1.00   58.07         C  
ATOM   2684  HA  TYR   167      -9.977   0.861  20.408  1.00   72.53         H  
ATOM   2685  CB  TYR   167      -8.474   1.143  18.902  1.00   77.31         C  
ATOM   2686  HB2 TYR   167      -7.870   0.289  19.192  1.00   91.90         H  
ATOM   2687  HB3 TYR   167      -8.429   1.224  17.815  1.00   87.40         H  
ATOM   2688  CG  TYR   167      -7.835   2.371  19.521  1.00  106.01         C  
ATOM   2689  CD1 TYR   167      -7.407   2.334  20.862  1.00  150.70         C  
ATOM   2690  HD1 TYR   167      -7.541   1.433  21.450  1.00  166.88         H  
ATOM   2691  CE1 TYR   167      -6.803   3.467  21.442  1.00  216.98         C  
ATOM   2692  HE1 TYR   167      -6.474   3.446  22.471  1.00  286.23         H  
ATOM   2693  CZ  TYR   167      -6.628   4.644  20.681  1.00  235.07         C  
ATOM   2694  OH  TYR   167      -6.048   5.736  21.250  1.00  333.57         O  
ATOM   2695  HH  TYR   167      -5.998   6.489  20.637  1.00  368.12         H  
ATOM   2696  CE2 TYR   167      -7.054   4.676  19.335  1.00  197.09         C  
ATOM   2697  HE2 TYR   167      -6.929   5.577  18.751  1.00  248.65         H  
ATOM   2698  CD2 TYR   167      -7.652   3.539  18.757  1.00  134.82         C  
ATOM   2699  HD2 TYR   167      -7.984   3.570  17.728  1.00  141.31         H  
ATOM   2700  C   TYR   167     -10.874   1.970  18.815  1.00   46.00         C  
ATOM   2701  O   TYR   167     -11.558   1.783  17.810  1.00   34.35         O  
ATOM   2702  N   HIE   168     -10.934   3.119  19.496  1.00   56.70         N  
ATOM   2703  H   HIE   168     -10.313   3.237  20.284  1.00   74.75         H  
ATOM   2704  CA  HIE   168     -11.796   4.251  19.118  1.00   51.71         C  
ATOM   2705  HA  HIE   168     -12.821   3.887  19.028  1.00   42.28         H  
ATOM   2706  CB  HIE   168     -11.778   5.302  20.241  1.00   73.59         C  
ATOM   2707  HB2 HIE   168     -12.122   4.839  21.167  1.00   97.00         H  
ATOM   2708  HB3 HIE   168     -10.751   5.639  20.395  1.00  110.17         H  
ATOM   2709  CG  HIE   168     -12.639   6.514  19.961  1.00   91.76         C  
ATOM   2710  ND1 HIE   168     -12.220   7.680  19.310  1.00  150.93         N  
ATOM   2711  CE1 HIE   168     -13.312   8.457  19.204  1.00  214.20         C  
ATOM   2712  HE1 HIE   168     -13.332   9.440  18.746  1.00  323.72         H  
ATOM   2713  NE2 HIE   168     -14.378   7.842  19.746  1.00  221.97         N  
ATOM   2714  HE2 HIE   168     -15.317   8.223  19.784  1.00  328.44         H  
ATOM   2715  CD2 HIE   168     -13.974   6.615  20.224  1.00  161.83         C  
ATOM   2716  HD2 HIE   168     -14.595   5.857  20.686  1.00  240.63         H  
ATOM   2717  C   HIE   168     -11.414   4.875  17.760  1.00   50.95         C  
ATOM   2718  O   HIE   168     -10.237   4.934  17.396  1.00   67.19         O  
ATOM   2719  N   ALA   169     -12.412   5.379  17.030  1.00   42.49         N  
ATOM   2720  H   ALA   169     -13.355   5.310  17.400  1.00   37.77         H  
ATOM   2721  CA  ALA   169     -12.234   6.200  15.833  1.00   48.74         C  
ATOM   2722  HA  ALA   169     -11.279   6.724  15.905  1.00   62.69         H  
ATOM   2723  CB  ALA   169     -12.186   5.301  14.595  1.00   52.03         C  
ATOM   2724  HB1 ALA   169     -13.102   4.716  14.515  1.00   81.50         H  
ATOM   2725  HB2 ALA   169     -12.076   5.910  13.697  1.00   80.84         H  
ATOM   2726  HB3 ALA   169     -11.328   4.637  14.675  1.00   83.40         H  
ATOM   2727  C   ALA   169     -13.340   7.260  15.721  1.00   48.94         C  
ATOM   2728  O   ALA   169     -14.525   6.958  15.874  1.00   47.54         O  
ATOM   2729  N   GLU   170     -12.955   8.509  15.451  1.00   68.50         N  
ATOM   2730  H   GLU   170     -11.973   8.690  15.301  1.00   90.10         H  
ATOM   2731  CA  GLU   170     -13.891   9.628  15.300  1.00   75.78         C  
ATOM   2732  HA  GLU   170     -14.684   9.485  16.034  1.00   83.37         H  
ATOM   2733  CB  GLU   170     -13.163  10.948  15.633  1.00   93.15         C  
ATOM   2734  HB2 GLU   170     -12.740  10.863  16.635  1.00  133.07         H  
ATOM   2735  HB3 GLU   170     -12.332  11.067  14.935  1.00  123.02         H  
ATOM   2736  CG  GLU   170     -14.002  12.239  15.586  1.00  124.42         C  
ATOM   2737  HG2 GLU   170     -13.341  13.073  15.833  1.00  184.62         H  
ATOM   2738  HG3 GLU   170     -14.351  12.407  14.567  1.00  158.88         H  
ATOM   2739  CD  GLU   170     -15.205  12.236  16.550  1.00  140.27         C  
ATOM   2740  OE1 GLU   170     -16.094  11.357  16.439  1.00  186.95         O  
ATOM   2741  OE2 GLU   170     -15.278  13.117  17.437  1.00  188.72         O  
ATOM   2742  C   GLU   170     -14.552   9.662  13.908  1.00   75.36         C  
ATOM   2743  O   GLU   170     -13.944   9.284  12.903  1.00   81.96         O  
ATOM   2744  N   GLY   171     -15.777  10.188  13.836  1.00   82.45         N  
ATOM   2745  H   GLY   171     -16.187  10.517  14.707  1.00   91.45         H  
ATOM   2746  CA  GLY   171     -16.531  10.439  12.600  1.00   92.52         C  
ATOM   2747  HA2 GLY   171     -16.456   9.561  11.958  1.00  100.28         H  
ATOM   2748  HA3 GLY   171     -17.580  10.588  12.856  1.00  114.74         H  
ATOM   2749  C   GLY   171     -16.049  11.660  11.798  1.00   89.31         C  
ATOM   2750  O   GLY   171     -16.871  12.408  11.264  1.00  126.46         O  
ATOM   2751  N   GLY   172     -14.737  11.911  11.763  1.00   98.72         N  
ATOM   2752  H   GLY   172     -14.121  11.221  12.180  1.00  128.79         H  
ATOM   2753  CA  GLY   172     -14.116  13.100  11.169  1.00  118.92         C  
ATOM   2754  HA2 GLY   172     -14.378  13.153  10.112  1.00  157.19         H  
ATOM   2755  HA3 GLY   172     -14.508  13.991  11.661  1.00  146.39         H  
ATOM   2756  C   GLY   172     -12.586  13.114  11.290  1.00   95.59         C  
ATOM   2757  O   GLY   172     -11.979  12.143  11.745  1.00   95.74         O  
ATOM   2758  N   LYS   173     -11.961  14.224  10.864  1.00  104.93         N  
ATOM   2759  H   LYS   173     -12.552  14.979  10.537  1.00  123.21         H  
ATOM   2760  CA  LYS   173     -10.492  14.437  10.789  1.00  119.90         C  
ATOM   2761  HA  LYS   173     -10.341  15.400  10.298  1.00  148.38         H  
ATOM   2762  CB  LYS   173      -9.876  14.569  12.200  1.00  153.91         C  
ATOM   2763  HB2 LYS   173      -9.966  13.617  12.724  1.00  160.71         H  
ATOM   2764  HB3 LYS   173      -8.815  14.802  12.099  1.00  189.91         H  
ATOM   2765  CG  LYS   173     -10.532  15.686  13.033  1.00  223.93         C  
ATOM   2766  HG2 LYS   173     -10.504  16.613  12.458  1.00  279.72         H  
ATOM   2767  HG3 LYS   173     -11.576  15.437  13.230  1.00  265.85         H  
ATOM   2768  CD  LYS   173      -9.824  15.932  14.374  1.00  294.96         C  
ATOM   2769  HD2 LYS   173      -8.773  16.164  14.188  1.00  328.16         H  
ATOM   2770  HD3 LYS   173     -10.286  16.798  14.851  1.00  339.48         H  
ATOM   2771  CE  LYS   173      -9.930  14.725  15.316  1.00  410.68         C  
ATOM   2772  HE2 LYS   173     -10.988  14.489  15.467  1.00  466.63         H  
ATOM   2773  HE3 LYS   173      -9.458  13.860  14.840  1.00  466.13         H  
ATOM   2774  NZ  LYS   173      -9.279  14.997  16.625  1.00  536.85         N  
ATOM   2775  HZ1 LYS   173      -9.709  15.783  17.094  1.00  604.32         H  
ATOM   2776  HZ2 LYS   173      -9.351  14.198  17.241  1.00  603.26         H  
ATOM   2777  HZ3 LYS   173      -8.296  15.204  16.510  1.00  606.01         H  
ATOM   2778  C   LYS   173      -9.739  13.440   9.879  1.00  109.92         C  
ATOM   2779  O   LYS   173      -8.519  13.297   9.973  1.00  141.50         O  
ATOM   2780  N   VAL   174     -10.468  12.786   8.972  1.00   93.57         N  
ATOM   2781  H   VAL   174     -11.452  13.009   8.952  1.00   96.79         H  
ATOM   2782  CA  VAL   174     -10.004  11.840   7.936  1.00   94.32         C  
ATOM   2783  HA  VAL   174      -8.959  12.052   7.709  1.00  120.89         H  
ATOM   2784  CB  VAL   174     -10.100  10.370   8.422  1.00  108.75         C  
ATOM   2785  HB  VAL   174      -9.732   9.724   7.629  1.00  182.82         H  
ATOM   2786  CG1 VAL   174      -9.218  10.103   9.647  1.00  149.31         C  
ATOM   2787 HG11 VAL   174      -9.606  10.630  10.519  1.00  199.38         H  
ATOM   2788 HG12 VAL   174      -9.203   9.034   9.861  1.00  200.10         H  
ATOM   2789 HG13 VAL   174      -8.198  10.433   9.447  1.00  200.68         H  
ATOM   2790  CG2 VAL   174     -11.528   9.912   8.737  1.00  112.52         C  
ATOM   2791 HG21 VAL   174     -11.514   8.876   9.076  1.00  155.74         H  
ATOM   2792 HG22 VAL   174     -11.966  10.530   9.520  1.00  148.43         H  
ATOM   2793 HG23 VAL   174     -12.144   9.967   7.843  1.00  155.49         H  
ATOM   2794  C   VAL   174     -10.822  12.071   6.648  1.00   73.75         C  
ATOM   2795  O   VAL   174     -11.935  12.597   6.742  1.00   66.20         O  
ATOM   2796  N   PRO   175     -10.332  11.709   5.443  1.00   79.12         N  
ATOM   2797  CD  PRO   175      -9.029  11.109   5.175  1.00  115.02         C  
ATOM   2798  HD2 PRO   175      -8.844  10.225   5.781  1.00  120.02         H  
ATOM   2799  HD3 PRO   175      -8.246  11.850   5.346  1.00  141.16         H  
ATOM   2800  CG  PRO   175      -9.049  10.718   3.700  1.00  139.95         C  
ATOM   2801  HG2 PRO   175      -9.521   9.742   3.584  1.00  174.88         H  
ATOM   2802  HG3 PRO   175      -8.049  10.719   3.265  1.00  180.98         H  
ATOM   2803  CB  PRO   175      -9.936  11.798   3.087  1.00  103.26         C  
ATOM   2804  HB2 PRO   175     -10.371  11.475   2.141  1.00   97.67         H  
ATOM   2805  HB3 PRO   175      -9.349  12.705   2.937  1.00  137.02         H  
ATOM   2806  CA  PRO   175     -10.993  12.050   4.171  1.00   72.84         C  
ATOM   2807  HA  PRO   175     -11.229  13.115   4.174  1.00   89.59         H  
ATOM   2808  C   PRO   175     -12.310  11.302   3.877  1.00   43.25         C  
ATOM   2809  O   PRO   175     -12.943  11.579   2.861  1.00   46.51         O  
ATOM   2810  N   ILE   176     -12.743  10.370   4.739  1.00   27.29         N  
ATOM   2811  H   ILE   176     -12.165  10.220   5.551  1.00   33.01         H  
ATOM   2812  CA  ILE   176     -13.993   9.575   4.672  1.00   16.98         C  
ATOM   2813  HA  ILE   176     -14.022   8.979   5.584  1.00   17.65         H  
ATOM   2814  CB  ILE   176     -15.253  10.488   4.716  1.00   30.64         C  
ATOM   2815  HB  ILE   176     -15.323  11.000   3.755  1.00   92.04         H  
ATOM   2816  CG2 ILE   176     -16.544   9.665   4.866  1.00   66.34         C  
ATOM   2817 HG21 ILE   176     -16.542   9.114   5.802  1.00  117.05         H  
ATOM   2818 HG22 ILE   176     -17.402  10.333   4.848  1.00  118.09         H  
ATOM   2819 HG23 ILE   176     -16.652   8.957   4.050  1.00  117.49         H  
ATOM   2820  CG1 ILE   176     -15.225  11.589   5.803  1.00   70.42         C  
ATOM   2821 HG12 ILE   176     -14.375  12.246   5.627  1.00  118.73         H  
ATOM   2822 HG13 ILE   176     -16.117  12.206   5.693  1.00  128.79         H  
ATOM   2823  CD1 ILE   176     -15.169  11.101   7.257  1.00  116.23         C  
ATOM   2824 HD11 ILE   176     -16.092  10.585   7.521  1.00  162.77         H  
ATOM   2825 HD12 ILE   176     -14.325  10.431   7.399  1.00  163.22         H  
ATOM   2826 HD13 ILE   176     -15.053  11.959   7.919  1.00  165.18         H  
ATOM   2827  C   ILE   176     -14.066   8.553   3.516  1.00   12.51         C  
ATOM   2828  O   ILE   176     -14.598   7.462   3.708  1.00   17.01         O  
ATOM   2829  N   LYS   177     -13.516   8.841   2.329  1.00   11.38         N  
ATOM   2830  H   LYS   177     -13.108   9.766   2.239  1.00   16.28         H  
ATOM   2831  CA  LYS   177     -13.781   8.076   1.086  1.00   10.26         C  
ATOM   2832  HA  LYS   177     -14.864   8.037   0.964  1.00   11.38         H  
ATOM   2833  CB  LYS   177     -13.209   8.797  -0.154  1.00   15.09         C  
ATOM   2834  HB2 LYS   177     -12.193   8.454  -0.340  1.00   21.16         H  
ATOM   2835  HB3 LYS   177     -13.811   8.504  -1.015  1.00   21.26         H  
ATOM   2836  CG  LYS   177     -13.184  10.332  -0.056  1.00   20.63         C  
ATOM   2837  HG2 LYS   177     -14.076  10.678   0.464  1.00   35.31         H  
ATOM   2838  HG3 LYS   177     -12.303  10.628   0.515  1.00   30.54         H  
ATOM   2839  CD  LYS   177     -13.135  11.010  -1.426  1.00   29.25         C  
ATOM   2840  HD2 LYS   177     -12.275  10.642  -1.991  1.00   40.30         H  
ATOM   2841  HD3 LYS   177     -14.054  10.770  -1.959  1.00   52.51         H  
ATOM   2842  CE  LYS   177     -13.040  12.529  -1.255  1.00   42.77         C  
ATOM   2843  HE2 LYS   177     -13.849  12.860  -0.597  1.00   77.67         H  
ATOM   2844  HE3 LYS   177     -12.091  12.772  -0.765  1.00   66.66         H  
ATOM   2845  NZ  LYS   177     -13.138  13.226  -2.563  1.00   82.38         N  
ATOM   2846  HZ1 LYS   177     -14.016  13.014  -3.021  1.00  124.25         H  
ATOM   2847  HZ2 LYS   177     -13.085  14.230  -2.443  1.00  126.87         H  
ATOM   2848  HZ3 LYS   177     -12.385  12.950  -3.179  1.00  124.87         H  
ATOM   2849  C   LYS   177     -13.326   6.604   1.110  1.00    8.69         C  
ATOM   2850  O   LYS   177     -13.876   5.789   0.372  1.00   11.23         O  
ATOM   2851  N   TRP   178     -12.362   6.266   1.973  1.00    7.90         N  
ATOM   2852  H   TRP   178     -11.956   7.017   2.506  1.00    9.78         H  
ATOM   2853  CA  TRP   178     -11.869   4.900   2.232  1.00    7.53         C  
ATOM   2854  HA  TRP   178     -12.284   4.221   1.488  1.00    7.90         H  
ATOM   2855  CB  TRP   178     -10.336   4.873   2.076  1.00    8.80         C  
ATOM   2856  HB2 TRP   178      -9.896   5.519   2.837  1.00   11.22         H  
ATOM   2857  HB3 TRP   178      -9.984   3.859   2.272  1.00   10.25         H  
ATOM   2858  CG  TRP   178      -9.798   5.292   0.739  1.00    8.45         C  
ATOM   2859  CD1 TRP   178      -9.387   4.447  -0.232  1.00    8.26         C  
ATOM   2860  HD1 TRP   178      -9.375   3.365  -0.150  1.00    9.28         H  
ATOM   2861  NE1 TRP   178      -8.981   5.165  -1.339  1.00    9.03         N  
ATOM   2862  HE1 TRP   178      -8.593   4.728  -2.180  1.00    9.78         H  
ATOM   2863  CE2 TRP   178      -9.086   6.522  -1.128  1.00   10.31         C  
ATOM   2864  CZ2 TRP   178      -8.794   7.640  -1.924  1.00   13.72         C  
ATOM   2865  HZ2 TRP   178      -8.421   7.507  -2.929  1.00   15.61         H  
ATOM   2866  CH2 TRP   178      -8.982   8.927  -1.394  1.00   17.63         C  
ATOM   2867  HH2 TRP   178      -8.758   9.799  -1.995  1.00   22.82         H  
ATOM   2868  CZ3 TRP   178      -9.441   9.079  -0.074  1.00   17.96         C  
ATOM   2869  HZ3 TRP   178      -9.566  10.073   0.335  1.00   23.55         H  
ATOM   2870  CE3 TRP   178      -9.733   7.950   0.718  1.00   14.08         C  
ATOM   2871  HE3 TRP   178     -10.072   8.083   1.734  1.00   16.21         H  
ATOM   2872  CD2 TRP   178      -9.582   6.640   0.206  1.00   10.24         C  
ATOM   2873  C   TRP   178     -12.286   4.343   3.612  1.00    7.84         C  
ATOM   2874  O   TRP   178     -11.923   3.219   3.958  1.00    8.83         O  
ATOM   2875  N   MET   179     -13.005   5.125   4.425  1.00   11.44         N  
ATOM   2876  H   MET   179     -13.392   5.978   4.041  1.00   17.33         H  
ATOM   2877  CA  MET   179     -13.308   4.835   5.833  1.00   11.75         C  
ATOM   2878  HA  MET   179     -12.402   4.453   6.305  1.00   11.71         H  
ATOM   2879  CB  MET   179     -13.688   6.154   6.523  1.00   21.39         C  
ATOM   2880  HB2 MET   179     -12.919   6.900   6.311  1.00   29.17         H  
ATOM   2881  HB3 MET   179     -14.630   6.504   6.104  1.00   32.30         H  
ATOM   2882  CG  MET   179     -13.842   6.055   8.043  1.00   25.86         C  
ATOM   2883  HG2 MET   179     -14.557   5.271   8.289  1.00   33.77         H  
ATOM   2884  HG3 MET   179     -12.877   5.784   8.473  1.00   29.72         H  
ATOM   2885  SD  MET   179     -14.403   7.601   8.814  1.00   65.10         S  
ATOM   2886  CE  MET   179     -16.160   7.560   8.366  1.00  216.79         C  
ATOM   2887  HE1 MET   179     -16.636   6.687   8.811  1.00  294.10         H  
ATOM   2888  HE2 MET   179     -16.650   8.464   8.728  1.00  294.43         H  
ATOM   2889  HE3 MET   179     -16.267   7.505   7.285  1.00  295.35         H  
ATOM   2890  C   MET   179     -14.422   3.785   5.995  1.00   11.71         C  
ATOM   2891  O   MET   179     -15.447   3.845   5.314  1.00   18.02         O  
ATOM   2892  N   ALA   180     -14.243   2.850   6.933  1.00    9.86         N  
ATOM   2893  H   ALA   180     -13.383   2.849   7.459  1.00    9.72         H  
ATOM   2894  CA  ALA   180     -15.253   1.850   7.280  1.00   12.52         C  
ATOM   2895  HA  ALA   180     -15.645   1.431   6.355  1.00   16.94         H  
ATOM   2896  CB  ALA   180     -14.583   0.722   8.065  1.00   13.35         C  
ATOM   2897  HB1 ALA   180     -14.298   1.080   9.055  1.00   41.74         H  
ATOM   2898  HB2 ALA   180     -15.277  -0.111   8.171  1.00   40.90         H  
ATOM   2899  HB3 ALA   180     -13.700   0.375   7.533  1.00   42.46         H  
ATOM   2900  C   ALA   180     -16.441   2.438   8.064  1.00   16.48         C  
ATOM   2901  O   ALA   180     -16.289   3.387   8.841  1.00   18.05         O  
ATOM   2902  N   LEU   181     -17.620   1.827   7.907  1.00   25.44         N  
ATOM   2903  H   LEU   181     -17.663   1.033   7.282  1.00   30.04         H  
ATOM   2904  CA  LEU   181     -18.869   2.247   8.555  1.00   36.73         C  
ATOM   2905  HA  LEU   181     -19.090   3.266   8.241  1.00   45.10         H  
ATOM   2906  CB  LEU   181     -19.982   1.323   8.033  1.00   63.23         C  
ATOM   2907  HB2 LEU   181     -20.056   1.462   6.955  1.00   79.18         H  
ATOM   2908  HB3 LEU   181     -19.686   0.289   8.221  1.00  105.52         H  
ATOM   2909  CG  LEU   181     -21.378   1.533   8.643  1.00  102.97         C  
ATOM   2910  HG  LEU   181     -21.342   1.332   9.712  1.00  157.28         H  
ATOM   2911  CD1 LEU   181     -21.927   2.940   8.408  1.00  127.20         C  
ATOM   2912 HD11 LEU   181     -21.969   3.145   7.341  1.00  173.43         H  
ATOM   2913 HD12 LEU   181     -22.928   3.019   8.830  1.00  173.40         H  
ATOM   2914 HD13 LEU   181     -21.289   3.676   8.893  1.00  169.20         H  
ATOM   2915  CD2 LEU   181     -22.342   0.545   7.994  1.00  193.32         C  
ATOM   2916 HD21 LEU   181     -22.390   0.721   6.920  1.00  256.08         H  
ATOM   2917 HD22 LEU   181     -21.996  -0.472   8.180  1.00  257.58         H  
ATOM   2918 HD23 LEU   181     -23.338   0.663   8.418  1.00  254.67         H  
ATOM   2919  C   LEU   181     -18.784   2.261  10.093  1.00   27.82         C  
ATOM   2920  O   LEU   181     -19.384   3.126  10.731  1.00   29.13         O  
ATOM   2921  N   GLU   182     -17.987   1.373  10.693  1.00   22.76         N  
ATOM   2922  H   GLU   182     -17.594   0.635  10.113  1.00   26.06         H  
ATOM   2923  CA  GLU   182     -17.751   1.316  12.145  1.00   18.18         C  
ATOM   2924  HA  GLU   182     -18.686   1.051  12.639  1.00   21.80         H  
ATOM   2925  CB  GLU   182     -16.700   0.251  12.506  1.00   19.70         C  
ATOM   2926  HB2 GLU   182     -15.726   0.548  12.114  1.00   18.65         H  
ATOM   2927  HB3 GLU   182     -16.630   0.229  13.592  1.00   24.02         H  
ATOM   2928  CG  GLU   182     -17.015  -1.173  12.039  1.00   27.05         C  
ATOM   2929  HG2 GLU   182     -16.514  -1.875  12.709  1.00   34.09         H  
ATOM   2930  HG3 GLU   182     -18.089  -1.359  12.105  1.00   35.06         H  
ATOM   2931  CD  GLU   182     -16.509  -1.406  10.613  1.00   25.15         C  
ATOM   2932  OE1 GLU   182     -15.352  -1.847  10.432  1.00   60.21         O  
ATOM   2933  OE2 GLU   182     -17.273  -1.168   9.652  1.00   52.10         O  
ATOM   2934  C   GLU   182     -17.280   2.652  12.742  1.00   15.90         C  
ATOM   2935  O   GLU   182     -17.598   2.942  13.893  1.00   16.75         O  
ATOM   2936  N   SER   183     -16.588   3.499  11.971  1.00   19.30         N  
ATOM   2937  H   SER   183     -16.411   3.234  11.010  1.00   22.91         H  
ATOM   2938  CA  SER   183     -16.091   4.805  12.438  1.00   25.36         C  
ATOM   2939  HA  SER   183     -15.562   4.654  13.380  1.00   25.72         H  
ATOM   2940  CB  SER   183     -15.092   5.386  11.434  1.00   37.89         C  
ATOM   2941  HB2 SER   183     -15.593   5.533  10.478  1.00   95.30         H  
ATOM   2942  HB3 SER   183     -14.738   6.352  11.798  1.00   55.40         H  
ATOM   2943  OG  SER   183     -13.977   4.526  11.259  1.00   43.10         O  
ATOM   2944  HG  SER   183     -14.271   3.742  10.767  1.00   58.15         H  
ATOM   2945  C   SER   183     -17.203   5.835  12.703  1.00   30.35         C  
ATOM   2946  O   SER   183     -16.949   6.844  13.361  1.00   38.56         O  
ATOM   2947  N   ILE   184     -18.437   5.584  12.237  1.00   33.58         N  
ATOM   2948  H   ILE   184     -18.561   4.745  11.681  1.00   34.66         H  
ATOM   2949  CA  ILE   184     -19.625   6.425  12.499  1.00   43.91         C  
ATOM   2950  HA  ILE   184     -19.359   7.173  13.247  1.00   54.98         H  
ATOM   2951  CB  ILE   184     -20.057   7.205  11.233  1.00   52.85         C  
ATOM   2952  HB  ILE   184     -20.953   7.769  11.499  1.00   66.91         H  
ATOM   2953  CG2 ILE   184     -18.978   8.235  10.860  1.00   89.96         C  
ATOM   2954 HG21 ILE   184     -18.067   7.732  10.543  1.00  134.37         H  
ATOM   2955 HG22 ILE   184     -19.328   8.888  10.061  1.00  138.97         H  
ATOM   2956 HG23 ILE   184     -18.760   8.856  11.728  1.00  135.98         H  
ATOM   2957  CG1 ILE   184     -20.423   6.292  10.040  1.00  100.17         C  
ATOM   2958 HG12 ILE   184     -19.533   5.770   9.685  1.00  136.98         H  
ATOM   2959 HG13 ILE   184     -21.146   5.549  10.373  1.00  167.08         H  
ATOM   2960  CD1 ILE   184     -21.059   7.044   8.865  1.00  154.01         C  
ATOM   2961 HD11 ILE   184     -21.419   6.325   8.129  1.00  208.01         H  
ATOM   2962 HD12 ILE   184     -21.900   7.640   9.218  1.00  203.39         H  
ATOM   2963 HD13 ILE   184     -20.329   7.696   8.387  1.00  208.39         H  
ATOM   2964  C   ILE   184     -20.800   5.651  13.118  1.00   43.95         C  
ATOM   2965  O   ILE   184     -21.528   6.212  13.939  1.00   60.13         O  
ATOM   2966  N   LEU   185     -20.975   4.365  12.787  1.00   36.96         N  
ATOM   2967  H   LEU   185     -20.375   3.967  12.072  1.00   33.98         H  
ATOM   2968  CA  LEU   185     -22.026   3.504  13.347  1.00   43.50         C  
ATOM   2969  HA  LEU   185     -22.948   4.085  13.402  1.00   54.87         H  
ATOM   2970  CB  LEU   185     -22.248   2.335  12.368  1.00   50.15         C  
ATOM   2971  HB2 LEU   185     -22.486   2.750  11.389  1.00   67.38         H  
ATOM   2972  HB3 LEU   185     -21.313   1.778  12.279  1.00   79.49         H  
ATOM   2973  CG  LEU   185     -23.361   1.343  12.760  1.00   90.14         C  
ATOM   2974  HG  LEU   185     -23.123   0.882  13.718  1.00  157.80         H  
ATOM   2975  CD1 LEU   185     -24.735   2.009  12.858  1.00  117.82         C  
ATOM   2976 HD11 LEU   185     -25.496   1.255  13.060  1.00  166.86         H  
ATOM   2977 HD12 LEU   185     -24.745   2.728  13.676  1.00  166.91         H  
ATOM   2978 HD13 LEU   185     -24.973   2.519  11.923  1.00  159.18         H  
ATOM   2979  CD2 LEU   185     -23.458   0.239  11.706  1.00  166.96         C  
ATOM   2980 HD21 LEU   185     -22.486  -0.236  11.573  1.00  227.44         H  
ATOM   2981 HD22 LEU   185     -24.177  -0.515  12.026  1.00  227.91         H  
ATOM   2982 HD23 LEU   185     -23.782   0.660  10.755  1.00  226.62         H  
ATOM   2983  C   LEU   185     -21.700   3.022  14.775  1.00   40.10         C  
ATOM   2984  O   LEU   185     -22.606   2.851  15.592  1.00   54.88         O  
ATOM   2985  N   HIE   186     -20.410   2.845  15.087  1.00   30.52         N  
ATOM   2986  H   HIE   186     -19.736   2.955  14.341  1.00   29.99         H  
ATOM   2987  CA  HIE   186     -19.910   2.340  16.379  1.00   29.00         C  
ATOM   2988  HA  HIE   186     -20.733   2.281  17.093  1.00   36.65         H  
ATOM   2989  CB  HIE   186     -19.365   0.918  16.169  1.00   31.10         C  
ATOM   2990  HB2 HIE   186     -18.514   0.980  15.496  1.00   30.84         H  
ATOM   2991  HB3 HIE   186     -19.017   0.522  17.124  1.00   36.90         H  
ATOM   2992  CG  HIE   186     -20.334  -0.071  15.565  1.00   44.19         C  
ATOM   2993  ND1 HIE   186     -20.399  -0.417  14.211  1.00   99.26         N  
ATOM   2994  CE1 HIE   186     -21.353  -1.359  14.118  1.00  102.92         C  
ATOM   2995  HE1 HIE   186     -21.648  -1.855  13.200  1.00  169.41         H  
ATOM   2996  NE2 HIE   186     -21.890  -1.603  15.326  1.00   86.18         N  
ATOM   2997  HE2 HIE   186     -22.625  -2.278  15.514  1.00  126.86         H  
ATOM   2998  CD2 HIE   186     -21.258  -0.802  16.252  1.00   77.90         C  
ATOM   2999  HD2 HIE   186     -21.439  -0.767  17.319  1.00  151.28         H  
ATOM   3000  C   HIE   186     -18.836   3.238  17.030  1.00   24.99         C  
ATOM   3001  O   HIE   186     -18.543   3.073  18.215  1.00   28.74         O  
ATOM   3002  N   ARG   187     -18.258   4.181  16.269  1.00   24.05         N  
ATOM   3003  H   ARG   187     -18.532   4.178  15.296  1.00   26.85         H  
ATOM   3004  CA  ARG   187     -17.111   5.047  16.620  1.00   26.43         C  
ATOM   3005  HA  ARG   187     -16.818   5.571  15.710  1.00   30.00         H  
ATOM   3006  CB  ARG   187     -17.521   6.147  17.624  1.00   37.10         C  
ATOM   3007  HB2 ARG   187     -17.807   5.687  18.571  1.00   45.45         H  
ATOM   3008  HB3 ARG   187     -16.664   6.797  17.805  1.00   53.31         H  
ATOM   3009  CG  ARG   187     -18.686   7.006  17.096  1.00   82.21         C  
ATOM   3010  HG2 ARG   187     -18.407   7.470  16.148  1.00  139.98         H  
ATOM   3011  HG3 ARG   187     -19.551   6.366  16.921  1.00  127.93         H  
ATOM   3012  CD  ARG   187     -19.116   8.089  18.092  1.00  109.56         C  
ATOM   3013  HD2 ARG   187     -20.100   8.456  17.792  1.00  139.94         H  
ATOM   3014  HD3 ARG   187     -19.209   7.635  19.080  1.00  143.99         H  
ATOM   3015  NE  ARG   187     -18.184   9.235  18.128  1.00  186.14         N  
ATOM   3016  HE  ARG   187     -17.621   9.410  17.308  1.00  240.01         H  
ATOM   3017  CZ  ARG   187     -18.091  10.137  19.088  1.00  283.91         C  
ATOM   3018  NH1 ARG   187     -18.761  10.051  20.203  1.00  333.07         N  
ATOM   3019 HH11 ARG   187     -19.384   9.275  20.343  1.00  292.97         H  
ATOM   3020 HH12 ARG   187     -18.669  10.760  20.911  1.00  475.81         H  
ATOM   3021  NH2 ARG   187     -17.309  11.161  18.936  1.00  437.58         N  
ATOM   3022 HH21 ARG   187     -16.833  11.296  18.042  1.00  485.14         H  
ATOM   3023 HH22 ARG   187     -17.239  11.871  19.642  1.00  570.21         H  
ATOM   3024  C   ARG   187     -15.845   4.255  17.000  1.00   22.65         C  
ATOM   3025  O   ARG   187     -15.124   4.611  17.934  1.00   28.24         O  
ATOM   3026  N   ILE   188     -15.576   3.167  16.268  1.00   17.95         N  
ATOM   3027  H   ILE   188     -16.199   2.967  15.494  1.00   17.71         H  
ATOM   3028  CA  ILE   188     -14.413   2.272  16.454  1.00   17.24         C  
ATOM   3029  HA  ILE   188     -13.654   2.826  17.001  1.00   22.04         H  
ATOM   3030  CB  ILE   188     -14.760   1.019  17.306  1.00   20.16         C  
ATOM   3031  HB  ILE   188     -13.837   0.461  17.468  1.00   25.37         H  
ATOM   3032  CG2 ILE   188     -15.244   1.421  18.708  1.00   30.58         C  
ATOM   3033 HG21 ILE   188     -14.528   2.103  19.168  1.00   64.91         H  
ATOM   3034 HG22 ILE   188     -16.218   1.905  18.654  1.00   57.35         H  
ATOM   3035 HG23 ILE   188     -15.328   0.535  19.338  1.00   63.33         H  
ATOM   3036  CG1 ILE   188     -15.770   0.054  16.644  1.00   22.52         C  
ATOM   3037 HG12 ILE   188     -16.328  -0.467  17.423  1.00   44.00         H  
ATOM   3038 HG13 ILE   188     -16.479   0.630  16.059  1.00   33.29         H  
ATOM   3039  CD1 ILE   188     -15.156  -1.028  15.742  1.00   45.22         C  
ATOM   3040 HD11 ILE   188     -14.418  -1.609  16.292  1.00   85.77         H  
ATOM   3041 HD12 ILE   188     -15.946  -1.700  15.404  1.00   83.80         H  
ATOM   3042 HD13 ILE   188     -14.686  -0.589  14.866  1.00   83.96         H  
ATOM   3043  C   ILE   188     -13.755   1.865  15.127  1.00   14.56         C  
ATOM   3044  O   ILE   188     -14.322   2.050  14.050  1.00   15.80         O  
ATOM   3045  N   TYR   189     -12.564   1.272  15.226  1.00   16.68         N  
ATOM   3046  H   TYR   189     -12.158   1.199  16.153  1.00   22.74         H  
ATOM   3047  CA  TYR   189     -11.794   0.683  14.129  1.00   14.57         C  
ATOM   3048  HA  TYR   189     -12.471   0.474  13.298  1.00   13.76         H  
ATOM   3049  CB  TYR   189     -10.745   1.698  13.652  1.00   16.26         C  
ATOM   3050  HB2 TYR   189     -11.174   2.693  13.729  1.00   19.42         H  
ATOM   3051  HB3 TYR   189      -9.880   1.668  14.316  1.00   19.46         H  
ATOM   3052  CG  TYR   189     -10.294   1.528  12.216  1.00   13.64         C  
ATOM   3053  CD1 TYR   189     -10.929   2.275  11.204  1.00   14.31         C  
ATOM   3054  HD1 TYR   189     -11.736   2.951  11.457  1.00   18.31         H  
ATOM   3055  CE1 TYR   189     -10.511   2.153   9.867  1.00   12.42         C  
ATOM   3056  HE1 TYR   189     -10.987   2.732   9.089  1.00   14.97         H  
ATOM   3057  CZ  TYR   189      -9.463   1.271   9.533  1.00   10.21         C  
ATOM   3058  OH  TYR   189      -9.071   1.166   8.239  1.00   10.44         O  
ATOM   3059  HH  TYR   189      -8.281   0.589   8.143  1.00    9.91         H  
ATOM   3060  CE2 TYR   189      -8.837   0.510  10.546  1.00   10.69         C  
ATOM   3061  HE2 TYR   189      -8.044  -0.177  10.290  1.00   11.84         H  
ATOM   3062  CD2 TYR   189      -9.242   0.651  11.888  1.00   12.37         C  
ATOM   3063  HD2 TYR   189      -8.749   0.077  12.661  1.00   14.72         H  
ATOM   3064  C   TYR   189     -11.145  -0.645  14.562  1.00   15.01         C  
ATOM   3065  O   TYR   189     -10.845  -0.855  15.743  1.00   21.50         O  
ATOM   3066  N   THR   190     -10.927  -1.543  13.601  1.00   12.02         N  
ATOM   3067  H   THR   190     -11.237  -1.307  12.662  1.00   11.25         H  
ATOM   3068  CA  THR   190     -10.332  -2.881  13.775  1.00   13.36         C  
ATOM   3069  HA  THR   190      -9.535  -2.826  14.516  1.00   17.11         H  
ATOM   3070  CB  THR   190     -11.407  -3.851  14.312  1.00   17.67         C  
ATOM   3071  HB  THR   190     -11.765  -3.476  15.272  1.00   25.04         H  
ATOM   3072  CG2 THR   190     -12.618  -4.008  13.390  1.00   19.64         C  
ATOM   3073 HG21 THR   190     -13.195  -3.083  13.379  1.00   49.12         H  
ATOM   3074 HG22 THR   190     -12.298  -4.236  12.377  1.00   51.26         H  
ATOM   3075 HG23 THR   190     -13.260  -4.808  13.758  1.00   49.59         H  
ATOM   3076  OG1 THR   190     -10.876  -5.137  14.526  1.00   34.33         O  
ATOM   3077  HG1 THR   190     -10.323  -5.075  15.329  1.00   58.85         H  
ATOM   3078  C   THR   190      -9.701  -3.360  12.451  1.00   11.08         C  
ATOM   3079  O   THR   190      -9.819  -2.690  11.426  1.00   10.22         O  
ATOM   3080  N   HIE   191      -9.029  -4.513  12.412  1.00   12.49         N  
ATOM   3081  H   HIE   191      -8.944  -5.052  13.269  1.00   15.13         H  
ATOM   3082  CA  HIE   191      -8.406  -5.056  11.188  1.00   13.33         C  
ATOM   3083  HA  HIE   191      -7.724  -4.308  10.781  1.00   14.33         H  
ATOM   3084  CB  HIE   191      -7.586  -6.312  11.527  1.00   17.08         C  
ATOM   3085  HB2 HIE   191      -8.259  -7.166  11.612  1.00   15.60         H  
ATOM   3086  HB3 HIE   191      -6.890  -6.507  10.711  1.00   27.47         H  
ATOM   3087  CG  HIE   191      -6.823  -6.195  12.823  1.00   24.26         C  
ATOM   3088  ND1 HIE   191      -7.378  -6.428  14.081  1.00   30.74         N  
ATOM   3089  CE1 HIE   191      -6.474  -5.990  14.966  1.00   52.31         C  
ATOM   3090  HE1 HIE   191      -6.621  -5.983  16.035  1.00   74.07         H  
ATOM   3091  NE2 HIE   191      -5.376  -5.541  14.338  1.00   60.54         N  
ATOM   3092  HE2 HIE   191      -4.578  -5.116  14.810  1.00   87.60         H  
ATOM   3093  CD2 HIE   191      -5.581  -5.655  12.980  1.00   43.95         C  
ATOM   3094  HD2 HIE   191      -4.939  -5.297  12.187  1.00   57.67         H  
ATOM   3095  C   HIE   191      -9.435  -5.362  10.090  1.00   12.46         C  
ATOM   3096  O   HIE   191      -9.149  -5.205   8.905  1.00   14.22         O  
ATOM   3097  N   GLN   192     -10.663  -5.718  10.481  1.00   11.83         N  
ATOM   3098  H   GLN   192     -10.821  -5.844  11.471  1.00   13.23         H  
ATOM   3099  CA  GLN   192     -11.806  -5.855   9.570  1.00   11.62         C  
ATOM   3100  HA  GLN   192     -11.509  -6.488   8.732  1.00   13.67         H  
ATOM   3101  CB  GLN   192     -12.972  -6.539  10.304  1.00   13.58         C  
ATOM   3102  HB2 GLN   192     -13.211  -5.974  11.204  1.00   15.55         H  
ATOM   3103  HB3 GLN   192     -13.857  -6.528   9.665  1.00   14.08         H  
ATOM   3104  CG  GLN   192     -12.665  -7.993  10.700  1.00   18.29         C  
ATOM   3105  HG2 GLN   192     -11.685  -8.069  11.170  1.00   22.06         H  
ATOM   3106  HG3 GLN   192     -13.405  -8.312  11.434  1.00   22.87         H  
ATOM   3107  CD  GLN   192     -12.735  -8.935   9.502  1.00   20.27         C  
ATOM   3108  OE1 GLN   192     -11.747  -9.235   8.846  1.00   25.01         O  
ATOM   3109  NE2 GLN   192     -13.912  -9.412   9.173  1.00   25.18         N  
ATOM   3110 HE21 GLN   192     -14.732  -9.107   9.690  1.00   27.34         H  
ATOM   3111 HE22 GLN   192     -14.018 -10.004   8.359  1.00   31.75         H  
ATOM   3112  C   GLN   192     -12.259  -4.510   8.970  1.00    9.94         C  
ATOM   3113  O   GLN   192     -12.908  -4.499   7.925  1.00   11.73         O  
ATOM   3114  N   SER   193     -11.915  -3.370   9.574  1.00    8.39         N  
ATOM   3115  H   SER   193     -11.380  -3.404  10.432  1.00    9.52         H  
ATOM   3116  CA  SER   193     -12.186  -2.039   9.015  1.00    7.06         C  
ATOM   3117  HA  SER   193     -13.205  -2.018   8.628  1.00    7.78         H  
ATOM   3118  CB  SER   193     -12.093  -0.964  10.102  1.00    7.72         C  
ATOM   3119  HB2 SER   193     -11.056  -0.849  10.401  1.00    8.83         H  
ATOM   3120  HB3 SER   193     -12.436  -0.011   9.702  1.00    8.94         H  
ATOM   3121  OG  SER   193     -12.862  -1.308  11.242  1.00    9.75         O  
ATOM   3122  HG  SER   193     -13.784  -1.488  10.940  1.00   12.24         H  
ATOM   3123  C   SER   193     -11.244  -1.708   7.847  1.00    6.19         C  
ATOM   3124  O   SER   193     -11.695  -1.146   6.850  1.00    6.89         O  
ATOM   3125  N   ASP   194      -9.978  -2.152   7.885  1.00    6.39         N  
ATOM   3126  H   ASP   194      -9.656  -2.626   8.718  1.00    8.29         H  
ATOM   3127  CA  ASP   194      -9.065  -2.049   6.730  1.00    5.96         C  
ATOM   3128  HA  ASP   194      -9.008  -1.002   6.426  1.00    6.33         H  
ATOM   3129  CB  ASP   194      -7.642  -2.518   7.086  1.00    7.47         C  
ATOM   3130  HB2 ASP   194      -7.691  -3.526   7.498  1.00    9.69         H  
ATOM   3131  HB3 ASP   194      -7.071  -2.573   6.158  1.00    9.38         H  
ATOM   3132  CG  ASP   194      -6.852  -1.608   8.037  1.00    8.41         C  
ATOM   3133  OD1 ASP   194      -6.967  -0.364   7.955  1.00    9.37         O  
ATOM   3134  OD2 ASP   194      -6.044  -2.140   8.830  1.00   12.16         O  
ATOM   3135  C   ASP   194      -9.558  -2.838   5.498  1.00    5.47         C  
ATOM   3136  O   ASP   194      -9.200  -2.492   4.373  1.00    6.05         O  
ATOM   3137  N   VAL   195     -10.407  -3.865   5.669  1.00    5.68         N  
ATOM   3138  H   VAL   195     -10.654  -4.128   6.613  1.00    6.90         H  
ATOM   3139  CA  VAL   195     -11.035  -4.589   4.543  1.00    5.58         C  
ATOM   3140  HA  VAL   195     -10.245  -4.942   3.882  1.00    6.21         H  
ATOM   3141  CB  VAL   195     -11.823  -5.828   5.019  1.00    6.74         C  
ATOM   3142  HB  VAL   195     -12.591  -5.510   5.716  1.00    7.98         H  
ATOM   3143  CG1 VAL   195     -12.531  -6.541   3.861  1.00    9.40         C  
ATOM   3144 HG11 VAL   195     -11.816  -6.772   3.072  1.00   36.00         H  
ATOM   3145 HG12 VAL   195     -12.988  -7.462   4.214  1.00   39.08         H  
ATOM   3146 HG13 VAL   195     -13.323  -5.913   3.460  1.00   37.31         H  
ATOM   3147  CG2 VAL   195     -10.918  -6.847   5.722  1.00    9.01         C  
ATOM   3148 HG21 VAL   195     -11.519  -7.672   6.104  1.00   35.72         H  
ATOM   3149 HG22 VAL   195     -10.184  -7.240   5.020  1.00   39.30         H  
ATOM   3150 HG23 VAL   195     -10.399  -6.384   6.561  1.00   37.66         H  
ATOM   3151  C   VAL   195     -11.947  -3.667   3.720  1.00    5.11         C  
ATOM   3152  O   VAL   195     -12.010  -3.790   2.497  1.00    5.47         O  
ATOM   3153  N   TRP   196     -12.608  -2.695   4.356  1.00    5.35         N  
ATOM   3154  H   TRP   196     -12.469  -2.584   5.352  1.00    6.83         H  
ATOM   3155  CA  TRP   196     -13.422  -1.696   3.654  1.00    5.13         C  
ATOM   3156  HA  TRP   196     -14.174  -2.210   3.054  1.00    5.87         H  
ATOM   3157  CB  TRP   196     -14.128  -0.811   4.688  1.00    6.12         C  
ATOM   3158  HB2 TRP   196     -14.475  -1.444   5.506  1.00    8.86         H  
ATOM   3159  HB3 TRP   196     -13.418  -0.099   5.110  1.00    8.40         H  
ATOM   3160  CG  TRP   196     -15.307  -0.053   4.174  1.00    5.93         C  
ATOM   3161  CD1 TRP   196     -15.288   0.971   3.291  1.00    8.98         C  
ATOM   3162  HD1 TRP   196     -14.395   1.391   2.839  1.00   12.47         H  
ATOM   3163  NE1 TRP   196     -16.582   1.389   3.042  1.00   11.77         N  
ATOM   3164  HE1 TRP   196     -16.808   2.151   2.416  1.00   18.04         H  
ATOM   3165  CE2 TRP   196     -17.498   0.667   3.777  1.00   10.29         C  
ATOM   3166  CZ2 TRP   196     -18.894   0.712   3.893  1.00   15.82         C  
ATOM   3167  HZ2 TRP   196     -19.461   1.420   3.308  1.00   22.29         H  
ATOM   3168  CH2 TRP   196     -19.532  -0.156   4.796  1.00   18.11         C  
ATOM   3169  HH2 TRP   196     -20.604  -0.127   4.924  1.00   25.92         H  
ATOM   3170  CZ3 TRP   196     -18.777  -1.067   5.552  1.00   15.70         C  
ATOM   3171  HZ3 TRP   196     -19.278  -1.729   6.244  1.00   22.11         H  
ATOM   3172  CE3 TRP   196     -17.380  -1.120   5.407  1.00   10.21         C  
ATOM   3173  HE3 TRP   196     -16.803  -1.822   5.985  1.00   12.42         H  
ATOM   3174  CD2 TRP   196     -16.707  -0.258   4.518  1.00    7.06         C  
ATOM   3175  C   TRP   196     -12.555  -0.839   2.723  1.00    4.83         C  
ATOM   3176  O   TRP   196     -12.855  -0.667   1.538  1.00    5.60         O  
ATOM   3177  N   SER   197     -11.430  -0.362   3.259  1.00    4.79         N  
ATOM   3178  H   SER   197     -11.274  -0.523   4.246  1.00    5.79         H  
ATOM   3179  CA  SER   197     -10.416   0.428   2.558  1.00    4.77         C  
ATOM   3180  HA  SER   197     -10.892   1.298   2.106  1.00    5.57         H  
ATOM   3181  CB  SER   197      -9.378   0.914   3.577  1.00    5.65         C  
ATOM   3182  HB2 SER   197      -8.745   0.077   3.870  1.00    7.68         H  
ATOM   3183  HB3 SER   197      -8.760   1.684   3.123  1.00    8.21         H  
ATOM   3184  OG  SER   197      -9.990   1.438   4.742  1.00    7.29         O  
ATOM   3185  HG  SER   197     -10.632   2.124   4.469  1.00    9.84         H  
ATOM   3186  C   SER   197      -9.728  -0.374   1.445  1.00    4.69         C  
ATOM   3187  O   SER   197      -9.479   0.157   0.362  1.00    5.45         O  
ATOM   3188  N   TYR   198      -9.504  -1.677   1.656  1.00    4.90         N  
ATOM   3189  H   TYR   198      -9.666  -2.042   2.589  1.00    5.92         H  
ATOM   3190  CA  TYR   198      -9.072  -2.618   0.619  1.00    4.82         C  
ATOM   3191  HA  TYR   198      -8.143  -2.252   0.180  1.00    5.51         H  
ATOM   3192  CB  TYR   198      -8.788  -3.992   1.243  1.00    5.63         C  
ATOM   3193  HB2 TYR   198      -7.935  -3.908   1.915  1.00    7.31         H  
ATOM   3194  HB3 TYR   198      -9.641  -4.296   1.841  1.00    6.74         H  
ATOM   3195  CG  TYR   198      -8.510  -5.085   0.228  1.00    5.43         C  
ATOM   3196  CD1 TYR   198      -7.256  -5.143  -0.405  1.00    7.74         C  
ATOM   3197  HD1 TYR   198      -6.497  -4.416  -0.153  1.00   12.53         H  
ATOM   3198  CE1 TYR   198      -6.996  -6.133  -1.372  1.00    8.10         C  
ATOM   3199  HE1 TYR   198      -6.036  -6.179  -1.861  1.00   13.02         H  
ATOM   3200  CZ  TYR   198      -8.000  -7.065  -1.715  1.00    6.35         C  
ATOM   3201  OH  TYR   198      -7.752  -8.023  -2.646  1.00    8.08         O  
ATOM   3202  HH  TYR   198      -6.808  -8.068  -2.866  1.00   10.73         H  
ATOM   3203  CE2 TYR   198      -9.260  -7.003  -1.081  1.00    7.29         C  
ATOM   3204  HE2 TYR   198     -10.024  -7.717  -1.350  1.00   11.48         H  
ATOM   3205  CD2 TYR   198      -9.514  -6.015  -0.110  1.00    6.79         C  
ATOM   3206  HD2 TYR   198     -10.486  -5.967   0.367  1.00   10.32         H  
ATOM   3207  C   TYR   198     -10.102  -2.735  -0.515  1.00    4.51         C  
ATOM   3208  O   TYR   198      -9.727  -2.648  -1.681  1.00    4.99         O  
ATOM   3209  N   GLY   199     -11.400  -2.837  -0.203  1.00    4.76         N  
ATOM   3210  H   GLY   199     -11.654  -2.938   0.775  1.00    5.84         H  
ATOM   3211  CA  GLY   199     -12.471  -2.832  -1.206  1.00    5.15         C  
ATOM   3212  HA2 GLY   199     -12.369  -3.707  -1.850  1.00    6.71         H  
ATOM   3213  HA3 GLY   199     -13.432  -2.885  -0.696  1.00    6.80         H  
ATOM   3214  C   GLY   199     -12.462  -1.569  -2.081  1.00    4.57         C  
ATOM   3215  O   GLY   199     -12.587  -1.660  -3.303  1.00    5.63         O  
ATOM   3216  N   VAL   200     -12.225  -0.394  -1.479  1.00    4.41         N  
ATOM   3217  H   VAL   200     -12.113  -0.386  -0.471  1.00    5.36         H  
ATOM   3218  CA  VAL   200     -12.036   0.864  -2.229  1.00    4.52         C  
ATOM   3219  HA  VAL   200     -12.841   0.947  -2.958  1.00    5.33         H  
ATOM   3220  CB  VAL   200     -12.131   2.104  -1.316  1.00    5.27         C  
ATOM   3221  HB  VAL   200     -11.341   2.066  -0.566  1.00    6.03         H  
ATOM   3222  CG1 VAL   200     -11.990   3.405  -2.117  1.00    7.11         C  
ATOM   3223 HG11 VAL   200     -12.732   3.434  -2.913  1.00   35.20         H  
ATOM   3224 HG12 VAL   200     -12.130   4.265  -1.462  1.00   35.99         H  
ATOM   3225 HG13 VAL   200     -10.996   3.475  -2.556  1.00   34.47         H  
ATOM   3226  CG2 VAL   200     -13.486   2.158  -0.596  1.00    6.57         C  
ATOM   3227 HG21 VAL   200     -14.300   2.085  -1.318  1.00   34.15         H  
ATOM   3228 HG22 VAL   200     -13.563   1.348   0.123  1.00   34.76         H  
ATOM   3229 HG23 VAL   200     -13.585   3.095  -0.052  1.00   35.06         H  
ATOM   3230  C   VAL   200     -10.727   0.857  -3.033  1.00    4.55         C  
ATOM   3231  O   VAL   200     -10.716   1.305  -4.175  1.00    5.63         O  
ATOM   3232  N   THR   201      -9.642   0.283  -2.505  1.00    4.59         N  
ATOM   3233  H   THR   201      -9.701  -0.059  -1.553  1.00    5.51         H  
ATOM   3234  CA  THR   201      -8.363   0.130  -3.230  1.00    4.85         C  
ATOM   3235  HA  THR   201      -8.042   1.115  -3.572  1.00    5.90         H  
ATOM   3236  CB  THR   201      -7.263  -0.421  -2.308  1.00    5.40         C  
ATOM   3237  HB  THR   201      -7.563  -1.389  -1.910  1.00    6.09         H  
ATOM   3238  CG2 THR   201      -5.912  -0.585  -3.004  1.00    7.13         C  
ATOM   3239 HG21 THR   201      -5.639   0.342  -3.506  1.00   35.64         H  
ATOM   3240 HG22 THR   201      -5.148  -0.833  -2.267  1.00   35.40         H  
ATOM   3241 HG23 THR   201      -5.963  -1.389  -3.736  1.00   35.38         H  
ATOM   3242  OG1 THR   201      -7.053   0.466  -1.235  1.00    7.01         O  
ATOM   3243  HG1 THR   201      -7.858   0.476  -0.689  1.00    7.45         H  
ATOM   3244  C   THR   201      -8.508  -0.760  -4.472  1.00    4.87         C  
ATOM   3245  O   THR   201      -8.007  -0.407  -5.540  1.00    6.15         O  
ATOM   3246  N   VAL   202      -9.247  -1.873  -4.377  1.00    4.77         N  
ATOM   3247  H   VAL   202      -9.604  -2.131  -3.462  1.00    5.46         H  
ATOM   3248  CA  VAL   202      -9.611  -2.718  -5.529  1.00    5.03         C  
ATOM   3249  HA  VAL   202      -8.699  -3.066  -6.015  1.00    6.25         H  
ATOM   3250  CB  VAL   202     -10.419  -3.959  -5.084  1.00    6.19         C  
ATOM   3251  HB  VAL   202     -11.264  -3.633  -4.478  1.00    9.16         H  
ATOM   3252  CG1 VAL   202     -10.975  -4.755  -6.274  1.00    9.96         C  
ATOM   3253 HG11 VAL   202     -11.685  -4.151  -6.835  1.00   39.19         H  
ATOM   3254 HG12 VAL   202     -10.162  -5.063  -6.932  1.00   39.73         H  
ATOM   3255 HG13 VAL   202     -11.500  -5.638  -5.914  1.00   39.57         H  
ATOM   3256  CG2 VAL   202      -9.571  -4.921  -4.242  1.00   10.90         C  
ATOM   3257 HG21 VAL   202      -9.162  -4.415  -3.372  1.00   40.53         H  
ATOM   3258 HG22 VAL   202     -10.185  -5.752  -3.897  1.00   40.71         H  
ATOM   3259 HG23 VAL   202      -8.746  -5.312  -4.832  1.00   40.64         H  
ATOM   3260  C   VAL   202     -10.393  -1.900  -6.563  1.00    5.09         C  
ATOM   3261  O   VAL   202     -10.040  -1.902  -7.741  1.00    6.34         O  
ATOM   3262  N   TRP   203     -11.411  -1.148  -6.130  1.00    5.11         N  
ATOM   3263  H   TRP   203     -11.663  -1.194  -5.150  1.00    5.99         H  
ATOM   3264  CA  TRP   203     -12.207  -0.283  -7.007  1.00    5.41         C  
ATOM   3265  HA  TRP   203     -12.649  -0.898  -7.791  1.00    6.31         H  
ATOM   3266  CB  TRP   203     -13.354   0.316  -6.183  1.00    6.14         C  
ATOM   3267  HB2 TRP   203     -13.918  -0.498  -5.726  1.00    7.51         H  
ATOM   3268  HB3 TRP   203     -12.940   0.917  -5.376  1.00    7.32         H  
ATOM   3269  CG  TRP   203     -14.306   1.179  -6.944  1.00    6.64         C  
ATOM   3270  CD1 TRP   203     -15.479   0.765  -7.468  1.00    7.75         C  
ATOM   3271  HD1 TRP   203     -15.873  -0.243  -7.395  1.00    8.99         H  
ATOM   3272  NE1 TRP   203     -16.089   1.816  -8.118  1.00    9.21         N  
ATOM   3273  HE1 TRP   203     -16.995   1.726  -8.577  1.00   11.27         H  
ATOM   3274  CE2 TRP   203     -15.347   2.972  -8.038  1.00    9.22         C  
ATOM   3275  CZ2 TRP   203     -15.552   4.279  -8.507  1.00   12.13         C  
ATOM   3276  HZ2 TRP   203     -16.446   4.525  -9.061  1.00   15.12         H  
ATOM   3277  CH2 TRP   203     -14.569   5.252  -8.261  1.00   13.57         C  
ATOM   3278  HH2 TRP   203     -14.698   6.264  -8.627  1.00   17.72         H  
ATOM   3279  CZ3 TRP   203     -13.410   4.907  -7.543  1.00   12.28         C  
ATOM   3280  HZ3 TRP   203     -12.651   5.651  -7.360  1.00   15.34         H  
ATOM   3281  CE3 TRP   203     -13.226   3.600  -7.057  1.00    9.46         C  
ATOM   3282  HE3 TRP   203     -12.339   3.360  -6.490  1.00   10.35         H  
ATOM   3283  CD2 TRP   203     -14.185   2.593  -7.300  1.00    7.78         C  
ATOM   3284  C   TRP   203     -11.363   0.800  -7.709  1.00    5.42         C  
ATOM   3285  O   TRP   203     -11.507   1.012  -8.915  1.00    6.45         O  
ATOM   3286  N   GLU   204     -10.422   1.434  -7.002  1.00    5.58         N  
ATOM   3287  H   GLU   204     -10.367   1.247  -6.006  1.00    6.33         H  
ATOM   3288  CA  GLU   204      -9.471   2.392  -7.582  1.00    6.37         C  
ATOM   3289  HA  GLU   204     -10.022   3.207  -8.054  1.00    7.47         H  
ATOM   3290  CB  GLU   204      -8.564   2.990  -6.494  1.00    8.04         C  
ATOM   3291  HB2 GLU   204      -8.193   2.195  -5.851  1.00   22.55         H  
ATOM   3292  HB3 GLU   204      -7.709   3.458  -6.984  1.00   22.23         H  
ATOM   3293  CG  GLU   204      -9.241   4.063  -5.637  1.00   11.25         C  
ATOM   3294  HG2 GLU   204      -9.625   4.848  -6.291  1.00   29.43         H  
ATOM   3295  HG3 GLU   204     -10.087   3.638  -5.098  1.00   29.83         H  
ATOM   3296  CD  GLU   204      -8.229   4.656  -4.641  1.00    8.99         C  
ATOM   3297  OE1 GLU   204      -7.867   3.971  -3.654  1.00    8.73         O  
ATOM   3298  OE2 GLU   204      -7.788   5.810  -4.846  1.00   12.65         O  
ATOM   3299  C   GLU   204      -8.593   1.755  -8.672  1.00    6.72         C  
ATOM   3300  O   GLU   204      -8.386   2.369  -9.717  1.00    9.53         O  
ATOM   3301  N   LEU   205      -8.104   0.523  -8.484  1.00    6.12         N  
ATOM   3302  H   LEU   205      -8.290   0.052  -7.605  1.00    6.83         H  
ATOM   3303  CA  LEU   205      -7.345  -0.180  -9.526  1.00    6.76         C  
ATOM   3304  HA  LEU   205      -6.577   0.494  -9.906  1.00    8.20         H  
ATOM   3305  CB  LEU   205      -6.652  -1.427  -8.943  1.00    8.42         C  
ATOM   3306  HB2 LEU   205      -7.409  -2.071  -8.495  1.00   13.45         H  
ATOM   3307  HB3 LEU   205      -6.188  -1.979  -9.761  1.00   17.90         H  
ATOM   3308  CG  LEU   205      -5.570  -1.121  -7.888  1.00   13.04         C  
ATOM   3309  HG  LEU   205      -6.001  -0.540  -7.076  1.00   34.68         H  
ATOM   3310  CD1 LEU   205      -5.030  -2.428  -7.307  1.00   23.46         C  
ATOM   3311 HD11 LEU   205      -4.270  -2.212  -6.557  1.00   59.45         H  
ATOM   3312 HD12 LEU   205      -5.841  -2.979  -6.831  1.00   58.07         H  
ATOM   3313 HD13 LEU   205      -4.594  -3.040  -8.096  1.00   57.49         H  
ATOM   3314  CD2 LEU   205      -4.390  -0.331  -8.456  1.00   35.73         C  
ATOM   3315 HD21 LEU   205      -3.670  -0.151  -7.661  1.00   74.48         H  
ATOM   3316 HD22 LEU   205      -3.914  -0.887  -9.263  1.00   74.65         H  
ATOM   3317 HD23 LEU   205      -4.721   0.638  -8.825  1.00   74.34         H  
ATOM   3318  C   LEU   205      -8.226  -0.533 -10.736  1.00    6.61         C  
ATOM   3319  O   LEU   205      -7.833  -0.266 -11.873  1.00    8.18         O  
ATOM   3320  N   MET   206      -9.431  -1.070 -10.514  1.00    6.40         N  
ATOM   3321  H   MET   206      -9.698  -1.260  -9.553  1.00    6.95         H  
ATOM   3322  CA  MET   206     -10.344  -1.478 -11.594  1.00    7.05         C  
ATOM   3323  HA  MET   206      -9.784  -2.110 -12.283  1.00    8.60         H  
ATOM   3324  CB  MET   206     -11.509  -2.303 -11.027  1.00    8.47         C  
ATOM   3325  HB2 MET   206     -12.037  -1.713 -10.276  1.00   11.68         H  
ATOM   3326  HB3 MET   206     -12.205  -2.528 -11.835  1.00   14.38         H  
ATOM   3327  CG  MET   206     -11.060  -3.628 -10.394  1.00   14.11         C  
ATOM   3328  HG2 MET   206     -10.384  -3.418  -9.570  1.00   37.82         H  
ATOM   3329  HG3 MET   206     -11.937  -4.128  -9.985  1.00   40.16         H  
ATOM   3330  SD  MET   206     -10.223  -4.779 -11.513  1.00   23.44         S  
ATOM   3331  CE  MET   206      -9.684  -6.019 -10.310  1.00   31.07         C  
ATOM   3332  HE1 MET   206     -10.553  -6.481  -9.840  1.00   64.37         H  
ATOM   3333  HE2 MET   206      -9.098  -6.781 -10.822  1.00   64.41         H  
ATOM   3334  HE3 MET   206      -9.066  -5.547  -9.546  1.00   64.52         H  
ATOM   3335  C   MET   206     -10.880  -0.300 -12.428  1.00    7.38         C  
ATOM   3336  O   MET   206     -11.114  -0.449 -13.625  1.00   11.22         O  
ATOM   3337  N   THR   207     -11.033   0.890 -11.843  1.00    6.84         N  
ATOM   3338  H   THR   207     -10.880   0.954 -10.842  1.00    8.05         H  
ATOM   3339  CA  THR   207     -11.350   2.131 -12.583  1.00    7.66         C  
ATOM   3340  HA  THR   207     -12.045   1.886 -13.386  1.00    9.12         H  
ATOM   3341  CB  THR   207     -12.046   3.166 -11.686  1.00    8.47         C  
ATOM   3342  HB  THR   207     -12.211   4.071 -12.270  1.00   10.33         H  
ATOM   3343  CG2 THR   207     -13.413   2.707 -11.184  1.00   10.30         C  
ATOM   3344 HG21 THR   207     -13.325   1.800 -10.589  1.00   39.51         H  
ATOM   3345 HG22 THR   207     -13.850   3.495 -10.574  1.00   37.84         H  
ATOM   3346 HG23 THR   207     -14.069   2.519 -12.033  1.00   38.93         H  
ATOM   3347  OG1 THR   207     -11.235   3.497 -10.583  1.00    8.93         O  
ATOM   3348  HG1 THR   207     -11.346   2.784  -9.933  1.00    9.42         H  
ATOM   3349  C   THR   207     -10.129   2.784 -13.257  1.00    8.63         C  
ATOM   3350  O   THR   207     -10.252   3.873 -13.822  1.00   11.60         O  
ATOM   3351  N   PHE   208      -8.946   2.157 -13.197  1.00    8.34         N  
ATOM   3352  H   PHE   208      -8.914   1.251 -12.745  1.00    8.86         H  
ATOM   3353  CA  PHE   208      -7.655   2.721 -13.624  1.00    8.95         C  
ATOM   3354  HA  PHE   208      -6.894   2.041 -13.242  1.00    9.80         H  
ATOM   3355  CB  PHE   208      -7.509   2.724 -15.154  1.00   11.10         C  
ATOM   3356  HB2 PHE   208      -8.196   3.458 -15.576  1.00   13.43         H  
ATOM   3357  HB3 PHE   208      -6.496   3.050 -15.389  1.00   13.19         H  
ATOM   3358  CG  PHE   208      -7.719   1.385 -15.837  1.00   12.88         C  
ATOM   3359  CD1 PHE   208      -6.867   0.303 -15.542  1.00   46.84         C  
ATOM   3360  HD1 PHE   208      -6.086   0.410 -14.804  1.00  125.02         H  
ATOM   3361  CE1 PHE   208      -7.023  -0.922 -16.214  1.00   49.89         C  
ATOM   3362  HE1 PHE   208      -6.364  -1.747 -15.989  1.00  125.27         H  
ATOM   3363  CZ  PHE   208      -8.025  -1.069 -17.188  1.00   26.48         C  
ATOM   3364  HZ  PHE   208      -8.136  -2.009 -17.708  1.00   36.15         H  
ATOM   3365  CE2 PHE   208      -8.877   0.009 -17.487  1.00   70.44         C  
ATOM   3366  HE2 PHE   208      -9.645  -0.100 -18.240  1.00  166.42         H  
ATOM   3367  CD2 PHE   208      -8.724   1.234 -16.812  1.00   60.11         C  
ATOM   3368  HD2 PHE   208      -9.377   2.062 -17.052  1.00  143.72         H  
ATOM   3369  C   PHE   208      -7.334   4.080 -12.967  1.00    9.16         C  
ATOM   3370  O   PHE   208      -6.777   4.989 -13.587  1.00   11.76         O  
ATOM   3371  N   GLY   209      -7.678   4.207 -11.684  1.00    9.25         N  
ATOM   3372  H   GLY   209      -8.118   3.411 -11.231  1.00    9.97         H  
ATOM   3373  CA  GLY   209      -7.311   5.324 -10.820  1.00   10.82         C  
ATOM   3374  HA2 GLY   209      -7.189   4.925  -9.814  1.00   12.88         H  
ATOM   3375  HA3 GLY   209      -6.358   5.736 -11.143  1.00   12.99         H  
ATOM   3376  C   GLY   209      -8.327   6.461 -10.727  1.00   11.81         C  
ATOM   3377  O   GLY   209      -7.928   7.591 -10.428  1.00   15.74         O  
ATOM   3378  N   SER   210      -9.617   6.207 -10.968  1.00   11.67         N  
ATOM   3379  H   SER   210      -9.898   5.250 -11.148  1.00   12.17         H  
ATOM   3380  CA  SER   210     -10.666   7.196 -10.678  1.00   12.64         C  
ATOM   3381  HA  SER   210     -10.403   8.128 -11.180  1.00   15.07         H  
ATOM   3382  CB  SER   210     -12.020   6.741 -11.226  1.00   14.51         C  
ATOM   3383  HB2 SER   210     -11.908   6.454 -12.273  1.00   24.66         H  
ATOM   3384  HB3 SER   210     -12.378   5.884 -10.653  1.00   23.23         H  
ATOM   3385  OG  SER   210     -12.956   7.800 -11.128  1.00   26.96         O  
ATOM   3386  HG  SER   210     -13.793   7.513 -11.541  1.00   49.96         H  
ATOM   3387  C   SER   210     -10.759   7.473  -9.169  1.00   11.94         C  
ATOM   3388  O   SER   210     -10.475   6.595  -8.349  1.00   12.43         O  
ATOM   3389  N   LYS   211     -11.134   8.698  -8.780  1.00   13.90         N  
ATOM   3390  H   LYS   211     -11.425   9.350  -9.496  1.00   17.39         H  
ATOM   3391  CA  LYS   211     -11.306   9.069  -7.364  1.00   14.50         C  
ATOM   3392  HA  LYS   211     -10.468   8.651  -6.807  1.00   15.28         H  
ATOM   3393  CB  LYS   211     -11.283  10.596  -7.177  1.00   19.43         C  
ATOM   3394  HB2 LYS   211     -12.139  11.032  -7.695  1.00   31.79         H  
ATOM   3395  HB3 LYS   211     -11.383  10.808  -6.111  1.00   27.38         H  
ATOM   3396  CG  LYS   211      -9.986  11.249  -7.692  1.00   40.85         C  
ATOM   3397  HG2 LYS   211      -9.133  10.677  -7.323  1.00   62.09         H  
ATOM   3398  HG3 LYS   211      -9.971  11.210  -8.782  1.00   71.98         H  
ATOM   3399  CD  LYS   211      -9.813  12.709  -7.234  1.00   58.26         C  
ATOM   3400  HD2 LYS   211      -9.610  12.706  -6.162  1.00   91.23         H  
ATOM   3401  HD3 LYS   211      -8.941  13.139  -7.730  1.00   95.76         H  
ATOM   3402  CE  LYS   211     -11.036  13.608  -7.478  1.00   98.45         C  
ATOM   3403  HE2 LYS   211     -11.904  13.153  -6.995  1.00  146.09         H  
ATOM   3404  HE3 LYS   211     -10.867  14.575  -6.994  1.00  143.19         H  
ATOM   3405  NZ  LYS   211     -11.323  13.819  -8.920  1.00  152.31         N  
ATOM   3406  HZ1 LYS   211     -10.699  14.498  -9.334  1.00  197.87         H  
ATOM   3407  HZ2 LYS   211     -11.260  12.961  -9.447  1.00  197.72         H  
ATOM   3408  HZ3 LYS   211     -12.285  14.147  -9.026  1.00  196.09         H  
ATOM   3409  C   LYS   211     -12.618   8.482  -6.811  1.00   13.56         C  
ATOM   3410  O   LYS   211     -13.658   8.663  -7.452  1.00   15.90         O  
ATOM   3411  N   PRO   212     -12.624   7.826  -5.634  1.00   12.87         N  
ATOM   3412  CD  PRO   212     -11.481   7.512  -4.787  1.00   13.69         C  
ATOM   3413  HD2 PRO   212     -10.815   8.368  -4.672  1.00   18.49         H  
ATOM   3414  HD3 PRO   212     -10.939   6.664  -5.209  1.00   16.14         H  
ATOM   3415  CG  PRO   212     -12.061   7.129  -3.427  1.00   16.84         C  
ATOM   3416  HG2 PRO   212     -12.167   8.024  -2.816  1.00   30.05         H  
ATOM   3417  HG3 PRO   212     -11.443   6.388  -2.919  1.00   27.82         H  
ATOM   3418  CB  PRO   212     -13.441   6.571  -3.776  1.00   14.64         C  
ATOM   3419  HB2 PRO   212     -14.139   6.666  -2.944  1.00   21.55         H  
ATOM   3420  HB3 PRO   212     -13.341   5.526  -4.070  1.00   21.53         H  
ATOM   3421  CA  PRO   212     -13.867   7.395  -4.996  1.00   13.28         C  
ATOM   3422  HA  PRO   212     -14.430   6.755  -5.676  1.00   14.58         H  
ATOM   3423  C   PRO   212     -14.730   8.612  -4.628  1.00   14.95         C  
ATOM   3424  O   PRO   212     -14.203   9.628  -4.172  1.00   17.78         O  
ATOM   3425  N   TYR   213     -16.047   8.517  -4.843  1.00   16.44         N  
ATOM   3426  H   TYR   213     -16.402   7.644  -5.205  1.00   17.58         H  
ATOM   3427  CA  TYR   213     -17.033   9.572  -4.545  1.00   19.76         C  
ATOM   3428  HA  TYR   213     -17.954   9.300  -5.061  1.00   22.75         H  
ATOM   3429  CB  TYR   213     -17.351   9.573  -3.040  1.00   19.98         C  
ATOM   3430  HB2 TYR   213     -16.456   9.879  -2.501  1.00   21.41         H  
ATOM   3431  HB3 TYR   213     -18.121  10.318  -2.844  1.00   23.86         H  
ATOM   3432  CG  TYR   213     -17.832   8.239  -2.490  1.00   19.08         C  
ATOM   3433  CD1 TYR   213     -19.088   7.726  -2.874  1.00   23.76         C  
ATOM   3434  HD1 TYR   213     -19.716   8.284  -3.556  1.00   30.12         H  
ATOM   3435  CE1 TYR   213     -19.528   6.483  -2.376  1.00   26.72         C  
ATOM   3436  HE1 TYR   213     -20.485   6.081  -2.673  1.00   35.41         H  
ATOM   3437  CZ  TYR   213     -18.723   5.755  -1.474  1.00   25.04         C  
ATOM   3438  OH  TYR   213     -19.158   4.557  -0.995  1.00   31.90         O  
ATOM   3439  HH  TYR   213     -18.553   4.189  -0.332  1.00   66.86         H  
ATOM   3440  CE2 TYR   213     -17.465   6.269  -1.088  1.00   23.30         C  
ATOM   3441  HE2 TYR   213     -16.839   5.711  -0.406  1.00   29.43         H  
ATOM   3442  CD2 TYR   213     -17.022   7.505  -1.600  1.00   20.29         C  
ATOM   3443  HD2 TYR   213     -16.057   7.891  -1.305  1.00   24.02         H  
ATOM   3444  C   TYR   213     -16.640  10.958  -5.115  1.00   23.57         C  
ATOM   3445  O   TYR   213     -16.645  11.975  -4.415  1.00   27.16         O  
ATOM   3446  N   ASP   214     -16.251  10.990  -6.395  1.00   26.23         N  
ATOM   3447  H   ASP   214     -16.247  10.117  -6.903  1.00   27.52         H  
ATOM   3448  CA  ASP   214     -15.711  12.171  -7.086  1.00   31.17         C  
ATOM   3449  HA  ASP   214     -14.756  12.419  -6.620  1.00   33.38         H  
ATOM   3450  CB  ASP   214     -15.437  11.803  -8.555  1.00   36.55         C  
ATOM   3451  HB2 ASP   214     -14.796  10.921  -8.581  1.00   37.83         H  
ATOM   3452  HB3 ASP   214     -16.382  11.545  -9.038  1.00   39.71         H  
ATOM   3453  CG  ASP   214     -14.745  12.918  -9.357  1.00   46.54         C  
ATOM   3454  OD1 ASP   214     -14.820  12.895 -10.607  1.00   81.42         O  
ATOM   3455  OD2 ASP   214     -14.079  13.792  -8.752  1.00   75.52         O  
ATOM   3456  C   ASP   214     -16.631  13.408  -6.993  1.00   35.70         C  
ATOM   3457  O   ASP   214     -17.810  13.356  -7.354  1.00   40.47         O  
ATOM   3458  N   GLY   215     -16.086  14.530  -6.509  1.00   40.73         N  
ATOM   3459  H   GLY   215     -15.102  14.510  -6.284  1.00   43.10         H  
ATOM   3460  CA  GLY   215     -16.780  15.819  -6.366  1.00   50.05         C  
ATOM   3461  HA2 GLY   215     -16.032  16.601  -6.238  1.00   60.04         H  
ATOM   3462  HA3 GLY   215     -17.325  16.026  -7.287  1.00   57.97         H  
ATOM   3463  C   GLY   215     -17.775  15.928  -5.198  1.00   46.63         C  
ATOM   3464  O   GLY   215     -18.298  17.018  -4.953  1.00   59.43         O  
ATOM   3465  N   ILE   216     -18.043  14.841  -4.463  1.00   37.59         N  
ATOM   3466  H   ILE   216     -17.563  13.980  -4.693  1.00   36.54         H  
ATOM   3467  CA  ILE   216     -18.967  14.825  -3.314  1.00   35.84         C  
ATOM   3468  HA  ILE   216     -19.808  15.471  -3.560  1.00   40.88         H  
ATOM   3469  CB  ILE   216     -19.536  13.399  -3.091  1.00   31.45         C  
ATOM   3470  HB  ILE   216     -18.715  12.741  -2.806  1.00   29.99         H  
ATOM   3471  CG2 ILE   216     -20.569  13.391  -1.949  1.00   33.07         C  
ATOM   3472 HG21 ILE   216     -21.461  13.945  -2.242  1.00   65.06         H  
ATOM   3473 HG22 ILE   216     -20.847  12.368  -1.705  1.00   56.57         H  
ATOM   3474 HG23 ILE   216     -20.152  13.829  -1.047  1.00   62.60         H  
ATOM   3475  CG1 ILE   216     -20.173  12.851  -4.394  1.00   35.15         C  
ATOM   3476 HG12 ILE   216     -20.907  13.569  -4.764  1.00   58.99         H  
ATOM   3477 HG13 ILE   216     -19.397  12.746  -5.151  1.00   55.27         H  
ATOM   3478  CD1 ILE   216     -20.859  11.484  -4.273  1.00   55.73         C  
ATOM   3479 HD11 ILE   216     -21.771  11.569  -3.683  1.00   96.93         H  
ATOM   3480 HD12 ILE   216     -21.126  11.127  -5.268  1.00   96.06         H  
ATOM   3481 HD13 ILE   216     -20.186  10.766  -3.808  1.00   96.11         H  
ATOM   3482  C   ILE   216     -18.255  15.381  -2.057  1.00   37.28         C  
ATOM   3483  O   ILE   216     -17.121  14.972  -1.784  1.00   37.99         O  
ATOM   3484  N   PRO   217     -18.868  16.294  -1.272  1.00   41.50         N  
ATOM   3485  CD  PRO   217     -20.162  16.925  -1.501  1.00   46.70         C  
ATOM   3486  HD2 PRO   217     -20.936  16.194  -1.733  1.00   46.78         H  
ATOM   3487  HD3 PRO   217     -20.071  17.645  -2.316  1.00   53.60         H  
ATOM   3488  CG  PRO   217     -20.513  17.657  -0.206  1.00   57.24         C  
ATOM   3489  HG2 PRO   217     -21.047  16.985   0.467  1.00   76.20         H  
ATOM   3490  HG3 PRO   217     -21.103  18.555  -0.396  1.00   74.93         H  
ATOM   3491  CB  PRO   217     -19.144  17.992   0.384  1.00   55.04         C  
ATOM   3492  HB2 PRO   217     -19.190  18.127   1.466  1.00   67.52         H  
ATOM   3493  HB3 PRO   217     -18.755  18.893  -0.093  1.00   69.50         H  
ATOM   3494  CA  PRO   217     -18.285  16.789  -0.021  1.00   45.89         C  
ATOM   3495  HA  PRO   217     -17.263  17.127  -0.198  1.00   51.91         H  
ATOM   3496  C   PRO   217     -18.267  15.702   1.066  1.00   41.41         C  
ATOM   3497  O   PRO   217     -19.190  14.892   1.163  1.00   37.62         O  
ATOM   3498  N   ALA   218     -17.242  15.699   1.924  1.00   46.79         N  
ATOM   3499  H   ALA   218     -16.529  16.406   1.813  1.00   53.99         H  
ATOM   3500  CA  ALA   218     -17.001  14.639   2.914  1.00   47.62         C  
ATOM   3501  HA  ALA   218     -16.850  13.701   2.380  1.00   45.30         H  
ATOM   3502  CB  ALA   218     -15.700  14.976   3.652  1.00   59.72         C  
ATOM   3503  HB1 ALA   218     -14.878  15.061   2.940  1.00   88.77         H  
ATOM   3504  HB2 ALA   218     -15.807  15.916   4.196  1.00   93.09         H  
ATOM   3505  HB3 ALA   218     -15.464  14.182   4.361  1.00   91.08         H  
ATOM   3506  C   ALA   218     -18.167  14.414   3.904  1.00   47.58         C  
ATOM   3507  O   ALA   218     -18.389  13.287   4.352  1.00   47.51         O  
ATOM   3508  N   SER   219     -18.952  15.453   4.203  1.00   51.92         N  
ATOM   3509  H   SER   219     -18.733  16.352   3.797  1.00   55.53         H  
ATOM   3510  CA  SER   219     -20.177  15.361   5.013  1.00   56.52         C  
ATOM   3511  HA  SER   219     -19.939  14.858   5.951  1.00   62.51         H  
ATOM   3512  CB  SER   219     -20.664  16.777   5.351  1.00   67.95         C  
ATOM   3513  HB2 SER   219     -21.580  16.717   5.941  1.00   76.46         H  
ATOM   3514  HB3 SER   219     -19.901  17.271   5.954  1.00   82.87         H  
ATOM   3515  OG  SER   219     -20.892  17.551   4.179  1.00   74.41         O  
ATOM   3516  HG  SER   219     -21.814  17.414   3.888  1.00  100.88         H  
ATOM   3517  C   SER   219     -21.289  14.555   4.324  1.00   50.81         C  
ATOM   3518  O   SER   219     -21.990  13.785   4.983  1.00   57.24         O  
ATOM   3519  N   GLU   220     -21.432  14.660   2.998  1.00   44.29         N  
ATOM   3520  H   GLU   220     -20.788  15.254   2.489  1.00   44.95         H  
ATOM   3521  CA  GLU   220     -22.359  13.822   2.227  1.00   41.51         C  
ATOM   3522  HA  GLU   220     -23.256  13.677   2.829  1.00   47.39         H  
ATOM   3523  CB  GLU   220     -22.791  14.530   0.932  1.00   42.47         C  
ATOM   3524  HB2 GLU   220     -23.182  15.517   1.185  1.00   51.55         H  
ATOM   3525  HB3 GLU   220     -21.918  14.674   0.299  1.00   46.86         H  
ATOM   3526  CG  GLU   220     -23.863  13.767   0.125  1.00   49.02         C  
ATOM   3527  HG2 GLU   220     -24.125  14.372  -0.747  1.00   61.40         H  
ATOM   3528  HG3 GLU   220     -23.425  12.841  -0.252  1.00   59.00         H  
ATOM   3529  CD  GLU   220     -25.152  13.454   0.920  1.00   65.85         C  
ATOM   3530  OE1 GLU   220     -25.760  12.375   0.710  1.00  109.59         O  
ATOM   3531  OE2 GLU   220     -25.593  14.297   1.737  1.00  108.17         O  
ATOM   3532  C   GLU   220     -21.781  12.425   1.958  1.00   36.15         C  
ATOM   3533  O   GLU   220     -22.541  11.464   1.952  1.00   38.74         O  
ATOM   3534  N   ILE   221     -20.455  12.262   1.835  1.00   32.40         N  
ATOM   3535  H   ILE   221     -19.869  13.091   1.799  1.00   33.77         H  
ATOM   3536  CA  ILE   221     -19.829  10.924   1.798  1.00   29.82         C  
ATOM   3537  HA  ILE   221     -20.311  10.353   1.005  1.00   28.09         H  
ATOM   3538  CB  ILE   221     -18.319  10.985   1.458  1.00   28.75         C  
ATOM   3539  HB  ILE   221     -17.803  11.525   2.252  1.00   33.83         H  
ATOM   3540  CG2 ILE   221     -17.730   9.562   1.370  1.00   30.40         C  
ATOM   3541 HG21 ILE   221     -18.146   9.040   0.507  1.00   58.97         H  
ATOM   3542 HG22 ILE   221     -16.646   9.604   1.283  1.00   58.29         H  
ATOM   3543 HG23 ILE   221     -17.959   8.979   2.258  1.00   58.95         H  
ATOM   3544  CG1 ILE   221     -18.085  11.712   0.115  1.00   27.87         C  
ATOM   3545 HG12 ILE   221     -18.609  11.177  -0.677  1.00   28.23         H  
ATOM   3546 HG13 ILE   221     -18.501  12.712   0.169  1.00   33.28         H  
ATOM   3547  CD1 ILE   221     -16.613  11.868  -0.282  1.00   31.44         C  
ATOM   3548 HD11 ILE   221     -16.065  12.381   0.509  1.00   61.26         H  
ATOM   3549 HD12 ILE   221     -16.167  10.895  -0.467  1.00   59.87         H  
ATOM   3550 HD13 ILE   221     -16.546  12.449  -1.201  1.00   61.43         H  
ATOM   3551  C   ILE   221     -20.089  10.174   3.119  1.00   35.54         C  
ATOM   3552  O   ILE   221     -20.429   8.991   3.100  1.00   39.19         O  
ATOM   3553  N   SER   222     -20.028  10.864   4.264  1.00   40.09         N  
ATOM   3554  H   SER   222     -19.699  11.822   4.223  1.00   40.16         H  
ATOM   3555  CA  SER   222     -20.398  10.302   5.577  1.00   47.99         C  
ATOM   3556  HA  SER   222     -19.796   9.412   5.763  1.00   49.97         H  
ATOM   3557  CB  SER   222     -20.124  11.306   6.705  1.00   57.09         C  
ATOM   3558  HB2 SER   222     -20.752  12.188   6.577  1.00   91.51         H  
ATOM   3559  HB3 SER   222     -20.379  10.841   7.658  1.00   81.16         H  
ATOM   3560  OG  SER   222     -18.764  11.700   6.739  1.00   79.95         O  
ATOM   3561  HG  SER   222     -18.590  12.275   5.971  1.00  112.12         H  
ATOM   3562  C   SER   222     -21.877   9.892   5.633  1.00   50.32         C  
ATOM   3563  O   SER   222     -22.219   8.859   6.210  1.00   57.35         O  
ATOM   3564  N   SER   223     -22.758  10.665   4.989  1.00   48.36         N  
ATOM   3565  H   SER   223     -22.418  11.515   4.558  1.00   46.75         H  
ATOM   3566  CA  SER   223     -24.179  10.330   4.845  1.00   52.63         C  
ATOM   3567  HA  SER   223     -24.573  10.075   5.829  1.00   60.44         H  
ATOM   3568  CB  SER   223     -24.948  11.558   4.347  1.00   55.94         C  
ATOM   3569  HB2 SER   223     -24.707  12.410   4.986  1.00   74.36         H  
ATOM   3570  HB3 SER   223     -24.655  11.791   3.324  1.00   68.15         H  
ATOM   3571  OG  SER   223     -26.343  11.328   4.395  1.00   83.53         O  
ATOM   3572  HG  SER   223     -26.791  12.192   4.321  1.00  117.66         H  
ATOM   3573  C   SER   223     -24.393   9.112   3.932  1.00   49.83         C  
ATOM   3574  O   SER   223     -25.076   8.170   4.321  1.00   58.72         O  
ATOM   3575  N   ILE   224     -23.735   9.058   2.768  1.00   41.65         N  
ATOM   3576  H   ILE   224     -23.195   9.877   2.510  1.00   38.74         H  
ATOM   3577  CA  ILE   224     -23.720   7.922   1.823  1.00   40.25         C  
ATOM   3578  HA  ILE   224     -24.734   7.732   1.475  1.00   44.79         H  
ATOM   3579  CB  ILE   224     -22.859   8.319   0.596  1.00   35.13         C  
ATOM   3580  HB  ILE   224     -21.983   8.851   0.962  1.00   33.68         H  
ATOM   3581  CG2 ILE   224     -22.337   7.132  -0.231  1.00   41.76         C  
ATOM   3582 HG21 ILE   224     -23.164   6.561  -0.644  1.00   70.67         H  
ATOM   3583 HG22 ILE   224     -21.719   7.495  -1.048  1.00   72.72         H  
ATOM   3584 HG23 ILE   224     -21.711   6.479   0.377  1.00   72.84         H  
ATOM   3585  CG1 ILE   224     -23.671   9.278  -0.304  1.00   37.58         C  
ATOM   3586 HG12 ILE   224     -24.451   8.720  -0.825  1.00   47.04         H  
ATOM   3587 HG13 ILE   224     -24.162  10.027   0.316  1.00   43.02         H  
ATOM   3588  CD1 ILE   224     -22.820  10.032  -1.333  1.00   37.16         C  
ATOM   3589 HD11 ILE   224     -23.437  10.781  -1.830  1.00   65.64         H  
ATOM   3590 HD12 ILE   224     -21.992  10.530  -0.830  1.00   66.16         H  
ATOM   3591 HD13 ILE   224     -22.431   9.348  -2.087  1.00   66.04         H  
ATOM   3592  C   ILE   224     -23.236   6.628   2.497  1.00   42.78         C  
ATOM   3593  O   ILE   224     -23.842   5.568   2.314  1.00   48.04         O  
ATOM   3594  N   LEU   225     -22.196   6.719   3.333  1.00   42.56         N  
ATOM   3595  H   LEU   225     -21.718   7.612   3.394  1.00   40.53         H  
ATOM   3596  CA  LEU   225     -21.679   5.612   4.136  1.00   49.03         C  
ATOM   3597  HA  LEU   225     -21.377   4.821   3.451  1.00   53.60         H  
ATOM   3598  CB  LEU   225     -20.416   6.103   4.874  1.00   49.65         C  
ATOM   3599  HB2 LEU   225     -19.702   6.455   4.127  1.00   71.92         H  
ATOM   3600  HB3 LEU   225     -20.683   6.953   5.498  1.00   71.84         H  
ATOM   3601  CG  LEU   225     -19.709   5.068   5.767  1.00   74.67         C  
ATOM   3602  HG  LEU   225     -20.374   4.771   6.576  1.00  147.08         H  
ATOM   3603  CD1 LEU   225     -19.292   3.825   4.986  1.00   74.20         C  
ATOM   3604 HD11 LEU   225     -18.693   3.173   5.619  1.00  113.16         H  
ATOM   3605 HD12 LEU   225     -20.176   3.275   4.668  1.00  113.56         H  
ATOM   3606 HD13 LEU   225     -18.700   4.109   4.116  1.00  115.83         H  
ATOM   3607  CD2 LEU   225     -18.452   5.694   6.375  1.00  153.49         C  
ATOM   3608 HD21 LEU   225     -18.721   6.584   6.941  1.00  215.19         H  
ATOM   3609 HD22 LEU   225     -17.969   4.984   7.045  1.00  207.79         H  
ATOM   3610 HD23 LEU   225     -17.751   5.968   5.586  1.00  218.06         H  
ATOM   3611  C   LEU   225     -22.765   5.038   5.069  1.00   55.59         C  
ATOM   3612  O   LEU   225     -23.019   3.832   5.041  1.00   61.37         O  
ATOM   3613  N   GLU   226     -23.465   5.899   5.816  1.00   59.34         N  
ATOM   3614  H   GLU   226     -23.205   6.878   5.771  1.00   58.08         H  
ATOM   3615  CA  GLU   226     -24.576   5.529   6.710  1.00   70.65         C  
ATOM   3616  HA  GLU   226     -24.243   4.711   7.351  1.00   76.97         H  
ATOM   3617  CB  GLU   226     -24.890   6.737   7.614  1.00   81.45         C  
ATOM   3618  HB2 GLU   226     -23.972   7.028   8.123  1.00   87.86         H  
ATOM   3619  HB3 GLU   226     -25.219   7.574   6.997  1.00   95.39         H  
ATOM   3620  CG  GLU   226     -25.970   6.449   8.670  1.00  107.33         C  
ATOM   3621  HG2 GLU   226     -26.894   6.163   8.163  1.00  138.31         H  
ATOM   3622  HG3 GLU   226     -25.646   5.605   9.282  1.00  179.91         H  
ATOM   3623  CD  GLU   226     -26.256   7.659   9.585  1.00  116.42         C  
ATOM   3624  OE1 GLU   226     -27.444   7.893   9.917  1.00  165.63         O  
ATOM   3625  OE2 GLU   226     -25.310   8.369  10.004  1.00  176.15         O  
ATOM   3626  C   GLU   226     -25.841   5.037   5.968  1.00   70.99         C  
ATOM   3627  O   GLU   226     -26.497   4.096   6.423  1.00   81.36         O  
ATOM   3628  N   LYS   227     -26.169   5.627   4.808  1.00   63.84         N  
ATOM   3629  H   LYS   227     -25.602   6.423   4.527  1.00   60.61         H  
ATOM   3630  CA  LYS   227     -27.318   5.272   3.944  1.00   64.40         C  
ATOM   3631  HA  LYS   227     -28.239   5.327   4.528  1.00   77.41         H  
ATOM   3632  CB  LYS   227     -27.404   6.278   2.775  1.00   68.41         C  
ATOM   3633  HB2 LYS   227     -26.406   6.425   2.364  1.00   77.05         H  
ATOM   3634  HB3 LYS   227     -28.023   5.855   1.981  1.00  119.12         H  
ATOM   3635  CG  LYS   227     -28.020   7.637   3.147  1.00   98.04         C  
ATOM   3636  HG2 LYS   227     -29.092   7.509   3.302  1.00  169.92         H  
ATOM   3637  HG3 LYS   227     -27.586   8.009   4.074  1.00  128.27         H  
ATOM   3638  CD  LYS   227     -27.781   8.661   2.023  1.00  108.47         C  
ATOM   3639  HD2 LYS   227     -26.709   8.830   1.916  1.00  127.81         H  
ATOM   3640  HD3 LYS   227     -28.174   8.267   1.084  1.00  150.32         H  
ATOM   3641  CE  LYS   227     -28.466   9.994   2.340  1.00  164.49         C  
ATOM   3642  HE2 LYS   227     -29.547   9.829   2.382  1.00  228.70         H  
ATOM   3643  HE3 LYS   227     -28.143  10.325   3.330  1.00  219.38         H  
ATOM   3644  NZ  LYS   227     -28.150  11.039   1.330  1.00  209.48         N  
ATOM   3645  HZ1 LYS   227     -28.412  10.749   0.399  1.00  255.30         H  
ATOM   3646  HZ2 LYS   227     -28.642  11.898   1.533  1.00  254.12         H  
ATOM   3647  HZ3 LYS   227     -27.158  11.283   1.306  1.00  248.23         H  
ATOM   3648  C   LYS   227     -27.251   3.847   3.372  1.00   54.20         C  
ATOM   3649  O   LYS   227     -28.266   3.334   2.899  1.00   61.18         O  
ATOM   3650  N   GLY   228     -26.072   3.220   3.374  1.00   46.32         N  
ATOM   3651  H   GLY   228     -25.293   3.704   3.799  1.00   50.11         H  
ATOM   3652  CA  GLY   228     -25.820   1.931   2.714  1.00   40.88         C  
ATOM   3653  HA2 GLY   228     -24.965   1.453   3.188  1.00   45.53         H  
ATOM   3654  HA3 GLY   228     -26.684   1.279   2.849  1.00   46.51         H  
ATOM   3655  C   GLY   228     -25.537   2.044   1.207  1.00   32.14         C  
ATOM   3656  O   GLY   228     -25.398   1.025   0.531  1.00   31.17         O  
ATOM   3657  N   GLU   229     -25.434   3.264   0.669  1.00   32.49         N  
ATOM   3658  H   GLU   229     -25.476   4.059   1.292  1.00   39.78         H  
ATOM   3659  CA  GLU   229     -25.068   3.528  -0.729  1.00   28.38         C  
ATOM   3660  HA  GLU   229     -25.553   2.788  -1.366  1.00   30.25         H  
ATOM   3661  CB  GLU   229     -25.561   4.926  -1.143  1.00   36.10         C  
ATOM   3662  HB2 GLU   229     -25.189   5.658  -0.427  1.00   52.56         H  
ATOM   3663  HB3 GLU   229     -25.151   5.175  -2.122  1.00   67.90         H  
ATOM   3664  CG  GLU   229     -27.093   5.058  -1.196  1.00   76.94         C  
ATOM   3665  HG2 GLU   229     -27.492   4.900  -0.192  1.00  133.68         H  
ATOM   3666  HG3 GLU   229     -27.336   6.083  -1.484  1.00  123.56         H  
ATOM   3667  CD  GLU   229     -27.779   4.087  -2.183  1.00  100.11         C  
ATOM   3668  OE1 GLU   229     -28.953   3.716  -1.942  1.00  151.81         O  
ATOM   3669  OE2 GLU   229     -27.170   3.706  -3.212  1.00  150.74         O  
ATOM   3670  C   GLU   229     -23.551   3.387  -0.940  1.00   22.53         C  
ATOM   3671  O   GLU   229     -22.754   3.840  -0.113  1.00   33.49         O  
ATOM   3672  N   ARG   230     -23.138   2.721  -2.025  1.00   17.23         N  
ATOM   3673  H   ARG   230     -23.845   2.425  -2.685  1.00   22.51         H  
ATOM   3674  CA  ARG   230     -21.738   2.351  -2.326  1.00   14.71         C  
ATOM   3675  HA  ARG   230     -21.077   2.701  -1.533  1.00   15.30         H  
ATOM   3676  CB  ARG   230     -21.620   0.813  -2.429  1.00   17.15         C  
ATOM   3677  HB2 ARG   230     -22.191   0.488  -3.301  1.00   20.81         H  
ATOM   3678  HB3 ARG   230     -20.578   0.557  -2.620  1.00   18.85         H  
ATOM   3679  CG  ARG   230     -22.096  -0.025  -1.224  1.00   20.81         C  
ATOM   3680  HG2 ARG   230     -23.154   0.158  -1.037  1.00   23.55         H  
ATOM   3681  HG3 ARG   230     -22.000  -1.074  -1.507  1.00   26.59         H  
ATOM   3682  CD  ARG   230     -21.302   0.171   0.077  1.00   23.90         C  
ATOM   3683  HD2 ARG   230     -21.458  -0.711   0.700  1.00   31.33         H  
ATOM   3684  HD3 ARG   230     -20.237   0.234  -0.155  1.00   28.26         H  
ATOM   3685  NE  ARG   230     -21.724   1.383   0.803  1.00   25.05         N  
ATOM   3686  HE  ARG   230     -21.775   2.240   0.268  1.00   37.03         H  
ATOM   3687  CZ  ARG   230     -22.137   1.505   2.049  1.00   24.18         C  
ATOM   3688  NH1 ARG   230     -22.177   0.514   2.890  1.00   25.85         N  
ATOM   3689 HH11 ARG   230     -21.839  -0.391   2.605  1.00   30.56         H  
ATOM   3690 HH12 ARG   230     -22.525   0.657   3.820  1.00   32.81         H  
ATOM   3691  NH2 ARG   230     -22.535   2.669   2.465  1.00   34.86         N  
ATOM   3692 HH21 ARG   230     -22.607   3.426   1.789  1.00   49.03         H  
ATOM   3693 HH22 ARG   230     -22.777   2.835   3.434  1.00   38.36         H  
ATOM   3694  C   ARG   230     -21.228   3.019  -3.613  1.00   14.32         C  
ATOM   3695  O   ARG   230     -21.999   3.624  -4.362  1.00   18.43         O  
ATOM   3696  N   LEU   231     -19.930   2.871  -3.891  1.00   12.56         N  
ATOM   3697  H   LEU   231     -19.364   2.369  -3.225  1.00   12.89         H  
ATOM   3698  CA  LEU   231     -19.320   3.226  -5.180  1.00   12.43         C  
ATOM   3699  HA  LEU   231     -19.501   4.286  -5.356  1.00   14.45         H  
ATOM   3700  CB  LEU   231     -17.801   2.975  -5.120  1.00   12.10         C  
ATOM   3701  HB2 LEU   231     -17.643   1.929  -4.860  1.00   13.14         H  
ATOM   3702  HB3 LEU   231     -17.379   3.133  -6.110  1.00   13.99         H  
ATOM   3703  CG  LEU   231     -17.038   3.861  -4.120  1.00   12.71         C  
ATOM   3704  HG  LEU   231     -17.556   3.860  -3.164  1.00   13.91         H  
ATOM   3705  CD1 LEU   231     -15.627   3.331  -3.878  1.00   15.08         C  
ATOM   3706 HD11 LEU   231     -15.678   2.305  -3.520  1.00   44.64         H  
ATOM   3707 HD12 LEU   231     -15.051   3.362  -4.801  1.00   43.64         H  
ATOM   3708 HD13 LEU   231     -15.136   3.940  -3.121  1.00   43.35         H  
ATOM   3709  CD2 LEU   231     -16.919   5.296  -4.632  1.00   16.50         C  
ATOM   3710 HD21 LEU   231     -16.374   5.884  -3.897  1.00   46.37         H  
ATOM   3711 HD22 LEU   231     -16.389   5.307  -5.585  1.00   44.60         H  
ATOM   3712 HD23 LEU   231     -17.908   5.731  -4.757  1.00   46.01         H  
ATOM   3713  C   LEU   231     -19.955   2.419  -6.339  1.00   12.94         C  
ATOM   3714  O   LEU   231     -20.321   1.258  -6.133  1.00   14.38         O  
ATOM   3715  N   PRO   232     -20.096   2.993  -7.551  1.00   14.61         N  
ATOM   3716  CD  PRO   232     -19.675   4.338  -7.921  1.00   18.49         C  
ATOM   3717  HD2 PRO   232     -18.643   4.529  -7.628  1.00   20.94         H  
ATOM   3718  HD3 PRO   232     -20.341   5.066  -7.455  1.00   22.27         H  
ATOM   3719  CG  PRO   232     -19.813   4.416  -9.441  1.00   26.36         C  
ATOM   3720  HG2 PRO   232     -18.895   4.063  -9.913  1.00   40.09         H  
ATOM   3721  HG3 PRO   232     -20.053   5.426  -9.774  1.00   41.41         H  
ATOM   3722  CB  PRO   232     -20.952   3.437  -9.727  1.00   21.70         C  
ATOM   3723  HB2 PRO   232     -20.924   3.072 -10.755  1.00   28.78         H  
ATOM   3724  HB3 PRO   232     -21.908   3.922  -9.524  1.00   30.35         H  
ATOM   3725  CA  PRO   232     -20.716   2.323  -8.701  1.00   15.96         C  
ATOM   3726  HA  PRO   232     -21.676   1.895  -8.409  1.00   18.30         H  
ATOM   3727  C   PRO   232     -19.834   1.205  -9.283  1.00   13.86         C  
ATOM   3728  O   PRO   232     -18.614   1.215  -9.122  1.00   14.87         O  
ATOM   3729  N   GLN   233     -20.431   0.259 -10.013  1.00   14.11         N  
ATOM   3730  H   GLN   233     -21.434   0.300 -10.123  1.00   16.92         H  
ATOM   3731  CA  GLN   233     -19.705  -0.820 -10.699  1.00   13.23         C  
ATOM   3732  HA  GLN   233     -19.156  -1.384  -9.952  1.00   13.28         H  
ATOM   3733  CB  GLN   233     -20.735  -1.779 -11.323  1.00   15.40         C  
ATOM   3734  HB2 GLN   233     -21.348  -2.174 -10.513  1.00   18.32         H  
ATOM   3735  HB3 GLN   233     -21.386  -1.222 -11.999  1.00   18.29         H  
ATOM   3736  CG  GLN   233     -20.115  -2.956 -12.101  1.00   17.03         C  
ATOM   3737  HG2 GLN   233     -19.647  -2.577 -13.009  1.00   20.93         H  
ATOM   3738  HG3 GLN   233     -19.343  -3.427 -11.495  1.00   22.02         H  
ATOM   3739  CD  GLN   233     -21.142  -4.026 -12.490  1.00   21.57         C  
ATOM   3740  OE1 GLN   233     -22.230  -4.143 -11.942  1.00   32.30         O  
ATOM   3741  NE2 GLN   233     -20.849  -4.859 -13.464  1.00   27.60         N  
ATOM   3742 HE21 GLN   233     -19.956  -4.804 -13.948  1.00   32.76         H  
ATOM   3743 HE22 GLN   233     -21.550  -5.527 -13.735  1.00   35.16         H  
ATOM   3744  C   GLN   233     -18.713  -0.261 -11.749  1.00   13.47         C  
ATOM   3745  O   GLN   233     -19.151   0.469 -12.646  1.00   16.68         O  
ATOM   3746  N   PRO   234     -17.401  -0.589 -11.688  1.00   12.75         N  
ATOM   3747  CD  PRO   234     -16.707  -1.265 -10.600  1.00   12.59         C  
ATOM   3748  HD2 PRO   234     -16.778  -2.345 -10.735  1.00   14.79         H  
ATOM   3749  HD3 PRO   234     -17.099  -0.979  -9.624  1.00   13.70         H  
ATOM   3750  CG  PRO   234     -15.250  -0.818 -10.712  1.00   14.65         C  
ATOM   3751  HG2 PRO   234     -14.564  -1.554 -10.295  1.00   19.80         H  
ATOM   3752  HG3 PRO   234     -15.123   0.145 -10.220  1.00   18.35         H  
ATOM   3753  CB  PRO   234     -15.058  -0.645 -12.216  1.00   15.12         C  
ATOM   3754  HB2 PRO   234     -14.833  -1.609 -12.670  1.00   18.15         H  
ATOM   3755  HB3 PRO   234     -14.263   0.066 -12.440  1.00   19.06         H  
ATOM   3756  CA  PRO   234     -16.427  -0.144 -12.691  1.00   14.35         C  
ATOM   3757  HA  PRO   234     -16.425   0.947 -12.688  1.00   16.53         H  
ATOM   3758  C   PRO   234     -16.756  -0.664 -14.103  1.00   16.69         C  
ATOM   3759  O   PRO   234     -17.282  -1.775 -14.234  1.00   18.63         O  
ATOM   3760  N   PRO   235     -16.421   0.080 -15.175  1.00   20.75         N  
ATOM   3761  CD  PRO   235     -15.659   1.321 -15.161  1.00   27.09         C  
ATOM   3762  HD2 PRO   235     -14.774   1.246 -14.528  1.00   28.80         H  
ATOM   3763  HD3 PRO   235     -16.300   2.137 -14.821  1.00   31.83         H  
ATOM   3764  CG  PRO   235     -15.246   1.561 -16.611  1.00   43.38         C  
ATOM   3765  HG2 PRO   235     -14.325   1.017 -16.827  1.00   67.85         H  
ATOM   3766  HG3 PRO   235     -15.126   2.623 -16.827  1.00   66.13         H  
ATOM   3767  CB  PRO   235     -16.406   0.947 -17.394  1.00   36.70         C  
ATOM   3768  HB2 PRO   235     -16.103   0.658 -18.402  1.00   47.36         H  
ATOM   3769  HB3 PRO   235     -17.227   1.664 -17.442  1.00   52.98         H  
ATOM   3770  CA  PRO   235     -16.833  -0.255 -16.543  1.00   26.50         C  
ATOM   3771  HA  PRO   235     -17.919  -0.345 -16.581  1.00   33.52         H  
ATOM   3772  C   PRO   235     -16.231  -1.570 -17.072  1.00   23.67         C  
ATOM   3773  O   PRO   235     -16.824  -2.209 -17.943  1.00   31.37         O  
ATOM   3774  N   ILE   236     -15.076  -1.993 -16.542  1.00   19.67         N  
ATOM   3775  H   ILE   236     -14.627  -1.402 -15.857  1.00   20.44         H  
ATOM   3776  CA  ILE   236     -14.412  -3.257 -16.903  1.00   21.56         C  
ATOM   3777  HA  ILE   236     -14.603  -3.446 -17.960  1.00   26.72         H  
ATOM   3778  CB  ILE   236     -12.880  -3.133 -16.743  1.00   31.29         C  
ATOM   3779  HB  ILE   236     -12.453  -4.036 -17.178  1.00   82.27         H  
ATOM   3780  CG2 ILE   236     -12.339  -1.936 -17.548  1.00   74.02         C  
ATOM   3781 HG21 ILE   236     -12.593  -0.995 -17.060  1.00  126.87         H  
ATOM   3782 HG22 ILE   236     -11.255  -2.002 -17.630  1.00  125.17         H  
ATOM   3783 HG23 ILE   236     -12.760  -1.941 -18.554  1.00  127.79         H  
ATOM   3784  CG1 ILE   236     -12.422  -3.075 -15.269  1.00   73.55         C  
ATOM   3785 HG12 ILE   236     -12.717  -2.123 -14.831  1.00  107.43         H  
ATOM   3786 HG13 ILE   236     -12.904  -3.865 -14.698  1.00  141.22         H  
ATOM   3787  CD1 ILE   236     -10.912  -3.273 -15.108  1.00  145.80         C  
ATOM   3788 HD11 ILE   236     -10.671  -3.297 -14.048  1.00  205.49         H  
ATOM   3789 HD12 ILE   236     -10.612  -4.220 -15.556  1.00  202.50         H  
ATOM   3790 HD13 ILE   236     -10.362  -2.456 -15.572  1.00  204.21         H  
ATOM   3791  C   ILE   236     -14.944  -4.481 -16.136  1.00   19.89         C  
ATOM   3792  O   ILE   236     -14.659  -5.613 -16.528  1.00   23.21         O  
ATOM   3793  N   CYS   237     -15.671  -4.282 -15.034  1.00   19.92         N  
ATOM   3794  H   CYS   237     -15.942  -3.337 -14.798  1.00   21.77         H  
ATOM   3795  CA  CYS   237     -16.083  -5.347 -14.117  1.00   21.74         C  
ATOM   3796  HA  CYS   237     -15.328  -6.132 -14.115  1.00   24.77         H  
ATOM   3797  CB  CYS   237     -16.180  -4.774 -12.697  1.00   34.47         C  
ATOM   3798  HB2 CYS   237     -16.817  -3.888 -12.701  1.00   92.60         H  
ATOM   3799  HB3 CYS   237     -16.632  -5.514 -12.034  1.00   86.78         H  
ATOM   3800  SG  CYS   237     -14.524  -4.342 -12.090  1.00   28.91         S  
ATOM   3801  HG  CYS   237     -14.026  -5.587 -12.054  1.00   90.78         H  
ATOM   3802  C   CYS   237     -17.414  -5.995 -14.513  1.00   19.88         C  
ATOM   3803  O   CYS   237     -18.380  -5.301 -14.844  1.00   23.56         O  
ATOM   3804  N   THR   238     -17.501  -7.321 -14.383  1.00   19.05         N  
ATOM   3805  H   THR   238     -16.673  -7.840 -14.105  1.00   20.73         H  
ATOM   3806  CA  THR   238     -18.787  -8.034 -14.297  1.00   18.13         C  
ATOM   3807  HA  THR   238     -19.496  -7.566 -14.981  1.00   19.82         H  
ATOM   3808  CB  THR   238     -18.667  -9.510 -14.722  1.00   20.77         C  
ATOM   3809  HB  THR   238     -19.673  -9.917 -14.827  1.00   22.64         H  
ATOM   3810  CG2 THR   238     -17.950  -9.683 -16.063  1.00   25.20         C  
ATOM   3811 HG21 THR   238     -18.424  -9.047 -16.810  1.00   54.27         H  
ATOM   3812 HG22 THR   238     -16.898  -9.415 -15.977  1.00   55.65         H  
ATOM   3813 HG23 THR   238     -18.031 -10.718 -16.391  1.00   53.07         H  
ATOM   3814  OG1 THR   238     -17.998 -10.260 -13.738  1.00   23.18         O  
ATOM   3815  HG1 THR   238     -17.835 -11.143 -14.118  1.00   43.71         H  
ATOM   3816  C   THR   238     -19.375  -7.926 -12.881  1.00   16.33         C  
ATOM   3817  O   THR   238     -18.734  -7.425 -11.949  1.00   15.58         O  
ATOM   3818  N   ILE   239     -20.616  -8.392 -12.707  1.00   18.12         N  
ATOM   3819  H   ILE   239     -21.102  -8.782 -13.502  1.00   21.85         H  
ATOM   3820  CA  ILE   239     -21.327  -8.346 -11.421  1.00   18.26         C  
ATOM   3821  HA  ILE   239     -21.343  -7.302 -11.108  1.00   18.50         H  
ATOM   3822  CB  ILE   239     -22.794  -8.799 -11.626  1.00   24.40         C  
ATOM   3823  HB  ILE   239     -23.217  -8.187 -12.425  1.00   52.51         H  
ATOM   3824  CG2 ILE   239     -22.905 -10.270 -12.070  1.00   53.63         C  
ATOM   3825 HG21 ILE   239     -22.563 -10.935 -11.276  1.00  100.28         H  
ATOM   3826 HG22 ILE   239     -23.945 -10.508 -12.297  1.00   98.37         H  
ATOM   3827 HG23 ILE   239     -22.314 -10.451 -12.968  1.00   94.93         H  
ATOM   3828  CG1 ILE   239     -23.691  -8.611 -10.383  1.00   53.20         C  
ATOM   3829 HG12 ILE   239     -24.695  -8.963 -10.623  1.00   87.69         H  
ATOM   3830 HG13 ILE   239     -23.318  -9.211  -9.552  1.00  120.14         H  
ATOM   3831  CD1 ILE   239     -23.810  -7.150  -9.935  1.00   90.56         C  
ATOM   3832 HD11 ILE   239     -24.582  -7.071  -9.171  1.00  140.29         H  
ATOM   3833 HD12 ILE   239     -22.865  -6.807  -9.516  1.00  136.47         H  
ATOM   3834 HD13 ILE   239     -24.087  -6.521 -10.781  1.00  137.85         H  
ATOM   3835  C   ILE   239     -20.609  -9.128 -10.303  1.00   17.34         C  
ATOM   3836  O   ILE   239     -20.672  -8.715  -9.147  1.00   18.37         O  
ATOM   3837  N   ASP   240     -19.881 -10.207 -10.618  1.00   18.40         N  
ATOM   3838  H   ASP   240     -19.825 -10.479 -11.589  1.00   20.69         H  
ATOM   3839  CA  ASP   240     -19.242 -11.066  -9.608  1.00   20.20         C  
ATOM   3840  HA  ASP   240     -19.997 -11.344  -8.870  1.00   23.09         H  
ATOM   3841  CB  ASP   240     -18.706 -12.367 -10.233  1.00   25.57         C  
ATOM   3842  HB2 ASP   240     -18.101 -12.121 -11.108  1.00   29.20         H  
ATOM   3843  HB3 ASP   240     -18.051 -12.841  -9.501  1.00   31.14         H  
ATOM   3844  CG  ASP   240     -19.773 -13.405 -10.629  1.00   35.57         C  
ATOM   3845  OD1 ASP   240     -19.375 -14.510 -11.071  1.00   75.27         O  
ATOM   3846  OD2 ASP   240     -20.992 -13.169 -10.460  1.00   73.89         O  
ATOM   3847  C   ASP   240     -18.124 -10.352  -8.827  1.00   18.08         C  
ATOM   3848  O   ASP   240     -18.155 -10.338  -7.595  1.00   25.25         O  
ATOM   3849  N   VAL   241     -17.154  -9.724  -9.507  1.00   13.85         N  
ATOM   3850  H   VAL   241     -17.189  -9.729 -10.518  1.00   15.20         H  
ATOM   3851  CA  VAL   241     -16.064  -8.999  -8.820  1.00   11.94         C  
ATOM   3852  HA  VAL   241     -15.665  -9.660  -8.050  1.00   12.90         H  
ATOM   3853  CB  VAL   241     -14.895  -8.677  -9.772  1.00   14.88         C  
ATOM   3854  HB  VAL   241     -14.574  -9.613 -10.222  1.00   59.32         H  
ATOM   3855  CG1 VAL   241     -15.268  -7.707 -10.893  1.00   37.47         C  
ATOM   3856 HG11 VAL   241     -15.516  -6.730 -10.481  1.00   87.95         H  
ATOM   3857 HG12 VAL   241     -14.421  -7.598 -11.570  1.00   77.58         H  
ATOM   3858 HG13 VAL   241     -16.115  -8.091 -11.460  1.00   78.45         H  
ATOM   3859  CG2 VAL   241     -13.696  -8.078  -9.027  1.00   44.28         C  
ATOM   3860 HG21 VAL   241     -12.842  -8.013  -9.701  1.00   88.82         H  
ATOM   3861 HG22 VAL   241     -13.930  -7.084  -8.652  1.00   90.68         H  
ATOM   3862 HG23 VAL   241     -13.429  -8.715  -8.185  1.00   93.21         H  
ATOM   3863  C   VAL   241     -16.579  -7.752  -8.098  1.00   10.69         C  
ATOM   3864  O   VAL   241     -16.142  -7.464  -6.984  1.00   11.15         O  
ATOM   3865  N   TYR   242     -17.562  -7.049  -8.671  1.00   11.03         N  
ATOM   3866  H   TYR   242     -17.901  -7.336  -9.580  1.00   12.78         H  
ATOM   3867  CA  TYR   242     -18.197  -5.908  -8.010  1.00   10.64         C  
ATOM   3868  HA  TYR   242     -17.417  -5.211  -7.702  1.00   11.23         H  
ATOM   3869  CB  TYR   242     -19.111  -5.185  -9.002  1.00   12.47         C  
ATOM   3870  HB2 TYR   242     -18.500  -4.807  -9.822  1.00   15.05         H  
ATOM   3871  HB3 TYR   242     -19.823  -5.901  -9.418  1.00   14.98         H  
ATOM   3872  CG  TYR   242     -19.868  -4.027  -8.382  1.00   11.53         C  
ATOM   3873  CD1 TYR   242     -19.161  -2.934  -7.839  1.00   11.24         C  
ATOM   3874  HD1 TYR   242     -18.080  -2.910  -7.881  1.00   13.25         H  
ATOM   3875  CE1 TYR   242     -19.859  -1.870  -7.238  1.00   11.60         C  
ATOM   3876  HE1 TYR   242     -19.316  -1.031  -6.829  1.00   13.50         H  
ATOM   3877  CZ  TYR   242     -21.270  -1.899  -7.171  1.00   12.80         C  
ATOM   3878  OH  TYR   242     -21.958  -0.874  -6.603  1.00   15.56         O  
ATOM   3879  HH  TYR   242     -21.366  -0.136  -6.365  1.00   15.01         H  
ATOM   3880  CE2 TYR   242     -21.975  -2.998  -7.706  1.00   14.87         C  
ATOM   3881  HE2 TYR   242     -23.054  -3.015  -7.652  1.00   19.85         H  
ATOM   3882  CD2 TYR   242     -21.274  -4.059  -8.310  1.00   14.05         C  
ATOM   3883  HD2 TYR   242     -21.821  -4.897  -8.720  1.00   18.25         H  
ATOM   3884  C   TYR   242     -18.953  -6.324  -6.737  1.00   10.12         C  
ATOM   3885  O   TYR   242     -18.847  -5.652  -5.711  1.00   10.52         O  
ATOM   3886  N   MET   243     -19.629  -7.477  -6.743  1.00   10.86         N  
ATOM   3887  H   MET   243     -19.724  -7.990  -7.614  1.00   12.38         H  
ATOM   3888  CA  MET   243     -20.232  -8.043  -5.532  1.00   11.47         C  
ATOM   3889  HA  MET   243     -20.864  -7.277  -5.086  1.00   13.16         H  
ATOM   3890  CB  MET   243     -21.126  -9.245  -5.877  1.00   15.79         C  
ATOM   3891  HB2 MET   243     -20.631  -9.879  -6.612  1.00   35.94         H  
ATOM   3892  HB3 MET   243     -21.305  -9.839  -4.980  1.00   44.55         H  
ATOM   3893  CG  MET   243     -22.481  -8.778  -6.423  1.00   58.75         C  
ATOM   3894  HG2 MET   243     -22.315  -8.051  -7.217  1.00  116.93         H  
ATOM   3895  HG3 MET   243     -22.995  -9.638  -6.854  1.00  106.36         H  
ATOM   3896  SD  MET   243     -23.563  -8.040  -5.163  1.00  146.64         S  
ATOM   3897  CE  MET   243     -24.881  -7.393  -6.224  1.00  226.28         C  
ATOM   3898  HE1 MET   243     -25.299  -8.198  -6.829  1.00  288.72         H  
ATOM   3899  HE2 MET   243     -25.669  -6.962  -5.606  1.00  289.78         H  
ATOM   3900  HE3 MET   243     -24.477  -6.619  -6.877  1.00  286.98         H  
ATOM   3901  C   MET   243     -19.192  -8.404  -4.461  1.00   10.15         C  
ATOM   3902  O   MET   243     -19.496  -8.256  -3.281  1.00   11.23         O  
ATOM   3903  N   ILE   244     -17.958  -8.785  -4.819  1.00    9.93         N  
ATOM   3904  H   ILE   244     -17.762  -8.926  -5.803  1.00   11.47         H  
ATOM   3905  CA  ILE   244     -16.861  -8.945  -3.843  1.00    9.67         C  
ATOM   3906  HA  ILE   244     -17.258  -9.484  -2.984  1.00   10.30         H  
ATOM   3907  CB  ILE   244     -15.708  -9.801  -4.422  1.00   12.35         C  
ATOM   3908  HB  ILE   244     -15.370  -9.341  -5.351  1.00   15.14         H  
ATOM   3909  CG2 ILE   244     -14.491  -9.851  -3.479  1.00   14.30         C  
ATOM   3910 HG21 ILE   244     -13.741 -10.538  -3.872  1.00   42.30         H  
ATOM   3911 HG22 ILE   244     -14.033  -8.865  -3.403  1.00   40.91         H  
ATOM   3912 HG23 ILE   244     -14.789 -10.176  -2.481  1.00   45.20         H  
ATOM   3913  CG1 ILE   244     -16.160 -11.243  -4.757  1.00   17.80         C  
ATOM   3914 HG12 ILE   244     -16.905 -11.207  -5.548  1.00   33.28         H  
ATOM   3915 HG13 ILE   244     -15.305 -11.790  -5.155  1.00   27.83         H  
ATOM   3916  CD1 ILE   244     -16.748 -12.059  -3.594  1.00   32.21         C  
ATOM   3917 HD11 ILE   244     -16.949 -13.074  -3.937  1.00   67.74         H  
ATOM   3918 HD12 ILE   244     -16.049 -12.105  -2.761  1.00   69.10         H  
ATOM   3919 HD13 ILE   244     -17.688 -11.621  -3.258  1.00   67.47         H  
ATOM   3920  C   ILE   244     -16.385  -7.594  -3.277  1.00    8.96         C  
ATOM   3921  O   ILE   244     -16.123  -7.511  -2.077  1.00   10.11         O  
ATOM   3922  N   MET   245     -16.359  -6.510  -4.066  1.00    8.71         N  
ATOM   3923  H   MET   245     -16.566  -6.623  -5.052  1.00    9.91         H  
ATOM   3924  CA  MET   245     -16.127  -5.155  -3.527  1.00    8.54         C  
ATOM   3925  HA  MET   245     -15.180  -5.157  -2.986  1.00    9.93         H  
ATOM   3926  CB  MET   245     -16.031  -4.092  -4.637  1.00    9.84         C  
ATOM   3927  HB2 MET   245     -16.999  -3.981  -5.124  1.00   16.40         H  
ATOM   3928  HB3 MET   245     -15.781  -3.139  -4.172  1.00   16.21         H  
ATOM   3929  CG  MET   245     -14.977  -4.386  -5.707  1.00   13.00         C  
ATOM   3930  HG2 MET   245     -13.992  -4.441  -5.242  1.00   22.45         H  
ATOM   3931  HG3 MET   245     -15.196  -5.353  -6.154  1.00   24.62         H  
ATOM   3932  SD  MET   245     -14.938  -3.148  -7.034  1.00   16.81         S  
ATOM   3933  CE  MET   245     -14.402  -4.193  -8.412  1.00   21.15         C  
ATOM   3934  HE1 MET   245     -13.480  -4.710  -8.151  1.00   56.13         H  
ATOM   3935  HE2 MET   245     -15.175  -4.928  -8.638  1.00   56.19         H  
ATOM   3936  HE3 MET   245     -14.229  -3.576  -9.292  1.00   55.14         H  
ATOM   3937  C   MET   245     -17.229  -4.763  -2.525  1.00    7.94         C  
ATOM   3938  O   MET   245     -16.932  -4.338  -1.409  1.00    8.86         O  
ATOM   3939  N   VAL   246     -18.501  -5.002  -2.870  1.00    8.07         N  
ATOM   3940  H   VAL   246     -18.679  -5.323  -3.817  1.00    8.98         H  
ATOM   3941  CA  VAL   246     -19.655  -4.793  -1.973  1.00    8.71         C  
ATOM   3942  HA  VAL   246     -19.623  -3.769  -1.611  1.00    9.98         H  
ATOM   3943  CB  VAL   246     -20.979  -4.970  -2.749  1.00   10.33         C  
ATOM   3944  HB  VAL   246     -20.966  -5.933  -3.257  1.00   11.60         H  
ATOM   3945  CG1 VAL   246     -22.222  -4.925  -1.850  1.00   15.30         C  
ATOM   3946 HG11 VAL   246     -22.227  -5.777  -1.170  1.00   44.08         H  
ATOM   3947 HG12 VAL   246     -22.236  -4.000  -1.273  1.00   44.05         H  
ATOM   3948 HG13 VAL   246     -23.123  -4.981  -2.462  1.00   46.08         H  
ATOM   3949  CG2 VAL   246     -21.144  -3.862  -3.801  1.00   12.89         C  
ATOM   3950 HG21 VAL   246     -20.300  -3.855  -4.489  1.00   41.12         H  
ATOM   3951 HG22 VAL   246     -22.050  -4.036  -4.382  1.00   41.66         H  
ATOM   3952 HG23 VAL   246     -21.212  -2.888  -3.317  1.00   41.82         H  
ATOM   3953  C   VAL   246     -19.589  -5.687  -0.724  1.00    9.33         C  
ATOM   3954  O   VAL   246     -19.949  -5.237   0.364  1.00   11.04         O  
ATOM   3955  N   LYS   247     -19.061  -6.914  -0.834  1.00    9.84         N  
ATOM   3956  H   LYS   247     -18.861  -7.254  -1.769  1.00   10.59         H  
ATOM   3957  CA  LYS   247     -18.804  -7.820   0.299  1.00   11.45         C  
ATOM   3958  HA  LYS   247     -19.714  -7.873   0.899  1.00   13.57         H  
ATOM   3959  CB  LYS   247     -18.491  -9.230  -0.239  1.00   14.08         C  
ATOM   3960  HB2 LYS   247     -19.136  -9.446  -1.090  1.00   22.96         H  
ATOM   3961  HB3 LYS   247     -17.452  -9.276  -0.567  1.00   34.47         H  
ATOM   3962  CG  LYS   247     -18.752 -10.320   0.808  1.00   36.48         C  
ATOM   3963  HG2 LYS   247     -18.193 -10.091   1.709  1.00   74.67         H  
ATOM   3964  HG3 LYS   247     -19.816 -10.331   1.049  1.00   62.27         H  
ATOM   3965  CD  LYS   247     -18.341 -11.706   0.291  1.00   46.97         C  
ATOM   3966  HD2 LYS   247     -18.915 -11.937  -0.609  1.00   57.62         H  
ATOM   3967  HD3 LYS   247     -17.278 -11.701   0.042  1.00   72.84         H  
ATOM   3968  CE  LYS   247     -18.616 -12.769   1.363  1.00   99.33         C  
ATOM   3969  HE2 LYS   247     -18.036 -12.525   2.259  1.00  161.08         H  
ATOM   3970  HE3 LYS   247     -19.676 -12.729   1.632  1.00  138.70         H  
ATOM   3971  NZ  LYS   247     -18.268 -14.134   0.887  1.00  126.26         N  
ATOM   3972  HZ1 LYS   247     -18.451 -14.825   1.604  1.00  164.39         H  
ATOM   3973  HZ2 LYS   247     -18.815 -14.391   0.075  1.00  160.87         H  
ATOM   3974  HZ3 LYS   247     -17.290 -14.205   0.639  1.00  161.56         H  
ATOM   3975  C   LYS   247     -17.694  -7.296   1.224  1.00   11.00         C  
ATOM   3976  O   LYS   247     -17.810  -7.414   2.440  1.00   13.51         O  
ATOM   3977  N   CYS   248     -16.659  -6.647   0.686  1.00    9.64         N  
ATOM   3978  H   CYS   248     -16.583  -6.622  -0.324  1.00    9.91         H  
ATOM   3979  CA  CYS   248     -15.670  -5.912   1.487  1.00    9.76         C  
ATOM   3980  HA  CYS   248     -15.285  -6.576   2.262  1.00   11.89         H  
ATOM   3981  CB  CYS   248     -14.492  -5.491   0.595  1.00    9.46         C  
ATOM   3982  HB2 CYS   248     -14.841  -4.855  -0.218  1.00    9.42         H  
ATOM   3983  HB3 CYS   248     -13.782  -4.921   1.192  1.00   11.21         H  
ATOM   3984  SG  CYS   248     -13.644  -6.947  -0.085  1.00   12.47         S  
ATOM   3985  HG  CYS   248     -14.630  -7.332  -0.916  1.00   15.33         H  
ATOM   3986  C   CYS   248     -16.290  -4.692   2.204  1.00    9.68         C  
ATOM   3987  O   CYS   248     -15.889  -4.364   3.320  1.00   11.71         O  
ATOM   3988  N   TRP   249     -17.307  -4.064   1.606  1.00    9.89         N  
ATOM   3989  H   TRP   249     -17.517  -4.332   0.651  1.00   11.62         H  
ATOM   3990  CA  TRP   249     -18.137  -2.996   2.192  1.00   10.17         C  
ATOM   3991  HA  TRP   249     -17.528  -2.448   2.910  1.00   11.03         H  
ATOM   3992  CB  TRP   249     -18.543  -2.009   1.084  1.00    9.19         C  
ATOM   3993  HB2 TRP   249     -19.278  -2.494   0.441  1.00    9.97         H  
ATOM   3994  HB3 TRP   249     -19.027  -1.150   1.550  1.00   11.41         H  
ATOM   3995  CG  TRP   249     -17.436  -1.484   0.216  1.00    7.83         C  
ATOM   3996  CD1 TRP   249     -16.191  -1.166   0.634  1.00    8.96         C  
ATOM   3997  HD1 TRP   249     -15.841  -1.246   1.656  1.00   11.34         H  
ATOM   3998  NE1 TRP   249     -15.433  -0.734  -0.433  1.00    9.10         N  
ATOM   3999  HE1 TRP   249     -14.474  -0.425  -0.329  1.00   11.54         H  
ATOM   4000  CE2 TRP   249     -16.154  -0.754  -1.608  1.00    8.03         C  
ATOM   4001  CZ2 TRP   249     -15.836  -0.437  -2.938  1.00    9.33         C  
ATOM   4002  HZ2 TRP   249     -14.841  -0.117  -3.201  1.00   11.73         H  
ATOM   4003  CH2 TRP   249     -16.829  -0.547  -3.925  1.00   10.00         C  
ATOM   4004  HH2 TRP   249     -16.596  -0.313  -4.956  1.00   12.91         H  
ATOM   4005  CZ3 TRP   249     -18.126  -0.958  -3.573  1.00    9.63         C  
ATOM   4006  HZ3 TRP   249     -18.891  -1.035  -4.335  1.00   12.40         H  
ATOM   4007  CE3 TRP   249     -18.434  -1.276  -2.235  1.00    8.26         C  
ATOM   4008  HE3 TRP   249     -19.432  -1.594  -1.979  1.00    9.68         H  
ATOM   4009  CD2 TRP   249     -17.455  -1.195  -1.219  1.00    7.35         C  
ATOM   4010  C   TRP   249     -19.363  -3.515   2.984  1.00   12.90         C  
ATOM   4011  O   TRP   249     -20.361  -2.802   3.133  1.00   15.44         O  
ATOM   4012  N   MET   250     -19.325  -4.764   3.471  1.00   14.96         N  
ATOM   4013  H   MET   250     -18.507  -5.324   3.279  1.00   16.40         H  
ATOM   4014  CA  MET   250     -20.411  -5.378   4.249  1.00   18.28         C  
ATOM   4015  HA  MET   250     -21.332  -5.274   3.673  1.00   20.80         H  
ATOM   4016  CB  MET   250     -20.140  -6.882   4.419  1.00   22.57         C  
ATOM   4017  HB2 MET   250     -20.159  -7.337   3.431  1.00   38.17         H  
ATOM   4018  HB3 MET   250     -19.150  -7.025   4.854  1.00   49.72         H  
ATOM   4019  CG  MET   250     -21.163  -7.606   5.304  1.00   38.11         C  
ATOM   4020  HG2 MET   250     -21.066  -7.232   6.324  1.00   77.17         H  
ATOM   4021  HG3 MET   250     -22.168  -7.378   4.949  1.00   80.22         H  
ATOM   4022  SD  MET   250     -20.967  -9.409   5.361  1.00   93.96         S  
ATOM   4023  CE  MET   250     -21.521  -9.869   3.696  1.00  105.95         C  
ATOM   4024  HE1 MET   250     -21.494 -10.954   3.592  1.00  148.63         H  
ATOM   4025  HE2 MET   250     -22.541  -9.520   3.537  1.00  148.54         H  
ATOM   4026  HE3 MET   250     -20.865  -9.425   2.949  1.00  150.41         H  
ATOM   4027  C   MET   250     -20.619  -4.676   5.600  1.00   18.49         C  
ATOM   4028  O   MET   250     -19.655  -4.390   6.313  1.00   19.20         O  
ATOM   4029  N   ILE   251     -21.886  -4.441   5.961  1.00   21.32         N  
ATOM   4030  H   ILE   251     -22.610  -4.723   5.317  1.00   24.77         H  
ATOM   4031  CA  ILE   251     -22.306  -3.674   7.148  1.00   22.81         C  
ATOM   4032  HA  ILE   251     -21.893  -2.668   7.072  1.00   22.96         H  
ATOM   4033  CB  ILE   251     -23.853  -3.571   7.178  1.00   30.94         C  
ATOM   4034  HB  ILE   251     -24.249  -4.586   7.245  1.00   53.16         H  
ATOM   4035  CG2 ILE   251     -24.363  -2.818   8.420  1.00   48.24         C  
ATOM   4036 HG21 ILE   251     -25.448  -2.721   8.375  1.00   85.30         H  
ATOM   4037 HG22 ILE   251     -24.113  -3.366   9.329  1.00   86.38         H  
ATOM   4038 HG23 ILE   251     -23.921  -1.824   8.476  1.00   83.93         H  
ATOM   4039  CG1 ILE   251     -24.456  -2.952   5.891  1.00   43.01         C  
ATOM   4040 HG12 ILE   251     -24.215  -3.587   5.039  1.00   74.99         H  
ATOM   4041 HG13 ILE   251     -25.543  -2.955   5.983  1.00   78.45         H  
ATOM   4042  CD1 ILE   251     -24.012  -1.520   5.561  1.00   79.90         C  
ATOM   4043 HD11 ILE   251     -24.481  -1.207   4.628  1.00  127.82         H  
ATOM   4044 HD12 ILE   251     -24.326  -0.838   6.351  1.00  125.51         H  
ATOM   4045 HD13 ILE   251     -22.930  -1.475   5.440  1.00  125.01         H  
ATOM   4046  C   ILE   251     -21.761  -4.283   8.452  1.00   22.85         C  
ATOM   4047  O   ILE   251     -21.158  -3.578   9.262  1.00   26.61         O  
ATOM   4048  N   ASP   252     -21.932  -5.594   8.644  1.00   23.45         N  
ATOM   4049  H   ASP   252     -22.420  -6.120   7.935  1.00   25.59         H  
ATOM   4050  CA  ASP   252     -21.387  -6.329   9.790  1.00   24.79         C  
ATOM   4051  HA  ASP   252     -21.492  -5.716  10.687  1.00   27.47         H  
ATOM   4052  CB  ASP   252     -22.198  -7.614  10.014  1.00   30.34         C  
ATOM   4053  HB2 ASP   252     -23.222  -7.346  10.278  1.00   34.43         H  
ATOM   4054  HB3 ASP   252     -22.225  -8.185   9.083  1.00   41.88         H  
ATOM   4055  CG  ASP   252     -21.607  -8.493  11.129  1.00   53.01         C  
ATOM   4056  OD1 ASP   252     -20.929  -7.963  12.040  1.00  101.45         O  
ATOM   4057  OD2 ASP   252     -21.796  -9.729  11.069  1.00  101.10         O  
ATOM   4058  C   ASP   252     -19.895  -6.657   9.601  1.00   22.46         C  
ATOM   4059  O   ASP   252     -19.532  -7.483   8.761  1.00   24.86         O  
ATOM   4060  N   ALA   253     -19.031  -6.059  10.427  1.00   21.50         N  
ATOM   4061  H   ALA   253     -19.392  -5.400  11.100  1.00   23.81         H  
ATOM   4062  CA  ALA   253     -17.590  -6.304  10.415  1.00   21.31         C  
ATOM   4063  HA  ALA   253     -17.228  -6.148   9.399  1.00   22.82         H  
ATOM   4064  CB  ALA   253     -16.924  -5.259  11.320  1.00   23.73         C  
ATOM   4065  HB1 ALA   253     -15.840  -5.366  11.269  1.00   53.58         H  
ATOM   4066  HB2 ALA   253     -17.192  -4.256  10.988  1.00   52.28         H  
ATOM   4067  HB3 ALA   253     -17.247  -5.396  12.353  1.00   51.59         H  
ATOM   4068  C   ALA   253     -17.184  -7.740  10.819  1.00   22.64         C  
ATOM   4069  O   ALA   253     -16.082  -8.166  10.476  1.00   26.38         O  
ATOM   4070  N   ASP   254     -18.035  -8.511  11.509  1.00   24.91         N  
ATOM   4071  H   ASP   254     -18.945  -8.134  11.763  1.00   27.39         H  
ATOM   4072  CA  ASP   254     -17.753  -9.918  11.841  1.00   29.20         C  
ATOM   4073  HA  ASP   254     -16.706  -9.999  12.138  1.00   32.80         H  
ATOM   4074  CB  ASP   254     -18.616 -10.344  13.042  1.00   35.27         C  
ATOM   4075  HB2 ASP   254     -18.493  -9.606  13.837  1.00   52.04         H  
ATOM   4076  HB3 ASP   254     -19.664 -10.343  12.745  1.00   55.75         H  
ATOM   4077  CG  ASP   254     -18.260 -11.728  13.619  1.00   64.82         C  
ATOM   4078  OD1 ASP   254     -17.108 -12.198  13.461  1.00  123.51         O  
ATOM   4079  OD2 ASP   254     -19.135 -12.341  14.277  1.00  123.09         O  
ATOM   4080  C   ASP   254     -17.970 -10.851  10.629  1.00   29.77         C  
ATOM   4081  O   ASP   254     -17.100 -11.659  10.294  1.00   36.75         O  
ATOM   4082  N   SER   255     -19.101 -10.701   9.927  1.00   28.14         N  
ATOM   4083  H   SER   255     -19.801 -10.064  10.288  1.00   29.09         H  
ATOM   4084  CA  SER   255     -19.424 -11.458   8.702  1.00   30.65         C  
ATOM   4085  HA  SER   255     -19.231 -12.515   8.885  1.00   36.57         H  
ATOM   4086  CB  SER   255     -20.911 -11.308   8.354  1.00   36.13         C  
ATOM   4087  HB2 SER   255     -21.140 -10.256   8.175  1.00   36.13         H  
ATOM   4088  HB3 SER   255     -21.120 -11.870   7.441  1.00   47.34         H  
ATOM   4089  OG  SER   255     -21.738 -11.803   9.394  1.00   49.09         O  
ATOM   4090  HG  SER   255     -21.788 -11.095  10.080  1.00   52.91         H  
ATOM   4091  C   SER   255     -18.588 -11.050   7.476  1.00   26.21         C  
ATOM   4092  O   SER   255     -18.447 -11.842   6.539  1.00   35.20         O  
ATOM   4093  N   ARG   256     -18.015  -9.836   7.474  1.00   18.51         N  
ATOM   4094  H   ARG   256     -18.240  -9.226   8.251  1.00   18.98         H  
ATOM   4095  CA  ARG   256     -17.135  -9.302   6.417  1.00   14.19         C  
ATOM   4096  HA  ARG   256     -17.732  -9.212   5.509  1.00   14.82         H  
ATOM   4097  CB  ARG   256     -16.687  -7.897   6.854  1.00   14.29         C  
ATOM   4098  HB2 ARG   256     -17.574  -7.344   7.158  1.00   32.99         H  
ATOM   4099  HB3 ARG   256     -16.032  -7.988   7.722  1.00   49.10         H  
ATOM   4100  CG  ARG   256     -15.973  -7.070   5.775  1.00   23.85         C  
ATOM   4101  HG2 ARG   256     -15.089  -7.607   5.433  1.00   66.34         H  
ATOM   4102  HG3 ARG   256     -16.641  -6.906   4.930  1.00   50.14         H  
ATOM   4103  CD  ARG   256     -15.529  -5.716   6.341  1.00   17.04         C  
ATOM   4104  HD2 ARG   256     -14.854  -5.909   7.175  1.00   19.33         H  
ATOM   4105  HD3 ARG   256     -14.977  -5.172   5.573  1.00   14.85         H  
ATOM   4106  NE  ARG   256     -16.669  -4.895   6.796  1.00   17.47         N  
ATOM   4107  HE  ARG   256     -17.580  -5.079   6.397  1.00   21.03         H  
ATOM   4108  CZ  ARG   256     -16.632  -3.931   7.693  1.00   16.34         C  
ATOM   4109  NH1 ARG   256     -15.528  -3.523   8.240  1.00   14.74         N  
ATOM   4110 HH11 ARG   256     -14.649  -3.942   7.973  1.00   14.16         H  
ATOM   4111 HH12 ARG   256     -15.555  -2.814   8.975  1.00   15.62         H  
ATOM   4112  NH2 ARG   256     -17.726  -3.347   8.058  1.00   19.73         N  
ATOM   4113 HH21 ARG   256     -18.601  -3.617   7.625  1.00   23.29         H  
ATOM   4114 HH22 ARG   256     -17.669  -2.532   8.668  1.00   20.12         H  
ATOM   4115  C   ARG   256     -15.935 -10.241   6.146  1.00   14.00         C  
ATOM   4116  O   ARG   256     -15.327 -10.730   7.102  1.00   16.93         O  
ATOM   4117  N   PRO   257     -15.567 -10.508   4.878  1.00   13.72         N  
ATOM   4118  CD  PRO   257     -16.135  -9.946   3.667  1.00   15.41         C  
ATOM   4119  HD2 PRO   257     -16.236  -8.866   3.735  1.00   17.21         H  
ATOM   4120  HD3 PRO   257     -17.104 -10.412   3.494  1.00   20.84         H  
ATOM   4121  CG  PRO   257     -15.163 -10.304   2.546  1.00   22.15         C  
ATOM   4122  HG2 PRO   257     -14.365  -9.561   2.505  1.00   40.04         H  
ATOM   4123  HG3 PRO   257     -15.662 -10.382   1.580  1.00   40.30         H  
ATOM   4124  CB  PRO   257     -14.604 -11.646   3.014  1.00   18.35         C  
ATOM   4125  HB2 PRO   257     -13.630 -11.858   2.575  1.00   28.24         H  
ATOM   4126  HB3 PRO   257     -15.309 -12.440   2.764  1.00   29.77         H  
ATOM   4127  CA  PRO   257     -14.536 -11.487   4.537  1.00   14.84         C  
ATOM   4128  HA  PRO   257     -14.789 -12.440   5.000  1.00   18.44         H  
ATOM   4129  C   PRO   257     -13.143 -11.057   5.019  1.00   13.57         C  
ATOM   4130  O   PRO   257     -12.758  -9.894   4.889  1.00   17.88         O  
ATOM   4131  N   LYS   258     -12.380 -12.002   5.572  1.00   14.64         N  
ATOM   4132  H   LYS   258     -12.771 -12.941   5.631  1.00   19.79         H  
ATOM   4133  CA  LYS   258     -11.005 -11.792   6.065  1.00   14.05         C  
ATOM   4134  HA  LYS   258     -10.960 -10.827   6.575  1.00   14.23         H  
ATOM   4135  CB  LYS   258     -10.660 -12.896   7.085  1.00   20.02         C  
ATOM   4136  HB2 LYS   258     -10.775 -13.873   6.613  1.00   26.65         H  
ATOM   4137  HB3 LYS   258      -9.620 -12.786   7.399  1.00   26.10         H  
ATOM   4138  CG  LYS   258     -11.559 -12.819   8.333  1.00   28.93         C  
ATOM   4139  HG2 LYS   258     -11.367 -11.878   8.848  1.00   61.79         H  
ATOM   4140  HG3 LYS   258     -12.606 -12.846   8.032  1.00   54.77         H  
ATOM   4141  CD  LYS   258     -11.296 -13.979   9.303  1.00   58.19         C  
ATOM   4142  HD2 LYS   258     -11.510 -14.929   8.808  1.00  106.32         H  
ATOM   4143  HD3 LYS   258     -10.242 -13.970   9.584  1.00  104.32         H  
ATOM   4144  CE  LYS   258     -12.139 -13.864  10.584  1.00   99.96         C  
ATOM   4145  HE2 LYS   258     -11.805 -14.636  11.284  1.00  134.21         H  
ATOM   4146  HE3 LYS   258     -11.942 -12.893  11.048  1.00  146.91         H  
ATOM   4147  NZ  LYS   258     -13.598 -14.024  10.331  1.00  191.16         N  
ATOM   4148  HZ1 LYS   258     -14.122 -13.977  11.196  1.00  251.72         H  
ATOM   4149  HZ2 LYS   258     -13.954 -13.296   9.725  1.00  252.52         H  
ATOM   4150  HZ3 LYS   258     -13.800 -14.917   9.902  1.00  250.63         H  
ATOM   4151  C   LYS   258      -9.992 -11.743   4.913  1.00   11.71         C  
ATOM   4152  O   LYS   258     -10.227 -12.305   3.843  1.00   12.49         O  
ATOM   4153  N   PHE   259      -8.819 -11.143   5.131  1.00   11.10         N  
ATOM   4154  H   PHE   259      -8.670 -10.673   6.012  1.00   12.97         H  
ATOM   4155  CA  PHE   259      -7.768 -11.071   4.099  1.00    9.99         C  
ATOM   4156  HA  PHE   259      -8.174 -10.542   3.238  1.00    9.77         H  
ATOM   4157  CB  PHE   259      -6.572 -10.258   4.618  1.00   10.52         C  
ATOM   4158  HB2 PHE   259      -6.190 -10.719   5.530  1.00   14.19         H  
ATOM   4159  HB3 PHE   259      -5.775 -10.296   3.873  1.00   12.26         H  
ATOM   4160  CG  PHE   259      -6.892  -8.796   4.875  1.00    9.60         C  
ATOM   4161  CD1 PHE   259      -7.199  -7.951   3.790  1.00   11.11         C  
ATOM   4162  HD1 PHE   259      -7.197  -8.338   2.780  1.00   13.78         H  
ATOM   4163  CE1 PHE   259      -7.507  -6.598   4.013  1.00   15.07         C  
ATOM   4164  HE1 PHE   259      -7.741  -5.953   3.178  1.00   21.39         H  
ATOM   4165  CZ  PHE   259      -7.507  -6.084   5.321  1.00   16.99         C  
ATOM   4166  HZ  PHE   259      -7.742  -5.044   5.491  1.00   23.80         H  
ATOM   4167  CE2 PHE   259      -7.201  -6.923   6.407  1.00   16.29         C  
ATOM   4168  HE2 PHE   259      -7.204  -6.525   7.413  1.00   23.06         H  
ATOM   4169  CD2 PHE   259      -6.892  -8.278   6.185  1.00   12.89         C  
ATOM   4170  HD2 PHE   259      -6.653  -8.917   7.024  1.00   17.38         H  
ATOM   4171  C   PHE   259      -7.322 -12.454   3.592  1.00   11.14         C  
ATOM   4172  O   PHE   259      -7.079 -12.615   2.398  1.00   12.18         O  
ATOM   4173  N   ARG   260      -7.288 -13.476   4.459  1.00   12.77         N  
ATOM   4174  H   ARG   260      -7.509 -13.275   5.425  1.00   14.16         H  
ATOM   4175  CA  ARG   260      -6.898 -14.855   4.097  1.00   15.12         C  
ATOM   4176  HA  ARG   260      -5.935 -14.822   3.588  1.00   16.96         H  
ATOM   4177  CB  ARG   260      -6.728 -15.700   5.373  1.00   19.39         C  
ATOM   4178  HB2 ARG   260      -7.578 -15.550   6.040  1.00   40.39         H  
ATOM   4179  HB3 ARG   260      -6.672 -16.757   5.107  1.00   48.29         H  
ATOM   4180  CG  ARG   260      -5.418 -15.301   6.068  1.00   58.38         C  
ATOM   4181  HG2 ARG   260      -4.591 -15.536   5.397  1.00  113.19         H  
ATOM   4182  HG3 ARG   260      -5.420 -14.227   6.245  1.00  102.29         H  
ATOM   4183  CD  ARG   260      -5.168 -16.025   7.396  1.00   74.68         C  
ATOM   4184  HD2 ARG   260      -5.363 -17.091   7.266  1.00  117.03         H  
ATOM   4185  HD3 ARG   260      -4.114 -15.914   7.660  1.00   64.20         H  
ATOM   4186  NE  ARG   260      -6.000 -15.494   8.495  1.00  162.94         N  
ATOM   4187  HE  ARG   260      -6.790 -16.052   8.780  1.00  229.38         H  
ATOM   4188  CZ  ARG   260      -5.766 -14.401   9.202  1.00  251.61         C  
ATOM   4189  NH1 ARG   260      -4.794 -13.574   8.962  1.00  253.30         N  
ATOM   4190 HH11 ARG   260      -4.162 -13.709   8.181  1.00  199.96         H  
ATOM   4191 HH12 ARG   260      -4.715 -12.762   9.571  1.00  366.43         H  
ATOM   4192  NH2 ARG   260      -6.518 -14.074  10.208  1.00  433.25         N  
ATOM   4193 HH21 ARG   260      -7.282 -14.654  10.507  1.00  513.74         H  
ATOM   4194 HH22 ARG   260      -6.270 -13.218  10.704  1.00  552.32         H  
ATOM   4195  C   ARG   260      -7.841 -15.524   3.093  1.00   15.58         C  
ATOM   4196  O   ARG   260      -7.370 -16.198   2.180  1.00   20.67         O  
ATOM   4197  N   GLU   261      -9.150 -15.304   3.205  1.00   14.06         N  
ATOM   4198  H   GLU   261      -9.474 -14.719   3.961  1.00   14.48         H  
ATOM   4199  CA  GLU   261     -10.123 -15.774   2.204  1.00   15.05         C  
ATOM   4200  HA  GLU   261      -9.785 -16.740   1.823  1.00   17.86         H  
ATOM   4201  CB  GLU   261     -11.499 -16.035   2.845  1.00   18.09         C  
ATOM   4202  HB2 GLU   261     -12.178 -16.390   2.069  1.00   41.82         H  
ATOM   4203  HB3 GLU   261     -11.384 -16.832   3.580  1.00   48.44         H  
ATOM   4204  CG  GLU   261     -12.122 -14.822   3.545  1.00   50.86         C  
ATOM   4205  HG2 GLU   261     -11.409 -14.460   4.284  1.00  105.60         H  
ATOM   4206  HG3 GLU   261     -12.303 -14.031   2.813  1.00  106.36         H  
ATOM   4207  CD  GLU   261     -13.434 -15.155   4.275  1.00   96.41         C  
ATOM   4208  OE1 GLU   261     -14.288 -15.893   3.727  1.00  164.61         O  
ATOM   4209  OE2 GLU   261     -13.616 -14.647   5.407  1.00  170.99         O  
ATOM   4210  C   GLU   261     -10.203 -14.848   0.974  1.00   13.61         C  
ATOM   4211  O   GLU   261     -10.431 -15.339  -0.131  1.00   15.97         O  
ATOM   4212  N   LEU   262      -9.937 -13.541   1.113  1.00   12.00         N  
ATOM   4213  H   LEU   262      -9.797 -13.172   2.048  1.00   12.84         H  
ATOM   4214  CA  LEU   262      -9.843 -12.615  -0.028  1.00   10.98         C  
ATOM   4215  HA  LEU   262     -10.732 -12.745  -0.643  1.00   12.28         H  
ATOM   4216  CB  LEU   262      -9.807 -11.157   0.466  1.00   10.06         C  
ATOM   4217  HB2 LEU   262      -9.025 -11.066   1.218  1.00   11.13         H  
ATOM   4218  HB3 LEU   262      -9.537 -10.504  -0.367  1.00   11.04         H  
ATOM   4219  CG  LEU   262     -11.144 -10.667   1.053  1.00   10.63         C  
ATOM   4220  HG  LEU   262     -11.521 -11.398   1.765  1.00   13.34         H  
ATOM   4221  CD1 LEU   262     -10.946  -9.344   1.789  1.00   11.67         C  
ATOM   4222 HD11 LEU   262     -11.896  -9.016   2.207  1.00   40.18         H  
ATOM   4223 HD12 LEU   262     -10.240  -9.476   2.607  1.00   40.38         H  
ATOM   4224 HD13 LEU   262     -10.571  -8.584   1.105  1.00   39.66         H  
ATOM   4225  CD2 LEU   262     -12.203 -10.454  -0.033  1.00   14.23         C  
ATOM   4226 HD21 LEU   262     -12.439 -11.396  -0.526  1.00   43.47         H  
ATOM   4227 HD22 LEU   262     -13.116 -10.065   0.413  1.00   44.05         H  
ATOM   4228 HD23 LEU   262     -11.841  -9.739  -0.770  1.00   42.73         H  
ATOM   4229  C   LEU   262      -8.646 -12.918  -0.947  1.00   11.01         C  
ATOM   4230  O   LEU   262      -8.786 -12.813  -2.166  1.00   12.35         O  
ATOM   4231  N   ILE   263      -7.508 -13.371  -0.402  1.00   11.08         N  
ATOM   4232  H   ILE   263      -7.430 -13.362   0.610  1.00   12.07         H  
ATOM   4233  CA  ILE   263      -6.371 -13.881  -1.195  1.00   11.26         C  
ATOM   4234  HA  ILE   263      -5.994 -13.078  -1.829  1.00   11.52         H  
ATOM   4235  CB  ILE   263      -5.220 -14.355  -0.270  1.00   12.04         C  
ATOM   4236  HB  ILE   263      -5.653 -14.981   0.511  1.00   13.74         H  
ATOM   4237  CG2 ILE   263      -4.164 -15.196  -1.014  1.00   14.95         C  
ATOM   4238 HG21 ILE   263      -3.350 -15.468  -0.343  1.00   43.99         H  
ATOM   4239 HG22 ILE   263      -4.599 -16.126  -1.382  1.00   43.35         H  
ATOM   4240 HG23 ILE   263      -3.760 -14.633  -1.855  1.00   42.96         H  
ATOM   4241  CG1 ILE   263      -4.529 -13.145   0.393  1.00   12.03         C  
ATOM   4242 HG12 ILE   263      -3.886 -12.644  -0.330  1.00   13.26         H  
ATOM   4243 HG13 ILE   263      -5.281 -12.427   0.703  1.00   13.40         H  
ATOM   4244  CD1 ILE   263      -3.718 -13.516   1.639  1.00   14.47         C  
ATOM   4245 HD11 ILE   263      -2.832 -14.089   1.369  1.00   43.24         H  
ATOM   4246 HD12 ILE   263      -3.410 -12.605   2.146  1.00   42.91         H  
ATOM   4247 HD13 ILE   263      -4.328 -14.101   2.323  1.00   43.33         H  
ATOM   4248  C   ILE   263      -6.838 -15.009  -2.125  1.00   12.39         C  
ATOM   4249  O   ILE   263      -6.578 -14.961  -3.327  1.00   13.37         O  
ATOM   4250  N   ILE   264      -7.564 -15.997  -1.590  1.00   13.89         N  
ATOM   4251  H   ILE   264      -7.758 -15.961  -0.599  1.00   15.37         H  
ATOM   4252  CA  ILE   264      -8.097 -17.127  -2.366  1.00   15.52         C  
ATOM   4253  HA  ILE   264      -7.286 -17.553  -2.956  1.00   17.17         H  
ATOM   4254  CB  ILE   264      -8.632 -18.227  -1.418  1.00   19.57         C  
ATOM   4255  HB  ILE   264      -9.422 -17.790  -0.806  1.00   26.16         H  
ATOM   4256  CG2 ILE   264      -9.263 -19.393  -2.201  1.00   26.64         C  
ATOM   4257 HG21 ILE   264     -10.168 -19.062  -2.711  1.00   57.90         H  
ATOM   4258 HG22 ILE   264      -8.563 -19.780  -2.942  1.00   56.85         H  
ATOM   4259 HG23 ILE   264      -9.539 -20.196  -1.516  1.00   58.23         H  
ATOM   4260  CG1 ILE   264      -7.551 -18.762  -0.448  1.00   26.29         C  
ATOM   4261 HG12 ILE   264      -7.207 -17.947   0.188  1.00   54.08         H  
ATOM   4262 HG13 ILE   264      -8.011 -19.501   0.209  1.00   56.64         H  
ATOM   4263  CD1 ILE   264      -6.319 -19.404  -1.103  1.00   75.75         C  
ATOM   4264 HD11 ILE   264      -5.644 -19.756  -0.323  1.00  128.93         H  
ATOM   4265 HD12 ILE   264      -6.612 -20.254  -1.718  1.00  127.09         H  
ATOM   4266 HD13 ILE   264      -5.788 -18.674  -1.714  1.00  128.75         H  
ATOM   4267  C   ILE   264      -9.166 -16.662  -3.367  1.00   14.37         C  
ATOM   4268  O   ILE   264      -9.148 -17.087  -4.521  1.00   15.74         O  
ATOM   4269  N   GLU   265     -10.061 -15.755  -2.967  1.00   13.79         N  
ATOM   4270  H   GLU   265     -10.047 -15.464  -1.995  1.00   14.74         H  
ATOM   4271  CA  GLU   265     -11.135 -15.242  -3.825  1.00   13.60         C  
ATOM   4272  HA  GLU   265     -11.708 -16.095  -4.188  1.00   15.56         H  
ATOM   4273  CB  GLU   265     -12.074 -14.346  -2.998  1.00   15.62         C  
ATOM   4274  HB2 GLU   265     -12.396 -14.890  -2.110  1.00   28.56         H  
ATOM   4275  HB3 GLU   265     -11.524 -13.465  -2.668  1.00   35.27         H  
ATOM   4276  CG  GLU   265     -13.321 -13.873  -3.763  1.00   30.91         C  
ATOM   4277  HG2 GLU   265     -13.916 -13.255  -3.088  1.00   57.05         H  
ATOM   4278  HG3 GLU   265     -13.004 -13.236  -4.589  1.00   64.48         H  
ATOM   4279  CD  GLU   265     -14.200 -15.027  -4.292  1.00   30.91         C  
ATOM   4280  OE1 GLU   265     -14.767 -14.896  -5.402  1.00   67.98         O  
ATOM   4281  OE2 GLU   265     -14.350 -16.061  -3.596  1.00   61.29         O  
ATOM   4282  C   GLU   265     -10.593 -14.504  -5.061  1.00   12.27         C  
ATOM   4283  O   GLU   265     -10.973 -14.835  -6.182  1.00   14.84         O  
ATOM   4284  N   PHE   266      -9.656 -13.564  -4.895  1.00   10.73         N  
ATOM   4285  H   PHE   266      -9.358 -13.323  -3.954  1.00   11.50         H  
ATOM   4286  CA  PHE   266      -9.016 -12.893  -6.034  1.00   10.18         C  
ATOM   4287  HA  PHE   266      -9.794 -12.644  -6.757  1.00   10.76         H  
ATOM   4288  CB  PHE   266      -8.394 -11.560  -5.593  1.00    9.99         C  
ATOM   4289  HB2 PHE   266      -7.815 -11.703  -4.679  1.00   11.45         H  
ATOM   4290  HB3 PHE   266      -7.709 -11.225  -6.372  1.00   12.03         H  
ATOM   4291  CG  PHE   266      -9.425 -10.462  -5.394  1.00    8.82         C  
ATOM   4292  CD1 PHE   266      -9.978 -10.202  -4.125  1.00   24.79         C  
ATOM   4293  HD1 PHE   266      -9.646 -10.759  -3.264  1.00   64.75         H  
ATOM   4294  CE1 PHE   266     -10.966  -9.213  -3.973  1.00   26.05         C  
ATOM   4295  HE1 PHE   266     -11.390  -9.019  -2.998  1.00   66.68         H  
ATOM   4296  CZ  PHE   266     -11.404  -8.475  -5.086  1.00   11.60         C  
ATOM   4297  HZ  PHE   266     -12.169  -7.720  -4.966  1.00   15.39         H  
ATOM   4298  CE2 PHE   266     -10.844  -8.719  -6.351  1.00   34.13         C  
ATOM   4299  HE2 PHE   266     -11.175  -8.149  -7.209  1.00   81.10         H  
ATOM   4300  CD2 PHE   266      -9.860  -9.711  -6.504  1.00   32.70         C  
ATOM   4301  HD2 PHE   266      -9.444  -9.905  -7.482  1.00   78.69         H  
ATOM   4302  C   PHE   266      -8.032 -13.805  -6.794  1.00   11.08         C  
ATOM   4303  O   PHE   266      -7.864 -13.623  -7.999  1.00   12.80         O  
ATOM   4304  N   SER   267      -7.459 -14.843  -6.170  1.00   11.74         N  
ATOM   4305  H   SER   267      -7.576 -14.932  -5.167  1.00   12.67         H  
ATOM   4306  CA  SER   267      -6.687 -15.882  -6.886  1.00   13.36         C  
ATOM   4307  HA  SER   267      -5.973 -15.388  -7.546  1.00   14.26         H  
ATOM   4308  CB  SER   267      -5.881 -16.756  -5.918  1.00   15.31         C  
ATOM   4309  HB2 SER   267      -6.553 -17.253  -5.216  1.00   17.61         H  
ATOM   4310  HB3 SER   267      -5.348 -17.517  -6.490  1.00   20.28         H  
ATOM   4311  OG  SER   267      -4.932 -15.986  -5.207  1.00   16.95         O  
ATOM   4312  HG  SER   267      -5.425 -15.501  -4.514  1.00   17.72         H  
ATOM   4313  C   SER   267      -7.562 -16.790  -7.766  1.00   14.70         C  
ATOM   4314  O   SER   267      -7.105 -17.251  -8.816  1.00   17.44         O  
ATOM   4315  N   LYS   268      -8.829 -17.024  -7.390  1.00   15.07         N  
ATOM   4316  H   LYS   268      -9.115 -16.700  -6.469  1.00   15.54         H  
ATOM   4317  CA  LYS   268      -9.841 -17.693  -8.231  1.00   17.13         C  
ATOM   4318  HA  LYS   268      -9.432 -18.636  -8.594  1.00   19.83         H  
ATOM   4319  CB  LYS   268     -11.089 -18.003  -7.382  1.00   21.23         C  
ATOM   4320  HB2 LYS   268     -10.785 -18.506  -6.462  1.00   36.52         H  
ATOM   4321  HB3 LYS   268     -11.584 -17.071  -7.116  1.00   41.20         H  
ATOM   4322  CG  LYS   268     -12.097 -18.900  -8.118  1.00   52.00         C  
ATOM   4323  HG2 LYS   268     -12.311 -18.475  -9.097  1.00   90.14         H  
ATOM   4324  HG3 LYS   268     -11.666 -19.894  -8.250  1.00   90.74         H  
ATOM   4325  CD  LYS   268     -13.417 -19.005  -7.341  1.00   64.53         C  
ATOM   4326  HD2 LYS   268     -13.212 -19.402  -6.345  1.00  100.25         H  
ATOM   4327  HD3 LYS   268     -13.850 -18.009  -7.226  1.00   90.55         H  
ATOM   4328  CE  LYS   268     -14.442 -19.922  -8.027  1.00  132.48         C  
ATOM   4329  HE2 LYS   268     -14.036 -20.937  -8.072  1.00  196.66         H  
ATOM   4330  HE3 LYS   268     -15.339 -19.953  -7.400  1.00  200.15         H  
ATOM   4331  NZ  LYS   268     -14.805 -19.457  -9.394  1.00  166.70         N  
ATOM   4332  HZ1 LYS   268     -15.578 -19.995  -9.764  1.00  205.22         H  
ATOM   4333  HZ2 LYS   268     -15.073 -18.478  -9.396  1.00  202.19         H  
ATOM   4334  HZ3 LYS   268     -14.029 -19.559 -10.033  1.00  203.56         H  
ATOM   4335  C   LYS   268     -10.201 -16.850  -9.463  1.00   16.09         C  
ATOM   4336  O   LYS   268     -10.449 -17.404 -10.532  1.00   20.16         O  
ATOM   4337  N   MET   269     -10.169 -15.521  -9.342  1.00   14.20         N  
ATOM   4338  H   MET   269     -10.015 -15.133  -8.422  1.00   15.19         H  
ATOM   4339  CA  MET   269     -10.294 -14.616 -10.490  1.00   14.35         C  
ATOM   4340  HA  MET   269     -11.111 -14.967 -11.119  1.00   16.81         H  
ATOM   4341  CB  MET   269     -10.628 -13.184 -10.047  1.00   14.61         C  
ATOM   4342  HB2 MET   269      -9.755 -12.742  -9.572  1.00   20.86         H  
ATOM   4343  HB3 MET   269     -10.872 -12.600 -10.935  1.00   21.79         H  
ATOM   4344  CG  MET   269     -11.800 -13.078  -9.071  1.00   17.58         C  
ATOM   4345  HG2 MET   269     -12.652 -13.629  -9.461  1.00   28.03         H  
ATOM   4346  HG3 MET   269     -11.506 -13.534  -8.131  1.00   26.49         H  
ATOM   4347  SD  MET   269     -12.300 -11.371  -8.739  1.00   22.20         S  
ATOM   4348  CE  MET   269     -13.162 -11.617  -7.166  1.00   39.42         C  
ATOM   4349  HE1 MET   269     -12.459 -12.000  -6.427  1.00   79.03         H  
ATOM   4350  HE2 MET   269     -13.564 -10.668  -6.814  1.00   78.20         H  
ATOM   4351  HE3 MET   269     -13.975 -12.331  -7.299  1.00   77.63         H  
ATOM   4352  C   MET   269      -9.023 -14.615 -11.353  1.00   15.14         C  
ATOM   4353  O   MET   269      -9.108 -14.777 -12.565  1.00   17.58         O  
ATOM   4354  N   ALA   270      -7.838 -14.466 -10.750  1.00   16.27         N  
ATOM   4355  H   ALA   270      -7.831 -14.313  -9.747  1.00   16.98         H  
ATOM   4356  CA  ALA   270      -6.573 -14.271 -11.469  1.00   19.76         C  
ATOM   4357  HA  ALA   270      -6.666 -13.376 -12.086  1.00   20.89         H  
ATOM   4358  CB  ALA   270      -5.470 -14.019 -10.432  1.00   23.60         C  
ATOM   4359  HB1 ALA   270      -4.533 -13.789 -10.943  1.00   52.97         H  
ATOM   4360  HB2 ALA   270      -5.737 -13.175  -9.795  1.00   51.61         H  
ATOM   4361  HB3 ALA   270      -5.328 -14.906  -9.813  1.00   53.20         H  
ATOM   4362  C   ALA   270      -6.194 -15.435 -12.411  1.00   23.53         C  
ATOM   4363  O   ALA   270      -5.580 -15.204 -13.456  1.00   28.10         O  
ATOM   4364  N   ARG   271      -6.582 -16.674 -12.072  1.00   25.82         N  
ATOM   4365  H   ARG   271      -7.029 -16.786 -11.170  1.00   27.16         H  
ATOM   4366  CA  ARG   271      -6.376 -17.875 -12.911  1.00   31.42         C  
ATOM   4367  HA  ARG   271      -5.360 -17.836 -13.309  1.00   37.92         H  
ATOM   4368  CB  ARG   271      -6.474 -19.140 -12.038  1.00   43.51         C  
ATOM   4369  HB2 ARG   271      -6.164 -20.004 -12.628  1.00   83.75         H  
ATOM   4370  HB3 ARG   271      -5.774 -19.037 -11.207  1.00   86.45         H  
ATOM   4371  CG  ARG   271      -7.890 -19.398 -11.493  1.00   63.41         C  
ATOM   4372  HG2 ARG   271      -8.255 -18.499 -11.005  1.00  116.22         H  
ATOM   4373  HG3 ARG   271      -8.558 -19.637 -12.322  1.00  109.84         H  
ATOM   4374  CD  ARG   271      -7.935 -20.549 -10.484  1.00  101.24         C  
ATOM   4375  HD2 ARG   271      -8.981 -20.766 -10.257  1.00  136.91         H  
ATOM   4376  HD3 ARG   271      -7.486 -21.435 -10.939  1.00  138.39         H  
ATOM   4377  NE  ARG   271      -7.229 -20.203  -9.235  1.00  195.46         N  
ATOM   4378  HE  ARG   271      -6.899 -19.250  -9.146  1.00  247.88         H  
ATOM   4379  CZ  ARG   271      -7.000 -21.006  -8.212  1.00  329.33         C  
ATOM   4380  NH1 ARG   271      -7.452 -22.227  -8.172  1.00  399.33         N  
ATOM   4381 HH11 ARG   271      -7.996 -22.574  -8.943  1.00  351.15         H  
ATOM   4382 HH12 ARG   271      -7.262 -22.820  -7.382  1.00  579.43         H  
ATOM   4383  NH2 ARG   271      -6.300 -20.592  -7.196  1.00  517.93         N  
ATOM   4384 HH21 ARG   271      -5.871 -19.684  -7.220  1.00  565.88         H  
ATOM   4385 HH22 ARG   271      -6.121 -21.208  -6.422  1.00  688.10         H  
ATOM   4386  C   ARG   271      -7.293 -17.963 -14.143  1.00   28.35         C  
ATOM   4387  O   ARG   271      -6.960 -18.670 -15.093  1.00   35.42         O  
ATOM   4388  N   ASP   272      -8.423 -17.252 -14.145  1.00   23.99         N  
ATOM   4389  H   ASP   272      -8.607 -16.662 -13.343  1.00   23.56         H  
ATOM   4390  CA  ASP   272      -9.358 -17.151 -15.278  1.00   25.28         C  
ATOM   4391  HA  ASP   272      -8.785 -17.167 -16.206  1.00   28.41         H  
ATOM   4392  CB  ASP   272     -10.295 -18.376 -15.295  1.00   36.72         C  
ATOM   4393  HB2 ASP   272      -9.688 -19.283 -15.312  1.00   63.71         H  
ATOM   4394  HB3 ASP   272     -10.887 -18.390 -14.377  1.00   51.09         H  
ATOM   4395  CG  ASP   272     -11.237 -18.407 -16.516  1.00   72.18         C  
ATOM   4396  OD1 ASP   272     -12.163 -19.254 -16.525  1.00  118.41         O  
ATOM   4397  OD2 ASP   272     -11.042 -17.628 -17.481  1.00  102.75         O  
ATOM   4398  C   ASP   272     -10.140 -15.814 -15.236  1.00   20.35         C  
ATOM   4399  O   ASP   272     -11.311 -15.786 -14.833  1.00   23.24         O  
ATOM   4400  N   PRO   273      -9.507 -14.682 -15.613  1.00   17.38         N  
ATOM   4401  CD  PRO   273      -8.115 -14.559 -16.033  1.00   19.96         C  
ATOM   4402  HD2 PRO   273      -8.053 -14.667 -17.117  1.00   26.93         H  
ATOM   4403  HD3 PRO   273      -7.464 -15.284 -15.549  1.00   23.87         H  
ATOM   4404  CG  PRO   273      -7.692 -13.149 -15.630  1.00   23.46         C  
ATOM   4405  HG2 PRO   273      -6.887 -12.771 -16.259  1.00   41.92         H  
ATOM   4406  HG3 PRO   273      -7.409 -13.134 -14.577  1.00   37.48         H  
ATOM   4407  CB  PRO   273      -8.986 -12.370 -15.835  1.00   17.60         C  
ATOM   4408  HB2 PRO   273      -9.106 -12.156 -16.895  1.00   25.73         H  
ATOM   4409  HB3 PRO   273      -9.008 -11.445 -15.260  1.00   26.18         H  
ATOM   4410  CA  PRO   273     -10.074 -13.349 -15.392  1.00   15.55         C  
ATOM   4411  HA  PRO   273     -10.258 -13.218 -14.326  1.00   15.86         H  
ATOM   4412  C   PRO   273     -11.370 -13.059 -16.154  1.00   17.42         C  
ATOM   4413  O   PRO   273     -12.135 -12.193 -15.735  1.00   17.43         O  
ATOM   4414  N   GLN   274     -11.636 -13.754 -17.264  1.00   22.59         N  
ATOM   4415  H   GLN   274     -10.997 -14.491 -17.524  1.00   26.00         H  
ATOM   4416  CA  GLN   274     -12.680 -13.371 -18.226  1.00   27.26         C  
ATOM   4417  HA  GLN   274     -12.581 -12.300 -18.397  1.00   27.28         H  
ATOM   4418  CB  GLN   274     -12.433 -14.076 -19.573  1.00   38.83         C  
ATOM   4419  HB2 GLN   274     -12.615 -15.146 -19.458  1.00   62.32         H  
ATOM   4420  HB3 GLN   274     -13.150 -13.691 -20.300  1.00   60.42         H  
ATOM   4421  CG  GLN   274     -11.009 -13.875 -20.137  1.00   53.08         C  
ATOM   4422  HG2 GLN   274     -10.304 -14.469 -19.554  1.00   85.32         H  
ATOM   4423  HG3 GLN   274     -10.988 -14.250 -21.161  1.00   98.80         H  
ATOM   4424  CD  GLN   274     -10.538 -12.418 -20.144  1.00  117.30         C  
ATOM   4425  OE1 GLN   274      -9.520 -12.063 -19.566  1.00  208.97         O  
ATOM   4426  NE2 GLN   274     -11.266 -11.513 -20.760  1.00  179.07         N  
ATOM   4427 HE21 GLN   274     -12.121 -11.766 -21.228  1.00  179.75         H  
ATOM   4428 HE22 GLN   274     -10.981 -10.543 -20.660  1.00  286.60         H  
ATOM   4429  C   GLN   274     -14.126 -13.575 -17.725  1.00   28.04         C  
ATOM   4430  O   GLN   274     -15.057 -13.000 -18.294  1.00   34.00         O  
ATOM   4431  N   ARG   275     -14.331 -14.330 -16.633  1.00   26.76         N  
ATOM   4432  H   ARG   275     -13.529 -14.819 -16.252  1.00   26.35         H  
ATOM   4433  CA  ARG   275     -15.599 -14.359 -15.871  1.00   29.93         C  
ATOM   4434  HA  ARG   275     -16.435 -14.457 -16.567  1.00   36.97         H  
ATOM   4435  CB  ARG   275     -15.595 -15.591 -14.940  1.00   38.77         C  
ATOM   4436  HB2 ARG   275     -15.625 -16.492 -15.554  1.00   69.40         H  
ATOM   4437  HB3 ARG   275     -14.674 -15.605 -14.356  1.00   71.25         H  
ATOM   4438  CG  ARG   275     -16.791 -15.600 -13.972  1.00   75.18         C  
ATOM   4439  HG2 ARG   275     -16.683 -14.777 -13.265  1.00  132.38         H  
ATOM   4440  HG3 ARG   275     -17.712 -15.459 -14.538  1.00  125.86         H  
ATOM   4441  CD  ARG   275     -16.912 -16.890 -13.160  1.00   97.15         C  
ATOM   4442  HD2 ARG   275     -17.132 -17.716 -13.840  1.00  120.31         H  
ATOM   4443  HD3 ARG   275     -15.968 -17.086 -12.648  1.00  140.28         H  
ATOM   4444  NE  ARG   275     -17.988 -16.737 -12.166  1.00  168.21         N  
ATOM   4445  HE  ARG   275     -18.284 -15.789 -11.942  1.00  236.41         H  
ATOM   4446  CZ  ARG   275     -18.655 -17.666 -11.517  1.00  244.72         C  
ATOM   4447  NH1 ARG   275     -18.429 -18.942 -11.663  1.00  260.47         N  
ATOM   4448 HH11 ARG   275     -17.737 -19.244 -12.327  1.00  232.63         H  
ATOM   4449 HH12 ARG   275     -18.988 -19.617 -11.168  1.00  365.21         H  
ATOM   4450  NH2 ARG   275     -19.584 -17.283 -10.696  1.00  407.96         N  
ATOM   4451 HH21 ARG   275     -19.745 -16.277 -10.629  1.00  492.74         H  
ATOM   4452 HH22 ARG   275     -20.135 -17.941 -10.175  1.00  512.64         H  
ATOM   4453  C   ARG   275     -15.844 -13.060 -15.084  1.00   24.25         C  
ATOM   4454  O   ARG   275     -16.993 -12.670 -14.880  1.00   31.78         O  
ATOM   4455  N   TYR   276     -14.774 -12.414 -14.626  1.00   18.34         N  
ATOM   4456  H   TYR   276     -13.869 -12.769 -14.903  1.00   19.93         H  
ATOM   4457  CA  TYR   276     -14.787 -11.324 -13.645  1.00   15.70         C  
ATOM   4458  HA  TYR   276     -15.760 -11.283 -13.157  1.00   19.18         H  
ATOM   4459  CB  TYR   276     -13.752 -11.666 -12.564  1.00   14.13         C  
ATOM   4460  HB2 TYR   276     -12.765 -11.757 -13.021  1.00   14.12         H  
ATOM   4461  HB3 TYR   276     -13.699 -10.846 -11.851  1.00   16.06         H  
ATOM   4462  CG  TYR   276     -14.081 -12.949 -11.815  1.00   15.97         C  
ATOM   4463  CD1 TYR   276     -15.016 -12.922 -10.762  1.00   21.90         C  
ATOM   4464  HD1 TYR   276     -15.475 -11.986 -10.472  1.00   26.50         H  
ATOM   4465  CE1 TYR   276     -15.351 -14.107 -10.078  1.00   27.59         C  
ATOM   4466  HE1 TYR   276     -16.059 -14.081  -9.263  1.00   37.43         H  
ATOM   4467  CZ  TYR   276     -14.757 -15.332 -10.450  1.00   26.33         C  
ATOM   4468  OH  TYR   276     -15.087 -16.478  -9.789  1.00   36.10         O  
ATOM   4469  HH  TYR   276     -15.704 -16.290  -9.062  1.00   63.64         H  
ATOM   4470  CE2 TYR   276     -13.822 -15.361 -11.508  1.00   21.13         C  
ATOM   4471  HE2 TYR   276     -13.365 -16.299 -11.789  1.00   25.08         H  
ATOM   4472  CD2 TYR   276     -13.485 -14.172 -12.187  1.00   16.62         C  
ATOM   4473  HD2 TYR   276     -12.769 -14.203 -12.998  1.00   17.67         H  
ATOM   4474  C   TYR   276     -14.537  -9.942 -14.273  1.00   14.03         C  
ATOM   4475  O   TYR   276     -15.087  -8.940 -13.814  1.00   16.05         O  
ATOM   4476  N   LEU   277     -13.749  -9.882 -15.350  1.00   13.36         N  
ATOM   4477  H   LEU   277     -13.319 -10.746 -15.662  1.00   15.19         H  
ATOM   4478  CA  LEU   277     -13.405  -8.671 -16.098  1.00   12.79         C  
ATOM   4479  HA  LEU   277     -14.036  -7.851 -15.758  1.00   14.38         H  
ATOM   4480  CB  LEU   277     -11.930  -8.294 -15.841  1.00   12.69         C  
ATOM   4481  HB2 LEU   277     -11.303  -9.087 -16.252  1.00   14.53         H  
ATOM   4482  HB3 LEU   277     -11.711  -7.379 -16.389  1.00   16.39         H  
ATOM   4483  CG  LEU   277     -11.533  -8.086 -14.365  1.00   15.08         C  
ATOM   4484  HG  LEU   277     -11.755  -8.985 -13.790  1.00   41.39         H  
ATOM   4485  CD1 LEU   277     -10.031  -7.822 -14.265  1.00   33.89         C  
ATOM   4486 HD11 LEU   277      -9.482  -8.687 -14.631  1.00   74.38         H  
ATOM   4487 HD12 LEU   277      -9.762  -6.943 -14.851  1.00   73.92         H  
ATOM   4488 HD13 LEU   277      -9.754  -7.653 -13.225  1.00   73.01         H  
ATOM   4489  CD2 LEU   277     -12.252  -6.900 -13.727  1.00   42.19         C  
ATOM   4490 HD21 LEU   277     -13.326  -7.046 -13.772  1.00   85.63         H  
ATOM   4491 HD22 LEU   277     -11.963  -6.818 -12.681  1.00   83.37         H  
ATOM   4492 HD23 LEU   277     -11.990  -5.981 -14.248  1.00   84.88         H  
ATOM   4493  C   LEU   277     -13.676  -8.876 -17.598  1.00   14.60         C  
ATOM   4494  O   LEU   277     -13.269  -9.887 -18.172  1.00   17.45         O  
ATOM   4495  N   VAL   278     -14.350  -7.918 -18.244  1.00   17.43         N  
ATOM   4496  H   VAL   278     -14.650  -7.106 -17.712  1.00   19.26         H  
ATOM   4497  CA  VAL   278     -14.705  -7.997 -19.681  1.00   22.41         C  
ATOM   4498  HA  VAL   278     -14.959  -9.034 -19.905  1.00   25.80         H  
ATOM   4499  CB  VAL   278     -15.956  -7.156 -20.018  1.00   32.87         C  
ATOM   4500  HB  VAL   278     -16.250  -7.400 -21.040  1.00   64.65         H  
ATOM   4501  CG1 VAL   278     -17.138  -7.516 -19.108  1.00   94.24         C  
ATOM   4502 HG11 VAL   278     -18.038  -7.011 -19.459  1.00  147.21         H  
ATOM   4503 HG12 VAL   278     -17.309  -8.592 -19.136  1.00  148.79         H  
ATOM   4504 HG13 VAL   278     -16.941  -7.208 -18.080  1.00  152.12         H  
ATOM   4505  CG2 VAL   278     -15.726  -5.641 -19.957  1.00   55.73         C  
ATOM   4506 HG21 VAL   278     -15.425  -5.347 -18.957  1.00   98.69         H  
ATOM   4507 HG22 VAL   278     -14.959  -5.341 -20.671  1.00  101.35         H  
ATOM   4508 HG23 VAL   278     -16.650  -5.121 -20.213  1.00  101.64         H  
ATOM   4509  C   VAL   278     -13.539  -7.631 -20.613  1.00   21.81         C  
ATOM   4510  O   VAL   278     -13.555  -7.981 -21.794  1.00   33.55         O  
ATOM   4511  N   ILE   279     -12.526  -6.933 -20.089  1.00   19.50         N  
ATOM   4512  H   ILE   279     -12.594  -6.693 -19.112  1.00   24.97         H  
ATOM   4513  CA  ILE   279     -11.298  -6.551 -20.804  1.00   19.79         C  
ATOM   4514  HA  ILE   279     -11.586  -6.127 -21.767  1.00   24.52         H  
ATOM   4515  CB  ILE   279     -10.527  -5.465 -20.025  1.00   19.82         C  
ATOM   4516  HB  ILE   279      -9.577  -5.315 -20.535  1.00   22.78         H  
ATOM   4517  CG2 ILE   279     -11.301  -4.138 -20.093  1.00   26.31         C  
ATOM   4518 HG21 ILE   279     -11.484  -3.865 -21.133  1.00   57.77         H  
ATOM   4519 HG22 ILE   279     -12.262  -4.232 -19.587  1.00   55.24         H  
ATOM   4520 HG23 ILE   279     -10.725  -3.342 -19.624  1.00   55.31         H  
ATOM   4521  CG1 ILE   279     -10.217  -5.875 -18.569  1.00   18.18         C  
ATOM   4522 HG12 ILE   279     -11.107  -5.749 -17.954  1.00   23.60         H  
ATOM   4523 HG13 ILE   279      -9.940  -6.927 -18.540  1.00   23.32         H  
ATOM   4524  CD1 ILE   279      -9.064  -5.080 -17.951  1.00   21.51         C  
ATOM   4525 HD11 ILE   279      -8.883  -5.447 -16.943  1.00   50.92         H  
ATOM   4526 HD12 ILE   279      -8.157  -5.212 -18.543  1.00   51.92         H  
ATOM   4527 HD13 ILE   279      -9.320  -4.023 -17.898  1.00   51.36         H  
ATOM   4528  C   ILE   279     -10.389  -7.752 -21.113  1.00   19.38         C  
ATOM   4529  O   ILE   279     -10.461  -8.797 -20.465  1.00   21.75         O  
ATOM   4530  N   GLN   280      -9.522  -7.597 -22.115  1.00   21.39         N  
ATOM   4531  H   GLN   280      -9.502  -6.710 -22.600  1.00   24.84         H  
ATOM   4532  CA  GLN   280      -8.593  -8.635 -22.573  1.00   22.98         C  
ATOM   4533  HA  GLN   280      -9.157  -9.561 -22.697  1.00   26.28         H  
ATOM   4534  CB  GLN   280      -8.014  -8.254 -23.946  1.00   33.22         C  
ATOM   4535  HB2 GLN   280      -7.384  -7.374 -23.850  1.00   38.15         H  
ATOM   4536  HB3 GLN   280      -7.377  -9.075 -24.263  1.00   42.50         H  
ATOM   4537  CG  GLN   280      -9.057  -8.022 -25.059  1.00   46.20         C  
ATOM   4538  HG2 GLN   280      -8.571  -8.201 -26.018  1.00   75.26         H  
ATOM   4539  HG3 GLN   280      -9.865  -8.747 -24.960  1.00   67.38         H  
ATOM   4540  CD  GLN   280      -9.642  -6.608 -25.106  1.00  113.31         C  
ATOM   4541  OE1 GLN   280      -9.279  -5.710 -24.355  1.00  207.83         O  
ATOM   4542  NE2 GLN   280     -10.581  -6.348 -25.989  1.00  162.53         N  
ATOM   4543 HE21 GLN   280     -10.898  -7.065 -26.625  1.00  147.38         H  
ATOM   4544 HE22 GLN   280     -10.965  -5.416 -26.017  1.00  270.52         H  
ATOM   4545  C   GLN   280      -7.456  -8.920 -21.567  1.00   20.43         C  
ATOM   4546  O   GLN   280      -7.065  -8.056 -20.777  1.00   24.09         O  
ATOM   4547  N   GLY   281      -6.909 -10.139 -21.627  1.00   22.30         N  
ATOM   4548  H   GLY   281      -7.287 -10.789 -22.301  1.00   28.23         H  
ATOM   4549  CA  GLY   281      -5.802 -10.614 -20.787  1.00   23.82         C  
ATOM   4550  HA2 GLY   281      -5.836 -10.127 -19.815  1.00   27.08         H  
ATOM   4551  HA3 GLY   281      -5.924 -11.684 -20.620  1.00   30.56         H  
ATOM   4552  C   GLY   281      -4.413 -10.354 -21.377  1.00   22.55         C  
ATOM   4553  O   GLY   281      -4.119  -9.264 -21.869  1.00   21.47         O  
ATOM   4554  N   ASP   282      -3.550 -11.373 -21.346  1.00   31.40         N  
ATOM   4555  H   ASP   282      -3.874 -12.244 -20.953  1.00   39.65         H  
ATOM   4556  CA  ASP   282      -2.139 -11.318 -21.775  1.00   38.79         C  
ATOM   4557  HA  ASP   282      -1.695 -10.445 -21.295  1.00   40.24         H  
ATOM   4558  CB  ASP   282      -1.379 -12.552 -21.249  1.00   62.43         C  
ATOM   4559  HB2 ASP   282      -0.311 -12.387 -21.406  1.00  100.53         H  
ATOM   4560  HB3 ASP   282      -1.535 -12.616 -20.170  1.00  109.95         H  
ATOM   4561  CG  ASP   282      -1.763 -13.907 -21.878  1.00   85.19         C  
ATOM   4562  OD1 ASP   282      -1.075 -14.910 -21.569  1.00  143.89         O  
ATOM   4563  OD2 ASP   282      -2.741 -14.001 -22.657  1.00  149.66         O  
ATOM   4564  C   ASP   282      -1.910 -11.115 -23.293  1.00   37.05         C  
ATOM   4565  O   ASP   282      -0.764 -11.048 -23.741  1.00   44.27         O  
ATOM   4566  N   GLU   283      -2.976 -10.978 -24.088  1.00   34.10         N  
ATOM   4567  H   GLU   283      -3.883 -11.107 -23.667  1.00   33.90         H  
ATOM   4568  CA  GLU   283      -2.921 -10.473 -25.469  1.00   37.24         C  
ATOM   4569  HA  GLU   283      -2.044 -10.905 -25.956  1.00   45.50         H  
ATOM   4570  CB  GLU   283      -4.152 -10.961 -26.253  1.00   45.33         C  
ATOM   4571  HB2 GLU   283      -4.026 -10.685 -27.301  1.00   68.49         H  
ATOM   4572  HB3 GLU   283      -4.187 -12.051 -26.196  1.00   72.27         H  
ATOM   4573  CG  GLU   283      -5.485 -10.398 -25.741  1.00   67.82         C  
ATOM   4574  HG2 GLU   283      -5.560 -10.584 -24.667  1.00  104.51         H  
ATOM   4575  HG3 GLU   283      -5.503  -9.317 -25.899  1.00  110.40         H  
ATOM   4576  CD  GLU   283      -6.693 -11.038 -26.457  1.00  130.68         C  
ATOM   4577  OE1 GLU   283      -6.713 -11.096 -27.711  1.00  211.38         O  
ATOM   4578  OE2 GLU   283      -7.642 -11.476 -25.763  1.00  212.38         O  
ATOM   4579  C   GLU   283      -2.752  -8.937 -25.551  1.00   32.52         C  
ATOM   4580  O   GLU   283      -2.379  -8.419 -26.608  1.00   43.74         O  
ATOM   4581  N   ARG   284      -2.976  -8.202 -24.446  1.00   24.57         N  
ATOM   4582  H   ARG   284      -3.298  -8.694 -23.617  1.00   23.88         H  
ATOM   4583  CA  ARG   284      -2.530  -6.802 -24.273  1.00   23.91         C  
ATOM   4584  HA  ARG   284      -2.759  -6.247 -25.185  1.00   29.59         H  
ATOM   4585  CB  ARG   284      -3.284  -6.138 -23.103  1.00   20.93         C  
ATOM   4586  HB2 ARG   284      -3.190  -6.749 -22.204  1.00   21.62         H  
ATOM   4587  HB3 ARG   284      -2.838  -5.164 -22.900  1.00   25.10         H  
ATOM   4588  CG  ARG   284      -4.768  -5.920 -23.440  1.00   22.88         C  
ATOM   4589  HG2 ARG   284      -4.838  -5.316 -24.346  1.00   31.75         H  
ATOM   4590  HG3 ARG   284      -5.238  -6.884 -23.619  1.00   28.26         H  
ATOM   4591  CD  ARG   284      -5.507  -5.200 -22.305  1.00   20.93         C  
ATOM   4592  HD2 ARG   284      -5.582  -5.871 -21.453  1.00   22.82         H  
ATOM   4593  HD3 ARG   284      -4.928  -4.321 -22.014  1.00   24.28         H  
ATOM   4594  NE  ARG   284      -6.862  -4.778 -22.704  1.00   24.40         N  
ATOM   4595  HE  ARG   284      -7.224  -5.123 -23.581  1.00   31.24         H  
ATOM   4596  CZ  ARG   284      -7.641  -3.928 -22.061  1.00   24.96         C  
ATOM   4597  NH1 ARG   284      -7.342  -3.435 -20.893  1.00   23.58         N  
ATOM   4598 HH11 ARG   284      -6.493  -3.749 -20.433  1.00   20.89         H  
ATOM   4599 HH12 ARG   284      -7.959  -2.794 -20.433  1.00   28.29         H  
ATOM   4600  NH2 ARG   284      -8.775  -3.577 -22.590  1.00   32.80         N  
ATOM   4601 HH21 ARG   284      -9.074  -4.044 -23.440  1.00   40.32         H  
ATOM   4602 HH22 ARG   284      -9.365  -2.894 -22.150  1.00   35.33         H  
ATOM   4603  C   ARG   284      -1.003  -6.721 -24.097  1.00   25.31         C  
ATOM   4604  O   ARG   284      -0.336  -7.739 -23.896  1.00   27.59         O  
ATOM   4605  N   MET   285      -0.438  -5.515 -24.208  1.00   30.16         N  
ATOM   4606  H   MET   285      -1.043  -4.720 -24.344  1.00   34.28         H  
ATOM   4607  CA  MET   285       1.018  -5.302 -24.261  1.00   36.60         C  
ATOM   4608  HA  MET   285       1.388  -5.861 -25.122  1.00   45.28         H  
ATOM   4609  CB  MET   285       1.348  -3.820 -24.518  1.00   50.73         C  
ATOM   4610  HB2 MET   285       2.417  -3.747 -24.715  1.00   93.25         H  
ATOM   4611  HB3 MET   285       0.827  -3.483 -25.415  1.00   86.31         H  
ATOM   4612  CG  MET   285       0.998  -2.877 -23.356  1.00   61.14         C  
ATOM   4613  HG2 MET   285      -0.085  -2.758 -23.324  1.00  103.94         H  
ATOM   4614  HG3 MET   285       1.311  -3.319 -22.412  1.00  109.73         H  
ATOM   4615  SD  MET   285       1.758  -1.231 -23.467  1.00  102.80         S  
ATOM   4616  CE  MET   285       3.469  -1.620 -22.998  1.00  148.26         C  
ATOM   4617  HE1 MET   285       4.056  -0.702 -22.969  1.00  202.94         H  
ATOM   4618  HE2 MET   285       3.486  -2.084 -22.012  1.00  202.19         H  
ATOM   4619  HE3 MET   285       3.914  -2.301 -23.724  1.00  202.22         H  
ATOM   4620  C   MET   285       1.780  -5.827 -23.026  1.00   31.26         C  
ATOM   4621  O   MET   285       1.260  -5.865 -21.908  1.00   26.06         O  
ATOM   4622  N   HIE   286       3.050  -6.187 -23.234  1.00   39.08         N  
ATOM   4623  H   HIE   286       3.407  -6.131 -24.177  1.00   48.33         H  
ATOM   4624  CA  HIE   286       3.997  -6.553 -22.175  1.00   40.67         C  
ATOM   4625  HA  HIE   286       3.539  -7.290 -21.512  1.00   38.76         H  
ATOM   4626  CB  HIE   286       5.227  -7.205 -22.831  1.00   56.86         C  
ATOM   4627  HB2 HIE   286       4.902  -8.084 -23.389  1.00   63.73         H  
ATOM   4628  HB3 HIE   286       5.669  -6.506 -23.543  1.00   63.52         H  
ATOM   4629  CG  HIE   286       6.292  -7.639 -21.854  1.00   66.42         C  
ATOM   4630  ND1 HIE   286       6.167  -8.679 -20.929  1.00   95.33         N  
ATOM   4631  CE1 HIE   286       7.357  -8.765 -20.309  1.00   96.60         C  
ATOM   4632  HE1 HIE   286       7.602  -9.484 -19.535  1.00  134.07         H  
ATOM   4633  NE2 HIE   286       8.206  -7.841 -20.794  1.00  105.79         N  
ATOM   4634  HE2 HIE   286       9.173  -7.729 -20.506  1.00  148.11         H  
ATOM   4635  CD2 HIE   286       7.552  -7.121 -21.769  1.00  108.95         C  
ATOM   4636  HD2 HIE   286       7.958  -6.323 -22.377  1.00  185.63         H  
ATOM   4637  C   HIE   286       4.367  -5.317 -21.340  1.00   36.44         C  
ATOM   4638  O   HIE   286       5.207  -4.513 -21.748  1.00   42.49         O  
ATOM   4639  N   LEU   287       3.725  -5.138 -20.182  1.00   30.97         N  
ATOM   4640  H   LEU   287       3.017  -5.809 -19.920  1.00   33.16         H  
ATOM   4641  CA  LEU   287       3.888  -3.941 -19.346  1.00   26.79         C  
ATOM   4642  HA  LEU   287       3.591  -3.082 -19.946  1.00   27.57         H  
ATOM   4643  CB  LEU   287       2.948  -4.005 -18.127  1.00   22.90         C  
ATOM   4644  HB2 LEU   287       3.118  -4.934 -17.586  1.00   26.38         H  
ATOM   4645  HB3 LEU   287       3.223  -3.194 -17.462  1.00   23.57         H  
ATOM   4646  CG  LEU   287       1.439  -3.890 -18.418  1.00   21.44         C  
ATOM   4647  HG  LEU   287       1.120  -4.742 -19.018  1.00   26.63         H  
ATOM   4648  CD1 LEU   287       0.683  -3.916 -17.089  1.00   21.29         C  
ATOM   4649 HD11 LEU   287       0.971  -4.797 -16.520  1.00   50.71         H  
ATOM   4650 HD12 LEU   287       0.920  -3.027 -16.505  1.00   49.66         H  
ATOM   4651 HD13 LEU   287      -0.388  -3.959 -17.268  1.00   49.09         H  
ATOM   4652  CD2 LEU   287       1.054  -2.596 -19.140  1.00   24.94         C  
ATOM   4653 HD21 LEU   287       1.469  -2.588 -20.145  1.00   53.89         H  
ATOM   4654 HD22 LEU   287      -0.029  -2.526 -19.221  1.00   54.96         H  
ATOM   4655 HD23 LEU   287       1.427  -1.733 -18.586  1.00   54.88         H  
ATOM   4656  C   LEU   287       5.350  -3.644 -18.926  1.00   31.60         C  
ATOM   4657  O   LEU   287       5.729  -2.473 -18.978  1.00   34.08         O  
ATOM   4658  N   PRO   288       6.211  -4.633 -18.590  1.00   38.53         N  
ATOM   4659  CD  PRO   288       5.866  -6.004 -18.237  1.00   42.89         C  
ATOM   4660  HD2 PRO   288       5.939  -6.633 -19.121  1.00   46.87         H  
ATOM   4661  HD3 PRO   288       4.873  -6.084 -17.804  1.00   41.61         H  
ATOM   4662  CG  PRO   288       6.900  -6.436 -17.205  1.00   55.50         C  
ATOM   4663  HG2 PRO   288       7.034  -7.518 -17.195  1.00   70.47         H  
ATOM   4664  HG3 PRO   288       6.611  -6.074 -16.218  1.00   58.52         H  
ATOM   4665  CB  PRO   288       8.154  -5.710 -17.683  1.00   60.86         C  
ATOM   4666  HB2 PRO   288       8.640  -6.309 -18.453  1.00   73.83         H  
ATOM   4667  HB3 PRO   288       8.846  -5.526 -16.860  1.00   73.69         H  
ATOM   4668  CA  PRO   288       7.631  -4.398 -18.285  1.00   48.46         C  
ATOM   4669  HA  PRO   288       7.683  -3.624 -17.519  1.00   50.98         H  
ATOM   4670  C   PRO   288       8.512  -3.942 -19.471  1.00   53.85         C  
ATOM   4671  O   PRO   288       9.726  -3.803 -19.300  1.00   66.88         O  
ATOM   4672  N   SER   289       7.952  -3.735 -20.671  1.00   55.50         N  
ATOM   4673  H   SER   289       6.952  -3.871 -20.761  1.00   57.10         H  
ATOM   4674  CA  SER   289       8.686  -3.304 -21.873  1.00   66.27         C  
ATOM   4675  HA  SER   289       9.365  -4.107 -22.144  1.00   82.38         H  
ATOM   4676  CB  SER   289       7.708  -3.116 -23.040  1.00   81.50         C  
ATOM   4677  HB2 SER   289       7.230  -4.067 -23.275  1.00  102.06         H  
ATOM   4678  HB3 SER   289       6.941  -2.395 -22.751  1.00   93.32         H  
ATOM   4679  OG  SER   289       8.384  -2.640 -24.191  1.00  119.59         O  
ATOM   4680  HG  SER   289       7.789  -2.007 -24.644  1.00  161.83         H  
ATOM   4681  C   SER   289       9.474  -1.990 -21.670  1.00   67.12         C  
ATOM   4682  O   SER   289       8.944  -1.053 -21.061  1.00   66.80         O  
ATOM   4683  N   PRO   290      10.692  -1.850 -22.241  1.00   91.20         N  
ATOM   4684  CD  PRO   290      11.508  -2.918 -22.805  1.00  124.59         C  
ATOM   4685  HD2 PRO   290      11.206  -3.104 -23.837  1.00  138.09         H  
ATOM   4686  HD3 PRO   290      11.440  -3.834 -22.217  1.00  129.84         H  
ATOM   4687  CG  PRO   290      12.944  -2.403 -22.764  1.00  173.64         C  
ATOM   4688  HG2 PRO   290      13.560  -2.857 -23.541  1.00  216.35         H  
ATOM   4689  HG3 PRO   290      13.372  -2.577 -21.776  1.00  214.57         H  
ATOM   4690  CB  PRO   290      12.755  -0.906 -22.988  1.00  167.16         C  
ATOM   4691  HB2 PRO   290      12.624  -0.716 -24.055  1.00  206.46         H  
ATOM   4692  HB3 PRO   290      13.596  -0.331 -22.600  1.00  201.78         H  
ATOM   4693  CA  PRO   290      11.457  -0.599 -22.233  1.00  114.23         C  
ATOM   4694  HA  PRO   290      11.697  -0.372 -21.198  1.00  116.62         H  
ATOM   4695  C   PRO   290      10.747   0.620 -22.854  1.00  117.86         C  
ATOM   4696  O   PRO   290      11.163   1.757 -22.624  1.00  124.86         O  
ATOM   4697  N   THR   291       9.681   0.406 -23.634  1.00  139.00         N  
ATOM   4698  H   THR   291       9.397  -0.551 -23.802  1.00  160.13         H  
ATOM   4699  CA  THR   291       8.838   1.468 -24.219  1.00  156.65         C  
ATOM   4700  HA  THR   291       9.489   2.227 -24.653  1.00  170.62         H  
ATOM   4701  CB  THR   291       7.961   0.904 -25.352  1.00  204.53         C  
ATOM   4702  HB  THR   291       7.339   1.706 -25.752  1.00  228.50         H  
ATOM   4703  CG2 THR   291       8.796   0.338 -26.502  1.00  266.83         C  
ATOM   4704 HG21 THR   291       9.465   1.109 -26.883  1.00  314.13         H  
ATOM   4705 HG22 THR   291       9.385  -0.516 -26.165  1.00  317.32         H  
ATOM   4706 HG23 THR   291       8.134   0.017 -27.305  1.00  314.52         H  
ATOM   4707  OG1 THR   291       7.122  -0.138 -24.888  1.00  215.23         O  
ATOM   4708  HG1 THR   291       6.377   0.270 -24.413  1.00  238.64         H  
ATOM   4709  C   THR   291       7.942   2.185 -23.195  1.00  137.37         C  
ATOM   4710  O   THR   291       7.398   3.247 -23.501  1.00  157.04         O  
ATOM   4711  N   ASP   292       7.773   1.638 -21.986  1.00  116.86         N  
ATOM   4712  H   ASP   292       8.248   0.764 -21.786  1.00  115.56         H  
ATOM   4713  CA  ASP   292       6.987   2.242 -20.903  1.00  112.21         C  
ATOM   4714  HA  ASP   292       6.001   2.497 -21.296  1.00  132.20         H  
ATOM   4715  CB  ASP   292       6.789   1.179 -19.801  1.00  113.95         C  
ATOM   4716  HB2 ASP   292       6.387   0.276 -20.263  1.00  134.52         H  
ATOM   4717  HB3 ASP   292       7.757   0.932 -19.367  1.00  101.78         H  
ATOM   4718  CG  ASP   292       5.839   1.593 -18.669  1.00  132.54         C  
ATOM   4719  OD1 ASP   292       5.524   0.761 -17.793  1.00  170.25         O  
ATOM   4720  OD2 ASP   292       5.367   2.748 -18.639  1.00  181.24         O  
ATOM   4721  C   ASP   292       7.639   3.541 -20.372  1.00  104.59         C  
ATOM   4722  O   ASP   292       8.826   3.569 -20.037  1.00   92.50         O  
ATOM   4723  N   SER   293       6.867   4.624 -20.239  1.00  128.15         N  
ATOM   4724  H   SER   293       5.879   4.542 -20.440  1.00  146.97         H  
ATOM   4725  CA  SER   293       7.321   5.870 -19.600  1.00  149.14         C  
ATOM   4726  HA  SER   293       8.216   6.220 -20.114  1.00  152.46         H  
ATOM   4727  CB  SER   293       6.246   6.952 -19.739  1.00  205.10         C  
ATOM   4728  HB2 SER   293       6.597   7.868 -19.260  1.00  251.96         H  
ATOM   4729  HB3 SER   293       6.070   7.157 -20.796  1.00  228.19         H  
ATOM   4730  OG  SER   293       5.039   6.531 -19.132  1.00  251.74         O  
ATOM   4731  HG  SER   293       4.470   7.316 -19.004  1.00  284.77         H  
ATOM   4732  C   SER   293       7.677   5.673 -18.118  1.00  145.67         C  
ATOM   4733  O   SER   293       8.555   6.359 -17.597  1.00  163.89         O  
ATOM   4734  N   ASN   294       7.072   4.695 -17.438  1.00  141.21         N  
ATOM   4735  H   ASN   294       6.351   4.163 -17.921  1.00  138.04         H  
ATOM   4736  CA  ASN   294       7.438   4.304 -16.075  1.00  159.58         C  
ATOM   4737  HA  ASN   294       7.558   5.208 -15.478  1.00  187.77         H  
ATOM   4738  CB  ASN   294       6.305   3.479 -15.450  1.00  219.15         C  
ATOM   4739  HB2 ASN   294       6.205   2.535 -15.980  1.00  214.69         H  
ATOM   4740  HB3 ASN   294       6.557   3.259 -14.413  1.00  268.14         H  
ATOM   4741  CG  ASN   294       4.975   4.209 -15.465  1.00  268.98         C  
ATOM   4742  OD1 ASN   294       4.682   5.021 -14.598  1.00  339.13         O  
ATOM   4743  ND2 ASN   294       4.149   3.984 -16.455  1.00  270.92         N  
ATOM   4744 HD21 ASN   294       3.275   4.475 -16.485  1.00  321.19         H  
ATOM   4745 HD22 ASN   294       4.463   3.414 -17.242  1.00  243.79         H  
ATOM   4746  C   ASN   294       8.782   3.555 -16.026  1.00  120.15         C  
ATOM   4747  O   ASN   294       9.550   3.771 -15.091  1.00  117.33         O  
ATOM   4748  N   PHE   295       9.121   2.757 -17.050  1.00  101.50         N  
ATOM   4749  H   PHE   295       8.466   2.644 -17.810  1.00  111.73         H  
ATOM   4750  CA  PHE   295      10.472   2.200 -17.210  1.00   79.14         C  
ATOM   4751  HA  PHE   295      10.753   1.694 -16.285  1.00   88.60         H  
ATOM   4752  CB  PHE   295      10.502   1.157 -18.341  1.00   84.37         C  
ATOM   4753  HB2 PHE   295       9.854   0.323 -18.069  1.00  102.31         H  
ATOM   4754  HB3 PHE   295      10.096   1.593 -19.250  1.00   91.33         H  
ATOM   4755  CG  PHE   295      11.886   0.624 -18.674  1.00   86.38         C  
ATOM   4756  CD1 PHE   295      12.721   1.332 -19.562  1.00  119.22         C  
ATOM   4757  HD1 PHE   295      12.379   2.255 -20.011  1.00  166.02         H  
ATOM   4758  CE1 PHE   295      13.996   0.835 -19.888  1.00  156.68         C  
ATOM   4759  HE1 PHE   295      14.629   1.380 -20.575  1.00  241.63         H  
ATOM   4760  CZ  PHE   295      14.443  -0.374 -19.327  1.00  146.91         C  
ATOM   4761  HZ  PHE   295      15.423  -0.758 -19.579  1.00  189.97         H  
ATOM   4762  CE2 PHE   295      13.613  -1.085 -18.442  1.00  150.60         C  
ATOM   4763  HE2 PHE   295      13.956  -2.017 -18.013  1.00  221.20         H  
ATOM   4764  CD2 PHE   295      12.338  -0.588 -18.116  1.00  127.62         C  
ATOM   4765  HD2 PHE   295      11.706  -1.145 -17.440  1.00  190.87         H  
ATOM   4766  C   PHE   295      11.500   3.316 -17.453  1.00   65.13         C  
ATOM   4767  O   PHE   295      12.565   3.312 -16.840  1.00   57.28         O  
ATOM   4768  N   TYR   296      11.169   4.313 -18.284  1.00   80.69         N  
ATOM   4769  H   TYR   296      10.303   4.236 -18.807  1.00  100.65         H  
ATOM   4770  CA  TYR   296      12.024   5.486 -18.505  1.00   88.23         C  
ATOM   4771  HA  TYR   296      12.997   5.139 -18.853  1.00   85.16         H  
ATOM   4772  CB  TYR   296      11.423   6.357 -19.616  1.00  137.42         C  
ATOM   4773  HB2 TYR   296      11.389   5.776 -20.539  1.00  217.94         H  
ATOM   4774  HB3 TYR   296      10.398   6.614 -19.358  1.00  153.04         H  
ATOM   4775  CG  TYR   296      12.189   7.641 -19.875  1.00  154.85         C  
ATOM   4776  CD1 TYR   296      13.366   7.614 -20.648  1.00  222.95         C  
ATOM   4777  HD1 TYR   296      13.718   6.680 -21.067  1.00  277.55         H  
ATOM   4778  CE1 TYR   296      14.091   8.801 -20.873  1.00  309.15         C  
ATOM   4779  HE1 TYR   296      14.996   8.780 -21.465  1.00  423.53         H  
ATOM   4780  CZ  TYR   296      13.637  10.022 -20.324  1.00  336.39         C  
ATOM   4781  OH  TYR   296      14.329  11.175 -20.535  1.00  494.43         O  
ATOM   4782  HH  TYR   296      15.120  11.035 -21.084  1.00  560.98         H  
ATOM   4783  CE2 TYR   296      12.455  10.045 -19.550  1.00  296.74         C  
ATOM   4784  HE2 TYR   296      12.113  10.981 -19.132  1.00  407.26         H  
ATOM   4785  CD2 TYR   296      11.734   8.857 -19.326  1.00  202.16         C  
ATOM   4786  HD2 TYR   296      10.830   8.880 -18.729  1.00  235.09         H  
ATOM   4787  C   TYR   296      12.265   6.285 -17.208  1.00   77.13         C  
ATOM   4788  O   TYR   296      13.410   6.613 -16.890  1.00   78.79         O  
ATOM   4789  N   ARG   297      11.218   6.526 -16.403  1.00   75.87         N  
ATOM   4790  H   ARG   297      10.294   6.277 -16.744  1.00   81.78         H  
ATOM   4791  CA  ARG   297      11.332   7.148 -15.066  1.00   76.97         C  
ATOM   4792  HA  ARG   297      11.919   8.064 -15.158  1.00   91.99         H  
ATOM   4793  CB  ARG   297       9.935   7.522 -14.539  1.00   94.86         C  
ATOM   4794  HB2 ARG   297       9.268   6.663 -14.619  1.00   94.92         H  
ATOM   4795  HB3 ARG   297      10.023   7.790 -13.485  1.00  109.52         H  
ATOM   4796  CG  ARG   297       9.343   8.731 -15.289  1.00  121.33         C  
ATOM   4797  HG2 ARG   297      10.043   9.562 -15.205  1.00  139.05         H  
ATOM   4798  HG3 ARG   297       9.223   8.502 -16.347  1.00  125.50         H  
ATOM   4799  CD  ARG   297       7.995   9.193 -14.716  1.00  157.05         C  
ATOM   4800  HD2 ARG   297       8.105   9.345 -13.641  1.00  190.66         H  
ATOM   4801  HD3 ARG   297       7.751  10.164 -15.149  1.00  203.80         H  
ATOM   4802  NE  ARG   297       6.898   8.233 -14.968  1.00  166.37         N  
ATOM   4803  HE  ARG   297       6.839   7.433 -14.359  1.00  194.07         H  
ATOM   4804  CZ  ARG   297       5.926   8.347 -15.858  1.00  206.36         C  
ATOM   4805  NH1 ARG   297       5.843   9.300 -16.738  1.00  265.68         N  
ATOM   4806 HH11 ARG   297       6.549  10.011 -16.789  1.00  290.74         H  
ATOM   4807 HH12 ARG   297       5.030   9.305 -17.350  1.00  335.53         H  
ATOM   4808  NH2 ARG   297       4.955   7.494 -15.904  1.00  261.35         N  
ATOM   4809 HH21 ARG   297       4.892   6.711 -15.265  1.00  298.21         H  
ATOM   4810 HH22 ARG   297       4.259   7.636 -16.630  1.00  314.26         H  
ATOM   4811  C   ARG   297      12.096   6.279 -14.050  1.00   59.77         C  
ATOM   4812  O   ARG   297      12.734   6.826 -13.150  1.00   70.13         O  
ATOM   4813  N   ALA   298      12.084   4.954 -14.210  1.00   46.53         N  
ATOM   4814  H   ALA   298      11.469   4.571 -14.915  1.00   48.03         H  
ATOM   4815  CA  ALA   298      12.852   4.004 -13.398  1.00   44.16         C  
ATOM   4816  HA  ALA   298      12.768   4.307 -12.353  1.00   54.51         H  
ATOM   4817  CB  ALA   298      12.208   2.616 -13.535  1.00   44.49         C  
ATOM   4818  HB1 ALA   298      12.263   2.269 -14.563  1.00   71.85         H  
ATOM   4819  HB2 ALA   298      12.739   1.900 -12.910  1.00   75.18         H  
ATOM   4820  HB3 ALA   298      11.164   2.654 -13.223  1.00   73.85         H  
ATOM   4821  C   ALA   298      14.364   3.949 -13.726  1.00   46.51         C  
ATOM   4822  O   ALA   298      15.121   3.352 -12.955  1.00   58.93         O  
ATOM   4823  N   LEU   299      14.830   4.550 -14.832  1.00   47.45         N  
ATOM   4824  H   LEU   299      14.171   5.016 -15.443  1.00   51.00         H  
ATOM   4825  CA  LEU   299      16.258   4.596 -15.186  1.00   54.05         C  
ATOM   4826  HA  LEU   299      16.641   3.575 -15.182  1.00   66.12         H  
ATOM   4827  CB  LEU   299      16.466   5.188 -16.595  1.00   67.66         C  
ATOM   4828  HB2 LEU   299      16.047   6.195 -16.608  1.00   75.56         H  
ATOM   4829  HB3 LEU   299      17.538   5.281 -16.774  1.00   85.23         H  
ATOM   4830  CG  LEU   299      15.854   4.380 -17.754  1.00   88.40         C  
ATOM   4831  HG  LEU   299      14.790   4.252 -17.585  1.00   99.27         H  
ATOM   4832  CD1 LEU   299      16.035   5.141 -19.069  1.00  123.48         C  
ATOM   4833 HD11 LEU   299      15.565   4.589 -19.882  1.00  158.70         H  
ATOM   4834 HD12 LEU   299      15.561   6.120 -18.991  1.00  170.44         H  
ATOM   4835 HD13 LEU   299      17.095   5.271 -19.285  1.00  166.13         H  
ATOM   4836  CD2 LEU   299      16.501   3.002 -17.906  1.00  128.38         C  
ATOM   4837 HD21 LEU   299      17.580   3.102 -18.015  1.00  172.21         H  
ATOM   4838 HD22 LEU   299      16.275   2.386 -17.037  1.00  171.69         H  
ATOM   4839 HD23 LEU   299      16.097   2.502 -18.786  1.00  173.00         H  
ATOM   4840  C   LEU   299      17.076   5.395 -14.156  1.00   50.81         C  
ATOM   4841  O   LEU   299      16.686   6.494 -13.748  1.00   53.98         O  
ATOM   4842  N   MET   300      18.233   4.856 -13.763  1.00   58.93         N  
ATOM   4843  H   MET   300      18.507   3.969 -14.160  1.00   71.95         H  
ATOM   4844  CA  MET   300      19.155   5.493 -12.816  1.00   62.52         C  
ATOM   4845  HA  MET   300      18.572   6.088 -12.112  1.00   73.89         H  
ATOM   4846  CB  MET   300      19.912   4.432 -12.002  1.00   93.51         C  
ATOM   4847  HB2 MET   300      20.510   3.826 -12.681  1.00  152.72         H  
ATOM   4848  HB3 MET   300      20.585   4.931 -11.305  1.00   99.76         H  
ATOM   4849  CG  MET   300      18.974   3.507 -11.213  1.00  157.34         C  
ATOM   4850  HG2 MET   300      18.332   2.975 -11.915  1.00  242.40         H  
ATOM   4851  HG3 MET   300      19.578   2.761 -10.697  1.00  210.68         H  
ATOM   4852  SD  MET   300      17.925   4.337  -9.985  1.00  200.37         S  
ATOM   4853  CE  MET   300      16.844   2.949  -9.548  1.00  282.99         C  
ATOM   4854  HE1 MET   300      17.433   2.152  -9.091  1.00  339.11         H  
ATOM   4855  HE2 MET   300      16.083   3.287  -8.845  1.00  341.59         H  
ATOM   4856  HE3 MET   300      16.354   2.568 -10.444  1.00  343.20         H  
ATOM   4857  C   MET   300      20.129   6.443 -13.529  1.00   60.71         C  
ATOM   4858  O   MET   300      20.766   6.079 -14.519  1.00   77.61         O  
ATOM   4859  N   ASP   301      20.255   7.664 -13.010  1.00   75.51         N  
ATOM   4860  H   ASP   301      19.722   7.893 -12.179  1.00   91.89         H  
ATOM   4861  CA  ASP   301      21.204   8.692 -13.459  1.00  103.33         C  
ATOM   4862  HA  ASP   301      21.351   8.594 -14.536  1.00  121.89         H  
ATOM   4863  CB  ASP   301      20.628  10.100 -13.199  1.00  177.52         C  
ATOM   4864  HB2 ASP   301      21.403  10.836 -13.417  1.00  268.75         H  
ATOM   4865  HB3 ASP   301      19.819  10.261 -13.915  1.00  223.62         H  
ATOM   4866  CG  ASP   301      20.062  10.374 -11.791  1.00  196.43         C  
ATOM   4867  OD1 ASP   301      19.648  11.529 -11.541  1.00  244.19         O  
ATOM   4868  OD2 ASP   301      19.969   9.452 -10.944  1.00  267.19         O  
ATOM   4869  C   ASP   301      22.587   8.538 -12.798  1.00   89.20         C  
ATOM   4870  O   ASP   301      23.614   8.654 -13.470  1.00  127.77         O  
ATOM   4871  N   GLU   302      22.629   8.249 -11.494  1.00   64.81         N  
ATOM   4872  H   GLU   302      21.749   8.236 -10.991  1.00   67.94         H  
ATOM   4873  CA  GLU   302      23.864   7.950 -10.758  1.00   61.91         C  
ATOM   4874  HA  GLU   302      24.634   8.654 -11.076  1.00   70.06         H  
ATOM   4875  CB  GLU   302      23.647   8.128  -9.245  1.00   57.72         C  
ATOM   4876  HB2 GLU   302      22.829   7.482  -8.924  1.00   97.35         H  
ATOM   4877  HB3 GLU   302      24.548   7.804  -8.721  1.00   73.23         H  
ATOM   4878  CG  GLU   302      23.327   9.572  -8.821  1.00   65.37         C  
ATOM   4879  HG2 GLU   302      22.342   9.841  -9.210  1.00   94.60         H  
ATOM   4880  HG3 GLU   302      23.266   9.602  -7.732  1.00   86.83         H  
ATOM   4881  CD  GLU   302      24.374  10.607  -9.288  1.00   87.48         C  
ATOM   4882  OE1 GLU   302      23.986  11.745  -9.645  1.00  146.02         O  
ATOM   4883  OE2 GLU   302      25.592  10.304  -9.279  1.00  119.50         O  
ATOM   4884  C   GLU   302      24.396   6.537 -11.062  1.00   73.45         C  
ATOM   4885  O   GLU   302      23.671   5.544 -10.959  1.00   81.59         O  
ATOM   4886  N   GLU   303      25.688   6.433 -11.387  1.00   89.59         N  
ATOM   4887  H   GLU   303      26.231   7.283 -11.453  1.00   93.43         H  
ATOM   4888  CA  GLU   303      26.353   5.175 -11.767  1.00  117.62         C  
ATOM   4889  HA  GLU   303      25.838   4.755 -12.632  1.00  127.55         H  
ATOM   4890  CB  GLU   303      27.804   5.506 -12.167  1.00  153.22         C  
ATOM   4891  HB2 GLU   303      27.793   6.270 -12.946  1.00  162.21         H  
ATOM   4892  HB3 GLU   303      28.308   5.938 -11.300  1.00  164.85         H  
ATOM   4893  CG  GLU   303      28.649   4.316 -12.654  1.00  271.70         C  
ATOM   4894  HG2 GLU   303      29.667   4.677 -12.822  1.00  318.24         H  
ATOM   4895  HG3 GLU   303      28.705   3.569 -11.859  1.00  352.29         H  
ATOM   4896  CD  GLU   303      28.144   3.660 -13.958  1.00  372.66         C  
ATOM   4897  OE1 GLU   303      28.497   2.482 -14.212  1.00  462.32         O  
ATOM   4898  OE2 GLU   303      27.443   4.319 -14.764  1.00  471.66         O  
ATOM   4899  C   GLU   303      26.317   4.118 -10.646  1.00  120.76         C  
ATOM   4900  O   GLU   303      26.139   2.929 -10.910  1.00  154.07         O  
ATOM   4901  N   ASP   304      26.428   4.552  -9.386  1.00  101.36         N  
ATOM   4902  H   ASP   304      26.581   5.539  -9.243  1.00   90.48         H  
ATOM   4903  CA  ASP   304      26.336   3.680  -8.207  1.00  111.10         C  
ATOM   4904  HA  ASP   304      26.988   2.816  -8.350  1.00  145.20         H  
ATOM   4905  CB  ASP   304      26.816   4.447  -6.965  1.00  113.84         C  
ATOM   4906  HB2 ASP   304      26.292   5.403  -6.927  1.00  112.09         H  
ATOM   4907  HB3 ASP   304      26.530   3.871  -6.085  1.00  131.69         H  
ATOM   4908  CG  ASP   304      28.328   4.712  -6.882  1.00  139.72         C  
ATOM   4909  OD1 ASP   304      28.745   5.411  -5.927  1.00  190.52         O  
ATOM   4910  OD2 ASP   304      29.122   4.183  -7.693  1.00  189.80         O  
ATOM   4911  C   ASP   304      24.915   3.133  -7.963  1.00  104.38         C  
ATOM   4912  O   ASP   304      24.765   2.018  -7.460  1.00  128.58         O  
ATOM   4913  N   MET   305      23.866   3.881  -8.334  1.00   94.40         N  
ATOM   4914  H   MET   305      24.048   4.764  -8.794  1.00   88.67         H  
ATOM   4915  CA  MET   305      22.480   3.388  -8.301  1.00  112.51         C  
ATOM   4916  HA  MET   305      22.324   2.822  -7.381  1.00  116.61         H  
ATOM   4917  CB  MET   305      21.480   4.554  -8.313  1.00  128.67         C  
ATOM   4918  HB2 MET   305      21.640   5.174  -9.194  1.00  166.24         H  
ATOM   4919  HB3 MET   305      20.476   4.135  -8.369  1.00  175.54         H  
ATOM   4920  CG  MET   305      21.569   5.432  -7.060  1.00  133.41         C  
ATOM   4921  HG2 MET   305      21.546   4.794  -6.177  1.00  188.77         H  
ATOM   4922  HG3 MET   305      22.522   5.962  -7.070  1.00  177.53         H  
ATOM   4923  SD  MET   305      20.233   6.650  -6.906  1.00  170.16         S  
ATOM   4924  CE  MET   305      18.890   5.560  -6.360  1.00  237.72         C  
ATOM   4925  HE1 MET   305      19.195   5.025  -5.461  1.00  299.20         H  
ATOM   4926  HE2 MET   305      18.007   6.151  -6.136  1.00  296.39         H  
ATOM   4927  HE3 MET   305      18.648   4.841  -7.142  1.00  298.26         H  
ATOM   4928  C   MET   305      22.184   2.433  -9.466  1.00  150.44         C  
ATOM   4929  O   MET   305      21.431   1.475  -9.297  1.00  202.48         O  
ATOM   4930  N   ASP   306      22.801   2.652 -10.632  1.00  173.86         N  
ATOM   4931  H   ASP   306      23.380   3.481 -10.710  1.00  175.39         H  
ATOM   4932  CA  ASP   306      22.632   1.828 -11.840  1.00  251.62         C  
ATOM   4933  HA  ASP   306      21.561   1.741 -12.021  1.00  302.60         H  
ATOM   4934  CB  ASP   306      23.264   2.559 -13.038  1.00  348.18         C  
ATOM   4935  HB2 ASP   306      23.008   3.619 -12.982  1.00  445.82         H  
ATOM   4936  HB3 ASP   306      24.350   2.475 -12.973  1.00  392.39         H  
ATOM   4937  CG  ASP   306      22.776   2.032 -14.401  1.00  399.53         C  
ATOM   4938  OD1 ASP   306      21.565   1.744 -14.558  1.00  512.97         O
[truncated: 16,965 more chars]
