# Supplementary material for: Overcoming EGFRG724S-mediated osimertinib resistance through unique binding characteristics of second-generation EGFR inhibitors
Source: Nat Commun. 2018 Nov 7;9:4655. doi: 10.1038/s41467-018-07078-0 (PMC6220297; doi:10.1038/s41467-018-07078-0)
Supplement: Supplementary file 5 — Supplementary Data 3 [file 41467_2018_7078_MOESM5_ESM.txt]

ATOM      1  N   ALA     1      15.915 -11.678   5.358  1.00 1271.71         N  
ATOM      2  H1  ALA     1      14.985 -11.939   5.071  1.00 1347.75         H  
ATOM      3  H2  ALA     1      16.341 -11.121   4.624  1.00 1353.18         H  
ATOM      4  H3  ALA     1      16.469 -12.509   5.500  1.00 1351.86         H  
ATOM      5  CA  ALA     1      15.870 -10.872   6.599  1.00 1071.90         C  
ATOM      6  HA  ALA     1      15.312  -9.962   6.380  1.00 1240.33         H  
ATOM      7  CB  ALA     1      15.140 -11.611   7.733  1.00  961.87         C  
ATOM      8  HB1 ALA     1      15.665 -12.534   7.985  1.00  981.06         H  
ATOM      9  HB2 ALA     1      15.098 -10.975   8.619  1.00  979.33         H  
ATOM     10  HB3 ALA     1      14.120 -11.849   7.427  1.00  981.26         H  
ATOM     11  C   ALA     1      17.289 -10.463   7.023  1.00  924.60         C  
ATOM     12  O   ALA     1      18.200 -11.298   6.973  1.00  908.94         O  
ATOM     13  N   PRO     2      17.505  -9.202   7.448  1.00  911.48         N  
ATOM     14  CD  PRO     2      16.497  -8.157   7.589  1.00 1076.88         C  
ATOM     15  HD2 PRO     2      15.650  -8.495   8.187  1.00 1016.70         H  
ATOM     16  HD3 PRO     2      16.156  -7.836   6.606  1.00 1349.52         H  
ATOM     17  CG  PRO     2      17.197  -6.995   8.291  1.00 1101.91         C  
ATOM     18  HG2 PRO     2      17.088  -7.104   9.371  1.00 1035.04         H  
ATOM     19  HG3 PRO     2      16.808  -6.035   7.962  1.00 1375.77         H  
ATOM     20  CB  PRO     2      18.660  -7.172   7.893  1.00  974.45         C  
ATOM     21  HB2 PRO     2      19.336  -6.695   8.603  1.00  851.90         H  
ATOM     22  HB3 PRO     2      18.819  -6.765   6.894  1.00 1212.70         H  
ATOM     23  CA  PRO     2      18.818  -8.695   7.857  1.00  847.44         C  
ATOM     24  HA  PRO     2      19.569  -8.956   7.110  1.00 1024.47         H  
ATOM     25  C   PRO     2      19.270  -9.239   9.225  1.00  597.03         C  
ATOM     26  O   PRO     2      18.455  -9.640  10.060  1.00  474.11         O  
ATOM     27  N   ASN     3      20.582  -9.203   9.477  1.00  645.22         N  
ATOM     28  H   ASN     3      21.202  -8.869   8.750  1.00  837.02         H  
ATOM     29  CA  ASN     3      21.182  -9.498  10.787  1.00  552.41         C  
ATOM     30  HA  ASN     3      20.690 -10.379  11.203  1.00  504.89         H  
ATOM     31  CB  ASN     3      22.675  -9.837  10.588  1.00  823.54         C  
ATOM     32  HB2 ASN     3      23.072 -10.186  11.542  1.00  959.17         H  
ATOM     33  HB3 ASN     3      22.773 -10.656   9.876  1.00  914.98         H  
ATOM     34  CG  ASN     3      23.534  -8.674  10.096  1.00  990.15         C  
ATOM     35  OD1 ASN     3      23.145  -7.888   9.243  1.00 1063.72         O  
ATOM     36  ND2 ASN     3      24.727  -8.518  10.622  1.00 1192.17         N  
ATOM     37 HD21 ASN     3      25.296  -7.752  10.294  1.00 1397.62         H  
ATOM     38 HD22 ASN     3      25.068  -9.163  11.319  1.00 1225.74         H  
ATOM     39  C   ASN     3      20.997  -8.352  11.810  1.00  410.00         C  
ATOM     40  O   ASN     3      20.955  -8.598  13.017  1.00  413.77         O  
ATOM     41  N   GLN     4      20.889  -7.108  11.330  1.00  336.32         N  
ATOM     42  H   GLN     4      20.952  -6.998  10.329  1.00  372.07         H  
ATOM     43  CA  GLN     4      20.700  -5.884  12.119  1.00  254.62         C  
ATOM     44  HA  GLN     4      20.957  -6.085  13.160  1.00  282.91         H  
ATOM     45  CB  GLN     4      21.679  -4.825  11.583  1.00  334.29         C  
ATOM     46  HB2 GLN     4      22.680  -5.261  11.553  1.00  361.75         H  
ATOM     47  HB3 GLN     4      21.390  -4.568  10.563  1.00  367.76         H  
ATOM     48  CG  GLN     4      21.746  -3.540  12.427  1.00  487.04         C  
ATOM     49  HG2 GLN     4      20.770  -3.058  12.456  1.00  567.20         H  
ATOM     50  HG3 GLN     4      22.033  -3.802  13.447  1.00  551.62         H  
ATOM     51  CD  GLN     4      22.747  -2.527  11.875  1.00  638.88         C  
ATOM     52  OE1 GLN     4      23.116  -2.534  10.708  1.00  690.26         O  
ATOM     53  NE2 GLN     4      23.208  -1.593  12.678  1.00  847.23         N  
ATOM     54 HE21 GLN     4      22.925  -1.565  13.647  1.00  898.64         H  
ATOM     55 HE22 GLN     4      23.883  -0.940  12.312  1.00 1030.03         H  
ATOM     56  C   GLN     4      19.238  -5.397  12.071  1.00  140.67         C  
ATOM     57  O   GLN     4      18.555  -5.567  11.058  1.00  137.63         O  
ATOM     58  N   ALA     5      18.758  -4.758  13.142  1.00  100.37         N  
ATOM     59  H   ALA     5      19.357  -4.642  13.946  1.00  138.90         H  
ATOM     60  CA  ALA     5      17.425  -4.150  13.190  1.00   56.40         C  
ATOM     61  HA  ALA     5      16.692  -4.920  12.939  1.00   69.67         H  
ATOM     62  CB  ALA     5      17.145  -3.685  14.625  1.00   85.59         C  
ATOM     63  HB1 ALA     5      16.134  -3.282  14.693  1.00  127.86         H  
ATOM     64  HB2 ALA     5      17.232  -4.529  15.312  1.00  127.46         H  
ATOM     65  HB3 ALA     5      17.857  -2.910  14.914  1.00  128.09         H  
ATOM     66  C   ALA     5      17.264  -2.992  12.179  1.00   38.08         C  
ATOM     67  O   ALA     5      18.184  -2.196  11.966  1.00   48.61         O  
ATOM     68  N   LEU     6      16.068  -2.861  11.590  1.00   25.20         N  
ATOM     69  H   LEU     6      15.353  -3.540  11.813  1.00   30.64         H  
ATOM     70  CA  LEU     6      15.757  -1.838  10.577  1.00   16.76         C  
ATOM     71  HA  LEU     6      16.509  -1.886   9.788  1.00   20.93         H  
ATOM     72  CB  LEU     6      14.375  -2.132   9.961  1.00   16.08         C  
ATOM     73  HB2 LEU     6      13.626  -2.094  10.752  1.00   21.08         H  
ATOM     74  HB3 LEU     6      14.147  -1.331   9.260  1.00   19.45         H  
ATOM     75  CG  LEU     6      14.229  -3.477   9.222  1.00   18.51         C  
ATOM     76  HG  LEU     6      14.325  -4.294   9.938  1.00   35.57         H  
ATOM     77  CD1 LEU     6      12.843  -3.563   8.581  1.00   45.10         C  
ATOM     78 HD11 LEU     6      12.078  -3.468   9.349  1.00   86.84         H  
ATOM     79 HD12 LEU     6      12.719  -2.767   7.848  1.00   88.45         H  
ATOM     80 HD13 LEU     6      12.727  -4.525   8.085  1.00   86.70         H  
ATOM     81  CD2 LEU     6      15.275  -3.671   8.124  1.00   53.47         C  
ATOM     82 HD21 LEU     6      15.277  -2.818   7.449  1.00   94.14         H  
ATOM     83 HD22 LEU     6      16.263  -3.778   8.569  1.00  100.65         H  
ATOM     84 HD23 LEU     6      15.049  -4.571   7.553  1.00   99.45         H  
ATOM     85  C   LEU     6      15.796  -0.396  11.120  1.00   13.66         C  
ATOM     86  O   LEU     6      16.011   0.543  10.356  1.00   14.22         O  
ATOM     87  N   LEU     7      15.621  -0.214  12.435  1.00   14.75         N  
ATOM     88  H   LEU     7      15.457  -1.040  12.992  1.00   18.89         H  
ATOM     89  CA  LEU     7      15.611   1.082  13.133  1.00   14.49         C  
ATOM     90  HA  LEU     7      15.137   1.796  12.466  1.00   14.03         H  
ATOM     91  CB  LEU     7      14.716   0.934  14.384  1.00   20.67         C  
ATOM     92  HB2 LEU     7      13.844   0.340  14.104  1.00   47.01         H  
ATOM     93  HB3 LEU     7      15.267   0.367  15.136  1.00   34.78         H  
ATOM     94  CG  LEU     7      14.191   2.234  15.034  1.00   33.97         C  
ATOM     95  HG  LEU     7      15.010   2.807  15.463  1.00   88.53         H  
ATOM     96  CD1 LEU     7      13.422   3.122  14.052  1.00   82.51         C  
ATOM     97 HD11 LEU     7      12.945   3.943  14.587  1.00  136.24         H  
ATOM     98 HD12 LEU     7      14.109   3.550  13.324  1.00  134.47         H  
ATOM     99 HD13 LEU     7      12.661   2.535  13.537  1.00  132.93         H  
ATOM    100  CD2 LEU     7      13.235   1.864  16.169  1.00   54.64         C  
ATOM    101 HD21 LEU     7      12.394   1.291  15.779  1.00   96.03         H  
ATOM    102 HD22 LEU     7      13.764   1.265  16.911  1.00   96.43         H  
ATOM    103 HD23 LEU     7      12.866   2.769  16.652  1.00   99.43         H  
ATOM    104  C   LEU     7      17.021   1.662  13.412  1.00   15.02         C  
ATOM    105  O   LEU     7      17.176   2.576  14.225  1.00   22.94         O  
ATOM    106  N   ARG     8      18.061   1.137  12.747  1.00   13.59         N  
ATOM    107  H   ARG     8      17.863   0.378  12.110  1.00   15.69         H  
ATOM    108  CA  ARG     8      19.453   1.615  12.842  1.00   14.90         C  
ATOM    109  HA  ARG     8      19.774   1.490  13.878  1.00   19.29         H  
ATOM    110  CB  ARG     8      20.381   0.756  11.959  1.00   19.39         C  
ATOM    111  HB2 ARG     8      21.398   1.142  12.055  1.00   48.04         H  
ATOM    112  HB3 ARG     8      20.381  -0.267  12.339  1.00   52.90         H  
ATOM    113  CG  ARG     8      19.985   0.725  10.469  1.00   30.25         C  
ATOM    114  HG2 ARG     8      19.064   0.151  10.359  1.00   72.01         H  
ATOM    115  HG3 ARG     8      19.803   1.734  10.100  1.00   66.46         H  
ATOM    116  CD  ARG     8      21.067   0.078   9.599  1.00   28.75         C  
ATOM    117  HD2 ARG     8      21.346  -0.879  10.036  1.00   33.89         H  
ATOM    118  HD3 ARG     8      20.644  -0.111   8.610  1.00   31.03         H  
ATOM    119  NE  ARG     8      22.245   0.956   9.445  1.00   33.44         N  
ATOM    120  HE  ARG     8      22.101   1.939   9.606  1.00   46.22         H  
ATOM    121  CZ  ARG     8      23.427   0.619   8.960  1.00   37.03         C  
ATOM    122  NH1 ARG     8      23.788  -0.612   8.766  1.00   47.99         N  
ATOM    123 HH11 ARG     8      23.262  -1.349   9.216  1.00   50.64         H  
ATOM    124 HH12 ARG     8      24.738  -0.815   8.455  1.00   64.13         H  
ATOM    125  NH2 ARG     8      24.296   1.533   8.652  1.00   48.52         N  
ATOM    126 HH21 ARG     8      24.109   2.506   8.804  1.00   59.57         H  
ATOM    127 HH22 ARG     8      25.169   1.235   8.212  1.00   58.71         H  
ATOM    128  C   ARG     8      19.604   3.108  12.511  1.00   12.93         C  
ATOM    129  O   ARG     8      18.913   3.644  11.641  1.00   12.66         O  
ATOM    130  N   ILE     9      20.553   3.770  13.173  1.00   15.09         N  
ATOM    131  H   ILE     9      21.102   3.268  13.854  1.00   19.05         H  
ATOM    132  CA  ILE     9      20.923   5.158  12.864  1.00   15.72         C  
ATOM    133  HA  ILE     9      20.006   5.709  12.680  1.00   15.03         H  
ATOM    134  CB  ILE     9      21.634   5.834  14.061  1.00   22.34         C  
ATOM    135  HB  ILE     9      22.578   5.313  14.230  1.00   26.15         H  
ATOM    136  CG2 ILE     9      21.974   7.303  13.745  1.00   29.29         C  
ATOM    137 HG21 ILE     9      21.080   7.844  13.430  1.00   59.20         H  
ATOM    138 HG22 ILE     9      22.389   7.788  14.630  1.00   58.09         H  
ATOM    139 HG23 ILE     9      22.720   7.360  12.953  1.00   60.76         H  
ATOM    140  CG1 ILE     9      20.828   5.749  15.381  1.00   28.09         C  
ATOM    141 HG12 ILE     9      20.752   4.704  15.685  1.00   52.97         H  
ATOM    142 HG13 ILE     9      21.388   6.263  16.163  1.00   49.85         H  
ATOM    143  CD1 ILE     9      19.411   6.339  15.338  1.00   53.47         C  
ATOM    144 HD11 ILE     9      18.966   6.273  16.331  1.00   95.38         H  
ATOM    145 HD12 ILE     9      19.438   7.386  15.036  1.00   95.74         H  
ATOM    146 HD13 ILE     9      18.792   5.771  14.644  1.00   95.93         H  
ATOM    147  C   ILE     9      21.775   5.206  11.585  1.00   16.23         C  
ATOM    148  O   ILE     9      22.711   4.414  11.439  1.00   22.67         O  
ATOM    149  N   LEU    10      21.479   6.134  10.667  1.00   14.84         N  
ATOM    150  H   LEU    10      20.691   6.745  10.859  1.00   15.62         H  
ATOM    151  CA  LEU    10      22.343   6.466   9.525  1.00   15.90         C  
ATOM    152  HA  LEU    10      23.094   5.684   9.407  1.00   18.22         H  
ATOM    153  CB  LEU    10      21.553   6.540   8.201  1.00   15.52         C  
ATOM    154  HB2 LEU    10      20.889   7.405   8.237  1.00   17.70         H  
ATOM    155  HB3 LEU    10      22.275   6.717   7.401  1.00   19.03         H  
ATOM    156  CG  LEU    10      20.702   5.312   7.821  1.00   17.03         C  
ATOM    157  HG  LEU    10      19.809   5.300   8.445  1.00   25.53         H  
ATOM    158  CD1 LEU    10      20.281   5.415   6.354  1.00   22.76         C  
ATOM    159 HD11 LEU    10      21.148   5.292   5.704  1.00   55.01         H  
ATOM    160 HD12 LEU    10      19.551   4.639   6.123  1.00   52.83         H  
ATOM    161 HD13 LEU    10      19.843   6.390   6.156  1.00   53.59         H  
ATOM    162  CD2 LEU    10      21.435   3.978   7.979  1.00   27.01         C  
ATOM    163 HD21 LEU    10      21.641   3.801   9.031  1.00   59.57         H  
ATOM    164 HD22 LEU    10      20.806   3.167   7.608  1.00   61.88         H  
ATOM    165 HD23 LEU    10      22.367   3.997   7.414  1.00   56.59         H  
ATOM    166  C   LEU    10      23.097   7.782   9.776  1.00   19.10         C  
ATOM    167  O   LEU    10      22.494   8.788  10.160  1.00   23.10         O  
ATOM    168  N   LYS    11      24.410   7.788   9.518  1.00   22.44         N  
ATOM    169  H   LYS    11      24.833   6.925   9.205  1.00   24.89         H  
ATOM    170  CA  LYS    11      25.242   9.001   9.512  1.00   26.67         C  
ATOM    171  HA  LYS    11      24.970   9.614  10.374  1.00   32.53         H  
ATOM    172  CB  LYS    11      26.721   8.605   9.659  1.00   34.47         C  
ATOM    173  HB2 LYS    11      26.837   7.999  10.560  1.00   51.94         H  
ATOM    174  HB3 LYS    11      27.011   7.996   8.804  1.00   54.15         H  
ATOM    175  CG  LYS    11      27.655   9.820   9.767  1.00   63.11         C  
ATOM    176  HG2 LYS    11      27.493  10.482   8.918  1.00   99.32         H  
ATOM    177  HG3 LYS    11      27.436  10.363  10.687  1.00   95.55         H  
ATOM    178  CD  LYS    11      29.128   9.397   9.759  1.00   79.15         C  
ATOM    179  HD2 LYS    11      29.344   8.775  10.630  1.00   94.77         H  
ATOM    180  HD3 LYS    11      29.325   8.824   8.851  1.00  100.43         H  
ATOM    181  CE  LYS    11      30.015  10.648   9.779  1.00  137.87         C  
ATOM    182  HE2 LYS    11      29.608  11.372   9.066  1.00  180.43         H  
ATOM    183  HE3 LYS    11      29.975  11.099  10.774  1.00  190.33         H  
ATOM    184  NZ  LYS    11      31.414  10.326   9.403  1.00  221.46         N  
ATOM    185  HZ1 LYS    11      31.819   9.645  10.031  1.00  278.46         H  
ATOM    186  HZ2 LYS    11      31.449   9.953   8.463  1.00  279.19         H  
ATOM    187  HZ3 LYS    11      31.994  11.154   9.424  1.00  282.11         H  
ATOM    188  C   LYS    11      24.970   9.832   8.250  1.00   23.74         C  
ATOM    189  O   LYS    11      24.865   9.296   7.146  1.00   22.00         O  
ATOM    190  N   GLU    12      24.892  11.148   8.411  1.00   28.14         N  
ATOM    191  H   GLU    12      25.054  11.515   9.347  1.00   34.07         H  
ATOM    192  CA  GLU    12      24.498  12.120   7.383  1.00   30.35         C  
ATOM    193  HA  GLU    12      23.522  11.821   7.000  1.00   32.00         H  
ATOM    194  CB  GLU    12      24.322  13.503   8.045  1.00   43.26         C  
ATOM    195  HB2 GLU    12      23.830  14.152   7.319  1.00   51.36         H  
ATOM    196  HB3 GLU    12      23.639  13.408   8.889  1.00   50.09         H  
ATOM    197  CG  GLU    12      25.604  14.226   8.511  1.00   51.05         C  
ATOM    198  HG2 GLU    12      26.262  14.359   7.650  1.00   55.50         H  
ATOM    199  HG3 GLU    12      25.314  15.224   8.847  1.00   66.50         H  
ATOM    200  CD  GLU    12      26.384  13.543   9.658  1.00   70.72         C  
ATOM    201  OE1 GLU    12      25.787  12.791  10.465  1.00  113.55         O  
ATOM    202  OE2 GLU    12      27.611  13.778   9.762  1.00  118.57         O  
ATOM    203  C   GLU    12      25.440  12.199   6.162  1.00   27.29         C  
ATOM    204  O   GLU    12      25.025  12.661   5.099  1.00   33.62         O  
ATOM    205  N   THR    13      26.692  11.741   6.283  1.00   24.88         N  
ATOM    206  H   THR    13      26.995  11.392   7.182  1.00   26.87         H  
ATOM    207  CA  THR    13      27.672  11.683   5.179  1.00   26.96         C  
ATOM    208  HA  THR    13      27.545  12.563   4.549  1.00   32.32         H  
ATOM    209  CB  THR    13      29.110  11.712   5.729  1.00   33.62         C  
ATOM    210  HB  THR    13      29.813  11.552   4.911  1.00   39.86         H  
ATOM    211  CG2 THR    13      29.437  13.056   6.380  1.00   43.14         C  
ATOM    212 HG21 THR    13      30.474  13.053   6.716  1.00   74.70         H  
ATOM    213 HG22 THR    13      29.307  13.857   5.653  1.00   74.64         H  
ATOM    214 HG23 THR    13      28.785  13.235   7.234  1.00   72.90         H  
ATOM    215  OG1 THR    13      29.309  10.718   6.711  1.00   34.41         O  
ATOM    216  HG1 THR    13      29.521   9.875   6.252  1.00   38.80         H  
ATOM    217  C   THR    13      27.508  10.462   4.263  1.00   24.69         C  
ATOM    218  O   THR    13      28.045  10.457   3.154  1.00   32.24         O  
ATOM    219  N   GLU    14      26.774   9.427   4.689  1.00   20.57         N  
ATOM    220  H   GLU    14      26.317   9.504   5.591  1.00   20.60         H  
ATOM    221  CA  GLU    14      26.701   8.125   3.997  1.00   21.39         C  
ATOM    222  HA  GLU    14      27.593   8.011   3.380  1.00   28.57         H  
ATOM    223  CB  GLU    14      26.719   6.984   5.031  1.00   28.80         C  
ATOM    224  HB2 GLU    14      25.788   6.997   5.599  1.00   34.65         H  
ATOM    225  HB3 GLU    14      26.776   6.033   4.502  1.00   53.92         H  
ATOM    226  CG  GLU    14      27.900   7.063   6.014  1.00   53.73         C  
ATOM    227  HG2 GLU    14      27.711   7.881   6.710  1.00   76.46         H  
ATOM    228  HG3 GLU    14      27.934   6.140   6.599  1.00   70.51         H  
ATOM    229  CD  GLU    14      29.261   7.292   5.326  1.00  122.27         C  
ATOM    230  OE1 GLU    14      29.664   6.471   4.468  1.00  196.20         O  
ATOM    231  OE2 GLU    14      29.938   8.297   5.653  1.00  196.07         O  
ATOM    232  C   GLU    14      25.519   7.989   3.017  1.00   15.77         C  
ATOM    233  O   GLU    14      25.344   6.939   2.394  1.00   17.60         O  
ATOM    234  N   PHE    15      24.716   9.042   2.846  1.00   13.99         N  
ATOM    235  H   PHE    15      24.909   9.878   3.381  1.00   16.65         H  
ATOM    236  CA  PHE    15      23.631   9.110   1.862  1.00   12.69         C  
ATOM    237  HA  PHE    15      23.899   8.463   1.028  1.00   13.40         H  
ATOM    238  CB  PHE    15      22.321   8.577   2.473  1.00   13.14         C  
ATOM    239  HB2 PHE    15      21.576   8.492   1.680  1.00   15.89         H  
ATOM    240  HB3 PHE    15      22.491   7.569   2.851  1.00   16.02         H  
ATOM    241  CG  PHE    15      21.737   9.420   3.591  1.00   12.63         C  
ATOM    242  CD1 PHE    15      20.806  10.435   3.299  1.00   17.06         C  
ATOM    243  HD1 PHE    15      20.511  10.621   2.276  1.00   23.47         H  
ATOM    244  CE1 PHE    15      20.265  11.217   4.334  1.00   20.42         C  
ATOM    245  HE1 PHE    15      19.553  12.000   4.108  1.00   29.32         H  
ATOM    246  CZ  PHE    15      20.656  10.987   5.664  1.00   19.54         C  
ATOM    247  HZ  PHE    15      20.248  11.597   6.456  1.00   25.81         H  
ATOM    248  CE2 PHE    15      21.582   9.971   5.961  1.00   18.14         C  
ATOM    249  HE2 PHE    15      21.889   9.795   6.983  1.00   25.25         H  
ATOM    250  CD2 PHE    15      22.121   9.187   4.926  1.00   14.69         C  
ATOM    251  HD2 PHE    15      22.838   8.412   5.159  1.00   19.06         H  
ATOM    252  C   PHE    15      23.462  10.526   1.283  1.00   14.19         C  
ATOM    253  O   PHE    15      23.902  11.514   1.879  1.00   18.07         O  
ATOM    254  N   LYS    16      22.818  10.622   0.112  1.00   15.21         N  
ATOM    255  H   LYS    16      22.514   9.751  -0.318  1.00   16.00         H  
ATOM    256  CA  LYS    16      22.554  11.873  -0.626  1.00   18.65         C  
ATOM    257  HA  LYS    16      22.705  12.725   0.041  1.00   22.98         H  
ATOM    258  CB  LYS    16      23.529  12.008  -1.813  1.00   27.50         C  
ATOM    259  HB2 LYS    16      23.420  11.141  -2.468  1.00   52.64         H  
ATOM    260  HB3 LYS    16      23.258  12.898  -2.384  1.00   46.72         H  
ATOM    261  CG  LYS    16      25.002  12.137  -1.389  1.00   41.14         C  
ATOM    262  HG2 LYS    16      25.105  12.980  -0.704  1.00   63.18         H  
ATOM    263  HG3 LYS    16      25.314  11.224  -0.880  1.00   69.40         H  
ATOM    264  CD  LYS    16      25.901  12.369  -2.614  1.00   58.16         C  
ATOM    265  HD2 LYS    16      25.826  11.518  -3.295  1.00   88.99         H  
ATOM    266  HD3 LYS    16      25.546  13.255  -3.143  1.00   85.87         H  
ATOM    267  CE  LYS    16      27.372  12.603  -2.238  1.00  116.45         C  
ATOM    268  HE2 LYS    16      27.899  12.957  -3.130  1.00  170.16         H  
ATOM    269  HE3 LYS    16      27.423  13.400  -1.490  1.00  176.25         H  
ATOM    270  NZ  LYS    16      28.037  11.374  -1.729  1.00  149.91         N  
ATOM    271  HZ1 LYS    16      29.011  11.554  -1.520  1.00  188.89         H  
ATOM    272  HZ2 LYS    16      27.602  11.040  -0.880  1.00  185.77         H  
ATOM    273  HZ3 LYS    16      28.009  10.631  -2.415  1.00  185.36         H  
ATOM    274  C   LYS    16      21.108  11.937  -1.128  1.00   15.71         C  
ATOM    275  O   LYS    16      20.559  10.914  -1.537  1.00   15.07         O  
ATOM    276  N   LYS    17      20.512  13.135  -1.138  1.00   18.65         N  
ATOM    277  H   LYS    17      21.052  13.914  -0.790  1.00   25.17         H  
ATOM    278  CA  LYS    17      19.228  13.443  -1.806  1.00   17.22         C  
ATOM    279  HA  LYS    17      18.597  12.552  -1.801  1.00   15.94         H  
ATOM    280  CB  LYS    17      18.486  14.561  -1.053  1.00   22.17         C  
ATOM    281  HB2 LYS    17      19.165  15.401  -0.888  1.00   51.49         H  
ATOM    282  HB3 LYS    17      17.650  14.913  -1.659  1.00   47.58         H  
ATOM    283  CG  LYS    17      17.928  14.070   0.289  1.00   42.24         C  
ATOM    284  HG2 LYS    17      17.189  13.290   0.103  1.00   80.82         H  
ATOM    285  HG3 LYS    17      18.736  13.657   0.894  1.00   86.62         H  
ATOM    286  CD  LYS    17      17.266  15.220   1.056  1.00   47.96         C  
ATOM    287  HD2 LYS    17      18.005  16.004   1.234  1.00   71.18         H  
ATOM    288  HD3 LYS    17      16.443  15.632   0.470  1.00   79.13         H  
ATOM    289  CE  LYS    17      16.742  14.697   2.394  1.00   75.83         C  
ATOM    290  HE2 LYS    17      15.977  13.937   2.210  1.00  124.47         H  
ATOM    291  HE3 LYS    17      17.570  14.217   2.925  1.00  125.96         H  
ATOM    292  NZ  LYS    17      16.189  15.788   3.235  1.00  113.31         N  
ATOM    293  HZ1 LYS    17      16.845  16.553   3.316  1.00  156.31         H  
ATOM    294  HZ2 LYS    17      15.321  16.146   2.860  1.00  154.87         H  
ATOM    295  HZ3 LYS    17      16.034  15.433   4.177  1.00  154.90         H  
ATOM    296  C   LYS    17      19.436  13.836  -3.275  1.00   20.31         C  
ATOM    297  O   LYS    17      20.506  14.317  -3.652  1.00   29.02         O  
ATOM    298  N   ILE    18      18.400  13.636  -4.093  1.00   19.60         N  
ATOM    299  H   ILE    18      17.584  13.194  -3.684  1.00   18.48         H  
ATOM    300  CA  ILE    18      18.422  13.819  -5.556  1.00   25.41         C  
ATOM    301  HA  ILE    18      19.356  14.306  -5.841  1.00   31.38         H  
ATOM    302  CB  ILE    18      18.404  12.432  -6.256  1.00   30.14         C  
ATOM    303  HB  ILE    18      17.542  11.877  -5.887  1.00   55.39         H  
ATOM    304  CG2 ILE    18      18.255  12.574  -7.783  1.00   61.29         C  
ATOM    305 HG21 ILE    18      18.258  11.597  -8.262  1.00  106.79         H  
ATOM    306 HG22 ILE    18      17.312  13.057  -8.038  1.00  100.95         H  
ATOM    307 HG23 ILE    18      19.080  13.166  -8.186  1.00  104.22         H  
ATOM    308  CG1 ILE    18      19.685  11.624  -5.921  1.00   41.74         C  
ATOM    309 HG12 ILE    18      20.546  12.097  -6.396  1.00   70.31         H  
ATOM    310 HG13 ILE    18      19.856  11.637  -4.846  1.00   88.92         H  
ATOM    311  CD1 ILE    18      19.641  10.145  -6.327  1.00   70.34         C  
ATOM    312 HD11 ILE    18      18.770   9.662  -5.885  1.00  112.82         H  
ATOM    313 HD12 ILE    18      19.610  10.041  -7.411  1.00  114.41         H  
ATOM    314 HD13 ILE    18      20.539   9.648  -5.960  1.00  113.79         H  
ATOM    315  C   ILE    18      17.294  14.756  -6.035  1.00   27.45         C  
ATOM    316  O   ILE    18      17.572  15.727  -6.742  1.00   39.80         O  
ATOM    317  N   LYS    19      16.033  14.490  -5.653  1.00   24.39         N  
ATOM    318  H   LYS    19      15.885  13.694  -5.046  1.00   25.67         H  
ATOM    319  CA  LYS    19      14.827  15.225  -6.107  1.00   27.09         C  
ATOM    320  HA  LYS    19      15.047  16.294  -6.134  1.00   31.70         H  
ATOM    321  CB  LYS    19      14.480  14.742  -7.535  1.00   32.87         C  
ATOM    322  HB2 LYS    19      15.362  14.827  -8.171  1.00   60.30         H  
ATOM    323  HB3 LYS    19      14.197  13.688  -7.492  1.00   62.11         H  
ATOM    324  CG  LYS    19      13.345  15.543  -8.191  1.00   69.55         C  
ATOM    325  HG2 LYS    19      12.472  15.508  -7.552  1.00  130.20         H  
ATOM    326  HG3 LYS    19      13.653  16.584  -8.302  1.00  123.45         H  
ATOM    327  CD  LYS    19      12.950  14.978  -9.562  1.00   84.90         C  
ATOM    328  HD2 LYS    19      13.764  15.163 -10.265  1.00  107.02         H  
ATOM    329  HD3 LYS    19      12.791  13.900  -9.494  1.00  120.04         H  
ATOM    330  CE  LYS    19      11.672  15.653 -10.083  1.00  149.08         C  
ATOM    331  HE2 LYS    19      11.792  16.738 -10.008  1.00  210.50         H  
ATOM    332  HE3 LYS    19      11.559  15.407 -11.143  1.00  201.01         H  
ATOM    333  NZ  LYS    19      10.456  15.214  -9.339  1.00  206.09         N  
ATOM    334  HZ1 LYS    19      10.288  14.226  -9.472  1.00  251.49         H  
ATOM    335  HZ2 LYS    19      10.536  15.377  -8.338  1.00  252.32         H  
ATOM    336  HZ3 LYS    19       9.636  15.707  -9.666  1.00  256.33         H  
ATOM    337  C   LYS    19      13.639  15.002  -5.158  1.00   25.05         C  
ATOM    338  O   LYS    19      13.527  13.923  -4.584  1.00   24.39         O  
ATOM    339  N   VAL    20      12.717  15.960  -5.025  1.00   27.25         N  
ATOM    340  H   VAL    20      12.865  16.829  -5.517  1.00   31.49         H  
ATOM    341  CA  VAL    20      11.414  15.752  -4.350  1.00   26.20         C  
ATOM    342  HA  VAL    20      11.600  15.297  -3.377  1.00   25.52         H  
ATOM    343  CB  VAL    20      10.692  17.094  -4.091  1.00   30.67         C  
ATOM    344  HB  VAL    20      10.628  17.649  -5.028  1.00   48.78         H  
ATOM    345  CG1 VAL    20       9.270  16.920  -3.536  1.00   69.94         C  
ATOM    346 HG11 VAL    20       8.623  16.468  -4.286  1.00  118.57         H  
ATOM    347 HG12 VAL    20       9.289  16.300  -2.639  1.00  119.93         H  
ATOM    348 HG13 VAL    20       8.851  17.894  -3.282  1.00  111.91         H  
ATOM    349  CG2 VAL    20      11.470  17.936  -3.075  1.00   66.51         C  
ATOM    350 HG21 VAL    20      12.487  18.113  -3.423  1.00  111.70         H  
ATOM    351 HG22 VAL    20      10.981  18.901  -2.940  1.00  115.37         H  
ATOM    352 HG23 VAL    20      11.501  17.417  -2.116  1.00  111.50         H  
ATOM    353  C   VAL    20      10.517  14.793  -5.153  1.00   26.09         C  
ATOM    354  O   VAL    20      10.318  14.974  -6.358  1.00   32.07         O  
ATOM    355  N   LEU    21       9.954  13.787  -4.475  1.00   24.93         N  
ATOM    356  H   LEU    21      10.169  13.720  -3.485  1.00   25.88         H  
ATOM    357  CA  LEU    21       8.981  12.824  -5.018  1.00   26.47         C  
ATOM    358  HA  LEU    21       9.064  12.800  -6.104  1.00   29.59         H  
ATOM    359  CB  LEU    21       9.302  11.421  -4.468  1.00   28.69         C  
ATOM    360  HB2 LEU    21       9.279  11.462  -3.378  1.00   57.10         H  
ATOM    361  HB3 LEU    21       8.520  10.731  -4.789  1.00   71.31         H  
ATOM    362  CG  LEU    21      10.660  10.856  -4.920  1.00   20.40         C  
ATOM    363  HG  LEU    21      11.449  11.546  -4.630  1.00   64.26         H  
ATOM    364  CD1 LEU    21      10.921   9.514  -4.237  1.00   52.33         C  
ATOM    365 HD11 LEU    21      10.931   9.641  -3.156  1.00   98.05         H  
ATOM    366 HD12 LEU    21      10.145   8.801  -4.508  1.00  101.61         H  
ATOM    367 HD13 LEU    21      11.889   9.124  -4.546  1.00  100.11         H  
ATOM    368  CD2 LEU    21      10.717  10.662  -6.436  1.00   66.17         C  
ATOM    369 HD21 LEU    21      10.791  11.629  -6.933  1.00  117.69         H  
ATOM    370 HD22 LEU    21      11.581  10.062  -6.714  1.00  116.55         H  
ATOM    371 HD23 LEU    21       9.819  10.153  -6.773  1.00  118.57         H  
ATOM    372  C   LEU    21       7.519  13.195  -4.708  1.00   28.40         C  
ATOM    373  O   LEU    21       6.613  12.768  -5.426  1.00   35.04         O  
ATOM    374  N   GLY    22       7.286  13.984  -3.655  1.00   27.63         N  
ATOM    375  H   GLY    22       8.073  14.246  -3.076  1.00   27.30         H  
ATOM    376  CA  GLY    22       5.976  14.529  -3.281  1.00   31.88         C  
ATOM    377  HA2 GLY    22       5.694  15.291  -4.008  1.00   36.05         H  
ATOM    378  HA3 GLY    22       5.219  13.746  -3.308  1.00   38.69         H  
ATOM    379  C   GLY    22       5.966  15.165  -1.887  1.00   33.14         C  
ATOM    380  O   GLY    22       6.911  15.009  -1.110  1.00   31.54         O  
ATOM    381  N   SER    23       4.891  15.890  -1.570  1.00   45.92         N  
ATOM    382  H   SER    23       4.145  15.961  -2.250  1.00   54.93         H  
ATOM    383  CA  SER    23       4.721  16.629  -0.310  1.00   57.71         C  
ATOM    384  HA  SER    23       5.285  16.125   0.473  1.00   53.29         H  
ATOM    385  CB  SER    23       5.287  18.046  -0.469  1.00   68.71         C  
ATOM    386  HB2 SER    23       6.323  17.988  -0.807  1.00   95.75         H  
ATOM    387  HB3 SER    23       4.707  18.578  -1.225  1.00   95.16         H  
ATOM    388  OG  SER    23       5.236  18.768   0.747  1.00  101.17         O  
ATOM    389  HG  SER    23       6.062  18.579   1.239  1.00  138.70         H  
ATOM    390  C   SER    23       3.248  16.672   0.124  1.00   83.50         C  
ATOM    391  O   SER    23       2.356  16.911  -0.697  1.00   99.55         O  
ATOM    392  N   GLY    24       2.994  16.413   1.410  1.00  101.33         N  
ATOM    393  H   GLY    24       3.794  16.262   2.016  1.00   94.43         H  
ATOM    394  CA  GLY    24       1.670  16.440   2.043  1.00  138.39         C  
ATOM    395  HA2 GLY    24       0.893  16.208   1.313  1.00  193.43         H  
ATOM    396  HA3 GLY    24       1.641  15.667   2.811  1.00  147.31         H  
ATOM    397  C   GLY    24       1.339  17.791   2.692  1.00  131.69         C  
ATOM    398  O   GLY    24       1.782  18.848   2.235  1.00  129.39         O  
ATOM    399  N   ALA    25       0.571  17.761   3.788  1.00  159.26         N  
ATOM    400  H   ALA    25       0.200  16.872   4.091  1.00  193.79         H  
ATOM    401  CA  ALA    25       0.241  18.952   4.583  1.00  171.09         C  
ATOM    402  HA  ALA    25      -0.197  19.703   3.923  1.00  209.52         H  
ATOM    403  CB  ALA    25      -0.813  18.550   5.622  1.00  226.33         C  
ATOM    404  HB1 ALA    25      -1.698  18.154   5.121  1.00  271.94         H  
ATOM    405  HB2 ALA    25      -0.411  17.793   6.297  1.00  270.48         H  
ATOM    406  HB3 ALA    25      -1.103  19.425   6.206  1.00  270.99         H  
ATOM    407  C   ALA    25       1.477  19.589   5.262  1.00  130.38         C  
ATOM    408  O   ALA    25       1.546  20.814   5.392  1.00  158.60         O  
ATOM    409  N   PHE    26       2.458  18.764   5.657  1.00  101.16         N  
ATOM    410  H   PHE    26       2.312  17.780   5.494  1.00  103.22         H  
ATOM    411  CA  PHE    26       3.717  19.183   6.296  1.00  105.05         C  
ATOM    412  HA  PHE    26       3.935  20.215   6.018  1.00  131.30         H  
ATOM    413  CB  PHE    26       3.575  19.123   7.830  1.00  146.97         C  
ATOM    414  HB2 PHE    26       3.442  18.084   8.134  1.00  168.03         H  
ATOM    415  HB3 PHE    26       4.507  19.470   8.277  1.00  194.65         H  
ATOM    416  CG  PHE    26       2.437  19.946   8.407  1.00  195.41         C  
ATOM    417  CD1 PHE    26       1.218  19.329   8.752  1.00  245.47         C  
ATOM    418  HD1 PHE    26       1.092  18.263   8.617  1.00  269.00         H  
ATOM    419  CE1 PHE    26       0.157  20.097   9.266  1.00  361.42         C  
ATOM    420  HE1 PHE    26      -0.780  19.621   9.525  1.00  474.42         H  
ATOM    421  CZ  PHE    26       0.312  21.483   9.440  1.00  425.85         C  
ATOM    422  HZ  PHE    26      -0.505  22.075   9.832  1.00  562.59         H  
ATOM    423  CE2 PHE    26       1.530  22.102   9.103  1.00  411.74         C  
ATOM    424  HE2 PHE    26       1.649  23.169   9.235  1.00  562.08         H  
ATOM    425  CD2 PHE    26       2.591  21.334   8.588  1.00  297.80         C  
ATOM    426  HD2 PHE    26       3.523  21.814   8.323  1.00  362.88         H  
ATOM    427  C   PHE    26       4.919  18.334   5.844  1.00   85.57         C  
ATOM    428  O   PHE    26       5.959  18.881   5.472  1.00  127.77         O  
ATOM    429  N   SER    27       4.782  17.001   5.858  1.00   59.52         N  
ATOM    430  H   SER    27       3.916  16.612   6.197  1.00   73.00         H  
ATOM    431  CA  SER    27       5.860  16.069   5.500  1.00   47.10         C  
ATOM    432  HA  SER    27       6.756  16.406   6.017  1.00   49.01         H  
ATOM    433  CB  SER    27       5.530  14.665   6.016  1.00   58.97         C  
ATOM    434  HB2 SER    27       5.350  14.705   7.091  1.00   83.99         H  
ATOM    435  HB3 SER    27       4.627  14.301   5.523  1.00   85.09         H  
ATOM    436  OG  SER    27       6.592  13.770   5.752  1.00   71.41         O  
ATOM    437  HG  SER    27       7.409  14.138   6.138  1.00  118.82         H  
ATOM    438  C   SER    27       6.171  16.045   3.995  1.00   39.00         C  
ATOM    439  O   SER    27       5.267  16.166   3.165  1.00   49.72         O  
ATOM    440  N   THR    28       7.448  15.862   3.643  1.00   30.41         N  
ATOM    441  H   THR    28       8.115  15.703   4.392  1.00   32.72         H  
ATOM    442  CA  THR    28       7.968  15.840   2.262  1.00   25.51         C  
ATOM    443  HA  THR    28       7.138  15.719   1.570  1.00   28.03         H  
ATOM    444  CB  THR    28       8.665  17.170   1.919  1.00   29.04         C  
ATOM    445  HB  THR    28       9.488  17.335   2.617  1.00   35.80         H  
ATOM    446  CG2 THR    28       9.214  17.238   0.491  1.00   43.96         C  
ATOM    447 HG21 THR    28      10.025  16.523   0.360  1.00   77.43         H  
ATOM    448 HG22 THR    28       8.423  17.024  -0.225  1.00   80.14         H  
ATOM    449 HG23 THR    28       9.607  18.237   0.300  1.00   79.77         H  
ATOM    450  OG1 THR    28       7.743  18.236   2.036  1.00   45.48         O  
ATOM    451  HG1 THR    28       7.546  18.347   2.982  1.00   57.50         H  
ATOM    452  C   THR    28       8.912  14.654   2.047  1.00   20.66         C  
ATOM    453  O   THR    28       9.713  14.320   2.926  1.00   21.55         O  
ATOM    454  N   VAL    29       8.819  14.023   0.871  1.00   19.97         N  
ATOM    455  H   VAL    29       8.160  14.388   0.189  1.00   24.01         H  
ATOM    456  CA  VAL    29       9.597  12.838   0.471  1.00   16.91         C  
ATOM    457  HA  VAL    29      10.198  12.515   1.320  1.00   16.80         H  
ATOM    458  CB  VAL    29       8.673  11.660   0.096  1.00   19.40         C  
ATOM    459  HB  VAL    29       8.042  11.954  -0.743  1.00   59.94         H  
ATOM    460  CG1 VAL    29       9.471  10.410  -0.305  1.00   52.01         C  
ATOM    461 HG11 VAL    29      10.158  10.129   0.495  1.00  101.21         H  
ATOM    462 HG12 VAL    29       8.791   9.581  -0.495  1.00   98.81         H  
ATOM    463 HG13 VAL    29      10.034  10.594  -1.217  1.00  100.58         H  
ATOM    464  CG2 VAL    29       7.773  11.264   1.272  1.00   53.17         C  
ATOM    465 HG21 VAL    29       8.387  10.967   2.118  1.00  101.19         H  
ATOM    466 HG22 VAL    29       7.131  12.096   1.561  1.00  102.16         H  
ATOM    467 HG23 VAL    29       7.137  10.428   0.986  1.00  101.24         H  
ATOM    468  C   VAL    29      10.557  13.170  -0.675  1.00   15.78         C  
ATOM    469  O   VAL    29      10.183  13.838  -1.640  1.00   19.72         O  
ATOM    470  N   TYR    30      11.783  12.654  -0.590  1.00   13.76         N  
ATOM    471  H   TYR    30      11.999  12.113   0.240  1.00   14.16         H  
ATOM    472  CA  TYR    30      12.876  12.845  -1.545  1.00   13.30         C  
ATOM    473  HA  TYR    30      12.522  13.437  -2.387  1.00   15.72         H  
ATOM    474  CB  TYR    30      14.032  13.604  -0.871  1.00   14.73         C  
ATOM    475  HB2 TYR    30      14.415  12.999  -0.048  1.00   15.22         H  
ATOM    476  HB3 TYR    30      14.844  13.704  -1.593  1.00   17.13         H  
ATOM    477  CG  TYR    30      13.697  14.981  -0.328  1.00   19.32         C  
ATOM    478  CD1 TYR    30      14.050  16.131  -1.062  1.00   26.14         C  
ATOM    479  HD1 TYR    30      14.539  16.032  -2.023  1.00   29.81         H  
ATOM    480  CE1 TYR    30      13.780  17.412  -0.544  1.00   35.85         C  
ATOM    481  HE1 TYR    30      14.056  18.293  -1.106  1.00   47.08         H  
ATOM    482  CZ  TYR    30      13.132  17.547   0.704  1.00   38.88         C  
ATOM    483  OH  TYR    30      12.852  18.779   1.209  1.00   54.70         O  
ATOM    484  HH  TYR    30      13.148  19.495   0.623  1.00   72.80         H  
ATOM    485  CE2 TYR    30      12.780  16.396   1.438  1.00   34.23         C  
ATOM    486  HE2 TYR    30      12.276  16.508   2.386  1.00   44.31         H  
ATOM    487  CD2 TYR    30      13.073  15.116   0.930  1.00   24.45         C  
ATOM    488  HD2 TYR    30      12.805  14.235   1.500  1.00   26.84         H  
ATOM    489  C   TYR    30      13.399  11.503  -2.074  1.00   11.41         C  
ATOM    490  O   TYR    30      13.555  10.551  -1.311  1.00   11.66         O  
ATOM    491  N   LYS    31      13.756  11.448  -3.359  1.00   12.50         N  
ATOM    492  H   LYS    31      13.587  12.282  -3.911  1.00   16.05         H  
ATOM    493  CA  LYS    31      14.632  10.428  -3.949  1.00   11.65         C  
ATOM    494  HA  LYS    31      14.272   9.434  -3.675  1.00   12.51         H  
ATOM    495  CB  LYS    31      14.609  10.585  -5.482  1.00   15.37         C  
ATOM    496  HB2 LYS    31      13.577  10.549  -5.823  1.00   41.98         H  
ATOM    497  HB3 LYS    31      15.009  11.566  -5.744  1.00   42.32         H  
ATOM    498  CG  LYS    31      15.404   9.503  -6.232  1.00   39.48         C  
ATOM    499  HG2 LYS    31      16.435   9.503  -5.883  1.00   86.15         H  
ATOM    500  HG3 LYS    31      14.964   8.525  -6.032  1.00   84.53         H  
ATOM    501  CD  LYS    31      15.404   9.768  -7.745  1.00   36.73         C  
ATOM    502  HD2 LYS    31      14.387   9.672  -8.131  1.00   46.35         H  
ATOM    503  HD3 LYS    31      15.757  10.785  -7.929  1.00   56.78         H  
ATOM    504  CE  LYS    31      16.330   8.775  -8.461  1.00   86.05         C  
ATOM    505  HE2 LYS    31      17.319   8.817  -7.995  1.00  151.00         H  
ATOM    506  HE3 LYS    31      15.940   7.762  -8.321  1.00  136.84         H  
ATOM    507  NZ  LYS    31      16.449   9.083  -9.912  1.00   89.16         N  
ATOM    508  HZ1 LYS    31      17.085   8.432 -10.369  1.00  116.71         H  
ATOM    509  HZ2 LYS    31      15.555   9.021 -10.381  1.00  118.73         H  
ATOM    510  HZ3 LYS    31      16.817  10.012 -10.067  1.00  117.11         H  
ATOM    511  C   LYS    31      16.048  10.608  -3.401  1.00   11.34         C  
ATOM    512  O   LYS    31      16.503  11.742  -3.239  1.00   14.16         O  
ATOM    513  N   GLY    32      16.762   9.514  -3.172  1.00   10.77         N  
ATOM    514  H   GLY    32      16.309   8.610  -3.258  1.00   11.29         H  
ATOM    515  CA  GLY    32      18.148   9.531  -2.719  1.00   11.62         C  
ATOM    516  HA2 GLY    32      18.684  10.338  -3.219  1.00   15.18         H  
ATOM    517  HA3 GLY    32      18.168   9.725  -1.647  1.00   14.26         H  
ATOM    518  C   GLY    32      18.909   8.232  -2.982  1.00   10.17         C  
ATOM    519  O   GLY    32      18.388   7.275  -3.558  1.00   10.62         O  
ATOM    520  N   LEU    33      20.161   8.213  -2.534  1.00   10.82         N  
ATOM    521  H   LEU    33      20.500   9.056  -2.079  1.00   12.63         H  
ATOM    522  CA  LEU    33      21.104   7.104  -2.671  1.00   10.95         C  
ATOM    523  HA  LEU    33      20.551   6.181  -2.856  1.00   11.14         H  
ATOM    524  CB  LEU    33      21.991   7.395  -3.901  1.00   16.93         C  
ATOM    525  HB2 LEU    33      21.327   7.480  -4.763  1.00   29.28         H  
ATOM    526  HB3 LEU    33      22.463   8.370  -3.771  1.00   30.47         H  
ATOM    527  CG  LEU    33      23.088   6.381  -4.287  1.00   23.12         C  
ATOM    528  HG  LEU    33      23.402   6.637  -5.299  1.00   67.73         H  
ATOM    529  CD1 LEU    33      24.336   6.446  -3.405  1.00   60.12         C  
ATOM    530 HD11 LEU    33      25.130   5.861  -3.865  1.00  110.42         H  
ATOM    531 HD12 LEU    33      24.673   7.479  -3.318  1.00  110.90         H  
ATOM    532 HD13 LEU    33      24.139   6.044  -2.414  1.00  110.07         H  
ATOM    533  CD2 LEU    33      22.575   4.943  -4.318  1.00   74.42         C  
ATOM    534 HD21 LEU    33      21.627   4.898  -4.855  1.00  128.14         H  
ATOM    535 HD22 LEU    33      23.302   4.318  -4.832  1.00  128.13         H  
ATOM    536 HD23 LEU    33      22.439   4.567  -3.306  1.00  130.49         H  
ATOM    537  C   LEU    33      21.875   6.940  -1.357  1.00   10.29         C  
ATOM    538  O   LEU    33      22.511   7.884  -0.888  1.00   14.06         O  
ATOM    539  N   TRP    34      21.797   5.749  -0.763  1.00    9.69         N  
ATOM    540  H   TRP    34      21.260   5.024  -1.227  1.00   11.16         H  
ATOM    541  CA  TRP    34      22.517   5.343   0.447  1.00    9.62         C  
ATOM    542  HA  TRP    34      22.918   6.222   0.948  1.00   11.08         H  
ATOM    543  CB  TRP    34      21.525   4.654   1.400  1.00    9.94         C  
ATOM    544  HB2 TRP    34      20.765   5.381   1.689  1.00   11.97         H  
ATOM    545  HB3 TRP    34      21.021   3.861   0.845  1.00   11.23         H  
ATOM    546  CG  TRP    34      22.077   4.038   2.656  1.00   10.74         C  
ATOM    547  CD1 TRP    34      23.051   4.551   3.443  1.00   13.63         C  
ATOM    548  HD1 TRP    34      23.566   5.487   3.272  1.00   16.47         H  
ATOM    549  NE1 TRP    34      23.315   3.689   4.488  1.00   15.21         N  
ATOM    550  HE1 TRP    34      24.035   3.859   5.181  1.00   18.91         H  
ATOM    551  CE2 TRP    34      22.476   2.597   4.466  1.00   13.73         C  
ATOM    552  CZ2 TRP    34      22.340   1.480   5.302  1.00   17.17         C  
ATOM    553  HZ2 TRP    34      22.988   1.358   6.156  1.00   21.85         H  
ATOM    554  CH2 TRP    34      21.348   0.527   5.014  1.00   17.85         C  
ATOM    555  HH2 TRP    34      21.225  -0.339   5.652  1.00   23.00         H  
ATOM    556  CZ3 TRP    34      20.513   0.703   3.896  1.00   15.28         C  
ATOM    557  HZ3 TRP    34      19.753  -0.035   3.677  1.00   18.56         H  
ATOM    558  CE3 TRP    34      20.666   1.826   3.056  1.00   11.98         C  
ATOM    559  HE3 TRP    34      20.020   1.946   2.198  1.00   12.55         H  
ATOM    560  CD2 TRP    34      21.655   2.801   3.316  1.00   11.04         C  
ATOM    561  C   TRP    34      23.698   4.427   0.094  1.00   10.80         C  
ATOM    562  O   TRP    34      23.603   3.593  -0.809  1.00   11.98         O  
ATOM    563  N   ILE    35      24.809   4.566   0.820  1.00   12.88         N  
ATOM    564  H   ILE    35      24.844   5.314   1.505  1.00   14.58         H  
ATOM    565  CA  ILE    35      25.999   3.715   0.718  1.00   14.87         C  
ATOM    566  HA  ILE    35      25.854   2.971  -0.065  1.00   15.01         H  
ATOM    567  CB  ILE    35      27.234   4.558   0.306  1.00   19.10         C  
ATOM    568  HB  ILE    35      27.476   5.247   1.118  1.00   21.17         H  
ATOM    569  CG2 ILE    35      28.443   3.625   0.094  1.00   24.96         C  
ATOM    570 HG21 ILE    35      28.267   2.967  -0.757  1.00   54.06         H  
ATOM    571 HG22 ILE    35      29.346   4.208  -0.081  1.00   54.70         H  
ATOM    572 HG23 ILE    35      28.619   3.014   0.979  1.00   54.64         H  
ATOM    573  CG1 ILE    35      26.942   5.408  -0.957  1.00   22.24         C  
ATOM    574 HG12 ILE    35      26.564   4.765  -1.750  1.00   43.10         H  
ATOM    575 HG13 ILE    35      26.164   6.134  -0.720  1.00   37.66         H  
ATOM    576  CD1 ILE    35      28.136   6.204  -1.499  1.00   51.11         C  
ATOM    577 HD11 ILE    35      28.890   5.532  -1.908  1.00   94.04         H  
ATOM    578 HD12 ILE    35      27.794   6.865  -2.296  1.00   91.86         H  
ATOM    579 HD13 ILE    35      28.574   6.806  -0.701  1.00   95.01         H  
ATOM    580  C   ILE    35      26.190   2.976   2.060  1.00   16.63         C  
ATOM    581  O   ILE    35      26.769   3.548   2.991  1.00   20.70         O  
ATOM    582  N   PRO    36      25.698   1.728   2.205  1.00   16.71         N  
ATOM    583  CD  PRO    36      24.795   1.035   1.298  1.00   16.50         C  
ATOM    584  HD2 PRO    36      25.368   0.579   0.491  1.00   19.19         H  
ATOM    585  HD3 PRO    36      24.038   1.706   0.894  1.00   19.52         H  
ATOM    586  CG  PRO    36      24.120  -0.050   2.132  1.00   20.21         C  
ATOM    587  HG2 PRO    36      23.851  -0.916   1.527  1.00   31.72         H  
ATOM    588  HG3 PRO    36      23.239   0.362   2.622  1.00   28.22         H  
ATOM    589  CB  PRO    36      25.175  -0.399   3.181  1.00   22.27         C  
ATOM    590  HB2 PRO    36      25.841  -1.163   2.778  1.00   32.83         H  
ATOM    591  HB3 PRO    36      24.718  -0.752   4.106  1.00   30.08         H  
ATOM    592  CA  PRO    36      25.941   0.912   3.396  1.00   19.61         C  
ATOM    593  HA  PRO    36      25.522   1.428   4.261  1.00   21.94         H  
ATOM    594  C   PRO    36      27.437   0.649   3.638  1.00   22.62         C  
ATOM    595  O   PRO    36      28.240   0.609   2.704  1.00   24.43         O  
ATOM    596  N   GLU    37      27.816   0.406   4.894  1.00   27.90         N  
ATOM    597  H   GLU    37      27.121   0.506   5.631  1.00   31.01         H  
ATOM    598  CA  GLU    37      29.195   0.100   5.315  1.00   34.64         C  
ATOM    599  HA  GLU    37      29.850   0.825   4.830  1.00   38.50         H  
ATOM    600  CB  GLU    37      29.340   0.320   6.836  1.00   46.50         C  
ATOM    601  HB2 GLU    37      30.402   0.266   7.077  1.00   93.61         H  
ATOM    602  HB3 GLU    37      29.017   1.332   7.086  1.00   87.51         H  
ATOM    603  CG  GLU    37      28.609  -0.692   7.741  1.00   57.16         C  
ATOM    604  HG2 GLU    37      28.876  -1.706   7.436  1.00   93.75         H  
ATOM    605  HG3 GLU    37      28.980  -0.554   8.758  1.00  101.35         H  
ATOM    606  CD  GLU    37      27.075  -0.547   7.771  1.00   73.99         C  
ATOM    607  OE1 GLU    37      26.527   0.518   7.404  1.00  112.83         O  
ATOM    608  OE2 GLU    37      26.381  -1.499   8.193  1.00  124.87         O  
ATOM    609  C   GLU    37      29.719  -1.293   4.884  1.00   37.33         C  
ATOM    610  O   GLU    37      30.864  -1.642   5.183  1.00   67.80         O  
ATOM    611  N   GLY    38      28.905  -2.092   4.182  1.00   45.43         N  
ATOM    612  H   GLY    38      27.986  -1.740   3.963  1.00   73.12         H  
ATOM    613  CA  GLY    38      29.311  -3.361   3.564  1.00   52.55         C  
ATOM    614  HA2 GLY    38      29.781  -3.993   4.318  1.00   66.70         H  
ATOM    615  HA3 GLY    38      28.425  -3.881   3.200  1.00   56.21         H  
ATOM    616  C   GLY    38      30.289  -3.197   2.387  1.00   48.81         C  
ATOM    617  O   GLY    38      30.565  -2.091   1.915  1.00   54.10         O  
ATOM    618  N   GLU    39      30.824  -4.315   1.894  1.00   52.69         N  
ATOM    619  H   GLU    39      30.556  -5.199   2.304  1.00   61.97         H  
ATOM    620  CA  GLU    39      31.769  -4.336   0.767  1.00   55.44         C  
ATOM    621  HA  GLU    39      32.530  -3.579   0.953  1.00   60.04         H  
ATOM    622  CB  GLU    39      32.465  -5.713   0.724  1.00   83.32         C  
ATOM    623  HB2 GLU    39      32.987  -5.878   1.668  1.00  115.53         H  
ATOM    624  HB3 GLU    39      31.691  -6.478   0.647  1.00  119.05         H  
ATOM    625  CG  GLU    39      33.455  -5.943  -0.434  1.00   97.93         C  
ATOM    626  HG2 GLU    39      33.670  -7.014  -0.466  1.00  139.26         H  
ATOM    627  HG3 GLU    39      32.980  -5.689  -1.383  1.00  119.50         H  
ATOM    628  CD  GLU    39      34.795  -5.184  -0.308  1.00  151.99         C  
ATOM    629  OE1 GLU    39      34.874  -4.147   0.394  1.00  227.40         O  
ATOM    630  OE2 GLU    39      35.787  -5.624  -0.938  1.00  227.72         O  
ATOM    631  C   GLU    39      31.080  -3.998  -0.572  1.00   42.21         C  
ATOM    632  O   GLU    39      30.165  -4.709  -0.999  1.00   44.34         O  
ATOM    633  N   LYS    40      31.553  -2.938  -1.251  1.00   39.35         N  
ATOM    634  H   LYS    40      32.279  -2.398  -0.796  1.00   47.03         H  
ATOM    635  CA  LYS    40      31.219  -2.569  -2.647  1.00   36.84         C  
ATOM    636  HA  LYS    40      31.541  -1.538  -2.804  1.00   41.74         H  
ATOM    637  CB  LYS    40      32.027  -3.450  -3.627  1.00   47.46         C  
ATOM    638  HB2 LYS    40      31.764  -4.497  -3.465  1.00   63.89         H  
ATOM    639  HB3 LYS    40      31.756  -3.184  -4.650  1.00   66.60         H  
ATOM    640  CG  LYS    40      33.548  -3.278  -3.483  1.00   77.97         C  
ATOM    641  HG2 LYS    40      33.819  -2.251  -3.735  1.00  119.40         H  
ATOM    642  HG3 LYS    40      33.848  -3.476  -2.454  1.00  111.91         H  
ATOM    643  CD  LYS    40      34.298  -4.246  -4.407  1.00  104.72         C  
ATOM    644  HD2 LYS    40      34.009  -5.270  -4.163  1.00  122.38         H  
ATOM    645  HD3 LYS    40      34.032  -4.037  -5.445  1.00  134.52         H  
ATOM    646  CE  LYS    40      35.811  -4.085  -4.220  1.00  169.91         C  
ATOM    647  HE2 LYS    40      36.092  -3.061  -4.482  1.00  215.67         H  
ATOM    648  HE3 LYS    40      36.052  -4.239  -3.164  1.00  234.98         H  
ATOM    649  NZ  LYS    40      36.571  -5.052  -5.055  1.00  228.42         N  
ATOM    650  HZ1 LYS    40      36.368  -4.930  -6.037  1.00  280.41         H  
ATOM    651  HZ2 LYS    40      37.567  -4.933  -4.930  1.00  276.90         H  
ATOM    652  HZ3 LYS    40      36.346  -6.005  -4.804  1.00  280.94         H  
ATOM    653  C   LYS    40      29.706  -2.564  -2.949  1.00   30.76         C  
ATOM    654  O   LYS    40      29.246  -3.213  -3.892  1.00   42.41         O  
ATOM    655  N   VAL    41      28.925  -1.849  -2.131  1.00   25.31         N  
ATOM    656  H   VAL    41      29.374  -1.332  -1.389  1.00   32.07         H  
ATOM    657  CA  VAL    41      27.448  -1.880  -2.146  1.00   21.42         C  
ATOM    658  HA  VAL    41      27.130  -2.268  -3.113  1.00   23.23         H  
ATOM    659  CB  VAL    41      26.932  -2.876  -1.085  1.00   25.87         C  
ATOM    660  HB  VAL    41      27.427  -3.832  -1.254  1.00   67.75         H  
ATOM    661  CG1 VAL    41      27.218  -2.445   0.359  1.00   80.99         C  
ATOM    662 HG11 VAL    41      26.890  -3.224   1.047  1.00  136.64         H  
ATOM    663 HG12 VAL    41      28.286  -2.289   0.492  1.00  136.48         H  
ATOM    664 HG13 VAL    41      26.693  -1.521   0.592  1.00  138.02         H  
ATOM    665  CG2 VAL    41      25.429  -3.117  -1.218  1.00   58.25         C  
ATOM    666 HG21 VAL    41      24.863  -2.222  -0.956  1.00  105.98         H  
ATOM    667 HG22 VAL    41      25.198  -3.412  -2.242  1.00  110.84         H  
ATOM    668 HG23 VAL    41      25.133  -3.923  -0.548  1.00  107.22         H  
ATOM    669  C   VAL    41      26.812  -0.489  -2.009  1.00   17.96         C  
ATOM    670  O   VAL    41      27.302   0.358  -1.258  1.00   20.44         O  
ATOM    671  N   LYS    42      25.705  -0.262  -2.730  1.00   15.45         N  
ATOM    672  H   LYS    42      25.410  -1.002  -3.358  1.00   16.50         H  
ATOM    673  CA  LYS    42      24.872   0.959  -2.716  1.00   13.78         C  
ATOM    674  HA  LYS    42      25.006   1.478  -1.765  1.00   14.78         H  
ATOM    675  CB  LYS    42      25.299   1.910  -3.853  1.00   16.43         C  
ATOM    676  HB2 LYS    42      25.127   1.421  -4.814  1.00   18.87         H  
ATOM    677  HB3 LYS    42      24.678   2.803  -3.804  1.00   19.13         H  
ATOM    678  CG  LYS    42      26.773   2.345  -3.768  1.00   21.43         C  
ATOM    679  HG2 LYS    42      26.955   2.810  -2.800  1.00   26.52         H  
ATOM    680  HG3 LYS    42      27.414   1.469  -3.857  1.00   25.69         H  
ATOM    681  CD  LYS    42      27.153   3.323  -4.884  1.00   25.97         C  
ATOM    682  HD2 LYS    42      26.943   2.859  -5.846  1.00   28.63         H  
ATOM    683  HD3 LYS    42      26.557   4.232  -4.803  1.00   29.59         H  
ATOM    684  CE  LYS    42      28.643   3.680  -4.786  1.00   35.05         C  
ATOM    685  HE2 LYS    42      28.763   4.467  -4.037  1.00   46.46         H  
ATOM    686  HE3 LYS    42      29.201   2.802  -4.448  1.00   55.89         H  
ATOM    687  NZ  LYS    42      29.187   4.124  -6.093  1.00   50.63         N  
ATOM    688  HZ1 LYS    42      29.319   3.323  -6.713  1.00   82.02         H  
ATOM    689  HZ2 LYS    42      28.558   4.789  -6.546  1.00   83.59         H  
ATOM    690  HZ3 LYS    42      30.090   4.562  -5.989  1.00   82.67         H  
ATOM    691  C   LYS    42      23.383   0.599  -2.834  1.00   11.94         C  
ATOM    692  O   LYS    42      23.053  -0.452  -3.383  1.00   14.23         O  
ATOM    693  N   ILE    43      22.481   1.450  -2.339  1.00   10.74         N  
ATOM    694  H   ILE    43      22.823   2.294  -1.891  1.00   11.78         H  
ATOM    695  CA  ILE    43      21.022   1.213  -2.328  1.00   10.18         C  
ATOM    696  HA  ILE    43      20.789   0.459  -3.077  1.00   12.15         H  
ATOM    697  CB  ILE    43      20.566   0.641  -0.955  1.00   10.42         C  
ATOM    698  HB  ILE    43      20.865   1.342  -0.173  1.00   10.75         H  
ATOM    699  CG2 ILE    43      19.032   0.495  -0.899  1.00   12.35         C  
ATOM    700 HG21 ILE    43      18.693  -0.204  -1.665  1.00   40.13         H  
ATOM    701 HG22 ILE    43      18.717   0.137   0.079  1.00   41.44         H  
ATOM    702 HG23 ILE    43      18.545   1.457  -1.047  1.00   40.68         H  
ATOM    703  CG1 ILE    43      21.243  -0.722  -0.667  1.00   14.84         C  
ATOM    704 HG12 ILE    43      21.011  -1.408  -1.480  1.00   31.46         H  
ATOM    705 HG13 ILE    43      22.323  -0.583  -0.639  1.00   28.28         H  
ATOM    706  CD1 ILE    43      20.861  -1.399   0.655  1.00   19.30         C  
ATOM    707 HD11 ILE    43      19.825  -1.737   0.632  1.00   52.04         H  
ATOM    708 HD12 ILE    43      21.500  -2.269   0.805  1.00   50.57         H  
ATOM    709 HD13 ILE    43      21.009  -0.707   1.482  1.00   52.61         H  
ATOM    710  C   ILE    43      20.263   2.513  -2.679  1.00    9.44         C  
ATOM    711  O   ILE    43      20.445   3.514  -1.981  1.00    9.44         O  
ATOM    712  N   PRO    44      19.395   2.541  -3.712  1.00   10.80         N  
ATOM    713  CD  PRO    44      19.189   1.509  -4.719  1.00   14.46         C  
ATOM    714  HD2 PRO    44      19.028   0.528  -4.272  1.00   17.57         H  
ATOM    715  HD3 PRO    44      20.057   1.497  -5.376  1.00   19.56         H  
ATOM    716  CG  PRO    44      17.956   1.923  -5.521  1.00   19.72         C  
ATOM    717  HG2 PRO    44      17.060   1.500  -5.064  1.00   36.58         H  
ATOM    718  HG3 PRO    44      18.032   1.615  -6.565  1.00   34.58         H  
ATOM    719  CB  PRO    44      17.943   3.444  -5.377  1.00   15.56         C  
ATOM    720  HB2 PRO    44      16.941   3.855  -5.499  1.00   26.35         H  
ATOM    721  HB3 PRO    44      18.624   3.887  -6.104  1.00   23.39         H  
ATOM    722  CA  PRO    44      18.493   3.665  -3.967  1.00   10.92         C  
ATOM    723  HA  PRO    44      19.048   4.603  -3.946  1.00   11.56         H  
ATOM    724  C   PRO    44      17.375   3.716  -2.916  1.00    8.98         C  
ATOM    725  O   PRO    44      16.750   2.701  -2.589  1.00   10.65         O  
ATOM    726  N   VAL    45      17.101   4.910  -2.392  1.00    7.74         N  
ATOM    727  H   VAL    45      17.586   5.721  -2.764  1.00    9.21         H  
ATOM    728  CA  VAL    45      16.212   5.121  -1.238  1.00    6.41         C  
ATOM    729  HA  VAL    45      15.616   4.223  -1.086  1.00    6.99         H  
ATOM    730  CB  VAL    45      17.009   5.351   0.064  1.00    6.20         C  
ATOM    731  HB  VAL    45      16.293   5.539   0.862  1.00    6.86         H  
ATOM    732  CG1 VAL    45      17.815   4.109   0.454  1.00    7.63         C  
ATOM    733 HG11 VAL    45      18.202   4.220   1.466  1.00   35.34         H  
ATOM    734 HG12 VAL    45      17.175   3.230   0.407  1.00   36.09         H  
ATOM    735 HG13 VAL    45      18.650   3.970  -0.229  1.00   35.95         H  
ATOM    736  CG2 VAL    45      17.965   6.550   0.006  1.00    7.98         C  
ATOM    737 HG21 VAL    45      18.418   6.705   0.986  1.00   36.58         H  
ATOM    738 HG22 VAL    45      18.756   6.364  -0.719  1.00   35.91         H  
ATOM    739 HG23 VAL    45      17.423   7.452  -0.273  1.00   36.37         H  
ATOM    740  C   VAL    45      15.216   6.256  -1.466  1.00    6.84         C  
ATOM    741  O   VAL    45      15.470   7.183  -2.234  1.00    9.67         O  
ATOM    742  N   ALA    46      14.089   6.196  -0.763  1.00    6.55         N  
ATOM    743  H   ALA    46      13.961   5.390  -0.159  1.00    7.34         H  
ATOM    744  CA  ALA    46      13.273   7.363  -0.458  1.00    6.82         C  
ATOM    745  HA  ALA    46      13.528   8.163  -1.149  1.00    8.21         H  
ATOM    746  CB  ALA    46      11.795   7.031  -0.679  1.00    8.75         C  
ATOM    747  HB1 ALA    46      11.185   7.907  -0.459  1.00   37.10         H  
ATOM    748  HB2 ALA    46      11.639   6.746  -1.719  1.00   37.31         H  
ATOM    749  HB3 ALA    46      11.493   6.212  -0.028  1.00   37.33         H  
ATOM    750  C   ALA    46      13.582   7.846   0.973  1.00    6.84         C  
ATOM    751  O   ALA    46      13.749   7.041   1.892  1.00    8.31         O  
ATOM    752  N   ILE    47      13.671   9.163   1.157  1.00    8.03         N  
ATOM    753  H   ILE    47      13.528   9.754   0.344  1.00   10.16         H  
ATOM    754  CA  ILE    47      14.001   9.836   2.422  1.00    8.30         C  
ATOM    755  HA  ILE    47      14.102   9.096   3.214  1.00    8.38         H  
ATOM    756  CB  ILE    47      15.344  10.597   2.300  1.00    9.55         C  
ATOM    757  HB  ILE    47      15.236  11.329   1.498  1.00   11.46         H  
ATOM    758  CG2 ILE    47      15.657  11.359   3.604  1.00   12.81         C  
ATOM    759 HG21 ILE    47      16.634  11.836   3.545  1.00   41.32         H  
ATOM    760 HG22 ILE    47      14.916  12.139   3.781  1.00   41.79         H  
ATOM    761 HG23 ILE    47      15.657  10.669   4.450  1.00   41.12         H  
ATOM    762  CG1 ILE    47      16.527   9.663   1.941  1.00   10.55         C  
ATOM    763 HG12 ILE    47      16.880   9.151   2.834  1.00   23.86         H  
ATOM    764 HG13 ILE    47      16.205   8.902   1.233  1.00   21.49         H  
ATOM    765  CD1 ILE    47      17.698  10.402   1.282  1.00   20.10         C  
ATOM    766 HD11 ILE    47      18.096  11.165   1.950  1.00   53.47         H  
ATOM    767 HD12 ILE    47      18.489   9.689   1.049  1.00   53.88         H  
ATOM    768 HD13 ILE    47      17.364  10.871   0.356  1.00   54.59         H  
ATOM    769  C   ILE    47      12.841  10.772   2.779  1.00    9.90         C  
ATOM    770  O   ILE    47      12.400  11.542   1.925  1.00   13.45         O  
ATOM    771  N   LYS    48      12.340  10.725   4.017  1.00   11.01         N  
ATOM    772  H   LYS    48      12.778  10.087   4.678  1.00   12.53         H  
ATOM    773  CA  LYS    48      11.141  11.461   4.457  1.00   13.16         C  
ATOM    774  HA  LYS    48      10.850  12.165   3.677  1.00   14.41         H  
ATOM    775  CB  LYS    48       9.984  10.463   4.630  1.00   15.69         C  
ATOM    776  HB2 LYS    48       9.845   9.924   3.691  1.00   22.83         H  
ATOM    777  HB3 LYS    48      10.254   9.740   5.396  1.00   20.67         H  
ATOM    778  CG  LYS    48       8.658  11.132   5.024  1.00   22.03         C  
ATOM    779  HG2 LYS    48       8.766  11.602   6.002  1.00   31.98         H  
ATOM    780  HG3 LYS    48       8.405  11.900   4.292  1.00   31.99         H  
ATOM    781  CD  LYS    48       7.525  10.101   5.098  1.00   26.82         C  
ATOM    782  HD2 LYS    48       7.384   9.636   4.121  1.00   34.75         H  
ATOM    783  HD3 LYS    48       7.788   9.332   5.826  1.00   33.25         H  
ATOM    784  CE  LYS    48       6.227  10.791   5.531  1.00   36.54         C  
ATOM    785  HE2 LYS    48       6.417  11.328   6.465  1.00   67.40         H  
ATOM    786  HE3 LYS    48       5.947  11.532   4.777  1.00   67.41         H  
ATOM    787  NZ  LYS    48       5.130   9.817   5.738  1.00   36.47         N  
ATOM    788  HZ1 LYS    48       4.902   9.323   4.889  1.00   67.12         H  
ATOM    789  HZ2 LYS    48       5.409   9.127   6.439  1.00   66.79         H  
ATOM    790  HZ3 LYS    48       4.298  10.272   6.084  1.00   64.04         H  
ATOM    791  C   LYS    48      11.406  12.282   5.719  1.00   15.73         C  
ATOM    792  O   LYS    48      12.012  11.792   6.671  1.00   16.54         O  
ATOM    793  N   THR    49      10.922  13.522   5.732  1.00   19.85         N  
ATOM    794  H   THR    49      10.403  13.831   4.916  1.00   20.88         H  
ATOM    795  CA  THR    49      11.075  14.490   6.835  1.00   27.06         C  
ATOM    796  HA  THR    49      11.180  13.940   7.770  1.00   32.26         H  
ATOM    797  CB  THR    49      12.357  15.320   6.639  1.00   33.39         C  
ATOM    798  HB  THR    49      13.192  14.640   6.486  1.00   47.16         H  
ATOM    799  CG2 THR    49      12.289  16.268   5.440  1.00   41.19         C  
ATOM    800 HG21 THR    49      13.248  16.774   5.326  1.00   73.69         H  
ATOM    801 HG22 THR    49      12.080  15.699   4.536  1.00   75.75         H  
ATOM    802 HG23 THR    49      11.510  17.017   5.585  1.00   76.64         H  
ATOM    803  OG1 THR    49      12.621  16.111   7.776  1.00   66.22         O  
ATOM    804  HG1 THR    49      13.043  15.545   8.452  1.00   90.97         H  
ATOM    805  C   THR    49       9.829  15.375   6.968  1.00   33.18         C  
ATOM    806  O   THR    49       8.958  15.357   6.097  1.00   38.24         O  
ATOM    807  N   SER    50       9.714  16.134   8.058  1.00   39.58         N  
ATOM    808  H   SER    50      10.501  16.151   8.697  1.00   40.68         H  
ATOM    809  CA  SER    50       8.592  17.034   8.358  1.00   51.07         C  
ATOM    810  HA  SER    50       8.245  17.477   7.426  1.00   62.05         H  
ATOM    811  CB  SER    50       7.440  16.226   8.970  1.00   55.93         C  
ATOM    812  HB2 SER    50       7.196  15.391   8.313  1.00   77.65         H  
ATOM    813  HB3 SER    50       7.750  15.827   9.936  1.00   67.02         H  
ATOM    814  OG  SER    50       6.291  17.036   9.139  1.00   93.11         O  
ATOM    815  HG  SER    50       5.596  16.501   9.564  1.00  109.16         H  
ATOM    816  C   SER    50       9.035  18.149   9.324  1.00   56.52         C  
ATOM    817  O   SER    50       9.769  17.855  10.276  1.00   52.76         O  
ATOM    818  N   PRO    51       8.641  19.423   9.120  1.00   78.08         N  
ATOM    819  CD  PRO    51       7.743  19.902   8.079  1.00  108.12         C  
ATOM    820  HD2 PRO    51       6.874  19.256   7.971  1.00  114.75         H  
ATOM    821  HD3 PRO    51       8.283  19.969   7.134  1.00  117.85         H  
ATOM    822  CG  PRO    51       7.300  21.294   8.523  1.00  150.66         C  
ATOM    823  HG2 PRO    51       6.443  21.212   9.193  1.00  188.40         H  
ATOM    824  HG3 PRO    51       7.062  21.933   7.672  1.00  196.43         H  
ATOM    825  CB  PRO    51       8.517  21.804   9.296  1.00  130.46         C  
ATOM    826  HB2 PRO    51       8.242  22.569  10.023  1.00  147.18         H  
ATOM    827  HB3 PRO    51       9.251  22.200   8.592  1.00  157.00         H  
ATOM    828  CA  PRO    51       9.081  20.540   9.959  1.00   91.83         C  
ATOM    829  HA  PRO    51      10.170  20.595   9.944  1.00   96.27         H  
ATOM    830  C   PRO    51       8.613  20.390  11.417  1.00   84.74         C  
ATOM    831  O   PRO    51       7.448  20.076  11.676  1.00   86.90         O  
ATOM    832  N   LYS    52       9.531  20.628  12.368  1.00   92.55         N  
ATOM    833  H   LYS    52      10.451  20.877  12.031  1.00  103.98         H  
ATOM    834  CA  LYS    52       9.376  20.557  13.844  1.00  101.86         C  
ATOM    835  HA  LYS    52      10.353  20.793  14.270  1.00  118.82         H  
ATOM    836  CB  LYS    52       8.412  21.679  14.290  1.00  133.25         C  
ATOM    837  HB2 LYS    52       8.659  22.589  13.740  1.00  145.10         H  
ATOM    838  HB3 LYS    52       7.388  21.398  14.037  1.00  162.56         H  
ATOM    839  CG  LYS    52       8.487  21.999  15.791  1.00  181.40         C  
ATOM    840  HG2 LYS    52       8.178  21.128  16.369  1.00  225.45         H  
ATOM    841  HG3 LYS    52       9.516  22.253  16.048  1.00  208.79         H  
ATOM    842  CD  LYS    52       7.560  23.176  16.139  1.00  243.84         C  
ATOM    843  HD2 LYS    52       7.844  24.056  15.559  1.00  280.91         H  
ATOM    844  HD3 LYS    52       6.539  22.906  15.864  1.00  287.31         H  
ATOM    845  CE  LYS    52       7.576  23.521  17.636  1.00  340.07         C  
ATOM    846  HE2 LYS    52       6.759  24.222  17.833  1.00  395.15         H  
ATOM    847  HE3 LYS    52       7.376  22.612  18.211  1.00  390.40         H  
ATOM    848  NZ  LYS    52       8.863  24.131  18.066  1.00  451.03         N  
ATOM    849  HZ1 LYS    52       8.836  24.374  19.048  1.00  514.27         H  
ATOM    850  HZ2 LYS    52       9.638  23.497  17.933  1.00  514.39         H  
ATOM    851  HZ3 LYS    52       9.058  24.978  17.550  1.00  512.57         H  
ATOM    852  C   LYS    52       9.010  19.180  14.439  1.00   86.02         C  
ATOM    853  O   LYS    52       9.374  18.896  15.580  1.00  112.60         O  
ATOM    854  N   ALA    53       8.336  18.310  13.688  1.00   67.42         N  
ATOM    855  H   ALA    53       8.066  18.642  12.772  1.00   72.38         H  
ATOM    856  CA  ALA    53       7.756  17.029  14.111  1.00   61.99         C  
ATOM    857  HA  ALA    53       7.270  17.192  15.075  1.00   68.09         H  
ATOM    858  CB  ALA    53       6.658  16.680  13.095  1.00   70.31         C  
ATOM    859  HB1 ALA    53       7.106  16.461  12.125  1.00  100.88         H  
ATOM    860  HB2 ALA    53       6.097  15.812  13.435  1.00  102.69         H  
ATOM    861  HB3 ALA    53       5.966  17.518  12.989  1.00  102.81         H  
ATOM    862  C   ALA    53       8.774  15.877  14.330  1.00   62.64         C  
ATOM    863  O   ALA    53       8.502  14.722  13.998  1.00  124.64         O  
ATOM    864  N   ASN    54       9.950  16.164  14.895  1.00   49.60         N  
ATOM    865  H   ASN    54      10.100  17.126  15.177  1.00   75.91         H  
ATOM    866  CA  ASN    54      11.075  15.225  15.032  1.00   49.04         C  
ATOM    867  HA  ASN    54      11.411  14.934  14.037  1.00   53.02         H  
ATOM    868  CB  ASN    54      12.233  15.953  15.746  1.00   58.49         C  
ATOM    869  HB2 ASN    54      11.892  16.302  16.721  1.00   68.28         H  
ATOM    870  HB3 ASN    54      13.042  15.244  15.919  1.00   95.05         H  
ATOM    871  CG  ASN    54      12.809  17.146  14.989  1.00   94.34         C  
ATOM    872  OD1 ASN    54      12.490  17.429  13.844  1.00  164.60         O  
ATOM    873  ND2 ASN    54      13.688  17.893  15.617  1.00  130.71         N  
ATOM    874 HD21 ASN    54      14.075  18.686  15.130  1.00  196.90         H  
ATOM    875 HD22 ASN    54      13.961  17.676  16.563  1.00  141.26         H  
ATOM    876  C   ASN    54      10.699  13.926  15.778  1.00   47.46         C  
ATOM    877  O   ASN    54      11.049  12.827  15.339  1.00   52.00         O  
ATOM    878  N   LYS    55       9.938  14.043  16.874  1.00   50.73         N  
ATOM    879  H   LYS    55       9.700  14.979  17.173  1.00   57.26         H  
ATOM    880  CA  LYS    55       9.441  12.906  17.673  1.00   53.21         C  
ATOM    881  HA  LYS    55      10.285  12.258  17.915  1.00   52.60         H  
ATOM    882  CB  LYS    55       8.874  13.471  18.991  1.00   69.21         C  
ATOM    883  HB2 LYS    55       9.616  14.160  19.399  1.00   77.79         H  
ATOM    884  HB3 LYS    55       7.969  14.049  18.794  1.00   91.28         H  
ATOM    885  CG  LYS    55       8.599  12.425  20.086  1.00  105.17         C  
ATOM    886  HG2 LYS    55       9.346  11.632  20.029  1.00  157.63         H  
ATOM    887  HG3 LYS    55       8.711  12.920  21.053  1.00  149.23         H  
ATOM    888  CD  LYS    55       7.189  11.821  20.032  1.00  149.46         C  
ATOM    889  HD2 LYS    55       6.449  12.621  20.095  1.00  189.68         H  
ATOM    890  HD3 LYS    55       7.047  11.282  19.098  1.00  197.52         H  
ATOM    891  CE  LYS    55       6.993  10.853  21.203  1.00  215.04         C  
ATOM    892  HE2 LYS    55       7.782  10.096  21.164  1.00  252.97         H  
ATOM    893  HE3 LYS    55       7.094  11.403  22.143  1.00  257.04         H  
ATOM    894  NZ  LYS    55       5.667  10.194  21.134  1.00  288.72         N  
ATOM    895  HZ1 LYS    55       5.581   9.675  20.257  1.00  339.79         H  
ATOM    896  HZ2 LYS    55       5.541   9.537  21.891  1.00  340.39         H  
ATOM    897  HZ3 LYS    55       4.915  10.867  21.167  1.00  342.76         H  
ATOM    898  C   LYS    55       8.434  12.047  16.896  1.00   48.96         C  
ATOM    899  O   LYS    55       8.453  10.823  16.996  1.00   47.72         O  
ATOM    900  N   GLU    56       7.599  12.669  16.065  1.00   50.48         N  
ATOM    901  H   GLU    56       7.674  13.672  15.980  1.00   55.08         H  
ATOM    902  CA  GLU    56       6.636  11.964  15.205  1.00   50.81         C  
ATOM    903  HA  GLU    56       6.083  11.245  15.811  1.00   57.76         H  
ATOM    904  CB  GLU    56       5.628  12.952  14.591  1.00   61.92         C  
ATOM    905  HB2 GLU    56       6.124  13.526  13.810  1.00   86.77         H  
ATOM    906  HB3 GLU    56       4.835  12.377  14.113  1.00   88.25         H  
ATOM    907  CG  GLU    56       4.991  13.939  15.586  1.00   99.72         C  
ATOM    908  HG2 GLU    56       5.753  14.654  15.905  1.00  131.50         H  
ATOM    909  HG3 GLU    56       4.220  14.506  15.060  1.00  154.15         H  
ATOM    910  CD  GLU    56       4.364  13.257  16.819  1.00  171.76         C  
ATOM    911  OE1 GLU    56       3.623  12.257  16.659  1.00  258.34         O  
ATOM    912  OE2 GLU    56       4.584  13.742  17.955  1.00  259.61         O  
ATOM    913  C   GLU    56       7.336  11.175  14.084  1.00   39.45         C  
ATOM    914  O   GLU    56       6.899  10.076  13.746  1.00   42.02         O  
ATOM    915  N   ILE    57       8.450  11.689  13.545  1.00   32.01         N  
ATOM    916  H   ILE    57       8.726  12.623  13.831  1.00   35.12         H  
ATOM    917  CA  ILE    57       9.286  10.983  12.554  1.00   24.47         C  
ATOM    918  HA  ILE    57       8.642  10.628  11.748  1.00   25.48         H  
ATOM    919  CB  ILE    57      10.331  11.946  11.937  1.00   24.48         C  
ATOM    920  HB  ILE    57      10.911  12.375  12.754  1.00   32.75         H  
ATOM    921  CG2 ILE    57      11.308  11.219  10.990  1.00   31.24         C  
ATOM    922 HG21 ILE    57      12.036  11.919  10.583  1.00   62.66         H  
ATOM    923 HG22 ILE    57      11.861  10.448  11.524  1.00   63.44         H  
ATOM    924 HG23 ILE    57      10.760  10.763  10.166  1.00   64.13         H  
ATOM    925  CG1 ILE    57       9.636  13.094  11.168  1.00   38.67         C  
ATOM    926 HG12 ILE    57       9.246  12.723  10.219  1.00   62.82         H  
ATOM    927 HG13 ILE    57       8.791  13.471  11.740  1.00   79.92         H  
ATOM    928  CD1 ILE    57      10.562  14.286  10.904  1.00   86.49         C  
ATOM    929 HD11 ILE    57      11.059  14.590  11.824  1.00  139.12         H  
ATOM    930 HD12 ILE    57      11.306  14.029  10.154  1.00  136.83         H  
ATOM    931 HD13 ILE    57       9.968  15.122  10.543  1.00  138.24         H  
ATOM    932  C   ILE    57       9.942   9.743  13.186  1.00   21.04         C  
ATOM    933  O   ILE    57       9.964   8.681  12.564  1.00   18.91         O  
ATOM    934  N   LEU    58      10.417   9.841  14.435  1.00   24.02         N  
ATOM    935  H   LEU    58      10.394  10.751  14.879  1.00   28.80         H  
ATOM    936  CA  LEU    58      10.926   8.699  15.210  1.00   24.18         C  
ATOM    937  HA  LEU    58      11.703   8.200  14.629  1.00   21.84         H  
ATOM    938  CB  LEU    58      11.547   9.216  16.523  1.00   31.94         C  
ATOM    939  HB2 LEU    58      10.920  10.014  16.919  1.00   51.61         H  
ATOM    940  HB3 LEU    58      11.554   8.416  17.265  1.00   51.16         H  
ATOM    941  CG  LEU    58      12.986   9.735  16.336  1.00   50.08         C  
ATOM    942  HG  LEU    58      13.092  10.186  15.349  1.00  100.64         H  
ATOM    943  CD1 LEU    58      13.331  10.794  17.383  1.00   88.06         C  
ATOM    944 HD11 LEU    58      14.357  11.131  17.239  1.00  136.01         H  
ATOM    945 HD12 LEU    58      12.666  11.650  17.268  1.00  137.33         H  
ATOM    946 HD13 LEU    58      13.220  10.383  18.386  1.00  131.95         H  
ATOM    947  CD2 LEU    58      13.988   8.586  16.480  1.00   81.59         C  
ATOM    948 HD21 LEU    58      13.739   7.782  15.790  1.00  127.50         H  
ATOM    949 HD22 LEU    58      14.993   8.942  16.262  1.00  125.12         H  
ATOM    950 HD23 LEU    58      13.964   8.193  17.497  1.00  129.17         H  
ATOM    951  C   LEU    58       9.841   7.638  15.486  1.00   24.94         C  
ATOM    952  O   LEU    58      10.104   6.445  15.328  1.00   24.48         O  
ATOM    953  N   ASP    59       8.619   8.046  15.842  1.00   28.77         N  
ATOM    954  H   ASP    59       8.474   9.033  16.020  1.00   32.44         H  
ATOM    955  CA  ASP    59       7.489   7.119  16.016  1.00   30.63         C  
ATOM    956  HA  ASP    59       7.801   6.309  16.678  1.00   32.95         H  
ATOM    957  CB  ASP    59       6.294   7.829  16.673  1.00   39.99         C  
ATOM    958  HB2 ASP    59       6.069   8.739  16.114  1.00   42.14         H  
ATOM    959  HB3 ASP    59       5.425   7.173  16.595  1.00   45.04         H  
ATOM    960  CG  ASP    59       6.476   8.179  18.161  1.00   50.99         C  
ATOM    961  OD1 ASP    59       5.573   8.853  18.712  1.00  101.11         O  
ATOM    962  OD2 ASP    59       7.456   7.748  18.813  1.00   75.56         O  
ATOM    963  C   ASP    59       7.049   6.460  14.694  1.00   25.52         C  
ATOM    964  O   ASP    59       6.794   5.254  14.661  1.00   27.18         O  
ATOM    965  N   GLU    60       7.004   7.209  13.587  1.00   22.77         N  
ATOM    966  H   GLU    60       7.174   8.207  13.666  1.00   24.97         H  
ATOM    967  CA  GLU    60       6.718   6.650  12.260  1.00   19.92         C  
ATOM    968  HA  GLU    60       5.783   6.090  12.319  1.00   22.45         H  
ATOM    969  CB  GLU    60       6.526   7.775  11.229  1.00   21.58         C  
ATOM    970  HB2 GLU    60       5.721   8.425  11.575  1.00   27.17         H  
ATOM    971  HB3 GLU    60       7.444   8.360  11.147  1.00   24.92         H  
ATOM    972  CG  GLU    60       6.160   7.206   9.847  1.00   22.78         C  
ATOM    973  HG2 GLU    60       6.985   6.589   9.488  1.00   27.65         H  
ATOM    974  HG3 GLU    60       5.283   6.564   9.955  1.00   28.70         H  
ATOM    975  CD  GLU    60       5.857   8.276   8.783  1.00   25.06         C  
ATOM    976  OE1 GLU    60       5.978   7.956   7.577  1.00   62.67         O  
ATOM    977  OE2 GLU    60       5.470   9.422   9.111  1.00   53.52         O  
ATOM    978  C   GLU    60       7.807   5.660  11.820  1.00   15.77         C  
ATOM    979  O   GLU    60       7.484   4.581  11.323  1.00   15.89         O  
ATOM    980  N   ALA    61       9.085   5.972  12.059  1.00   14.48         N  
ATOM    981  H   ALA    61       9.298   6.888  12.441  1.00   16.62         H  
ATOM    982  CA  ALA    61      10.196   5.062  11.801  1.00   12.40         C  
ATOM    983  HA  ALA    61      10.170   4.780  10.748  1.00   12.04         H  
ATOM    984  CB  ALA    61      11.511   5.807  12.062  1.00   13.45         C  
ATOM    985  HB1 ALA    61      11.566   6.682  11.416  1.00   40.56         H  
ATOM    986  HB2 ALA    61      11.568   6.124  13.103  1.00   42.16         H  
ATOM    987  HB3 ALA    61      12.357   5.157  11.844  1.00   41.79         H  
ATOM    988  C   ALA    61      10.082   3.768  12.628  1.00   13.02         C  
ATOM    989  O   ALA    61      10.252   2.681  12.078  1.00   12.76         O  
ATOM    990  N   TYR    62       9.714   3.848  13.912  1.00   16.07         N  
ATOM    991  H   TYR    62       9.610   4.767  14.328  1.00   18.90         H  
ATOM    992  CA  TYR    62       9.460   2.668  14.748  1.00   17.88         C  
ATOM    993  HA  TYR    62      10.368   2.065  14.775  1.00   18.89         H  
ATOM    994  CB  TYR    62       9.157   3.118  16.185  1.00   23.84         C  
ATOM    995  HB2 TYR    62      10.057   3.567  16.608  1.00   30.76         H  
ATOM    996  HB3 TYR    62       8.391   3.892  16.165  1.00   31.33         H  
ATOM    997  CG  TYR    62       8.683   2.004  17.101  1.00   39.16         C  
ATOM    998  CD1 TYR    62       7.302   1.794  17.297  1.00   84.72         C  
ATOM    999  HD1 TYR    62       6.581   2.435  16.805  1.00  135.28         H  
ATOM   1000  CE1 TYR    62       6.856   0.746  18.126  1.00  129.97         C  
ATOM   1001  HE1 TYR    62       5.797   0.585  18.272  1.00  218.44         H  
ATOM   1002  CZ  TYR    62       7.793  -0.096  18.766  1.00  124.12         C  
ATOM   1003  OH  TYR    62       7.374  -1.111  19.571  1.00  191.87         O  
ATOM   1004  HH  TYR    62       6.405  -1.149  19.642  1.00  232.06         H  
ATOM   1005  CE2 TYR    62       9.175   0.119  18.572  1.00  119.60         C  
ATOM   1006  HE2 TYR    62       9.888  -0.526  19.065  1.00  196.40         H  
ATOM   1007  CD2 TYR    62       9.618   1.167  17.741  1.00   80.13         C  
ATOM   1008  HD2 TYR    62      10.678   1.327  17.594  1.00  130.99         H  
ATOM   1009  C   TYR    62       8.346   1.767  14.177  1.00   16.56         C  
ATOM   1010  O   TYR    62       8.534   0.552  14.069  1.00   18.07         O  
ATOM   1011  N   VAL    63       7.221   2.343  13.731  1.00   16.35         N  
ATOM   1012  H   VAL    63       7.113   3.346  13.855  1.00   18.26         H  
ATOM   1013  CA  VAL    63       6.146   1.589  13.052  1.00   16.12         C  
ATOM   1014  HA  VAL    63       5.857   0.752  13.689  1.00   18.14         H  
ATOM   1015  CB  VAL    63       4.893   2.467  12.839  1.00   20.51         C  
ATOM   1016  HB  VAL    63       5.181   3.386  12.328  1.00   49.74         H  
ATOM   1017  CG1 VAL    63       3.811   1.770  12.001  1.00   43.79         C  
ATOM   1018 HG11 VAL    63       4.166   1.596  10.985  1.00   85.42         H  
ATOM   1019 HG12 VAL    63       3.538   0.817  12.455  1.00   86.36         H  
ATOM   1020 HG13 VAL    63       2.925   2.403  11.940  1.00   87.50         H  
ATOM   1021  CG2 VAL    63       4.256   2.834  14.187  1.00   52.93         C  
ATOM   1022 HG21 VAL    63       3.394   3.482  14.023  1.00   98.52         H  
ATOM   1023 HG22 VAL    63       3.933   1.933  14.708  1.00   97.64         H  
ATOM   1024 HG23 VAL    63       4.969   3.369  14.812  1.00   97.61         H  
ATOM   1025  C   VAL    63       6.640   0.987  11.730  1.00   13.39         C  
ATOM   1026  O   VAL    63       6.443  -0.202  11.484  1.00   14.97         O  
ATOM   1027  N   MET    64       7.339   1.769  10.903  1.00   11.51         N  
ATOM   1028  H   MET    64       7.470   2.741  11.169  1.00   12.73         H  
ATOM   1029  CA  MET    64       7.861   1.347   9.597  1.00    9.77         C  
ATOM   1030  HA  MET    64       7.033   0.924   9.029  1.00   11.40         H  
ATOM   1031  CB  MET    64       8.344   2.597   8.843  1.00   10.31         C  
ATOM   1032  HB2 MET    64       7.591   3.380   8.940  1.00   25.72         H  
ATOM   1033  HB3 MET    64       9.274   2.954   9.287  1.00   25.01         H  
ATOM   1034  CG  MET    64       8.554   2.333   7.349  1.00   18.97         C  
ATOM   1035  HG2 MET    64       9.225   1.489   7.239  1.00   41.18         H  
ATOM   1036  HG3 MET    64       7.599   2.057   6.901  1.00   40.38         H  
ATOM   1037  SD  MET    64       9.261   3.716   6.412  1.00   22.98         S  
ATOM   1038  CE  MET    64       7.897   4.911   6.503  1.00   35.89         C  
ATOM   1039  HE1 MET    64       8.128   5.775   5.881  1.00   79.49         H  
ATOM   1040  HE2 MET    64       6.977   4.450   6.145  1.00   79.07         H  
ATOM   1041  HE3 MET    64       7.761   5.244   7.532  1.00   79.13         H  
ATOM   1042  C   MET    64       8.955   0.261   9.699  1.00    8.96         C  
ATOM   1043  O   MET    64       9.109  -0.556   8.791  1.00   10.16         O  
ATOM   1044  N   ALA    65       9.698   0.210  10.809  1.00   10.10         N  
ATOM   1045  H   ALA    65       9.613   0.973  11.472  1.00   12.03         H  
ATOM   1046  CA  ALA    65      10.606  -0.887  11.152  1.00   11.84         C  
ATOM   1047  HA  ALA    65      11.175  -1.170  10.266  1.00   12.51         H  
ATOM   1048  CB  ALA    65      11.588  -0.373  12.214  1.00   14.90         C  
ATOM   1049  HB1 ALA    65      11.047  -0.050  13.104  1.00   44.32         H  
ATOM   1050  HB2 ALA    65      12.280  -1.168  12.494  1.00   42.96         H  
ATOM   1051  HB3 ALA    65      12.156   0.468  11.818  1.00   43.64         H  
ATOM   1052  C   ALA    65       9.859  -2.144  11.652  1.00   14.26         C  
ATOM   1053  O   ALA    65      10.292  -3.266  11.386  1.00   21.39         O  
ATOM   1054  N   SER    66       8.736  -1.972  12.360  1.00   13.57         N  
ATOM   1055  H   SER    66       8.455  -1.023  12.579  1.00   14.47         H  
ATOM   1056  CA  SER    66       7.922  -3.071  12.905  1.00   16.43         C  
ATOM   1057  HA  SER    66       8.585  -3.759  13.431  1.00   20.73         H  
ATOM   1058  CB  SER    66       6.926  -2.504  13.927  1.00   21.06         C  
ATOM   1059  HB2 SER    66       7.464  -1.924  14.679  1.00   38.01         H  
ATOM   1060  HB3 SER    66       6.223  -1.845  13.418  1.00   38.55         H  
ATOM   1061  OG  SER    66       6.199  -3.539  14.567  1.00   62.63         O  
ATOM   1062  HG  SER    66       6.761  -3.928  15.263  1.00   90.98         H  
ATOM   1063  C   SER    66       7.180  -3.876  11.824  1.00   15.52         C  
ATOM   1064  O   SER    66       7.066  -5.098  11.939  1.00   27.07         O  
ATOM   1065  N   VAL    67       6.708  -3.222  10.753  1.00   14.58         N  
ATOM   1066  H   VAL    67       6.813  -2.214  10.745  1.00   19.66         H  
ATOM   1067  CA  VAL    67       5.928  -3.839   9.654  1.00   19.19         C  
ATOM   1068  HA  VAL    67       5.354  -4.649  10.101  1.00   23.38         H  
ATOM   1069  CB  VAL    67       4.883  -2.858   9.073  1.00   21.71         C  
ATOM   1070  HB  VAL    67       4.301  -3.397   8.327  1.00   29.51         H  
ATOM   1071  CG1 VAL    67       3.886  -2.399  10.145  1.00   25.20         C  
ATOM   1072 HG11 VAL    67       3.113  -1.782   9.685  1.00   55.21         H  
ATOM   1073 HG12 VAL    67       3.413  -3.266  10.600  1.00   54.02         H  
ATOM   1074 HG13 VAL    67       4.387  -1.816  10.917  1.00   54.06         H  
ATOM   1075  CG2 VAL    67       5.496  -1.621   8.406  1.00   19.60         C  
ATOM   1076 HG21 VAL    67       4.705  -0.994   7.996  1.00   48.09         H  
ATOM   1077 HG22 VAL    67       6.063  -1.050   9.133  1.00   47.53         H  
ATOM   1078 HG23 VAL    67       6.160  -1.914   7.595  1.00   45.67         H  
ATOM   1079  C   VAL    67       6.781  -4.522   8.558  1.00   23.54         C  
ATOM   1080  O   VAL    67       6.453  -4.478   7.373  1.00   69.12         O  
ATOM   1081  N   ASP    68       7.897  -5.152   8.934  1.00   16.64         N  
ATOM   1082  H   ASP    68       8.079  -5.203   9.927  1.00   36.52         H  
ATOM   1083  CA  ASP    68       8.832  -5.847   8.031  1.00   15.85         C  
ATOM   1084  HA  ASP    68       9.167  -5.141   7.269  1.00   15.90         H  
ATOM   1085  CB  ASP    68      10.062  -6.267   8.856  1.00   19.48         C  
ATOM   1086  HB2 ASP    68      10.497  -5.375   9.308  1.00   21.95         H  
ATOM   1087  HB3 ASP    68       9.739  -6.922   9.668  1.00   24.47         H  
ATOM   1088  CG  ASP    68      11.157  -6.980   8.041  1.00   21.04         C  
ATOM   1089  OD1 ASP    68      11.999  -7.675   8.657  1.00   60.17         O  
ATOM   1090  OD2 ASP    68      11.211  -6.820   6.799  1.00   45.72         O  
ATOM   1091  C   ASP    68       8.191  -7.061   7.308  1.00   15.80         C  
ATOM   1092  O   ASP    68       8.108  -8.159   7.867  1.00   21.52         O  
ATOM   1093  N   ASN    69       7.738  -6.870   6.060  1.00   13.18         N  
ATOM   1094  H   ASN    69       7.788  -5.935   5.679  1.00   14.70         H  
ATOM   1095  CA  ASN    69       7.048  -7.880   5.243  1.00   12.25         C  
ATOM   1096  HA  ASN    69       7.477  -8.853   5.476  1.00   14.02         H  
ATOM   1097  CB  ASN    69       5.567  -7.886   5.669  1.00   13.17         C  
ATOM   1098  HB2 ASN    69       5.505  -8.190   6.711  1.00   16.91         H  
ATOM   1099  HB3 ASN    69       5.158  -6.881   5.586  1.00   14.63         H  
ATOM   1100  CG  ASN    69       4.704  -8.815   4.839  1.00   13.03         C  
ATOM   1101  OD1 ASN    69       4.181  -8.443   3.801  1.00   14.01         O  
ATOM   1102  ND2 ASN    69       4.565 -10.057   5.237  1.00   16.45         N  
ATOM   1103 HD21 ASN    69       3.986 -10.669   4.685  1.00   19.77         H  
ATOM   1104 HD22 ASN    69       4.967 -10.357   6.111  1.00   20.07         H  
ATOM   1105  C   ASN    69       7.206  -7.610   3.722  1.00   10.84         C  
ATOM   1106  O   ASN    69       7.230  -6.442   3.326  1.00   11.22         O  
ATOM   1107  N   PRO    70       7.260  -8.636   2.841  1.00   11.16         N  
ATOM   1108  CD  PRO    70       7.378 -10.056   3.161  1.00   14.04         C  
ATOM   1109  HD2 PRO    70       6.385 -10.487   3.287  1.00   17.17         H  
ATOM   1110  HD3 PRO    70       7.987 -10.235   4.046  1.00   19.22         H  
ATOM   1111  CG  PRO    70       8.054 -10.696   1.952  1.00   19.93         C  
ATOM   1112  HG2 PRO    70       7.793 -11.750   1.852  1.00   36.58         H  
ATOM   1113  HG3 PRO    70       9.136 -10.568   2.021  1.00   35.67         H  
ATOM   1114  CB  PRO    70       7.506  -9.862   0.800  1.00   14.54         C  
ATOM   1115  HB2 PRO    70       6.505 -10.215   0.543  1.00   22.51         H  
ATOM   1116  HB3 PRO    70       8.159  -9.900  -0.073  1.00   22.09         H  
ATOM   1117  CA  PRO    70       7.434  -8.450   1.392  1.00   10.98         C  
ATOM   1118  HA  PRO    70       8.394  -7.957   1.230  1.00   12.59         H  
ATOM   1119  C   PRO    70       6.351  -7.630   0.671  1.00    9.34         C  
ATOM   1120  O   PRO    70       6.617  -7.110  -0.413  1.00   10.74         O  
ATOM   1121  N   HIE    71       5.150  -7.486   1.240  1.00    8.59         N  
ATOM   1122  H   HIE    71       4.976  -7.972   2.114  1.00   10.03         H  
ATOM   1123  CA  HIE    71       4.029  -6.712   0.678  1.00    7.90         C  
ATOM   1124  HA  HIE    71       4.310  -6.369  -0.317  1.00    8.25         H  
ATOM   1125  CB  HIE    71       2.810  -7.626   0.473  1.00    9.33         C  
ATOM   1126  HB2 HIE    71       2.445  -7.965   1.443  1.00   11.09         H  
ATOM   1127  HB3 HIE    71       2.017  -7.060  -0.016  1.00   10.66         H  
ATOM   1128  CG  HIE    71       3.135  -8.827  -0.384  1.00   10.40         C  
ATOM   1129  ND1 HIE    71       3.238 -10.147   0.065  1.00   15.52         N  
ATOM   1130  CE1 HIE    71       3.687 -10.858  -0.982  1.00   16.28         C  
ATOM   1131  HE1 HIE    71       3.895 -11.922  -0.964  1.00   23.41         H  
ATOM   1132  NE2 HIE    71       3.873 -10.060  -2.048  1.00   14.07         N  
ATOM   1133  HE2 HIE    71       4.246 -10.357  -2.943  1.00   18.04         H  
ATOM   1134  CD2 HIE    71       3.532  -8.774  -1.689  1.00   12.20         C  
ATOM   1135  HD2 HIE    71       3.613  -7.881  -2.297  1.00   16.46         H  
ATOM   1136  C   HIE    71       3.722  -5.426   1.466  1.00    7.54         C  
ATOM   1137  O   HIE    71       2.638  -4.852   1.334  1.00    7.63         O  
ATOM   1138  N   VAL    72       4.680  -4.942   2.266  1.00    8.22         N  
ATOM   1139  H   VAL    72       5.544  -5.468   2.348  1.00    9.53         H  
ATOM   1140  CA  VAL    72       4.572  -3.710   3.065  1.00    8.18         C  
ATOM   1141  HA  VAL    72       3.786  -3.085   2.643  1.00    8.29         H  
ATOM   1142  CB  VAL    72       4.180  -4.024   4.525  1.00    9.91         C  
ATOM   1143  HB  VAL    72       4.993  -4.569   5.003  1.00   14.91         H  
ATOM   1144  CG1 VAL    72       3.939  -2.726   5.296  1.00   18.31         C  
ATOM   1145 HG11 VAL    72       3.526  -2.946   6.278  1.00   51.27         H  
ATOM   1146 HG12 VAL    72       4.877  -2.193   5.436  1.00   47.67         H  
ATOM   1147 HG13 VAL    72       3.243  -2.095   4.746  1.00   50.33         H  
ATOM   1148  CG2 VAL    72       2.901  -4.871   4.643  1.00   15.69         C  
ATOM   1149 HG21 VAL    72       2.073  -4.378   4.135  1.00   46.59         H  
ATOM   1150 HG22 VAL    72       3.059  -5.855   4.203  1.00   45.01         H  
ATOM   1151 HG23 VAL    72       2.645  -5.013   5.693  1.00   47.81         H  
ATOM   1152  C   VAL    72       5.879  -2.907   3.007  1.00    8.50         C  
ATOM   1153  O   VAL    72       6.969  -3.462   3.145  1.00   10.28         O  
ATOM   1154  N   CYS    73       5.792  -1.594   2.785  1.00    8.69         N  
ATOM   1155  H   CYS    73       4.875  -1.175   2.678  1.00    9.63         H  
ATOM   1156  CA  CYS    73       6.950  -0.696   2.784  1.00    9.53         C  
ATOM   1157  HA  CYS    73       7.701  -1.103   2.105  1.00   10.22         H  
ATOM   1158  CB  CYS    73       6.534   0.682   2.260  1.00   11.83         C  
ATOM   1159  HB2 CYS    73       5.684   1.047   2.839  1.00   14.70         H  
ATOM   1160  HB3 CYS    73       7.363   1.386   2.362  1.00   29.52         H  
ATOM   1161  SG  CYS    73       6.079   0.535   0.509  1.00   35.10         S  
ATOM   1162  HG  CYS    73       7.321   0.350   0.031  1.00   87.49         H  
ATOM   1163  C   CYS    73       7.581  -0.610   4.184  1.00   10.51         C  
ATOM   1164  O   CYS    73       6.880  -0.468   5.190  1.00   25.53         O  
ATOM   1165  N   ARG    74       8.914  -0.707   4.240  1.00    7.88         N  
ATOM   1166  H   ARG    74       9.424  -0.712   3.367  1.00   15.91         H  
ATOM   1167  CA  ARG    74       9.679  -0.983   5.465  1.00    7.09         C  
ATOM   1168  HA  ARG    74       9.064  -0.700   6.320  1.00    8.25         H  
ATOM   1169  CB  ARG    74       9.941  -2.497   5.587  1.00    8.08         C  
ATOM   1170  HB2 ARG    74      10.494  -2.684   6.508  1.00    9.32         H  
ATOM   1171  HB3 ARG    74       8.980  -3.010   5.666  1.00   10.55         H  
ATOM   1172  CG  ARG    74      10.720  -3.088   4.398  1.00    8.95         C  
ATOM   1173  HG2 ARG    74      10.148  -2.963   3.478  1.00   11.89         H  
ATOM   1174  HG3 ARG    74      11.676  -2.573   4.296  1.00   11.54         H  
ATOM   1175  CD  ARG    74      10.982  -4.579   4.617  1.00   11.34         C  
ATOM   1176  HD2 ARG    74      11.510  -4.682   5.565  1.00   14.84         H  
ATOM   1177  HD3 ARG    74      10.030  -5.111   4.682  1.00   15.80         H  
ATOM   1178  NE  ARG    74      11.793  -5.150   3.526  1.00   12.82         N  
ATOM   1179  HE  ARG    74      11.622  -4.824   2.587  1.00   14.98         H  
ATOM   1180  CZ  ARG    74      12.809  -5.982   3.659  1.00   15.05         C  
ATOM   1181  NH1 ARG    74      13.142  -6.557   4.773  1.00   16.86         N  
ATOM   1182 HH11 ARG    74      12.489  -6.547   5.557  1.00   15.90         H  
ATOM   1183 HH12 ARG    74      13.943  -7.181   4.740  1.00   21.94         H  
ATOM   1184  NH2 ARG    74      13.543  -6.280   2.639  1.00   20.31         N  
ATOM   1185 HH21 ARG    74      13.257  -5.979   1.708  1.00   23.86         H  
ATOM   1186 HH22 ARG    74      14.342  -6.891   2.800  1.00   24.65         H  
ATOM   1187  C   ARG    74      10.955  -0.148   5.563  1.00    6.35         C  
ATOM   1188  O   ARG    74      11.544   0.234   4.550  1.00    7.48         O  
ATOM   1189  N   LEU    75      11.357   0.167   6.790  1.00    6.32         N  
ATOM   1190  H   LEU    75      10.823  -0.201   7.566  1.00    7.95         H  
ATOM   1191  CA  LEU    75      12.461   1.086   7.074  1.00    5.58         C  
ATOM   1192  HA  LEU    75      12.316   1.978   6.462  1.00    6.06         H  
ATOM   1193  CB  LEU    75      12.370   1.485   8.560  1.00    6.55         C  
ATOM   1194  HB2 LEU    75      11.332   1.682   8.824  1.00    8.23         H  
ATOM   1195  HB3 LEU    75      12.710   0.639   9.158  1.00    8.69         H  
ATOM   1196  CG  LEU    75      13.195   2.729   8.925  1.00    7.71         C  
ATOM   1197  HG  LEU    75      14.178   2.665   8.475  1.00    9.61         H  
ATOM   1198  CD1 LEU    75      12.519   4.015   8.462  1.00   11.53         C  
ATOM   1199 HD11 LEU    75      13.172   4.848   8.704  1.00   41.12         H  
ATOM   1200 HD12 LEU    75      12.360   4.000   7.386  1.00   40.80         H  
ATOM   1201 HD13 LEU    75      11.559   4.143   8.960  1.00   41.22         H  
ATOM   1202  CD2 LEU    75      13.389   2.820  10.430  1.00   12.80         C  
ATOM   1203 HD21 LEU    75      13.838   1.898  10.784  1.00   41.39         H  
ATOM   1204 HD22 LEU    75      14.048   3.656  10.669  1.00   44.60         H  
ATOM   1205 HD23 LEU    75      12.431   2.955  10.920  1.00   41.39         H  
ATOM   1206  C   LEU    75      13.832   0.479   6.706  1.00    5.81         C  
ATOM   1207  O   LEU    75      14.009  -0.736   6.758  1.00    9.75         O  
ATOM   1208  N   LEU    76      14.808   1.324   6.368  1.00    5.28         N  
ATOM   1209  H   LEU    76      14.559   2.302   6.265  1.00    6.45         H  
ATOM   1210  CA  LEU    76      16.231   0.974   6.229  1.00    5.89         C  
ATOM   1211  HA  LEU    76      16.361  -0.100   6.364  1.00    7.19         H  
ATOM   1212  CB  LEU    76      16.711   1.354   4.818  1.00    6.94         C  
ATOM   1213  HB2 LEU    76      16.605   2.433   4.696  1.00   12.69         H  
ATOM   1214  HB3 LEU    76      17.772   1.115   4.741  1.00   14.65         H  
ATOM   1215  CG  LEU    76      15.963   0.652   3.671  1.00   11.40         C  
ATOM   1216  HG  LEU    76      14.904   0.896   3.713  1.00   34.01         H  
ATOM   1217  CD1 LEU    76      16.515   1.148   2.337  1.00   25.11         C  
ATOM   1218 HD11 LEU    76      15.995   0.659   1.514  1.00   59.91         H  
ATOM   1219 HD12 LEU    76      16.362   2.223   2.269  1.00   61.59         H  
ATOM   1220 HD13 LEU    76      17.581   0.929   2.266  1.00   62.88         H  
ATOM   1221  CD2 LEU    76      16.112  -0.865   3.712  1.00   34.23         C  
ATOM   1222 HD21 LEU    76      15.669  -1.263   4.623  1.00   71.49         H  
ATOM   1223 HD22 LEU    76      15.580  -1.299   2.870  1.00   74.87         H  
ATOM   1224 HD23 LEU    76      17.166  -1.135   3.669  1.00   74.52         H  
ATOM   1225  C   LEU    76      17.115   1.645   7.298  1.00    6.63         C  
ATOM   1226  O   LEU    76      18.149   1.095   7.680  1.00    9.97         O  
ATOM   1227  N   GLY    77      16.701   2.815   7.792  1.00    6.33         N  
ATOM   1228  H   GLY    77      15.871   3.236   7.395  1.00    7.39         H  
ATOM   1229  CA  GLY    77      17.287   3.491   8.948  1.00    7.60         C  
ATOM   1230  HA2 GLY    77      17.124   2.886   9.840  1.00   10.71         H  
ATOM   1231  HA3 GLY    77      18.361   3.596   8.804  1.00   10.72         H  
ATOM   1232  C   GLY    77      16.680   4.876   9.192  1.00    6.96         C  
ATOM   1233  O   GLY    77      15.742   5.287   8.507  1.00    7.42         O  
ATOM   1234  N   ILE    78      17.228   5.610  10.159  1.00    8.67         N  
ATOM   1235  H   ILE    78      17.963   5.183  10.715  1.00   10.81         H  
ATOM   1236  CA  ILE    78      16.839   6.992  10.487  1.00    9.40         C  
ATOM   1237  HA  ILE    78      16.358   7.421   9.610  1.00    9.79         H  
ATOM   1238  CB  ILE    78      15.783   7.022  11.622  1.00   12.93         C  
ATOM   1239  HB  ILE    78      14.894   6.513  11.242  1.00   52.12         H  
ATOM   1240  CG2 ILE    78      16.247   6.279  12.889  1.00   52.08         C  
ATOM   1241 HG21 ILE    78      16.498   5.244  12.659  1.00  101.90         H  
ATOM   1242 HG22 ILE    78      17.121   6.772  13.313  1.00  103.66         H  
ATOM   1243 HG23 ILE    78      15.452   6.269  13.635  1.00  104.76         H  
ATOM   1244  CG1 ILE    78      15.388   8.473  11.980  1.00   56.20         C  
ATOM   1245 HG12 ILE    78      16.141   8.912  12.636  1.00  100.68         H  
ATOM   1246 HG13 ILE    78      15.350   9.068  11.072  1.00  119.48         H  
ATOM   1247  CD1 ILE    78      14.010   8.598  12.637  1.00   87.07         C  
ATOM   1248 HD11 ILE    78      13.958   7.984  13.532  1.00  127.38         H  
ATOM   1249 HD12 ILE    78      13.833   9.639  12.908  1.00  128.44         H  
ATOM   1250 HD13 ILE    78      13.240   8.280  11.936  1.00  128.07         H  
ATOM   1251  C   ILE    78      18.077   7.857  10.759  1.00   10.66         C  
ATOM   1252  O   ILE    78      19.007   7.429  11.439  1.00   13.42         O  
ATOM   1253  N   CYS    79      18.105   9.073  10.217  1.00   12.44         N  
ATOM   1254  H   CYS    79      17.294   9.383   9.691  1.00   14.21         H  
ATOM   1255  CA  CYS    79      19.161  10.060  10.443  1.00   14.83         C  
ATOM   1256  HA  CYS    79      19.987   9.596  10.986  1.00   16.56         H  
ATOM   1257  CB  CYS    79      19.698  10.518   9.084  1.00   15.89         C  
ATOM   1258  HB2 CYS    79      20.008   9.648   8.505  1.00   16.15         H  
ATOM   1259  HB3 CYS    79      18.908  11.038   8.541  1.00   18.06         H  
ATOM   1260  SG  CYS    79      21.119  11.625   9.314  1.00   24.59         S  
ATOM   1261  HG  CYS    79      21.968  10.671   9.741  1.00   51.30         H  
ATOM   1262  C   CYS    79      18.632  11.224  11.296  1.00   18.14         C  
ATOM   1263  O   CYS    79      17.481  11.637  11.136  1.00   19.45         O  
ATOM   1264  N   LEU    80      19.465  11.744  12.204  1.00   23.10         N  
ATOM   1265  H   LEU    80      20.385  11.336  12.279  1.00   25.27         H  
ATOM   1266  CA  LEU    80      19.105  12.818  13.143  1.00   29.34         C  
ATOM   1267  HA  LEU    80      18.074  13.119  12.967  1.00   31.00         H  
ATOM   1268  CB  LEU    80      19.201  12.281  14.587  1.00   36.98         C  
ATOM   1269  HB2 LEU    80      20.249  12.066  14.802  1.00   40.41         H  
ATOM   1270  HB3 LEU    80      18.880  13.071  15.268  1.00   45.24         H  
ATOM   1271  CG  LEU    80      18.377  11.010  14.887  1.00   42.18         C  
ATOM   1272  HG  LEU    80      18.703  10.198  14.237  1.00   70.83         H  
ATOM   1273  CD1 LEU    80      18.606  10.572  16.334  1.00   60.59         C  
ATOM   1274 HD11 LEU    80      18.272  11.351  17.020  1.00   98.84         H  
ATOM   1275 HD12 LEU    80      18.052   9.654  16.533  1.00   99.62         H  
ATOM   1276 HD13 LEU    80      19.667  10.380  16.495  1.00   98.13         H  
ATOM   1277  CD2 LEU    80      16.875  11.220  14.692  1.00   54.61         C  
ATOM   1278 HD21 LEU    80      16.520  12.028  15.332  1.00   91.79         H  
ATOM   1279 HD22 LEU    80      16.667  11.459  13.652  1.00   92.45         H  
ATOM   1280 HD23 LEU    80      16.342  10.304  14.938  1.00   90.06         H  
ATOM   1281  C   LEU    80      19.951  14.095  12.967  1.00   33.89         C  
ATOM   1282  O   LEU    80      19.470  15.195  13.245  1.00   43.31         O  
ATOM   1283  N   THR    81      21.199  13.967  12.504  1.00   33.92         N  
ATOM   1284  H   THR    81      21.540  13.042  12.297  1.00   33.43         H  
ATOM   1285  CA  THR    81      22.143  15.086  12.328  1.00   41.92         C  
ATOM   1286  HA  THR    81      22.164  15.667  13.250  1.00   48.98         H  
ATOM   1287  CB  THR    81      23.566  14.562  12.069  1.00   47.39         C  
ATOM   1288  HB  THR    81      23.572  14.030  11.118  1.00   69.89         H  
ATOM   1289  CG2 THR    81      24.614  15.678  12.029  1.00   62.73         C  
ATOM   1290 HG21 THR    81      25.613  15.246  11.969  1.00  100.50         H  
ATOM   1291 HG22 THR    81      24.463  16.306  11.151  1.00   98.91         H  
ATOM   1292 HG23 THR    81      24.547  16.288  12.930  1.00  100.02         H  
ATOM   1293  OG1 THR    81      23.949  13.665  13.091  1.00   65.59         O  
ATOM   1294  HG1 THR    81      24.724  13.182  12.751  1.00   98.52         H  
ATOM   1295  C   THR    81      21.720  16.008  11.179  1.00   46.98         C  
ATOM   1296  O   THR    81      21.367  15.534  10.099  1.00   48.03         O  
ATOM   1297  N   SER    82      21.791  17.327  11.399  1.00   58.08         N  
ATOM   1298  H   SER    82      22.115  17.606  12.315  1.00   62.61         H  
ATOM   1299  CA  SER    82      21.386  18.439  10.505  1.00   72.48         C  
ATOM   1300  HA  SER    82      21.584  19.352  11.067  1.00   85.80         H  
ATOM   1301  CB  SER    82      22.293  18.524   9.264  1.00   88.76         C  
ATOM   1302  HB2 SER    82      22.206  19.525   8.838  1.00  106.10         H  
ATOM   1303  HB3 SER    82      23.331  18.371   9.563  1.00  120.54         H  
ATOM   1304  OG  SER    82      21.940  17.582   8.264  1.00  143.96         O  
ATOM   1305  HG  SER    82      21.968  16.693   8.668  1.00  178.44         H  
ATOM   1306  C   SER    82      19.892  18.513  10.132  1.00   70.79         C  
ATOM   1307  O   SER    82      19.350  19.614  10.017  1.00   91.83         O  
ATOM   1308  N   THR    83      19.206  17.375   9.987  1.00   56.97         N  
ATOM   1309  H   THR    83      19.742  16.516  10.044  1.00   52.88         H  
ATOM   1310  CA  THR    83      17.757  17.227   9.754  1.00   55.37         C  
ATOM   1311  HA  THR    83      17.215  17.982  10.324  1.00   65.65         H  
ATOM   1312  CB  THR    83      17.417  17.404   8.257  1.00   71.49         C  
ATOM   1313  HB  THR    83      18.110  16.809   7.661  1.00  126.08         H  
ATOM   1314  CG2 THR    83      15.987  17.003   7.882  1.00   81.95         C  
ATOM   1315 HG21 THR    83      15.853  15.931   8.003  1.00  124.92         H  
ATOM   1316 HG22 THR    83      15.270  17.532   8.511  1.00  122.38         H  
ATOM   1317 HG23 THR    83      15.798  17.251   6.838  1.00  123.35         H  
ATOM   1318  OG1 THR    83      17.533  18.761   7.880  1.00  123.42         O  
ATOM   1319  HG1 THR    83      18.367  19.096   8.255  1.00  178.82         H  
ATOM   1320  C   THR    83      17.312  15.841  10.232  1.00   39.21         C  
ATOM   1321  O   THR    83      17.915  14.834   9.857  1.00   36.31         O  
ATOM   1322  N   VAL    84      16.242  15.772  11.032  1.00   37.06         N  
ATOM   1323  H   VAL    84      15.783  16.632  11.300  1.00   46.60         H  
ATOM   1324  CA  VAL    84      15.612  14.500  11.431  1.00   29.03         C  
ATOM   1325  HA  VAL    84      16.397  13.783  11.658  1.00   26.43         H  
ATOM   1326  CB  VAL    84      14.762  14.661  12.707  1.00   38.01         C  
ATOM   1327  HB  VAL    84      14.040  15.464  12.559  1.00   44.96         H  
ATOM   1328  CG1 VAL    84      13.996  13.380  13.060  1.00   38.15         C  
ATOM   1329 HG11 VAL    84      13.230  13.185  12.312  1.00   67.82         H  
ATOM   1330 HG12 VAL    84      14.677  12.531  13.105  1.00   65.80         H  
ATOM   1331 HG13 VAL    84      13.505  13.490  14.027  1.00   67.16         H  
ATOM   1332  CG2 VAL    84      15.664  15.020  13.896  1.00   50.56         C  
ATOM   1333 HG21 VAL    84      15.069  15.128  14.800  1.00   82.91         H  
ATOM   1334 HG22 VAL    84      16.404  14.238  14.057  1.00   82.61         H  
ATOM   1335 HG23 VAL    84      16.178  15.963  13.711  1.00   80.71         H  
ATOM   1336  C   VAL    84      14.796  13.942  10.262  1.00   23.65         C  
ATOM   1337  O   VAL    84      13.883  14.604   9.766  1.00   28.53         O  
ATOM   1338  N   GLN    85      15.139  12.741   9.796  1.00   18.35         N  
ATOM   1339  H   GLN    85      15.916  12.258  10.239  1.00   18.38         H  
ATOM   1340  CA  GLN    85      14.579  12.145   8.577  1.00   16.17         C  
ATOM   1341  HA  GLN    85      13.515  12.380   8.546  1.00   18.65         H  
ATOM   1342  CB  GLN    85      15.241  12.780   7.339  1.00   19.62         C  
ATOM   1343  HB2 GLN    85      14.784  12.375   6.435  1.00   47.15         H  
ATOM   1344  HB3 GLN    85      15.022  13.846   7.368  1.00   40.44         H  
ATOM   1345  CG  GLN    85      16.771  12.608   7.250  1.00   27.47         C  
ATOM   1346  HG2 GLN    85      17.202  12.630   8.249  1.00   59.79         H  
ATOM   1347  HG3 GLN    85      17.007  11.641   6.805  1.00   63.38         H  
ATOM   1348  CD  GLN    85      17.440  13.712   6.434  1.00   24.36         C  
ATOM   1349  OE1 GLN    85      16.870  14.292   5.518  1.00   31.97         O  
ATOM   1350  NE2 GLN    85      18.675  14.053   6.730  1.00   34.84         N  
ATOM   1351 HE21 GLN    85      19.131  13.657   7.537  1.00   44.65         H  
ATOM   1352 HE22 GLN    85      19.111  14.782   6.190  1.00   45.12         H  
ATOM   1353  C   GLN    85      14.719  10.617   8.558  1.00   12.86         C  
ATOM   1354  O   GLN    85      15.789  10.082   8.848  1.00   15.59         O  
ATOM   1355  N   LEU    86      13.642   9.916   8.198  1.00   10.92         N  
ATOM   1356  H   LEU    86      12.837  10.441   7.871  1.00   13.12         H  
ATOM   1357  CA  LEU    86      13.604   8.455   8.053  1.00    9.05         C  
ATOM   1358  HA  LEU    86      14.395   8.036   8.676  1.00    9.52         H  
ATOM   1359  CB  LEU    86      12.280   7.918   8.637  1.00   11.36         C  
ATOM   1360  HB2 LEU    86      12.363   6.843   8.761  1.00   16.09         H  
ATOM   1361  HB3 LEU    86      12.193   8.335   9.641  1.00   20.40         H  
ATOM   1362  CG  LEU    86      10.969   8.215   7.881  1.00   12.41         C  
ATOM   1363  HG  LEU    86      10.957   9.258   7.568  1.00   21.98         H  
ATOM   1364  CD1 LEU    86      10.751   7.306   6.667  1.00   18.99         C  
ATOM   1365 HD11 LEU    86      10.848   6.260   6.959  1.00   50.29         H  
ATOM   1366 HD12 LEU    86       9.754   7.469   6.259  1.00   50.94         H  
ATOM   1367 HD13 LEU    86      11.466   7.527   5.880  1.00   50.90         H  
ATOM   1368  CD2 LEU    86       9.780   7.981   8.816  1.00   24.44         C  
ATOM   1369 HD21 LEU    86       8.854   8.243   8.305  1.00   57.38         H  
ATOM   1370 HD22 LEU    86       9.740   6.934   9.118  1.00   57.73         H  
ATOM   1371 HD23 LEU    86       9.871   8.603   9.705  1.00   57.48         H  
ATOM   1372  C   LEU    86      13.923   8.024   6.607  1.00    7.94         C  
ATOM   1373  O   LEU    86      13.716   8.795   5.668  1.00    9.90         O  
ATOM   1374  N   ILE    87      14.441   6.804   6.426  1.00    6.92         N  
ATOM   1375  H   ILE    87      14.605   6.227   7.245  1.00    7.76         H  
ATOM   1376  CA  ILE    87      14.957   6.284   5.147  1.00    6.16         C  
ATOM   1377  HA  ILE    87      14.652   6.954   4.343  1.00    6.92         H  
ATOM   1378  CB  ILE    87      16.510   6.245   5.156  1.00    6.94         C  
ATOM   1379  HB  ILE    87      16.843   5.552   5.930  1.00    7.98         H  
ATOM   1380  CG2 ILE    87      17.042   5.719   3.811  1.00    8.45         C  
ATOM   1381 HG21 ILE    87      16.726   6.384   3.006  1.00   36.36         H  
ATOM   1382 HG22 ILE    87      18.132   5.677   3.831  1.00   36.98         H  
ATOM   1383 HG23 ILE    87      16.682   4.710   3.613  1.00   36.81         H  
ATOM   1384  CG1 ILE    87      17.159   7.631   5.409  1.00    9.81         C  
ATOM   1385 HG12 ILE    87      18.113   7.692   4.883  1.00   23.57         H  
ATOM   1386 HG13 ILE    87      16.518   8.416   5.009  1.00   23.84         H  
ATOM   1387  CD1 ILE    87      17.458   7.930   6.884  1.00   19.38         C  
ATOM   1388 HD11 ILE    87      16.536   8.024   7.444  1.00   53.41         H  
ATOM   1389 HD12 ILE    87      18.053   7.132   7.324  1.00   53.82         H  
ATOM   1390 HD13 ILE    87      18.008   8.868   6.957  1.00   53.69         H  
ATOM   1391  C   ILE    87      14.351   4.904   4.849  1.00    5.72         C  
ATOM   1392  O   ILE    87      14.341   4.026   5.713  1.00    6.72         O  
ATOM   1393  N   THR    88      13.872   4.691   3.620  1.00    5.75         N  
ATOM   1394  H   THR    88      13.938   5.455   2.952  1.00    6.73         H  
ATOM   1395  CA  THR    88      13.193   3.464   3.154  1.00    5.67         C  
ATOM   1396  HA  THR    88      13.517   2.632   3.776  1.00    6.54         H  
ATOM   1397  CB  THR    88      11.667   3.595   3.347  1.00    7.50         C  
ATOM   1398  HB  THR    88      11.467   3.807   4.398  1.00    9.71         H  
ATOM   1399  CG2 THR    88      11.031   4.695   2.496  1.00   10.11         C  
ATOM   1400 HG21 THR    88      11.152   4.464   1.439  1.00   38.20         H  
ATOM   1401 HG22 THR    88       9.968   4.758   2.727  1.00   38.99         H  
ATOM   1402 HG23 THR    88      11.491   5.657   2.718  1.00   38.99         H  
ATOM   1403  OG1 THR    88      10.999   2.405   2.990  1.00    8.42         O  
ATOM   1404  HG1 THR    88      11.214   1.713   3.645  1.00   10.24         H  
ATOM   1405  C   THR    88      13.575   3.117   1.703  1.00    5.20         C  
ATOM   1406  O   THR    88      14.138   3.944   0.987  1.00    5.95         O  
ATOM   1407  N   GLN    89      13.299   1.889   1.257  1.00    6.34         N  
ATOM   1408  H   GLN    89      12.770   1.284   1.869  1.00    9.02         H  
ATOM   1409  CA  GLN    89      13.538   1.416  -0.116  1.00    6.86         C  
ATOM   1410  HA  GLN    89      14.607   1.459  -0.330  1.00    7.84         H  
ATOM   1411  CB  GLN    89      13.073  -0.051  -0.181  1.00   11.19         C  
ATOM   1412  HB2 GLN    89      13.657  -0.638   0.530  1.00   30.49         H  
ATOM   1413  HB3 GLN    89      12.033  -0.073   0.150  1.00   32.69         H  
ATOM   1414  CG  GLN    89      13.158  -0.732  -1.562  1.00   21.47         C  
ATOM   1415  HG2 GLN    89      12.703  -0.100  -2.322  1.00   46.74         H  
ATOM   1416  HG3 GLN    89      14.204  -0.886  -1.828  1.00   44.11         H  
ATOM   1417  CD  GLN    89      12.406  -2.066  -1.582  1.00   23.75         C  
ATOM   1418  OE1 GLN    89      11.340  -2.221  -1.001  1.00   29.17         O  
ATOM   1419  NE2 GLN    89      12.897  -3.095  -2.237  1.00   28.54         N  
ATOM   1420 HE21 GLN    89      13.788  -3.080  -2.724  1.00   32.00         H  
ATOM   1421 HE22 GLN    89      12.397  -3.973  -2.141  1.00   32.68         H  
ATOM   1422  C   GLN    89      12.794   2.288  -1.146  1.00    6.35         C  
ATOM   1423  O   GLN    89      11.595   2.531  -0.998  1.00    7.97         O  
ATOM   1424  N   LEU    90      13.475   2.734  -2.211  1.00    6.77         N  
ATOM   1425  H   LEU    90      14.457   2.505  -2.302  1.00    8.98         H  
ATOM   1426  CA  LEU    90      12.819   3.438  -3.322  1.00    6.95         C  
ATOM   1427  HA  LEU    90      12.202   4.231  -2.897  1.00    6.81         H  
ATOM   1428  CB  LEU    90      13.885   4.079  -4.233  1.00    9.88         C  
ATOM   1429  HB2 LEU    90      14.558   4.680  -3.626  1.00   11.90         H  
ATOM   1430  HB3 LEU    90      14.472   3.279  -4.687  1.00   13.29         H  
ATOM   1431  CG  LEU    90      13.318   4.973  -5.354  1.00   12.45         C  
ATOM   1432  HG  LEU    90      12.574   4.422  -5.928  1.00   16.29         H  
ATOM   1433  CD1 LEU    90      12.678   6.247  -4.798  1.00   13.70         C  
ATOM   1434 HD11 LEU    90      12.340   6.879  -5.619  1.00   43.11         H  
ATOM   1435 HD12 LEU    90      11.813   6.003  -4.185  1.00   42.79         H  
ATOM   1436 HD13 LEU    90      13.401   6.800  -4.196  1.00   42.30         H  
ATOM   1437  CD2 LEU    90      14.442   5.390  -6.302  1.00   22.94         C  
ATOM   1438 HD21 LEU    90      14.045   6.037  -7.084  1.00   56.47         H  
ATOM   1439 HD22 LEU    90      15.218   5.924  -5.752  1.00   51.87         H  
ATOM   1440 HD23 LEU    90      14.873   4.505  -6.770  1.00   54.42         H  
ATOM   1441  C   LEU    90      11.906   2.477  -4.108  1.00    8.37         C  
ATOM   1442  O   LEU    90      12.346   1.401  -4.512  1.00   15.63         O  
ATOM   1443  N   MET    91      10.654   2.877  -4.346  1.00    7.81         N  
ATOM   1444  H   MET    91      10.357   3.761  -3.946  1.00    9.79         H  
ATOM   1445  CA  MET    91       9.655   2.143  -5.136  1.00    9.18         C  
ATOM   1446  HA  MET    91       9.947   1.099  -5.237  1.00   11.60         H  
ATOM   1447  CB  MET    91       8.309   2.153  -4.386  1.00   10.85         C  
ATOM   1448  HB2 MET    91       7.980   3.182  -4.245  1.00   11.67         H  
ATOM   1449  HB3 MET    91       7.558   1.648  -4.993  1.00   13.38         H  
ATOM   1450  CG  MET    91       8.391   1.478  -3.006  1.00   14.22         C  
ATOM   1451  HG2 MET    91       9.245   1.874  -2.458  1.00   26.26         H  
ATOM   1452  HG3 MET    91       7.501   1.744  -2.438  1.00   24.98         H  
ATOM   1453  SD  MET    91       8.509  -0.332  -3.031  1.00   13.28         S  
ATOM   1454  CE  MET    91       6.786  -0.727  -3.430  1.00   46.30         C  
ATOM   1455  HE1 MET    91       6.133  -0.332  -2.654  1.00   92.62         H  
ATOM   1456  HE2 MET    91       6.516  -0.279  -4.382  1.00   91.86         H  
ATOM   1457  HE3 MET    91       6.660  -1.806  -3.495  1.00   88.46         H  
ATOM   1458  C   MET    91       9.543   2.794  -6.531  1.00    9.61         C  
ATOM   1459  O   MET    91       8.903   3.843  -6.638  1.00   11.17         O  
ATOM   1460  N   PRO    92      10.184   2.255  -7.594  1.00   10.97         N  
ATOM   1461  CD  PRO    92      10.967   1.022  -7.607  1.00   13.71         C  
ATOM   1462  HD2 PRO    92      10.333   0.201  -7.929  1.00   17.22         H  
ATOM   1463  HD3 PRO    92      11.419   0.786  -6.650  1.00   19.09         H  
ATOM   1464  CG  PRO    92      12.066   1.233  -8.639  1.00   24.89         C  
ATOM   1465  HG2 PRO    92      12.422   0.289  -9.046  1.00   47.35         H  
ATOM   1466  HG3 PRO    92      12.886   1.807  -8.204  1.00   47.33         H  
ATOM   1467  CB  PRO    92      11.333   2.067  -9.679  1.00   21.00         C  
ATOM   1468  HB2 PRO    92      10.682   1.422 -10.274  1.00   33.59         H  
ATOM   1469  HB3 PRO    92      12.024   2.606 -10.323  1.00   34.80         H  
ATOM   1470  CA  PRO    92      10.498   3.016  -8.814  1.00   14.09         C  
ATOM   1471  HA  PRO    92      11.129   3.856  -8.521  1.00   18.18         H  
ATOM   1472  C   PRO    92       9.322   3.578  -9.628  1.00   12.67         C  
ATOM   1473  O   PRO    92       9.526   4.512 -10.406  1.00   17.84         O  
ATOM   1474  N   PHE    93       8.111   3.034  -9.475  1.00   10.83         N  
ATOM   1475  H   PHE    93       8.003   2.271  -8.818  1.00   12.13         H  
ATOM   1476  CA  PHE    93       6.909   3.484 -10.196  1.00   11.82         C  
ATOM   1477  HA  PHE    93       7.210   4.160 -10.996  1.00   14.67         H  
ATOM   1478  CB  PHE    93       6.238   2.280 -10.873  1.00   14.01         C  
ATOM   1479  HB2 PHE    93       5.931   1.583 -10.103  1.00   16.20         H  
ATOM   1480  HB3 PHE    93       5.341   2.614 -11.396  1.00   19.00         H  
ATOM   1481  CG  PHE    93       7.117   1.529 -11.857  1.00   15.91         C  
ATOM   1482  CD1 PHE    93       7.151   1.905 -13.213  1.00   48.35         C  
ATOM   1483  HD1 PHE    93       6.549   2.734 -13.560  1.00  112.43         H  
ATOM   1484  CE1 PHE    93       7.968   1.204 -14.119  1.00   55.93         C  
ATOM   1485  HE1 PHE    93       7.992   1.495 -15.161  1.00  124.88         H  
ATOM   1486  CZ  PHE    93       8.755   0.128 -13.672  1.00   32.50         C  
ATOM   1487  HZ  PHE    93       9.387  -0.407 -14.368  1.00   44.17         H  
ATOM   1488  CE2 PHE    93       8.724  -0.249 -12.317  1.00   59.34         C  
ATOM   1489  HE2 PHE    93       9.335  -1.070 -11.968  1.00  131.45         H  
ATOM   1490  CD2 PHE    93       7.903   0.448 -11.414  1.00   50.57         C  
ATOM   1491  HD2 PHE    93       7.883   0.162 -10.373  1.00  115.39         H  
ATOM   1492  C   PHE    93       5.938   4.300  -9.314  1.00   11.58         C  
ATOM   1493  O   PHE    93       4.842   4.641  -9.761  1.00   15.04         O  
ATOM   1494  N   GLY    94       6.330   4.639  -8.079  1.00   10.40         N  
ATOM   1495  H   GLY    94       7.243   4.332  -7.764  1.00   11.24         H  
ATOM   1496  CA  GLY    94       5.556   5.494  -7.174  1.00   10.53         C  
ATOM   1497  HA2 GLY    94       6.122   5.642  -6.256  1.00   12.47         H  
ATOM   1498  HA3 GLY    94       5.414   6.469  -7.642  1.00   13.50         H  
ATOM   1499  C   GLY    94       4.186   4.928  -6.781  1.00    9.16         C  
ATOM   1500  O   GLY    94       4.010   3.714  -6.656  1.00   10.03         O  
ATOM   1501  N   CYS    95       3.225   5.816  -6.524  1.00    9.75         N  
ATOM   1502  H   CYS    95       3.461   6.800  -6.602  1.00   11.98         H  
ATOM   1503  CA  CYS    95       1.880   5.484  -6.051  1.00    9.64         C  
ATOM   1504  HA  CYS    95       1.964   4.913  -5.126  1.00   10.44         H  
ATOM   1505  CB  CYS    95       1.165   6.802  -5.730  1.00   11.53         C  
ATOM   1506  HB2 CYS    95       1.738   7.361  -4.989  1.00   14.77         H  
ATOM   1507  HB3 CYS    95       1.093   7.402  -6.639  1.00   14.42         H  
ATOM   1508  SG  CYS    95      -0.500   6.482  -5.091  1.00   14.70         S  
ATOM   1509  HG  CYS    95      -0.144   6.136  -3.840  1.00   49.21         H  
ATOM   1510  C   CYS    95       1.082   4.630  -7.055  1.00    9.50         C  
ATOM   1511  O   CYS    95       0.994   4.961  -8.240  1.00   10.95         O  
ATOM   1512  N   LEU    96       0.444   3.558  -6.571  1.00    9.11         N  
ATOM   1513  H   LEU    96       0.532   3.353  -5.580  1.00    9.60         H  
ATOM   1514  CA  LEU    96      -0.369   2.651  -7.384  1.00    8.85         C  
ATOM   1515  HA  LEU    96       0.243   2.315  -8.218  1.00    9.62         H  
ATOM   1516  CB  LEU    96      -0.749   1.420  -6.537  1.00    8.84         C  
ATOM   1517  HB2 LEU    96       0.164   0.925  -6.204  1.00    9.62         H  
ATOM   1518  HB3 LEU    96      -1.285   1.769  -5.653  1.00    9.79         H  
ATOM   1519  CG  LEU    96      -1.641   0.393  -7.262  1.00    9.54         C  
ATOM   1520  HG  LEU    96      -2.578   0.874  -7.532  1.00   10.88         H  
ATOM   1521  CD1 LEU    96      -1.012  -0.179  -8.531  1.00   11.44         C  
ATOM   1522 HD11 LEU    96      -1.711  -0.874  -8.990  1.00   39.19         H  
ATOM   1523 HD12 LEU    96      -0.811   0.613  -9.250  1.00   40.40         H  
ATOM   1524 HD13 LEU    96      -0.093  -0.709  -8.297  1.00   39.98         H  
ATOM   1525  CD2 LEU    96      -1.951  -0.781  -6.333  1.00   10.69         C  
ATOM   1526 HD21 LEU    96      -1.031  -1.298  -6.063  1.00   41.37         H  
ATOM   1527 HD22 LEU    96      -2.444  -0.417  -5.431  1.00   37.20         H  
ATOM   1528 HD23 LEU    96      -2.617  -1.482  -6.836  1.00   37.51         H  
ATOM   1529  C   LEU    96      -1.597   3.345  -7.992  1.00    9.11         C  
ATOM   1530  O   LEU    96      -1.939   3.064  -9.139  1.00   10.07         O  
ATOM   1531  N   LEU    97      -2.222   4.284  -7.271  1.00    9.52         N  
ATOM   1532  H   LEU    97      -1.900   4.456  -6.327  1.00   10.74         H  
ATOM   1533  CA  LEU    97      -3.332   5.088  -7.793  1.00    9.70         C  
ATOM   1534  HA  LEU    97      -4.118   4.404  -8.114  1.00   10.00         H  
ATOM   1535  CB  LEU    97      -3.886   5.967  -6.659  1.00   10.82         C  
ATOM   1536  HB2 LEU    97      -4.199   5.317  -5.847  1.00   12.02         H  
ATOM   1537  HB3 LEU    97      -3.088   6.611  -6.291  1.00   12.82         H  
ATOM   1538  CG  LEU    97      -5.075   6.863  -7.045  1.00   12.15         C  
ATOM   1539  HG  LEU    97      -4.762   7.587  -7.797  1.00   14.12         H  
ATOM   1540  CD1 LEU    97      -6.250   6.052  -7.592  1.00   14.49         C  
ATOM   1541 HD11 LEU    97      -5.998   5.651  -8.572  1.00   43.55         H  
ATOM   1542 HD12 LEU    97      -6.496   5.238  -6.915  1.00   43.12         H  
ATOM   1543 HD13 LEU    97      -7.122   6.693  -7.688  1.00   43.55         H  
ATOM   1544  CD2 LEU    97      -5.550   7.624  -5.807  1.00   16.88         C  
ATOM   1545 HD21 LEU    97      -5.914   6.925  -5.054  1.00   46.09         H  
ATOM   1546 HD22 LEU    97      -4.725   8.205  -5.394  1.00   46.50         H  
ATOM   1547 HD23 LEU    97      -6.355   8.306  -6.079  1.00   46.56         H  
ATOM   1548  C   LEU    97      -2.913   5.922  -9.016  1.00   10.43         C  
ATOM   1549  O   LEU    97      -3.607   5.921 -10.031  1.00   11.82         O  
ATOM   1550  N   ASP    98      -1.756   6.583  -8.958  1.00   11.83         N  
ATOM   1551  H   ASP    98      -1.211   6.527  -8.111  1.00   13.94         H  
ATOM   1552  CA  ASP    98      -1.210   7.322 -10.105  1.00   13.61         C  
ATOM   1553  HA  ASP    98      -1.995   7.960 -10.514  1.00   14.91         H  
ATOM   1554  CB  ASP    98      -0.053   8.230  -9.657  1.00   17.05         C  
ATOM   1555  HB2 ASP    98       0.700   7.622  -9.151  1.00   21.95         H  
ATOM   1556  HB3 ASP    98       0.412   8.655 -10.549  1.00   24.73         H  
ATOM   1557  CG  ASP    98      -0.472   9.395  -8.739  1.00   31.09         C  
ATOM   1558  OD1 ASP    98      -1.676   9.738  -8.659  1.00   74.42         O  
ATOM   1559  OD2 ASP    98       0.431  10.009  -8.124  1.00   73.13         O  
ATOM   1560  C   ASP    98      -0.765   6.386 -11.242  1.00   13.78         C  
ATOM   1561  O   ASP    98      -1.004   6.686 -12.412  1.00   17.61         O  
ATOM   1562  N   TYR    99      -0.177   5.228 -10.918  1.00   12.64         N  
ATOM   1563  H   TYR    99       0.026   5.053  -9.940  1.00   13.39         H  
ATOM   1564  CA  TYR    99       0.255   4.232 -11.902  1.00   12.93         C  
ATOM   1565  HA  TYR    99       0.907   4.728 -12.622  1.00   14.90         H  
ATOM   1566  CB  TYR    99       1.080   3.148 -11.191  1.00   13.39         C  
ATOM   1567  HB2 TYR    99       1.906   3.624 -10.660  1.00   15.37         H  
ATOM   1568  HB3 TYR    99       0.452   2.657 -10.449  1.00   14.80         H  
ATOM   1569  CG  TYR    99       1.656   2.099 -12.121  1.00   14.04         C  
ATOM   1570  CD1 TYR    99       2.714   2.441 -12.987  1.00   17.80         C  
ATOM   1571  HD1 TYR    99       3.124   3.443 -12.971  1.00   21.78         H  
ATOM   1572  CE1 TYR    99       3.229   1.487 -13.886  1.00   22.70         C  
ATOM   1573  HE1 TYR    99       4.027   1.746 -14.565  1.00   30.96         H  
ATOM   1574  CZ  TYR    99       2.692   0.182 -13.913  1.00   23.36         C  
ATOM   1575  OH  TYR    99       3.167  -0.726 -14.807  1.00   33.13         O  
ATOM   1576  HH  TYR    99       2.633  -1.534 -14.826  1.00   52.29         H  
ATOM   1577  CE2 TYR    99       1.653  -0.170 -13.024  1.00   21.28         C  
ATOM   1578  HE2 TYR    99       1.248  -1.170 -13.040  1.00   28.20         H  
ATOM   1579  CD2 TYR    99       1.132   0.790 -12.134  1.00   16.97         C  
ATOM   1580  HD2 TYR    99       0.322   0.521 -11.469  1.00   20.78         H  
ATOM   1581  C   TYR    99      -0.922   3.631 -12.694  1.00   12.47         C  
ATOM   1582  O   TYR    99      -0.876   3.594 -13.927  1.00   14.88         O  
ATOM   1583  N   VAL   100      -2.008   3.223 -12.019  1.00   11.16         N  
ATOM   1584  H   VAL   100      -1.995   3.269 -11.004  1.00   11.32         H  
ATOM   1585  CA  VAL   100      -3.210   2.691 -12.691  1.00   11.33         C  
ATOM   1586  HA  VAL   100      -2.861   1.968 -13.426  1.00   12.74         H  
ATOM   1587  CB  VAL   100      -4.131   1.917 -11.721  1.00   11.58         C  
ATOM   1588  HB  VAL   100      -3.511   1.247 -11.123  1.00   30.47         H  
ATOM   1589  CG1 VAL   100      -4.933   2.809 -10.767  1.00   26.20         C  
ATOM   1590 HG11 VAL   100      -5.511   2.188 -10.082  1.00   64.35         H  
ATOM   1591 HG12 VAL   100      -4.254   3.423 -10.185  1.00   64.71         H  
ATOM   1592 HG13 VAL   100      -5.614   3.452 -11.321  1.00   62.01         H  
ATOM   1593  CG2 VAL   100      -5.139   1.054 -12.491  1.00   31.75         C  
ATOM   1594 HG21 VAL   100      -5.722   0.455 -11.792  1.00   72.17         H  
ATOM   1595 HG22 VAL   100      -5.820   1.680 -13.067  1.00   68.80         H  
ATOM   1596 HG23 VAL   100      -4.612   0.383 -13.170  1.00   70.78         H  
ATOM   1597  C   VAL   100      -3.960   3.771 -13.480  1.00   13.23         C  
ATOM   1598  O   VAL   100      -4.475   3.472 -14.555  1.00   17.57         O  
ATOM   1599  N   ARG   101      -3.966   5.033 -13.020  1.00   13.45         N  
ATOM   1600  H   ARG   101      -3.556   5.214 -12.110  1.00   13.82         H  
ATOM   1601  CA  ARG   101      -4.514   6.172 -13.785  1.00   16.14         C  
ATOM   1602  HA  ARG   101      -5.527   5.926 -14.108  1.00   18.17         H  
ATOM   1603  CB  ARG   101      -4.569   7.431 -12.903  1.00   17.95         C  
ATOM   1604  HB2 ARG   101      -3.627   7.538 -12.363  1.00   34.22         H  
ATOM   1605  HB3 ARG   101      -4.696   8.309 -13.539  1.00   29.17         H  
ATOM   1606  CG  ARG   101      -5.738   7.392 -11.911  1.00   35.76         C  
ATOM   1607  HG2 ARG   101      -6.678   7.443 -12.463  1.00   56.78         H  
ATOM   1608  HG3 ARG   101      -5.718   6.461 -11.348  1.00   61.57         H  
ATOM   1609  CD  ARG   101      -5.654   8.573 -10.938  1.00   45.94         C  
ATOM   1610  HD2 ARG   101      -4.720   8.500 -10.375  1.00   84.59         H  
ATOM   1611  HD3 ARG   101      -5.653   9.504 -11.509  1.00   45.57         H  
ATOM   1612  NE  ARG   101      -6.793   8.569 -10.005  1.00   84.06         N  
ATOM   1613  HE  ARG   101      -7.463   7.815 -10.091  1.00  114.44         H  
ATOM   1614  CZ  ARG   101      -7.054   9.436  -9.049  1.00  138.83         C  
ATOM   1615  NH1 ARG   101      -6.286  10.456  -8.795  1.00  161.09         N  
ATOM   1616 HH11 ARG   101      -5.451  10.587  -9.341  1.00  142.92         H  
ATOM   1617 HH12 ARG   101      -6.515  11.103  -8.061  1.00  236.43         H  
ATOM   1618  NH2 ARG   101      -8.119   9.266  -8.323  1.00  234.24         N  
ATOM   1619 HH21 ARG   101      -8.693   8.451  -8.505  1.00  271.97         H  
ATOM   1620 HH22 ARG   101      -8.343   9.902  -7.579  1.00  309.59         H  
ATOM   1621  C   ARG   101      -3.713   6.455 -15.058  1.00   17.78         C  
ATOM   1622  O   ARG   101      -4.305   6.661 -16.115  1.00   24.30         O  
ATOM   1623  N   GLU   102      -2.383   6.446 -14.977  1.00   15.92         N  
ATOM   1624  H   GLU   102      -1.963   6.317 -14.063  1.00   15.74         H  
ATOM   1625  CA  GLU   102      -1.494   6.729 -16.113  1.00   18.10         C  
ATOM   1626  HA  GLU   102      -1.817   7.662 -16.577  1.00   20.76         H  
ATOM   1627  CB  GLU   102      -0.060   6.921 -15.581  1.00   21.53         C  
ATOM   1628  HB2 GLU   102      -0.067   7.713 -14.831  1.00   24.27         H  
ATOM   1629  HB3 GLU   102       0.259   6.002 -15.088  1.00   23.73         H  
ATOM   1630  CG  GLU   102       0.987   7.275 -16.652  1.00   32.82         C  
ATOM   1631  HG2 GLU   102       1.949   7.409 -16.152  1.00   45.74         H  
ATOM   1632  HG3 GLU   102       1.092   6.428 -17.333  1.00   45.64         H  
ATOM   1633  CD  GLU   102       0.662   8.554 -17.456  1.00   45.73         C  
ATOM   1634  OE1 GLU   102       0.065   9.509 -16.900  1.00   87.66         O  
ATOM   1635  OE2 GLU   102       1.040   8.629 -18.651  1.00   88.57         O  
ATOM   1636  C   GLU   102      -1.544   5.637 -17.198  1.00   17.97         C  
ATOM   1637  O   GLU   102      -1.546   5.948 -18.391  1.00   23.74         O  
ATOM   1638  N   HIE   103      -1.625   4.363 -16.792  1.00   15.85         N  
ATOM   1639  H   HIE   103      -1.594   4.194 -15.791  1.00   16.20         H  
ATOM   1640  CA  HIE   103      -1.554   3.187 -17.676  1.00   16.99         C  
ATOM   1641  HA  HIE   103      -1.369   3.530 -18.694  1.00   19.02         H  
ATOM   1642  CB  HIE   103      -0.339   2.336 -17.278  1.00   19.88         C  
ATOM   1643  HB2 HIE   103      -0.415   2.076 -16.225  1.00   20.42         H  
ATOM   1644  HB3 HIE   103      -0.327   1.416 -17.857  1.00   23.84         H  
ATOM   1645  CG  HIE   103       0.980   3.017 -17.520  1.00   22.52         C  
ATOM   1646  ND1 HIE   103       1.551   3.234 -18.777  1.00   29.17         N  
ATOM   1647  CE1 HIE   103       2.716   3.862 -18.540  1.00   34.14         C  
ATOM   1648  HE1 HIE   103       3.414   4.184 -19.305  1.00   44.68         H  
ATOM   1649  NE2 HIE   103       2.900   4.035 -17.219  1.00   32.45         N  
ATOM   1650  HE2 HIE   103       3.708   4.478 -16.794  1.00   40.86         H  
ATOM   1651  CD2 HIE   103       1.812   3.509 -16.558  1.00   26.29         C  
ATOM   1652  HD2 HIE   103       1.639   3.481 -15.489  1.00   30.29         H  
ATOM   1653  C   HIE   103      -2.867   2.388 -17.768  1.00   16.07         C  
ATOM   1654  O   HIE   103      -2.849   1.188 -18.051  1.00   18.50         O  
ATOM   1655  N   LYS   104      -4.020   3.046 -17.577  1.00   15.75         N  
ATOM   1656  H   LYS   104      -3.953   4.018 -17.306  1.00   18.04         H  
ATOM   1657  CA  LYS   104      -5.365   2.427 -17.603  1.00   16.37         C  
ATOM   1658  HA  LYS   104      -5.405   1.690 -16.799  1.00   18.32         H  
ATOM   1659  CB  LYS   104      -6.443   3.489 -17.307  1.00   19.07         C  
ATOM   1660  HB2 LYS   104      -7.415   2.998 -17.336  1.00   28.81         H  
ATOM   1661  HB3 LYS   104      -6.292   3.864 -16.296  1.00   35.13         H  
ATOM   1662  CG  LYS   104      -6.479   4.680 -18.282  1.00   28.58         C  
ATOM   1663  HG2 LYS   104      -5.542   5.234 -18.227  1.00   55.69         H  
ATOM   1664  HG3 LYS   104      -6.597   4.307 -19.298  1.00   47.68         H  
ATOM   1665  CD  LYS   104      -7.648   5.637 -17.997  1.00   38.25         C  
ATOM   1666  HD2 LYS   104      -7.672   6.388 -18.789  1.00   58.10         H  
ATOM   1667  HD3 LYS   104      -8.585   5.078 -18.028  1.00   66.72         H  
ATOM   1668  CE  LYS   104      -7.513   6.347 -16.642  1.00   72.20         C  
ATOM   1669  HE2 LYS   104      -7.488   5.599 -15.845  1.00  116.00         H  
ATOM   1670  HE3 LYS   104      -6.560   6.885 -16.628  1.00  115.98         H  
ATOM   1671  NZ  LYS   104      -8.633   7.297 -16.411  1.00  139.41         N  
ATOM   1672  HZ1 LYS   104      -8.539   7.761 -15.517  1.00  192.99         H  
ATOM   1673  HZ2 LYS   104      -8.656   8.014 -17.125  1.00  194.35         H  
ATOM   1674  HZ3 LYS   104      -9.526   6.824 -16.420  1.00  193.30         H  
ATOM   1675  C   LYS   104      -5.696   1.659 -18.888  1.00   17.49         C  
ATOM   1676  O   LYS   104      -6.414   0.659 -18.837  1.00   22.18         O  
ATOM   1677  N   ASP   105      -5.145   2.081 -20.025  1.00   17.77         N  
ATOM   1678  H   ASP   105      -4.593   2.924 -19.980  1.00   18.66         H  
ATOM   1679  CA  ASP   105      -5.284   1.410 -21.328  1.00   20.86         C  
ATOM   1680  HA  ASP   105      -6.281   0.978 -21.403  1.00   22.97         H  
ATOM   1681  CB  ASP   105      -5.143   2.453 -22.451  1.00   27.18         C  
ATOM   1682  HB2 ASP   105      -4.162   2.927 -22.367  1.00   31.82         H  
ATOM   1683  HB3 ASP   105      -5.180   1.938 -23.413  1.00   34.62         H  
ATOM   1684  CG  ASP   105      -6.238   3.537 -22.457  1.00   37.66         C  
ATOM   1685  OD1 ASP   105      -5.968   4.649 -22.971  1.00   73.87         O  
ATOM   1686  OD2 ASP   105      -7.376   3.281 -21.996  1.00   78.59         O  
ATOM   1687  C   ASP   105      -4.279   0.259 -21.549  1.00   21.05         C  
ATOM   1688  O   ASP   105      -4.467  -0.546 -22.463  1.00   25.47         O  
ATOM   1689  N   ASN   106      -3.221   0.172 -20.731  1.00   19.82         N  
ATOM   1690  H   ASN   106      -3.174   0.815 -19.950  1.00   19.88         H  
ATOM   1691  CA  ASN   106      -2.058  -0.694 -20.965  1.00   21.18         C  
ATOM   1692  HA  ASN   106      -2.114  -1.102 -21.976  1.00   24.51         H  
ATOM   1693  CB  ASN   106      -0.773   0.155 -20.882  1.00   29.25         C  
ATOM   1694  HB2 ASN   106      -0.605   0.439 -19.846  1.00   46.07         H  
ATOM   1695  HB3 ASN   106       0.074  -0.454 -21.193  1.00   62.58         H  
ATOM   1696  CG  ASN   106      -0.785   1.415 -21.739  1.00   44.77         C  
ATOM   1697  OD1 ASN   106      -1.276   1.441 -22.860  1.00   71.55         O  
ATOM   1698  ND2 ASN   106      -0.270   2.517 -21.236  1.00  110.22         N  
ATOM   1699 HD21 ASN   106      -0.251   3.335 -21.822  1.00  172.54         H  
ATOM   1700 HD22 ASN   106       0.231   2.506 -20.356  1.00  150.90         H  
ATOM   1701  C   ASN   106      -1.979  -1.894 -20.003  1.00   18.36         C  
ATOM   1702  O   ASN   106      -1.637  -2.996 -20.427  1.00   26.11         O  
ATOM   1703  N   ILE   107      -2.278  -1.707 -18.711  1.00   16.09         N  
ATOM   1704  H   ILE   107      -2.557  -0.778 -18.412  1.00   20.71         H  
ATOM   1705  CA  ILE   107      -2.061  -2.742 -17.681  1.00   15.25         C  
ATOM   1706  HA  ILE   107      -1.026  -3.078 -17.762  1.00   17.51         H  
ATOM   1707  CB  ILE   107      -2.241  -2.155 -16.261  1.00   16.31         C  
ATOM   1708  HB  ILE   107      -3.208  -1.650 -16.216  1.00   20.06         H  
ATOM   1709  CG2 ILE   107      -2.220  -3.254 -15.182  1.00   21.01         C  
ATOM   1710 HG21 ILE   107      -2.362  -2.819 -14.196  1.00   47.82         H  
ATOM   1711 HG22 ILE   107      -3.034  -3.963 -15.332  1.00   50.57         H  
ATOM   1712 HG23 ILE   107      -1.266  -3.782 -15.204  1.00   53.01         H  
ATOM   1713  CG1 ILE   107      -1.121  -1.124 -15.986  1.00   18.26         C  
ATOM   1714 HG12 ILE   107      -0.160  -1.635 -15.910  1.00   41.71         H  
ATOM   1715 HG13 ILE   107      -1.060  -0.433 -16.821  1.00   35.94         H  
ATOM   1716  CD1 ILE   107      -1.342  -0.287 -14.724  1.00   56.60         C  
ATOM   1717 HD11 ILE   107      -1.197  -0.904 -13.844  1.00  102.43         H  
ATOM   1718 HD12 ILE   107      -0.612   0.518 -14.683  1.00  104.79         H  
ATOM   1719 HD13 ILE   107      -2.346   0.138 -14.728  1.00  103.57         H  
ATOM   1720  C   ILE   107      -2.959  -3.964 -17.928  1.00   16.52         C  
ATOM   1721  O   ILE   107      -4.179  -3.835 -18.044  1.00   19.70         O  
ATOM   1722  N   GLY   108      -2.353  -5.151 -18.011  1.00   18.24         N  
ATOM   1723  H   GLY   108      -1.348  -5.172 -17.928  1.00   20.27         H  
ATOM   1724  CA  GLY   108      -3.044  -6.415 -18.286  1.00   21.14         C  
ATOM   1725  HA2 GLY   108      -3.721  -6.273 -19.128  1.00   25.84         H  
ATOM   1726  HA3 GLY   108      -2.309  -7.163 -18.580  1.00   26.09         H  
ATOM   1727  C   GLY   108      -3.847  -6.984 -17.108  1.00   17.36         C  
ATOM   1728  O   GLY   108      -3.601  -6.671 -15.941  1.00   17.65         O  
ATOM   1729  N   SER   109      -4.780  -7.883 -17.427  1.00   16.50         N  
ATOM   1730  H   SER   109      -4.932  -8.044 -18.419  1.00   18.69         H  
ATOM   1731  CA  SER   109      -5.721  -8.526 -16.495  1.00   14.65         C  
ATOM   1732  HA  SER   109      -6.436  -7.779 -16.150  1.00   16.02         H  
ATOM   1733  CB  SER   109      -6.487  -9.594 -17.283  1.00   17.89         C  
ATOM   1734  HB2 SER   109      -7.028  -9.122 -18.101  1.00   20.95         H  
ATOM   1735  HB3 SER   109      -5.781 -10.312 -17.705  1.00   24.95         H  
ATOM   1736  OG  SER   109      -7.397 -10.280 -16.453  1.00   20.54         O  
ATOM   1737  HG  SER   109      -7.940 -10.858 -17.017  1.00   25.05         H  
ATOM   1738  C   SER   109      -5.067  -9.158 -15.253  1.00   11.93         C  
ATOM   1739  O   SER   109      -5.513  -8.930 -14.124  1.00   11.87         O  
ATOM   1740  N   GLN   110      -3.969  -9.905 -15.438  1.00   12.54         N  
ATOM   1741  H   GLN   110      -3.634 -10.035 -16.381  1.00   16.60         H  
ATOM   1742  CA  GLN   110      -3.277 -10.609 -14.348  1.00   11.58         C  
ATOM   1743  HA  GLN   110      -3.995 -11.260 -13.848  1.00   12.04         H  
ATOM   1744  CB  GLN   110      -2.129 -11.466 -14.918  1.00   15.67         C  
ATOM   1745  HB2 GLN   110      -1.572 -10.869 -15.644  1.00   36.78         H  
ATOM   1746  HB3 GLN   110      -1.437 -11.726 -14.115  1.00   34.40         H  
ATOM   1747  CG  GLN   110      -2.586 -12.772 -15.592  1.00   51.20         C  
ATOM   1748  HG2 GLN   110      -3.403 -12.569 -16.284  1.00  104.40         H  
ATOM   1749  HG3 GLN   110      -1.748 -13.156 -16.176  1.00   99.54         H  
ATOM   1750  CD  GLN   110      -3.016 -13.866 -14.607  1.00  103.92         C  
ATOM   1751  OE1 GLN   110      -3.354 -13.632 -13.456  1.00  175.28         O  
ATOM   1752  NE2 GLN   110      -3.040 -15.113 -15.026  1.00  184.59         N  
ATOM   1753 HE21 GLN   110      -2.764 -15.349 -15.966  1.00  217.42         H  
ATOM   1754 HE22 GLN   110      -3.384 -15.817 -14.378  1.00  280.51         H  
ATOM   1755  C   GLN   110      -2.717  -9.669 -13.270  1.00   10.94         C  
ATOM   1756  O   GLN   110      -2.734 -10.016 -12.089  1.00   12.43         O  
ATOM   1757  N   TYR   111      -2.240  -8.478 -13.645  1.00   11.91         N  
ATOM   1758  H   TYR   111      -2.287  -8.221 -14.621  1.00   14.54         H  
ATOM   1759  CA  TYR   111      -1.621  -7.537 -12.705  1.00   12.08         C  
ATOM   1760  HA  TYR   111      -0.863  -8.073 -12.134  1.00   13.49         H  
ATOM   1761  CB  TYR   111      -0.908  -6.420 -13.476  1.00   16.40         C  
ATOM   1762  HB2 TYR   111      -1.648  -5.850 -14.037  1.00   19.87         H  
ATOM   1763  HB3 TYR   111      -0.439  -5.741 -12.762  1.00   19.15         H  
ATOM   1764  CG  TYR   111       0.156  -6.943 -14.425  1.00   19.89         C  
ATOM   1765  CD1 TYR   111       1.408  -7.351 -13.925  1.00   70.35         C  
ATOM   1766  HD1 TYR   111       1.623  -7.254 -12.870  1.00  149.12         H  
ATOM   1767  CE1 TYR   111       2.367  -7.911 -14.790  1.00   84.69         C  
ATOM   1768  HE1 TYR   111       3.325  -8.236 -14.413  1.00  181.26         H  
ATOM   1769  CZ  TYR   111       2.066  -8.090 -16.158  1.00   37.53         C  
ATOM   1770  OH  TYR   111       2.968  -8.689 -16.977  1.00   52.29         O  
ATOM   1771  HH  TYR   111       2.506  -9.168 -17.699  1.00   55.68         H  
ATOM   1772  CE2 TYR   111       0.814  -7.674 -16.661  1.00   50.16         C  
ATOM   1773  HE2 TYR   111       0.584  -7.814 -17.707  1.00  113.29         H  
ATOM   1774  CD2 TYR   111      -0.132  -7.094 -15.794  1.00   46.93         C  
ATOM   1775  HD2 TYR   111      -1.091  -6.786 -16.175  1.00  115.66         H  
ATOM   1776  C   TYR   111      -2.638  -6.980 -11.701  1.00    9.59         C  
ATOM   1777  O   TYR   111      -2.356  -6.947 -10.506  1.00    9.70         O  
ATOM   1778  N   LEU   112      -3.851  -6.643 -12.155  1.00    9.54         N  
ATOM   1779  H   LEU   112      -4.029  -6.735 -13.146  1.00   11.97         H  
ATOM   1780  CA  LEU   112      -4.940  -6.175 -11.289  1.00    8.74         C  
ATOM   1781  HA  LEU   112      -4.600  -5.299 -10.735  1.00   10.17         H  
ATOM   1782  CB  LEU   112      -6.135  -5.766 -12.165  1.00   11.35         C  
ATOM   1783  HB2 LEU   112      -6.374  -6.592 -12.837  1.00   34.15         H  
ATOM   1784  HB3 LEU   112      -7.005  -5.614 -11.525  1.00   33.61         H  
ATOM   1785  CG  LEU   112      -5.867  -4.478 -12.976  1.00   19.23         C  
ATOM   1786  HG  LEU   112      -4.803  -4.243 -12.979  1.00   65.78         H  
ATOM   1787  CD1 LEU   112      -6.319  -4.652 -14.424  1.00   60.36         C  
ATOM   1788 HD11 LEU   112      -6.172  -3.723 -14.975  1.00  108.44         H  
ATOM   1789 HD12 LEU   112      -5.729  -5.435 -14.898  1.00  108.58         H  
ATOM   1790 HD13 LEU   112      -7.369  -4.934 -14.450  1.00  109.09         H  
ATOM   1791  CD2 LEU   112      -6.626  -3.294 -12.375  1.00   39.42         C  
ATOM   1792 HD21 LEU   112      -6.353  -3.178 -11.328  1.00   80.71         H  
ATOM   1793 HD22 LEU   112      -6.368  -2.381 -12.911  1.00   80.12         H  
ATOM   1794 HD23 LEU   112      -7.699  -3.462 -12.445  1.00   82.11         H  
ATOM   1795  C   LEU   112      -5.349  -7.233 -10.249  1.00    7.27         C  
ATOM   1796  O   LEU   112      -5.493  -6.915  -9.068  1.00    8.88         O  
ATOM   1797  N   LEU   113      -5.473  -8.501 -10.660  1.00    6.84         N  
ATOM   1798  H   LEU   113      -5.343  -8.695 -11.645  1.00    8.46         H  
ATOM   1799  CA  LEU   113      -5.739  -9.625  -9.750  1.00    6.57         C  
ATOM   1800  HA  LEU   113      -6.614  -9.389  -9.143  1.00    7.42         H  
ATOM   1801  CB  LEU   113      -6.027 -10.895 -10.574  1.00    7.85         C  
ATOM   1802  HB2 LEU   113      -5.176 -11.083 -11.231  1.00    9.51         H  
ATOM   1803  HB3 LEU   113      -6.107 -11.742  -9.890  1.00    9.79         H  
ATOM   1804  CG  LEU   113      -7.308 -10.833 -11.429  1.00    9.10         C  
ATOM   1805  HG  LEU   113      -7.277  -9.965 -12.086  1.00   10.78         H  
ATOM   1806  CD1 LEU   113      -7.396 -12.088 -12.296  1.00   12.70         C  
ATOM   1807 HD11 LEU   113      -8.308 -12.065 -12.893  1.00   41.47         H  
ATOM   1808 HD12 LEU   113      -6.540 -12.127 -12.969  1.00   41.76         H  
ATOM   1809 HD13 LEU   113      -7.399 -12.974 -11.666  1.00   41.82         H  
ATOM   1810  CD2 LEU   113      -8.564 -10.752 -10.557  1.00   11.54         C  
ATOM   1811 HD21 LEU   113      -9.456 -10.858 -11.173  1.00   39.49         H  
ATOM   1812 HD22 LEU   113      -8.552 -11.542  -9.810  1.00   41.08         H  
ATOM   1813 HD23 LEU   113      -8.608  -9.787 -10.054  1.00   40.33         H  
ATOM   1814  C   LEU   113      -4.576  -9.860  -8.770  1.00    6.53         C  
ATOM   1815  O   LEU   113      -4.798 -10.055  -7.575  1.00    8.15         O  
ATOM   1816  N   ASN   114      -3.332  -9.783  -9.251  1.00    6.76         N  
ATOM   1817  H   ASN   114      -3.214  -9.652 -10.250  1.00    8.16         H  
ATOM   1818  CA  ASN   114      -2.126  -9.911  -8.433  1.00    7.38         C  
ATOM   1819  HA  ASN   114      -2.161 -10.868  -7.908  1.00    8.96         H  
ATOM   1820  CB  ASN   114      -0.914  -9.926  -9.376  1.00   10.84         C  
ATOM   1821  HB2 ASN   114      -0.940 -10.828  -9.987  1.00   23.32         H  
ATOM   1822  HB3 ASN   114      -0.959  -9.069 -10.044  1.00   33.75         H  
ATOM   1823  CG  ASN   114       0.405  -9.893  -8.628  1.00   34.61         C  
ATOM   1824  OD1 ASN   114       0.828 -10.860  -8.013  1.00   50.43         O  
ATOM   1825  ND2 ASN   114       1.088  -8.772  -8.659  1.00   90.79         N  
ATOM   1826 HD21 ASN   114       2.000  -8.765  -8.216  1.00  156.31         H  
ATOM   1827 HD22 ASN   114       0.737  -7.978  -9.166  1.00   98.32         H  
ATOM   1828  C   ASN   114      -2.020  -8.814  -7.355  1.00    6.38         C  
ATOM   1829  O   ASN   114      -1.658  -9.122  -6.221  1.00    7.28         O  
ATOM   1830  N   TRP   115      -2.386  -7.560  -7.651  1.00    6.22         N  
ATOM   1831  H   TRP   115      -2.627  -7.329  -8.611  1.00    7.20         H  
ATOM   1832  CA  TRP   115      -2.444  -6.496  -6.637  1.00    6.20         C  
ATOM   1833  HA  TRP   115      -1.463  -6.389  -6.174  1.00    7.38         H  
ATOM   1834  CB  TRP   115      -2.833  -5.157  -7.271  1.00    6.91         C  
ATOM   1835  HB2 TRP   115      -3.864  -5.231  -7.620  1.00    7.78         H  
ATOM   1836  HB3 TRP   115      -2.816  -4.396  -6.489  1.00    8.68         H  
ATOM   1837  CG  TRP   115      -2.014  -4.643  -8.415  1.00    7.49         C  
ATOM   1838  CD1 TRP   115      -0.736  -4.961  -8.732  1.00    9.21         C  
ATOM   1839  HD1 TRP   115      -0.117  -5.661  -8.186  1.00   10.94         H  
ATOM   1840  NE1 TRP   115      -0.359  -4.284  -9.880  1.00   11.01         N  
ATOM   1841  HE1 TRP   115       0.543  -4.414 -10.334  1.00   14.35         H  
ATOM   1842  CE2 TRP   115      -1.370  -3.458 -10.330  1.00   10.38         C  
ATOM   1843  CZ2 TRP   115      -1.486  -2.565 -11.406  1.00   13.39         C  
ATOM   1844  HZ2 TRP   115      -0.660  -2.431 -12.088  1.00   17.03         H  
ATOM   1845  CH2 TRP   115      -2.684  -1.844 -11.570  1.00   14.62         C  
ATOM   1846  HH2 TRP   115      -2.797  -1.140 -12.381  1.00   19.07         H  
ATOM   1847  CZ3 TRP   115      -3.751  -2.032 -10.678  1.00   13.13         C  
ATOM   1848  HZ3 TRP   115      -4.669  -1.475 -10.811  1.00   16.74         H  
ATOM   1849  CE3 TRP   115      -3.632  -2.940  -9.612  1.00   10.07         C  
ATOM   1850  HE3 TRP   115      -4.459  -3.088  -8.935  1.00   11.18         H  
ATOM   1851  CD2 TRP   115      -2.438  -3.665  -9.407  1.00    8.48         C  
ATOM   1852  C   TRP   115      -3.449  -6.828  -5.528  1.00    5.74         C  
ATOM   1853  O   TRP   115      -3.132  -6.662  -4.352  1.00    6.77         O  
ATOM   1854  N   CYS   116      -4.629  -7.353  -5.878  1.00    5.44         N  
ATOM   1855  H   CYS   116      -4.834  -7.467  -6.862  1.00    6.43         H  
ATOM   1856  CA  CYS   116      -5.641  -7.769  -4.902  1.00    5.39         C  
ATOM   1857  HA  CYS   116      -5.889  -6.913  -4.273  1.00    6.53         H  
ATOM   1858  CB  CYS   116      -6.920  -8.209  -5.630  1.00    6.73         C  
ATOM   1859  HB2 CYS   116      -6.722  -9.089  -6.243  1.00    8.17         H  
ATOM   1860  HB3 CYS   116      -7.675  -8.475  -4.887  1.00    8.43         H  
ATOM   1861  SG  CYS   116      -7.578  -6.874  -6.675  1.00    9.63         S  
ATOM   1862  HG  CYS   116      -6.634  -6.912  -7.629  1.00   11.63         H  
ATOM   1863  C   CYS   116      -5.108  -8.875  -3.971  1.00    5.08         C  
ATOM   1864  O   CYS   116      -5.284  -8.784  -2.753  1.00    6.41         O  
ATOM   1865  N   VAL   117      -4.385  -9.866  -4.516  1.00    4.99         N  
ATOM   1866  H   VAL   117      -4.301  -9.888  -5.527  1.00    6.12         H  
ATOM   1867  CA  VAL   117      -3.683 -10.899  -3.728  1.00    5.12         C  
ATOM   1868  HA  VAL   117      -4.411 -11.393  -3.082  1.00    5.87         H  
ATOM   1869  CB  VAL   117      -3.046 -11.978  -4.633  1.00    6.45         C  
ATOM   1870  HB  VAL   117      -2.397 -11.501  -5.366  1.00   10.15         H  
ATOM   1871  CG1 VAL   117      -2.207 -12.991  -3.842  1.00   10.52         C  
ATOM   1872 HG11 VAL   117      -2.816 -13.445  -3.061  1.00   39.96         H  
ATOM   1873 HG12 VAL   117      -1.845 -13.774  -4.509  1.00   39.77         H  
ATOM   1874 HG13 VAL   117      -1.340 -12.503  -3.396  1.00   40.58         H  
ATOM   1875  CG2 VAL   117      -4.115 -12.774  -5.382  1.00    9.97         C  
ATOM   1876 HG21 VAL   117      -3.647 -13.541  -6.000  1.00   39.53         H  
ATOM   1877 HG22 VAL   117      -4.785 -13.250  -4.667  1.00   38.64         H  
ATOM   1878 HG23 VAL   117      -4.682 -12.116  -6.035  1.00   39.84         H  
ATOM   1879  C   VAL   117      -2.620 -10.286  -2.812  1.00    5.19         C  
ATOM   1880  O   VAL   117      -2.616 -10.561  -1.615  1.00    6.21         O  
ATOM   1881  N   GLN   118      -1.723  -9.448  -3.338  1.00    5.34         N  
ATOM   1882  H   GLN   118      -1.774  -9.247  -4.332  1.00    6.18         H  
ATOM   1883  CA  GLN   118      -0.603  -8.887  -2.571  1.00    5.53         C  
ATOM   1884  HA  GLN   118      -0.089  -9.705  -2.063  1.00    6.45         H  
ATOM   1885  CB  GLN   118       0.400  -8.221  -3.522  1.00    6.14         C  
ATOM   1886  HB2 GLN   118      -0.118  -7.526  -4.185  1.00    6.82         H  
ATOM   1887  HB3 GLN   118       1.126  -7.662  -2.930  1.00    7.58         H  
ATOM   1888  CG  GLN   118       1.147  -9.283  -4.346  1.00    6.84         C  
ATOM   1889  HG2 GLN   118       1.595 -10.009  -3.668  1.00    9.76         H  
ATOM   1890  HG3 GLN   118       0.447  -9.822  -4.981  1.00    8.14         H  
ATOM   1891  CD  GLN   118       2.254  -8.715  -5.228  1.00    8.95         C  
ATOM   1892  OE1 GLN   118       2.560  -7.531  -5.245  1.00   14.86         O  
ATOM   1893  NE2 GLN   118       2.905  -9.553  -6.001  1.00   17.86         N  
ATOM   1894 HE21 GLN   118       2.605 -10.514  -6.068  1.00   28.08         H  
ATOM   1895 HE22 GLN   118       3.570  -9.174  -6.665  1.00   20.79         H  
ATOM   1896  C   GLN   118      -1.052  -7.914  -1.472  1.00    5.38         C  
ATOM   1897  O   GLN   118      -0.501  -7.941  -0.372  1.00    6.32         O  
ATOM   1898  N   ILE   119      -2.091  -7.109  -1.714  1.00    5.16         N  
ATOM   1899  H   ILE   119      -2.491  -7.100  -2.648  1.00    5.86         H  
ATOM   1900  CA  ILE   119      -2.699  -6.258  -0.683  1.00    5.09         C  
ATOM   1901  HA  ILE   119      -1.902  -5.711  -0.176  1.00    6.03         H  
ATOM   1902  CB  ILE   119      -3.643  -5.209  -1.321  1.00    5.36         C  
ATOM   1903  HB  ILE   119      -4.374  -5.738  -1.935  1.00    5.95         H  
ATOM   1904  CG2 ILE   119      -4.398  -4.405  -0.245  1.00    6.96         C  
ATOM   1905 HG21 ILE   119      -5.099  -3.713  -0.710  1.00   35.45         H  
ATOM   1906 HG22 ILE   119      -4.968  -5.067   0.404  1.00   34.58         H  
ATOM   1907 HG23 ILE   119      -3.692  -3.842   0.366  1.00   35.21         H  
ATOM   1908  CG1 ILE   119      -2.846  -4.226  -2.217  1.00    6.59         C  
ATOM   1909 HG12 ILE   119      -2.276  -3.537  -1.590  1.00   14.97         H  
ATOM   1910 HG13 ILE   119      -2.127  -4.774  -2.825  1.00   11.98         H  
ATOM   1911  CD1 ILE   119      -3.727  -3.420  -3.182  1.00   17.89         C  
ATOM   1912 HD11 ILE   119      -3.091  -2.833  -3.845  1.00   50.05         H  
ATOM   1913 HD12 ILE   119      -4.334  -4.095  -3.785  1.00   52.09         H  
ATOM   1914 HD13 ILE   119      -4.376  -2.740  -2.632  1.00   52.04         H  
ATOM   1915  C   ILE   119      -3.384  -7.129   0.387  1.00    5.18         C  
ATOM   1916  O   ILE   119      -3.228  -6.853   1.575  1.00    6.51         O  
ATOM   1917  N   ALA   120      -4.060  -8.225   0.016  1.00    5.02         N  
ATOM   1918  H   ALA   120      -4.179  -8.428  -0.970  1.00    5.78         H  
ATOM   1919  CA  ALA   120      -4.617  -9.170   0.991  1.00    5.28         C  
ATOM   1920  HA  ALA   120      -5.229  -8.605   1.697  1.00    6.17         H  
ATOM   1921  CB  ALA   120      -5.540 -10.161   0.274  1.00    6.10         C  
ATOM   1922  HB1 ALA   120      -4.976 -10.769  -0.433  1.00   34.05         H  
ATOM   1923  HB2 ALA   120      -6.015 -10.811   1.009  1.00   35.35         H  
ATOM   1924  HB3 ALA   120      -6.321  -9.621  -0.258  1.00   32.83         H  
ATOM   1925  C   ALA   120      -3.525  -9.888   1.816  1.00    5.48         C  
ATOM   1926  O   ALA   120      -3.687 -10.039   3.028  1.00    6.68         O  
ATOM   1927  N   LYS   121      -2.386 -10.263   1.208  1.00    5.68         N  
ATOM   1928  H   LYS   121      -2.346 -10.171   0.197  1.00    6.44         H  
ATOM   1929  CA  LYS   121      -1.204 -10.804   1.914  1.00    6.30         C  
ATOM   1930  HA  LYS   121      -1.506 -11.660   2.516  1.00    7.25         H  
ATOM   1931  CB  LYS   121      -0.127 -11.270   0.916  1.00    7.70         C  
ATOM   1932  HB2 LYS   121       0.053 -10.494   0.172  1.00   19.12         H  
ATOM   1933  HB3 LYS   121       0.803 -11.433   1.464  1.00   17.16         H  
ATOM   1934  CG  LYS   121      -0.497 -12.585   0.213  1.00   15.80         C  
ATOM   1935  HG2 LYS   121      -0.675 -13.350   0.970  1.00   29.26         H  
ATOM   1936  HG3 LYS   121      -1.405 -12.449  -0.369  1.00   40.60         H  
ATOM   1937  CD  LYS   121       0.622 -13.063  -0.722  1.00   21.58         C  
ATOM   1938  HD2 LYS   121       0.781 -12.320  -1.506  1.00   47.36         H  
ATOM   1939  HD3 LYS   121       1.542 -13.181  -0.148  1.00   28.28         H  
ATOM   1940  CE  LYS   121       0.233 -14.410  -1.350  1.00   48.33         C  
ATOM   1941  HE2 LYS   121       0.026 -15.122  -0.545  1.00   65.54         H  
ATOM   1942  HE3 LYS   121      -0.689 -14.280  -1.923  1.00   93.54         H  
ATOM   1943  NZ  LYS   121       1.308 -14.944  -2.229  1.00   72.98         N  
ATOM   1944  HZ1 LYS   121       2.165 -15.094  -1.712  1.00  107.73         H  
ATOM   1945  HZ2 LYS   121       1.039 -15.834  -2.628  1.00  108.06         H  
ATOM   1946  HZ3 LYS   121       1.510 -14.316  -2.995  1.00  107.70         H  
ATOM   1947  C   LYS   121      -0.618  -9.788   2.898  1.00    6.50         C  
ATOM   1948  O   LYS   121      -0.390 -10.126   4.060  1.00    8.16         O  
ATOM   1949  N   GLY   122      -0.452  -8.535   2.467  1.00    6.42         N  
ATOM   1950  H   GLY   122      -0.632  -8.344   1.487  1.00    7.09         H  
ATOM   1951  CA  GLY   122      -0.015  -7.429   3.321  1.00    7.17         C  
ATOM   1952  HA2 GLY   122       0.981  -7.639   3.712  1.00    8.88         H  
ATOM   1953  HA3 GLY   122       0.030  -6.518   2.724  1.00    8.83         H  
ATOM   1954  C   GLY   122      -0.968  -7.191   4.497  1.00    6.68         C  
ATOM   1955  O   GLY   122      -0.528  -7.120   5.641  1.00    7.99         O  
ATOM   1956  N   MET   123      -2.281  -7.156   4.253  1.00    6.43         N  
ATOM   1957  H   MET   123      -2.598  -7.192   3.290  1.00    7.16         H  
ATOM   1958  CA  MET   123      -3.281  -6.974   5.310  1.00    6.66         C  
ATOM   1959  HA  MET   123      -2.955  -6.145   5.935  1.00    7.76         H  
ATOM   1960  CB  MET   123      -4.640  -6.600   4.713  1.00    7.19         C  
ATOM   1961  HB2 MET   123      -4.900  -7.303   3.921  1.00   14.36         H  
ATOM   1962  HB3 MET   123      -5.390  -6.683   5.496  1.00   10.82         H  
ATOM   1963  CG  MET   123      -4.690  -5.168   4.164  1.00   10.06         C  
ATOM   1964  HG2 MET   123      -4.050  -5.108   3.285  1.00   18.71         H  
ATOM   1965  HG3 MET   123      -5.711  -4.975   3.836  1.00   19.50         H  
ATOM   1966  SD  MET   123      -4.198  -3.835   5.306  1.00    9.87         S  
ATOM   1967  CE  MET   123      -5.251  -4.173   6.742  1.00   13.61         C  
ATOM   1968  HE1 MET   123      -5.143  -3.367   7.467  1.00   43.15         H  
ATOM   1969  HE2 MET   123      -6.290  -4.242   6.426  1.00   43.30         H  
ATOM   1970  HE3 MET   123      -4.952  -5.112   7.210  1.00   42.81         H  
ATOM   1971  C   MET   123      -3.422  -8.175   6.257  1.00    6.88         C  
ATOM   1972  O   MET   123      -3.625  -7.966   7.449  1.00    8.43         O  
ATOM   1973  N   ASN   124      -3.261  -9.419   5.791  1.00    6.66         N  
ATOM   1974  H   ASN   124      -3.161  -9.555   4.791  1.00    7.18         H  
ATOM   1975  CA  ASN   124      -3.217 -10.598   6.668  1.00    7.20         C  
ATOM   1976  HA  ASN   124      -4.066 -10.546   7.350  1.00    8.11         H  
ATOM   1977  CB  ASN   124      -3.367 -11.864   5.812  1.00    7.84         C  
ATOM   1978  HB2 ASN   124      -4.283 -11.799   5.229  1.00    9.45         H  
ATOM   1979  HB3 ASN   124      -2.522 -11.928   5.127  1.00    9.11         H  
ATOM   1980  CG  ASN   124      -3.431 -13.149   6.627  1.00   10.88         C  
ATOM   1981  OD1 ASN   124      -2.694 -14.092   6.377  1.00   38.53         O  
ATOM   1982  ND2 ASN   124      -4.283 -13.252   7.622  1.00   36.91         N  
ATOM   1983 HD21 ASN   124      -4.273 -14.100   8.160  1.00   39.51         H  
ATOM   1984 HD22 ASN   124      -4.902 -12.486   7.899  1.00   90.56         H  
ATOM   1985  C   ASN   124      -1.934 -10.638   7.527  1.00    7.91         C  
ATOM   1986  O   ASN   124      -1.969 -11.081   8.676  1.00    9.80         O  
ATOM   1987  N   TYR   125      -0.810 -10.116   7.022  1.00    8.41         N  
ATOM   1988  H   TYR   125      -0.793  -9.831   6.049  1.00    9.63         H  
ATOM   1989  CA  TYR   125       0.368  -9.848   7.851  1.00    9.13         C  
ATOM   1990  HA  TYR   125       0.615 -10.752   8.410  1.00   10.03         H  
ATOM   1991  CB  TYR   125       1.576  -9.510   6.967  1.00   10.03         C  
ATOM   1992  HB2 TYR   125       1.910 -10.419   6.466  1.00   12.32         H  
ATOM   1993  HB3 TYR   125       1.284  -8.802   6.194  1.00   13.79         H  
ATOM   1994  CG  TYR   125       2.725  -8.917   7.757  1.00    9.98         C  
ATOM   1995  CD1 TYR   125       3.590  -9.758   8.484  1.00   12.80         C  
ATOM   1996  HD1 TYR   125       3.465 -10.833   8.441  1.00   16.20         H  
ATOM   1997  CE1 TYR   125       4.601  -9.200   9.290  1.00   19.05         C  
ATOM   1998  HE1 TYR   125       5.263  -9.841   9.854  1.00   27.42         H  
ATOM   1999  CZ  TYR   125       4.735  -7.797   9.381  1.00   22.50         C  
ATOM   2000  OH  TYR   125       5.695  -7.253  10.172  1.00   35.23         O  
ATOM   2001  HH  TYR   125       6.338  -7.916  10.471  1.00   36.95         H  
ATOM   2002  CE2 TYR   125       3.867  -6.956   8.650  1.00   21.24         C  
ATOM   2003  HE2 TYR   125       3.973  -5.886   8.718  1.00   31.34         H  
ATOM   2004  CD2 TYR   125       2.869  -7.518   7.834  1.00   15.00         C  
ATOM   2005  HD2 TYR   125       2.198  -6.875   7.281  1.00   20.05         H  
ATOM   2006  C   TYR   125       0.097  -8.744   8.890  1.00    9.96         C  
ATOM   2007  O   TYR   125       0.437  -8.910  10.060  1.00   12.46         O  
ATOM   2008  N   LEU   126      -0.557  -7.641   8.508  1.00    9.33         N  
ATOM   2009  H   LEU   126      -0.767  -7.530   7.522  1.00    9.37         H  
ATOM   2010  CA  LEU   126      -0.914  -6.549   9.427  1.00    9.45         C  
ATOM   2011  HA  LEU   126      -0.019  -6.275   9.978  1.00   11.45         H  
ATOM   2012  CB  LEU   126      -1.360  -5.326   8.609  1.00    9.01         C  
ATOM   2013  HB2 LEU   126      -2.157  -5.633   7.934  1.00   10.53         H  
ATOM   2014  HB3 LEU   126      -1.774  -4.577   9.282  1.00   11.92         H  
ATOM   2015  CG  LEU   126      -0.215  -4.678   7.802  1.00   13.44         C  
ATOM   2016  HG  LEU   126       0.352  -5.439   7.274  1.00   42.85         H  
ATOM   2017  CD1 LEU   126      -0.786  -3.716   6.763  1.00   24.03         C  
ATOM   2018 HD11 LEU   126      -1.393  -2.952   7.247  1.00   60.45         H  
ATOM   2019 HD12 LEU   126       0.023  -3.251   6.204  1.00   59.98         H  
ATOM   2020 HD13 LEU   126      -1.404  -4.273   6.060  1.00   61.63         H  
ATOM   2021  CD2 LEU   126       0.759  -3.923   8.707  1.00   38.57         C  
ATOM   2022 HD21 LEU   126       1.278  -4.617   9.366  1.00   78.76         H  
ATOM   2023 HD22 LEU   126       1.505  -3.408   8.101  1.00   79.37         H  
ATOM   2024 HD23 LEU   126       0.213  -3.199   9.307  1.00   80.73         H  
ATOM   2025  C   LEU   126      -1.965  -6.966  10.481  1.00    9.30         C  
ATOM   2026  O   LEU   126      -1.952  -6.473  11.609  1.00   11.05         O  
ATOM   2027  N   GLU   127      -2.821  -7.931  10.152  1.00    9.06         N  
ATOM   2028  H   GLU   127      -2.861  -8.198   9.175  1.00    9.82         H  
ATOM   2029  CA  GLU   127      -3.715  -8.638  11.076  1.00    9.73         C  
ATOM   2030  HA  GLU   127      -4.315  -7.917  11.624  1.00   10.80         H  
ATOM   2031  CB  GLU   127      -4.668  -9.494  10.226  1.00   10.78         C  
ATOM   2032  HB2 GLU   127      -5.248  -8.830   9.583  1.00   22.95         H  
ATOM   2033  HB3 GLU   127      -4.066 -10.137   9.592  1.00   20.62         H  
ATOM   2034  CG  GLU   127      -5.646 -10.383  11.001  1.00   15.98         C  
ATOM   2035  HG2 GLU   127      -5.082 -11.062  11.644  1.00   37.79         H  
ATOM   2036  HG3 GLU   127      -6.266  -9.745  11.635  1.00   43.64         H  
ATOM   2037  CD  GLU   127      -6.539 -11.220  10.056  1.00   29.45         C  
ATOM   2038  OE1 GLU   127      -7.657 -11.599  10.482  1.00   74.26         O  
ATOM   2039  OE2 GLU   127      -6.127 -11.530   8.909  1.00   76.54         O  
ATOM   2040  C   GLU   127      -2.930  -9.455  12.123  1.00   11.65         C  
ATOM   2041  O   GLU   127      -3.232  -9.377  13.314  1.00   14.11         O  
ATOM   2042  N   ASP   128      -1.871 -10.166  11.718  1.00   12.85         N  
ATOM   2043  H   ASP   128      -1.676 -10.210  10.724  1.00   13.40         H  
ATOM   2044  CA  ASP   128      -0.956 -10.873  12.633  1.00   15.78         C  
ATOM   2045  HA  ASP   128      -1.560 -11.450  13.334  1.00   18.63         H  
ATOM   2046  CB  ASP   128      -0.098 -11.856  11.817  1.00   19.32         C  
ATOM   2047  HB2 ASP   128      -0.755 -12.442  11.171  1.00   30.74         H  
ATOM   2048  HB3 ASP   128       0.583 -11.293  11.178  1.00   35.57         H  
ATOM   2049  CG  ASP   128       0.707 -12.837  12.690  1.00   37.75         C  
ATOM   2050  OD1 ASP   128       0.184 -13.327  13.720  1.00   86.45         O  
ATOM   2051  OD2 ASP   128       1.860 -13.162  12.316  1.00   87.40         O  
ATOM   2052  C   ASP   128      -0.066  -9.914  13.461  1.00   15.73         C  
ATOM   2053  O   ASP   128       0.213 -10.168  14.635  1.00   19.58         O  
ATOM   2054  N   ARG   129       0.319  -8.765  12.881  1.00   14.56         N  
ATOM   2055  H   ARG   129       0.126  -8.680  11.886  1.00   14.80         H  
ATOM   2056  CA  ARG   129       0.975  -7.619  13.551  1.00   16.03         C  
ATOM   2057  HA  ARG   129       1.844  -7.989  14.093  1.00   17.89         H  
ATOM   2058  CB  ARG   129       1.426  -6.631  12.450  1.00   19.00         C  
ATOM   2059  HB2 ARG   129       1.934  -7.186  11.659  1.00   25.48         H  
ATOM   2060  HB3 ARG   129       0.525  -6.204  12.020  1.00   42.09         H  
ATOM   2061  CG  ARG   129       2.318  -5.433  12.833  1.00   39.88         C  
ATOM   2062  HG2 ARG   129       2.259  -4.722  12.010  1.00   75.77         H  
ATOM   2063  HG3 ARG   129       1.933  -4.924  13.715  1.00   79.96         H  
ATOM   2064  CD  ARG   129       3.802  -5.769  13.026  1.00   42.11         C  
ATOM   2065  HD2 ARG   129       4.143  -6.362  12.176  1.00   93.33         H  
ATOM   2066  HD3 ARG   129       4.365  -4.834  13.035  1.00   69.74         H  
ATOM   2067  NE  ARG   129       4.059  -6.490  14.284  1.00   64.76         N  
ATOM   2068  HE  ARG   129       3.321  -6.498  14.970  1.00  121.30         H  
ATOM   2069  CZ  ARG   129       5.182  -7.105  14.610  1.00   99.48         C  
ATOM   2070  NH1 ARG   129       6.245  -7.070  13.857  1.00  122.77         N  
ATOM   2071 HH11 ARG   129       6.261  -6.455  13.050  1.00  129.89         H  
ATOM   2072 HH12 ARG   129       7.082  -7.549  14.131  1.00  192.70         H  
ATOM   2073  NH2 ARG   129       5.259  -7.781  15.721  1.00  200.92         N  
ATOM   2074 HH21 ARG   129       4.465  -7.840  16.337  1.00  271.87         H  
ATOM   2075 HH22 ARG   129       6.113  -8.251  15.968  1.00  264.44         H  
ATOM   2076  C   ARG   129       0.049  -6.924  14.569  1.00   16.44         C  
ATOM   2077  O   ARG   129       0.534  -6.177  15.418  1.00   20.87         O  
ATOM   2078  N   ARG   130      -1.268  -7.169  14.481  1.00   14.60         N  
ATOM   2079  H   ARG   130      -1.540  -7.820  13.755  1.00   14.49         H  
ATOM   2080  CA  ARG   130      -2.365  -6.529  15.240  1.00   15.19         C  
ATOM   2081  HA  ARG   130      -3.293  -6.928  14.826  1.00   15.08         H  
ATOM   2082  CB  ARG   130      -2.346  -6.944  16.728  1.00   19.74         C  
ATOM   2083  HB2 ARG   130      -1.496  -6.477  17.227  1.00   30.76         H  
ATOM   2084  HB3 ARG   130      -3.258  -6.575  17.197  1.00   32.08         H  
ATOM   2085  CG  ARG   130      -2.271  -8.468  16.927  1.00   31.75         C  
ATOM   2086  HG2 ARG   130      -3.055  -8.956  16.348  1.00   52.94         H  
ATOM   2087  HG3 ARG   130      -1.306  -8.825  16.569  1.00   50.49         H  
ATOM   2088  CD  ARG   130      -2.400  -8.878  18.400  1.00   40.53         C  
ATOM   2089  HD2 ARG   130      -2.090  -9.921  18.487  1.00   75.16         H  
ATOM   2090  HD3 ARG   130      -1.714  -8.285  19.007  1.00   45.91         H  
ATOM   2091  NE  ARG   130      -3.791  -8.769  18.886  1.00   79.41         N  
ATOM   2092  HE  ARG   130      -4.427  -9.487  18.575  1.00  124.88         H  
ATOM   2093  CZ  ARG   130      -4.298  -7.868  19.709  1.00  137.85         C  
ATOM   2094  NH1 ARG   130      -3.607  -6.881  20.196  1.00  186.42         N  
ATOM   2095 HH11 ARG   130      -2.636  -6.781  19.965  1.00  171.33         H  
ATOM   2096 HH12 ARG   130      -4.056  -6.266  20.864  1.00  294.91         H  
ATOM   2097  NH2 ARG   130      -5.545  -7.936  20.064  1.00  235.58         N  
ATOM   2098 HH21 ARG   130      -6.127  -8.690  19.747  1.00  270.40         H  
ATOM   2099 HH22 ARG   130      -5.931  -7.223  20.678  1.00  328.61         H  
ATOM   2100  C   ARG   130      -2.472  -5.010  15.019  1.00   15.10         C  
ATOM   2101  O   ARG   130      -2.943  -4.286  15.895  1.00   19.43         O  
ATOM   2102  N   LEU   131      -2.052  -4.536  13.842  1.00   14.23         N  
ATOM   2103  H   LEU   131      -1.759  -5.219  13.152  1.00   15.45         H  
ATOM   2104  CA  LEU   131      -2.085  -3.131  13.418  1.00   13.91         C  
ATOM   2105  HA  LEU   131      -2.325  -2.503  14.275  1.00   16.15         H  
ATOM   2106  CB  LEU   131      -0.678  -2.743  12.908  1.00   16.93         C  
ATOM   2107  HB2 LEU   131       0.070  -3.033  13.647  1.00   32.46         H  
ATOM   2108  HB3 LEU   131      -0.477  -3.314  12.000  1.00   28.30         H  
ATOM   2109  CG  LEU   131      -0.516  -1.240  12.597  1.00   30.72         C  
ATOM   2110  HG  LEU   131      -1.406  -0.869  12.090  1.00   77.97         H  
ATOM   2111  CD1 LEU   131      -0.289  -0.429  13.873  1.00   61.95         C  
ATOM   2112 HD11 LEU   131      -0.278   0.635  13.637  1.00  106.14         H  
ATOM   2113 HD12 LEU   131      -1.086  -0.624  14.582  1.00  106.82         H  
ATOM   2114 HD13 LEU   131       0.661  -0.706  14.332  1.00  107.55         H  
ATOM   2115  CD2 LEU   131       0.691  -0.993  11.693  1.00   52.30         C  
ATOM   2116 HD21 LEU   131       1.597  -1.387  12.155  1.00   95.00         H  
ATOM   2117 HD22 LEU   131       0.536  -1.480  10.733  1.00   93.74         H  
ATOM   2118 HD23 LEU   131       0.812   0.077  11.519  1.00   93.19         H  
ATOM   2119  C   LEU   131      -3.174  -2.924  12.349  1.00   11.26         C  
ATOM   2120  O   LEU   131      -3.040  -3.416  11.228  1.00   13.09         O  
ATOM   2121  N   VAL   132      -4.255  -2.214  12.678  1.00   11.61         N  
ATOM   2122  H   VAL   132      -4.273  -1.771  13.592  1.00   15.71         H  
ATOM   2123  CA  VAL   132      -5.263  -1.775  11.692  1.00   10.04         C  
ATOM   2124  HA  VAL   132      -5.415  -2.575  10.968  1.00    9.84         H  
ATOM   2125  CB  VAL   132      -6.636  -1.475  12.324  1.00   11.61         C  
ATOM   2126  HB  VAL   132      -7.250  -0.983  11.572  1.00   34.73         H  
ATOM   2127  CG1 VAL   132      -7.329  -2.783  12.711  1.00   38.92         C  
ATOM   2128 HG11 VAL   132      -6.712  -3.336  13.418  1.00   79.55         H  
ATOM   2129 HG12 VAL   132      -8.293  -2.574  13.168  1.00   83.05         H  
ATOM   2130 HG13 VAL   132      -7.482  -3.388  11.818  1.00   80.78         H  
ATOM   2131  CG2 VAL   132      -6.602  -0.572  13.564  1.00   29.42         C  
ATOM   2132 HG21 VAL   132      -7.616  -0.285  13.840  1.00   69.05         H  
ATOM   2133 HG22 VAL   132      -6.156  -1.101  14.405  1.00   71.05         H  
ATOM   2134 HG23 VAL   132      -6.029   0.330  13.356  1.00   66.51         H  
ATOM   2135  C   VAL   132      -4.743  -0.566  10.913  1.00    9.85         C  
ATOM   2136  O   VAL   132      -4.135   0.333  11.498  1.00   12.51         O  
ATOM   2137  N   HIE   133      -4.954  -0.538   9.594  1.00    8.81         N  
ATOM   2138  H   HIE   133      -5.553  -1.261   9.195  1.00    8.84         H  
ATOM   2139  CA  HIE   133      -4.388   0.488   8.704  1.00    8.88         C  
ATOM   2140  HA  HIE   133      -3.378   0.721   9.044  1.00   10.09         H  
ATOM   2141  CB  HIE   133      -4.272  -0.064   7.274  1.00    9.24         C  
ATOM   2142  HB2 HIE   133      -3.753  -1.022   7.303  1.00   11.10         H  
ATOM   2143  HB3 HIE   133      -5.271  -0.234   6.869  1.00   10.17         H  
ATOM   2144  CG  HIE   133      -3.517   0.863   6.348  1.00    9.07         C  
ATOM   2145  ND1 HIE   133      -4.006   2.060   5.822  1.00   10.54         N  
ATOM   2146  CE1 HIE   133      -3.001   2.592   5.108  1.00   10.47         C  
ATOM   2147  HE1 HIE   133      -3.055   3.531   4.570  1.00   13.89         H  
ATOM   2148  NE2 HIE   133      -1.916   1.802   5.162  1.00   10.97         N  
ATOM   2149  HE2 HIE   133      -1.022   2.000   4.713  1.00   13.73         H  
ATOM   2150  CD2 HIE   133      -2.224   0.705   5.939  1.00   11.54         C  
ATOM   2151  HD2 HIE   133      -1.570  -0.117   6.192  1.00   17.30         H  
ATOM   2152  C   HIE   133      -5.177   1.805   8.745  1.00    8.81         C  
ATOM   2153  O   HIE   133      -4.573   2.878   8.815  1.00   10.22         O  
ATOM   2154  N   ARG   134      -6.518   1.729   8.761  1.00    8.46         N  
ATOM   2155  H   ARG   134      -6.926   0.801   8.651  1.00    8.76         H  
ATOM   2156  CA  ARG   134      -7.459   2.863   8.912  1.00    8.87         C  
ATOM   2157  HA  ARG   134      -8.462   2.445   8.840  1.00    9.43         H  
ATOM   2158  CB  ARG   134      -7.342   3.475  10.325  1.00   10.66         C  
ATOM   2159  HB2 ARG   134      -6.335   3.856  10.465  1.00   14.45         H  
ATOM   2160  HB3 ARG   134      -8.030   4.314  10.410  1.00   16.91         H  
ATOM   2161  CG  ARG   134      -7.663   2.464  11.438  1.00   13.73         C  
ATOM   2162  HG2 ARG   134      -8.671   2.090  11.283  1.00   21.73         H  
ATOM   2163  HG3 ARG   134      -6.967   1.628  11.381  1.00   19.28         H  
ATOM   2164  CD  ARG   134      -7.584   3.052  12.851  1.00   14.81         C  
ATOM   2165  HD2 ARG   134      -7.709   2.238  13.568  1.00   16.84         H  
ATOM   2166  HD3 ARG   134      -6.593   3.472  13.013  1.00   16.26         H  
ATOM   2167  NE  ARG   134      -8.647   4.047  13.096  1.00   17.33         N  
ATOM   2168  HE  ARG   134      -9.589   3.691  13.124  1.00   19.78         H  
ATOM   2169  CZ  ARG   134      -8.508   5.345  13.296  1.00   20.61         C  
ATOM   2170  NH1 ARG   134      -7.360   5.951  13.251  1.00   24.08         N  
ATOM   2171 HH11 ARG   134      -6.531   5.445  12.963  1.00   22.81         H  
ATOM   2172 HH12 ARG   134      -7.283   6.925  13.524  1.00   30.65         H  
ATOM   2173  NH2 ARG   134      -9.548   6.080  13.551  1.00   25.18         N  
ATOM   2174 HH21 ARG   134     -10.468   5.678  13.552  1.00   26.66         H  
ATOM   2175 HH22 ARG   134      -9.437   7.091  13.526  1.00   30.13         H  
ATOM   2176  C   ARG   134      -7.435   3.924   7.794  1.00    8.97         C  
ATOM   2177  O   ARG   134      -8.201   4.884   7.854  1.00   11.16         O  
ATOM   2178  N   ASP   135      -6.634   3.738   6.745  1.00    8.63         N  
ATOM   2179  H   ASP   135      -5.959   2.987   6.803  1.00   10.19         H  
ATOM   2180  CA  ASP   135      -6.687   4.498   5.485  1.00    8.40         C  
ATOM   2181  HA  ASP   135      -7.718   4.824   5.342  1.00    9.45         H  
ATOM   2182  CB  ASP   135      -5.805   5.760   5.563  1.00    9.66         C  
ATOM   2183  HB2 ASP   135      -5.996   6.270   6.506  1.00   12.78         H  
ATOM   2184  HB3 ASP   135      -4.754   5.462   5.557  1.00   11.27         H  
ATOM   2185  CG  ASP   135      -6.068   6.759   4.417  1.00   10.31         C  
ATOM   2186  OD1 ASP   135      -7.093   6.644   3.706  1.00   12.51         O  
ATOM   2187  OD2 ASP   135      -5.237   7.675   4.212  1.00   13.93         O  
ATOM   2188  C   ASP   135      -6.346   3.600   4.274  1.00    7.93         C  
ATOM   2189  O   ASP   135      -5.600   3.985   3.369  1.00    9.83         O  
ATOM   2190  N   LEU   136      -6.834   2.355   4.280  1.00    7.15         N  
ATOM   2191  H   LEU   136      -7.418   2.067   5.051  1.00    7.83         H  
ATOM   2192  CA  LEU   136      -6.558   1.392   3.215  1.00    6.47         C  
ATOM   2193  HA  LEU   136      -5.485   1.413   3.023  1.00    7.31         H  
ATOM   2194  CB  LEU   136      -6.907  -0.021   3.705  1.00    6.71         C  
ATOM   2195  HB2 LEU   136      -6.301  -0.242   4.585  1.00    8.78         H  
ATOM   2196  HB3 LEU   136      -7.950  -0.035   4.009  1.00    8.05         H  
ATOM   2197  CG  LEU   136      -6.684  -1.129   2.660  1.00    8.39         C  
ATOM   2198  HG  LEU   136      -7.297  -0.938   1.780  1.00   15.00         H  
ATOM   2199  CD1 LEU   136      -5.219  -1.248   2.232  1.00   15.69         C  
ATOM   2200 HD11 LEU   136      -4.584  -1.401   3.105  1.00   47.59         H  
ATOM   2201 HD12 LEU   136      -5.103  -2.092   1.554  1.00   47.51         H  
ATOM   2202 HD13 LEU   136      -4.905  -0.347   1.707  1.00   46.60         H  
ATOM   2203  CD2 LEU   136      -7.114  -2.463   3.262  1.00   15.23         C  
ATOM   2204 HD21 LEU   136      -6.557  -2.657   4.176  1.00   47.77         H  
ATOM   2205 HD22 LEU   136      -8.175  -2.427   3.500  1.00   43.84         H  
ATOM   2206 HD23 LEU   136      -6.933  -3.265   2.549  1.00   47.32         H  
ATOM   2207  C   LEU   136      -7.286   1.809   1.923  1.00    6.39         C  
ATOM   2208  O   LEU   136      -8.515   1.768   1.841  1.00    8.27         O  
ATOM   2209  N   ALA   137      -6.504   2.259   0.944  1.00    6.85         N  
ATOM   2210  H   ALA   137      -5.509   2.266   1.112  1.00    9.50         H  
ATOM   2211  CA  ALA   137      -6.940   2.867  -0.311  1.00    6.69         C  
ATOM   2212  HA  ALA   137      -7.796   2.331  -0.719  1.00    7.19         H  
ATOM   2213  CB  ALA   137      -7.357   4.313  -0.021  1.00    9.10         C  
ATOM   2214  HB1 ALA   137      -6.527   4.852   0.435  1.00   42.43         H  
ATOM   2215  HB2 ALA   137      -7.659   4.806  -0.946  1.00   36.37         H  
ATOM   2216  HB3 ALA   137      -8.199   4.323   0.671  1.00   33.42         H  
ATOM   2217  C   ALA   137      -5.789   2.817  -1.330  1.00    6.51         C  
ATOM   2218  O   ALA   137      -4.620   2.739  -0.936  1.00    7.68         O  
ATOM   2219  N   ALA   138      -6.077   2.925  -2.632  1.00    6.64         N  
ATOM   2220  H   ALA   138      -7.051   3.030  -2.913  1.00    7.48         H  
ATOM   2221  CA  ALA   138      -5.046   2.837  -3.678  1.00    7.16         C  
ATOM   2222  HA  ALA   138      -4.546   1.871  -3.585  1.00    8.55         H  
ATOM   2223  CB  ALA   138      -5.739   2.883  -5.042  1.00    9.12         C  
ATOM   2224  HB1 ALA   138      -4.999   2.778  -5.836  1.00   38.08         H  
ATOM   2225  HB2 ALA   138      -6.464   2.072  -5.119  1.00   37.28         H  
ATOM   2226  HB3 ALA   138      -6.250   3.837  -5.158  1.00   35.71         H  
ATOM   2227  C   ALA   138      -3.952   3.927  -3.566  1.00    7.14         C  
ATOM   2228  O   ALA   138      -2.808   3.699  -3.963  1.00    8.91         O  
ATOM   2229  N   ARG   139      -4.281   5.088  -2.972  1.00    7.06         N  
ATOM   2230  H   ARG   139      -5.255   5.210  -2.731  1.00    7.69         H  
ATOM   2231  CA  ARG   139      -3.334   6.171  -2.621  1.00    8.14         C  
ATOM   2232  HA  ARG   139      -2.852   6.520  -3.534  1.00    9.74         H  
ATOM   2233  CB  ARG   139      -4.090   7.369  -2.002  1.00    9.76         C  
ATOM   2234  HB2 ARG   139      -3.359   8.098  -1.649  1.00   20.01         H  
ATOM   2235  HB3 ARG   139      -4.687   7.850  -2.779  1.00   15.52         H  
ATOM   2236  CG  ARG   139      -5.023   6.986  -0.839  1.00   19.02         C  
ATOM   2237  HG2 ARG   139      -5.883   6.464  -1.255  1.00   32.22         H  
ATOM   2238  HG3 ARG   139      -4.510   6.315  -0.153  1.00   38.20         H  
ATOM   2239  CD  ARG   139      -5.520   8.194  -0.035  1.00   21.42         C  
ATOM   2240  HD2 ARG   139      -4.683   8.615   0.526  1.00   34.24         H  
ATOM   2241  HD3 ARG   139      -5.886   8.964  -0.717  1.00   22.22         H  
ATOM   2242  NE  ARG   139      -6.588   7.798   0.906  1.00   29.19         N  
ATOM   2243  HE  ARG   139      -6.326   7.576   1.862  1.00   49.11         H  
ATOM   2244  CZ  ARG   139      -7.867   7.635   0.626  1.00   39.10         C  
ATOM   2245  NH1 ARG   139      -8.371   7.901  -0.543  1.00   59.27         N  
ATOM   2246 HH11 ARG   139      -7.780   8.265  -1.267  1.00   59.78         H  
ATOM   2247 HH12 ARG   139      -9.347   7.725  -0.725  1.00   95.62         H  
ATOM   2248  NH2 ARG   139      -8.669   7.176   1.533  1.00   60.65         N  
ATOM   2249 HH21 ARG   139      -8.254   6.921   2.433  1.00   70.83         H  
ATOM   2250 HH22 ARG   139      -9.638   7.017   1.333  1.00   86.19         H  
ATOM   2251  C   ARG   139      -2.197   5.732  -1.684  1.00    8.34         C  
ATOM   2252  O   ARG   139      -1.106   6.296  -1.745  1.00   12.33         O  
ATOM   2253  N   ASN   140      -2.439   4.725  -0.840  1.00    6.89         N  
ATOM   2254  H   ASN   140      -3.338   4.265  -0.907  1.00    7.33         H  
ATOM   2255  CA  ASN   140      -1.516   4.234   0.190  1.00    7.15         C  
ATOM   2256  HA  ASN   140      -0.660   4.910   0.238  1.00    8.41         H  
ATOM   2257  CB  ASN   140      -2.207   4.293   1.563  1.00    7.68         C  
ATOM   2258  HB2 ASN   140      -3.101   3.670   1.541  1.00    8.27         H  
ATOM   2259  HB3 ASN   140      -1.539   3.895   2.327  1.00    9.67         H  
ATOM   2260  CG  ASN   140      -2.578   5.711   1.975  1.00    8.40         C  
ATOM   2261  OD1 ASN   140      -1.869   6.677   1.729  1.00   10.70         O  
ATOM   2262  ND2 ASN   140      -3.710   5.880   2.605  1.00   10.26         N  
ATOM   2263 HD21 ASN   140      -3.947   6.791   2.986  1.00   12.26         H  
ATOM   2264 HD22 ASN   140      -4.318   5.090   2.797  1.00   10.95         H  
ATOM   2265  C   ASN   140      -0.909   2.862  -0.164  1.00    6.91         C  
ATOM   2266  O   ASN   140      -0.590   2.059   0.715  1.00    7.97         O  
ATOM   2267  N   VAL   141      -0.718   2.609  -1.462  1.00    6.96         N  
ATOM   2268  H   VAL   141      -1.032   3.304  -2.128  1.00    8.42         H  
ATOM   2269  CA  VAL   141       0.029   1.468  -2.008  1.00    6.64         C  
ATOM   2270  HA  VAL   141       0.564   0.975  -1.198  1.00    7.12         H  
ATOM   2271  CB  VAL   141      -0.924   0.430  -2.639  1.00    6.85         C  
ATOM   2272  HB  VAL   141      -1.480   0.907  -3.445  1.00    8.23         H  
ATOM   2273  CG1 VAL   141      -0.169  -0.772  -3.219  1.00    8.74         C  
ATOM   2274 HG11 VAL   141      -0.878  -1.491  -3.629  1.00   37.62         H  
ATOM   2275 HG12 VAL   141       0.494  -0.449  -4.021  1.00   36.39         H  
ATOM   2276 HG13 VAL   141       0.411  -1.264  -2.440  1.00   35.92         H  
ATOM   2277  CG2 VAL   141      -1.935  -0.114  -1.620  1.00    8.60         C  
ATOM   2278 HG21 VAL   141      -2.572   0.691  -1.253  1.00   37.35         H  
ATOM   2279 HG22 VAL   141      -2.576  -0.858  -2.092  1.00   36.33         H  
ATOM   2280 HG23 VAL   141      -1.413  -0.570  -0.779  1.00   36.96         H  
ATOM   2281  C   VAL   141       1.071   1.990  -3.005  1.00    7.11         C  
ATOM   2282  O   VAL   141       0.766   2.858  -3.824  1.00    8.77         O  
ATOM   2283  N   LEU   142       2.304   1.486  -2.933  1.00    7.53         N  
ATOM   2284  H   LEU   142       2.473   0.761  -2.242  1.00    8.49         H  
ATOM   2285  CA  LEU   142       3.420   1.827  -3.827  1.00    7.85         C  
ATOM   2286  HA  LEU   142       3.131   2.660  -4.467  1.00    8.72         H  
ATOM   2287  CB  LEU   142       4.643   2.255  -2.996  1.00    8.95         C  
ATOM   2288  HB2 LEU   142       4.801   1.506  -2.219  1.00   10.68         H  
ATOM   2289  HB3 LEU   142       5.524   2.263  -3.636  1.00   11.44         H  
ATOM   2290  CG  LEU   142       4.512   3.639  -2.340  1.00    9.85         C  
ATOM   2291  HG  LEU   142       3.525   3.733  -1.893  1.00   12.87         H  
ATOM   2292  CD1 LEU   142       5.565   3.805  -1.252  1.00   11.96         C  
ATOM   2293 HD11 LEU   142       5.432   4.770  -0.772  1.00   38.71         H  
ATOM   2294 HD12 LEU   142       5.437   3.035  -0.496  1.00   41.26         H  
ATOM   2295 HD13 LEU   142       6.564   3.738  -1.677  1.00   42.29         H  
ATOM   2296  CD2 LEU   142       4.711   4.779  -3.335  1.00   16.54         C  
ATOM   2297 HD21 LEU   142       3.908   4.761  -4.060  1.00   47.80         H  
ATOM   2298 HD22 LEU   142       4.679   5.737  -2.814  1.00   46.32         H  
ATOM   2299 HD23 LEU   142       5.672   4.680  -3.841  1.00   47.08         H  
ATOM   2300  C   LEU   142       3.777   0.660  -4.756  1.00    7.73         C  
ATOM   2301  O   LEU   142       3.565  -0.506  -4.420  1.00    8.88         O  
ATOM   2302  N   VAL   143       4.356   0.981  -5.914  1.00    8.50         N  
ATOM   2303  H   VAL   143       4.468   1.970  -6.119  1.00   10.12         H  
ATOM   2304  CA  VAL   143       4.667   0.043  -7.003  1.00    8.34         C  
ATOM   2305  HA  VAL   143       4.268  -0.940  -6.756  1.00    8.87         H  
ATOM   2306  CB  VAL   143       3.982   0.501  -8.307  1.00    9.58         C  
ATOM   2307  HB  VAL   143       4.395   1.462  -8.603  1.00   10.50         H  
ATOM   2308  CG1 VAL   143       4.178  -0.509  -9.444  1.00   12.01         C  
ATOM   2309 HG11 VAL   143       3.704  -1.455  -9.186  1.00   39.40         H  
ATOM   2310 HG12 VAL   143       3.724  -0.125 -10.359  1.00   40.57         H  
ATOM   2311 HG13 VAL   143       5.236  -0.677  -9.635  1.00   41.49         H  
ATOM   2312  CG2 VAL   143       2.478   0.699  -8.116  1.00   11.98         C  
ATOM   2313 HG21 VAL   143       2.304   1.540  -7.447  1.00   41.04         H  
ATOM   2314 HG22 VAL   143       2.008   0.922  -9.074  1.00   40.27         H  
ATOM   2315 HG23 VAL   143       2.034  -0.197  -7.690  1.00   40.63         H  
ATOM   2316  C   VAL   143       6.182  -0.094  -7.184  1.00    8.51         C  
ATOM   2317  O   VAL   143       6.863   0.851  -7.595  1.00    9.16         O  
ATOM   2318  N   LYS   144       6.715  -1.283  -6.879  1.00   10.41         N  
ATOM   2319  H   LYS   144       6.087  -2.023  -6.576  1.00   12.13         H  
ATOM   2320  CA  LYS   144       8.126  -1.640  -7.106  1.00   12.33         C  
ATOM   2321  HA  LYS   144       8.746  -0.762  -6.936  1.00   14.56         H  
ATOM   2322  CB  LYS   144       8.536  -2.732  -6.107  1.00   12.25         C  
ATOM   2323  HB2 LYS   144       8.238  -2.439  -5.102  1.00   14.19         H  
ATOM   2324  HB3 LYS   144       8.019  -3.659  -6.354  1.00   13.90         H  
ATOM   2325  CG  LYS   144      10.052  -2.974  -6.105  1.00   14.26         C  
ATOM   2326  HG2 LYS   144      10.400  -3.168  -7.120  1.00   24.38         H  
ATOM   2327  HG3 LYS   144      10.565  -2.094  -5.713  1.00   21.67         H  
ATOM   2328  CD  LYS   144      10.370  -4.194  -5.238  1.00   14.58         C  
ATOM   2329  HD2 LYS   144      10.070  -4.005  -4.206  1.00   23.65         H  
ATOM   2330  HD3 LYS   144       9.810  -5.043  -5.627  1.00   27.16         H  
ATOM   2331  CE  LYS   144      11.860  -4.525  -5.292  1.00   15.17         C  
ATOM   2332  HE2 LYS   144      12.175  -4.586  -6.338  1.00   24.09         H  
ATOM   2333  HE3 LYS   144      12.426  -3.722  -4.811  1.00   23.35         H  
ATOM   2334  NZ  LYS   144      12.130  -5.813  -4.615  1.00   15.09         N  
ATOM   2335  HZ1 LYS   144      11.863  -5.774  -3.633  1.00   39.12         H  
ATOM   2336  HZ2 LYS   144      11.636  -6.578  -5.053  1.00   37.50         H  
ATOM   2337  HZ3 LYS   144      13.130  -6.020  -4.646  1.00   38.85         H  
ATOM   2338  C   LYS   144       8.346  -2.109  -8.547  1.00   14.75         C  
ATOM   2339  O   LYS   144       9.298  -1.695  -9.203  1.00   19.32         O  
ATOM   2340  N   THR   145       7.429  -2.942  -9.036  1.00   14.53         N  
ATOM   2341  H   THR   145       6.678  -3.216  -8.413  1.00   14.01         H  
ATOM   2342  CA  THR   145       7.345  -3.462 -10.412  1.00   16.91         C  
ATOM   2343  HA  THR   145       7.785  -2.735 -11.092  1.00   18.91         H  
ATOM   2344  CB  THR   145       8.099  -4.802 -10.583  1.00   24.61         C  
ATOM   2345  HB  THR   145       8.293  -4.951 -11.644  1.00   62.64         H  
ATOM   2346  CG2 THR   145       9.434  -4.906  -9.847  1.00   39.15         C  
ATOM   2347 HG21 THR   145      10.067  -4.064 -10.121  1.00   78.59         H  
ATOM   2348 HG22 THR   145       9.279  -4.911  -8.768  1.00   80.04         H  
ATOM   2349 HG23 THR   145       9.941  -5.827 -10.135  1.00   77.94         H  
ATOM   2350  OG1 THR   145       7.309  -5.878 -10.131  1.00   53.02         O  
ATOM   2351  HG1 THR   145       7.862  -6.676 -10.164  1.00   61.85         H  
ATOM   2352  C   THR   145       5.861  -3.640 -10.779  1.00   15.63         C  
ATOM   2353  O   THR   145       5.021  -3.642  -9.872  1.00   16.50         O  
ATOM   2354  N   PRO   146       5.488  -3.852 -12.057  1.00   17.58         N  
ATOM   2355  CD  PRO   146       6.332  -3.783 -13.241  1.00   23.64         C  
ATOM   2356  HD2 PRO   146       6.893  -4.712 -13.347  1.00   26.43         H  
ATOM   2357  HD3 PRO   146       7.010  -2.929 -13.208  1.00   31.03         H  
ATOM   2358  CG  PRO   146       5.368  -3.638 -14.416  1.00   31.52         C  
ATOM   2359  HG2 PRO   146       5.780  -4.062 -15.332  1.00   44.79         H  
ATOM   2360  HG3 PRO   146       5.123  -2.585 -14.556  1.00   44.48         H  
ATOM   2361  CB  PRO   146       4.132  -4.403 -13.940  1.00   25.73         C  
ATOM   2362  HB2 PRO   146       4.281  -5.469 -14.124  1.00   30.69         H  
ATOM   2363  HB3 PRO   146       3.225  -4.057 -14.437  1.00   32.47         H  
ATOM   2364  CA  PRO   146       4.094  -4.126 -12.431  1.00   18.89         C  
ATOM   2365  HA  PRO   146       3.501  -3.229 -12.247  1.00   22.89         H  
ATOM   2366  C   PRO   146       3.472  -5.306 -11.657  1.00   15.52         C  
ATOM   2367  O   PRO   146       2.279  -5.287 -11.341  1.00   20.64         O  
ATOM   2368  N   GLN   147       4.294  -6.310 -11.317  1.00   12.79         N  
ATOM   2369  H   GLN   147       5.269  -6.215 -11.567  1.00   14.59         H  
ATOM   2370  CA  GLN   147       3.916  -7.514 -10.569  1.00   13.28         C  
ATOM   2371  HA  GLN   147       2.836  -7.635 -10.654  1.00   17.43         H  
ATOM   2372  CB  GLN   147       4.549  -8.751 -11.236  1.00   20.05         C  
ATOM   2373  HB2 GLN   147       4.131  -9.644 -10.768  1.00   51.85         H  
ATOM   2374  HB3 GLN   147       4.264  -8.771 -12.288  1.00   51.60         H  
ATOM   2375  CG  GLN   147       6.084  -8.817 -11.126  1.00   47.63         C  
ATOM   2376  HG2 GLN   147       6.521  -8.024 -11.732  1.00   97.20         H  
ATOM   2377  HG3 GLN   147       6.385  -8.670 -10.089  1.00   88.56         H  
ATOM   2378  CD  GLN   147       6.649 -10.156 -11.600  1.00   96.53         C  
ATOM   2379  OE1 GLN   147       7.263 -10.905 -10.851  1.00  137.14         O  
ATOM   2380  NE2 GLN   147       6.456 -10.527 -12.850  1.00  186.63         N  
ATOM   2381 HE21 GLN   147       5.956  -9.930 -13.490  1.00  227.47         H  
ATOM   2382 HE22 GLN   147       6.833 -11.414 -13.149  1.00  267.98         H  
ATOM   2383  C   GLN   147       4.217  -7.454  -9.055  1.00   10.92         C  
ATOM   2384  O   GLN   147       3.953  -8.437  -8.360  1.00   14.25         O  
ATOM   2385  N   HIE   148       4.746  -6.349  -8.512  1.00    9.38         N  
ATOM   2386  H   HIE   148       4.962  -5.564  -9.118  1.00   10.97         H  
ATOM   2387  CA  HIE   148       5.088  -6.231  -7.085  1.00    8.62         C  
ATOM   2388  HA  HIE   148       4.515  -6.975  -6.537  1.00    9.29         H  
ATOM   2389  CB  HIE   148       6.569  -6.580  -6.858  1.00   10.46         C  
ATOM   2390  HB2 HIE   148       6.793  -7.500  -7.399  1.00   12.42         H  
ATOM   2391  HB3 HIE   148       7.191  -5.792  -7.284  1.00   12.83         H  
ATOM   2392  CG  HIE   148       6.983  -6.799  -5.414  1.00   11.81         C  
ATOM   2393  ND1 HIE   148       8.289  -7.088  -5.004  1.00   36.95         N  
ATOM   2394  CE1 HIE   148       8.238  -7.266  -3.674  1.00   31.61         C  
ATOM   2395  HE1 HIE   148       9.087  -7.510  -3.045  1.00   59.94         H  
ATOM   2396  NE2 HIE   148       6.981  -7.109  -3.232  1.00   13.64         N  
ATOM   2397  HE2 HIE   148       6.688  -7.203  -2.259  1.00   17.58         H  
ATOM   2398  CD2 HIE   148       6.173  -6.825  -4.310  1.00   15.05         C  
ATOM   2399  HD2 HIE   148       5.102  -6.680  -4.279  1.00   39.39         H  
ATOM   2400  C   HIE   148       4.708  -4.863  -6.505  1.00    7.85         C  
ATOM   2401  O   HIE   148       5.326  -3.838  -6.809  1.00    9.70         O  
ATOM   2402  N   VAL   149       3.700  -4.868  -5.630  1.00    7.28         N  
ATOM   2403  H   VAL   149       3.254  -5.760  -5.428  1.00    8.55         H  
ATOM   2404  CA  VAL   149       3.171  -3.695  -4.917  1.00    6.92         C  
ATOM   2405  HA  VAL   149       3.811  -2.844  -5.145  1.00    7.76         H  
ATOM   2406  CB  VAL   149       1.750  -3.330  -5.401  1.00    7.82         C  
ATOM   2407  HB  VAL   149       1.475  -2.389  -4.931  1.00   10.08         H  
ATOM   2408  CG1 VAL   149       1.715  -3.114  -6.919  1.00   10.07         C  
ATOM   2409 HG11 VAL   149       1.878  -4.055  -7.444  1.00   38.01         H  
ATOM   2410 HG12 VAL   149       0.745  -2.713  -7.212  1.00   38.55         H  
ATOM   2411 HG13 VAL   149       2.493  -2.412  -7.208  1.00   39.73         H  
ATOM   2412  CG2 VAL   149       0.678  -4.366  -5.033  1.00    9.87         C  
ATOM   2413 HG21 VAL   149       0.914  -5.329  -5.485  1.00   38.90         H  
ATOM   2414 HG22 VAL   149       0.618  -4.482  -3.951  1.00   38.57         H  
ATOM   2415 HG23 VAL   149      -0.294  -4.030  -5.395  1.00   37.64         H  
ATOM   2416  C   VAL   149       3.228  -3.891  -3.397  1.00    6.84         C  
ATOM   2417  O   VAL   149       3.228  -5.025  -2.908  1.00    8.18         O  
ATOM   2418  N   LYS   150       3.291  -2.787  -2.640  1.00    6.73         N  
ATOM   2419  H   LYS   150       3.295  -1.888  -3.117  1.00    7.53         H  
ATOM   2420  CA  LYS   150       3.420  -2.791  -1.170  1.00    6.46         C  
ATOM   2421  HA  LYS   150       3.080  -3.756  -0.797  1.00    6.87         H  
ATOM   2422  CB  LYS   150       4.887  -2.598  -0.754  1.00    7.40         C  
ATOM   2423  HB2 LYS   150       5.219  -1.626  -1.112  1.00    8.90         H  
ATOM   2424  HB3 LYS   150       4.928  -2.584   0.334  1.00    8.92         H  
ATOM   2425  CG  LYS   150       5.867  -3.666  -1.261  1.00    8.22         C  
ATOM   2426  HG2 LYS   150       5.511  -4.651  -0.968  1.00   10.68         H  
ATOM   2427  HG3 LYS   150       5.927  -3.625  -2.349  1.00   10.29         H  
ATOM   2428  CD  LYS   150       7.262  -3.437  -0.662  1.00    9.32         C  
ATOM   2429  HD2 LYS   150       7.587  -2.415  -0.866  1.00   13.27         H  
ATOM   2430  HD3 LYS   150       7.210  -3.582   0.417  1.00   13.29         H  
ATOM   2431  CE  LYS   150       8.275  -4.418  -1.260  1.00   11.85         C  
ATOM   2432  HE2 LYS   150       7.883  -5.432  -1.162  1.00   19.54         H  
ATOM   2433  HE3 LYS   150       8.389  -4.204  -2.327  1.00   18.99         H  
ATOM   2434  NZ  LYS   150       9.587  -4.327  -0.577  1.00   13.38         N  
ATOM   2435  HZ1 LYS   150      10.269  -4.962  -0.994  1.00   37.64         H  
ATOM   2436  HZ2 LYS   150      10.000  -3.400  -0.671  1.00   38.57         H  
ATOM   2437  HZ3 LYS   150       9.521  -4.553   0.404  1.00   37.50         H  
ATOM   2438  C   LYS   150       2.561  -1.717  -0.497  1.00    6.27         C  
ATOM   2439  O   LYS   150       2.493  -0.586  -0.975  1.00    7.39         O  
ATOM   2440  N   ILE   151       1.939  -2.057   0.631  1.00    6.21         N  
ATOM   2441  H   ILE   151       2.055  -3.011   0.957  1.00    7.09         H  
ATOM   2442  CA  ILE   151       1.154  -1.130   1.470  1.00    6.09         C  
ATOM   2443  HA  ILE   151       0.468  -0.577   0.828  1.00    6.47         H  
ATOM   2444  CB  ILE   151       0.310  -1.925   2.498  1.00    6.59         C  
ATOM   2445  HB  ILE   151       0.992  -2.505   3.120  1.00    8.17         H  
ATOM   2446  CG2 ILE   151      -0.484  -0.983   3.424  1.00    9.60         C  
ATOM   2447 HG21 ILE   151      -1.050  -1.556   4.156  1.00   38.28         H  
ATOM   2448 HG22 ILE   151       0.187  -0.335   3.987  1.00   39.09         H  
ATOM   2449 HG23 ILE   151      -1.173  -0.371   2.840  1.00   37.41         H  
ATOM   2450  CG1 ILE   151      -0.642  -2.909   1.771  1.00    7.54         C  
ATOM   2451 HG12 ILE   151      -1.331  -2.349   1.137  1.00   13.37         H  
ATOM   2452 HG13 ILE   151      -0.060  -3.572   1.131  1.00   13.83         H  
ATOM   2453  CD1 ILE   151      -1.454  -3.808   2.709  1.00   10.66         C  
ATOM   2454 HD11 ILE   151      -1.942  -4.585   2.124  1.00   40.81         H  
ATOM   2455 HD12 ILE   151      -0.798  -4.274   3.444  1.00   40.44         H  
ATOM   2456 HD13 ILE   151      -2.222  -3.226   3.215  1.00   40.66         H  
ATOM   2457  C   ILE   151       2.086  -0.109   2.150  1.00    6.88         C  
ATOM   2458  O   ILE   151       3.182  -0.468   2.581  1.00    8.29         O  
ATOM   2459  N   THR   152       1.664   1.154   2.263  1.00    7.41         N  
ATOM   2460  H   THR   152       0.742   1.385   1.903  1.00    7.96         H  
ATOM   2461  CA  THR   152       2.480   2.266   2.788  1.00    8.84         C  
ATOM   2462  HA  THR   152       3.234   1.858   3.459  1.00   10.78         H  
ATOM   2463  CB  THR   152       3.243   2.930   1.616  1.00   10.91         C  
ATOM   2464  HB  THR   152       3.713   2.150   1.018  1.00   12.86         H  
ATOM   2465  CG2 THR   152       2.362   3.769   0.685  1.00   11.52         C  
ATOM   2466 HG21 THR   152       2.978   4.484   0.141  1.00   40.03         H  
ATOM   2467 HG22 THR   152       1.875   3.109  -0.029  1.00   39.17         H  
ATOM   2468 HG23 THR   152       1.609   4.326   1.237  1.00   39.56         H  
ATOM   2469  OG1 THR   152       4.273   3.776   2.089  1.00   14.40         O  
ATOM   2470  HG1 THR   152       5.052   3.228   2.284  1.00   26.26         H  
ATOM   2471  C   THR   152       1.662   3.269   3.632  1.00    8.68         C  
ATOM   2472  O   THR   152       0.518   3.004   4.012  1.00    8.92         O  
ATOM   2473  N   ASP   153       2.262   4.430   3.915  1.00   10.34         N  
ATOM   2474  H   ASP   153       3.188   4.530   3.509  1.00   12.41         H  
ATOM   2475  CA  ASP   153       1.752   5.610   4.627  1.00   11.64         C  
ATOM   2476  HA  ASP   153       2.556   6.347   4.603  1.00   14.26         H  
ATOM   2477  CB  ASP   153       0.592   6.246   3.849  1.00   13.57         C  
ATOM   2478  HB2 ASP   153       0.931   6.507   2.845  1.00   16.54         H  
ATOM   2479  HB3 ASP   153      -0.222   5.526   3.758  1.00   13.77         H  
ATOM   2480  CG  ASP   153       0.074   7.500   4.563  1.00   17.70         C  
ATOM   2481  OD1 ASP   153       0.688   8.581   4.402  1.00   56.46         O  
ATOM   2482  OD2 ASP   153      -0.915   7.382   5.322  1.00   43.52         O  
ATOM   2483  C   ASP   153       1.438   5.413   6.121  1.00   11.80         C  
ATOM   2484  O   ASP   153       2.059   6.072   6.958  1.00   14.64         O  
ATOM   2485  N   PHE   154       0.498   4.524   6.462  1.00   11.74         N  
ATOM   2486  H   PHE   154       0.098   3.977   5.709  1.00   12.52         H  
ATOM   2487  CA  PHE   154       0.078   4.213   7.839  1.00   13.77         C  
ATOM   2488  HA  PHE   154      -0.826   3.608   7.758  1.00   15.14         H  
ATOM   2489  CB  PHE   154       1.147   3.328   8.516  1.00   17.37         C  
ATOM   2490  HB2 PHE   154       2.107   3.844   8.511  1.00   18.31         H  
ATOM   2491  HB3 PHE   154       0.882   3.172   9.560  1.00   20.16         H  
ATOM   2492  CG  PHE   154       1.307   1.964   7.875  1.00   25.75         C  
ATOM   2493  CD1 PHE   154       2.223   1.763   6.823  1.00   35.55         C  
ATOM   2494  HD1 PHE   154       2.839   2.582   6.478  1.00   61.02         H  
ATOM   2495  CE1 PHE   154       2.328   0.500   6.213  1.00   50.76         C  
ATOM   2496  HE1 PHE   154       3.026   0.344   5.402  1.00   84.60         H  
ATOM   2497  CZ  PHE   154       1.522  -0.562   6.660  1.00   61.10         C  
ATOM   2498  HZ  PHE   154       1.586  -1.529   6.186  1.00   82.43         H  
ATOM   2499  CE2 PHE   154       0.628  -0.371   7.724  1.00   87.21         C  
ATOM   2500  HE2 PHE   154       0.013  -1.187   8.072  1.00  152.77         H  
ATOM   2501  CD2 PHE   154       0.518   0.890   8.328  1.00   67.21         C  
ATOM   2502  HD2 PHE   154      -0.179   1.031   9.139  1.00  114.23         H  
ATOM   2503  C   PHE   154      -0.341   5.440   8.693  1.00   14.29         C  
ATOM   2504  O   PHE   154      -0.325   5.377   9.923  1.00   16.89         O  
ATOM   2505  N   GLY   155      -0.742   6.560   8.076  1.00   14.44         N  
ATOM   2506  H   GLY   155      -0.751   6.578   7.059  1.00   15.69         H  
ATOM   2507  CA  GLY   155      -0.967   7.844   8.758  1.00   16.62         C  
ATOM   2508  HA2 GLY   155      -0.048   8.141   9.264  1.00   20.04         H  
ATOM   2509  HA3 GLY   155      -1.195   8.595   8.002  1.00   18.81         H  
ATOM   2510  C   GLY   155      -2.109   7.856   9.786  1.00   16.79         C  
ATOM   2511  O   GLY   155      -2.066   8.641  10.735  1.00   24.40         O  
ATOM   2512  N   LEU   156      -3.097   6.966   9.633  1.00   14.93         N  
ATOM   2513  H   LEU   156      -3.070   6.383   8.809  1.00   16.33         H  
ATOM   2514  CA  LEU   156      -4.178   6.727  10.603  1.00   15.77         C  
ATOM   2515  HA  LEU   156      -4.143   7.494  11.376  1.00   18.43         H  
ATOM   2516  CB  LEU   156      -5.545   6.827   9.890  1.00   16.00         C  
ATOM   2517  HB2 LEU   156      -5.567   6.100   9.077  1.00   20.16         H  
ATOM   2518  HB3 LEU   156      -6.329   6.551  10.596  1.00   23.02         H  
ATOM   2519  CG  LEU   156      -5.899   8.217   9.325  1.00   21.00         C  
ATOM   2520  HG  LEU   156      -5.176   8.500   8.560  1.00   41.46         H  
ATOM   2521  CD1 LEU   156      -7.290   8.172   8.695  1.00   36.08         C  
ATOM   2522 HD11 LEU   156      -8.032   7.912   9.449  1.00   74.04         H  
ATOM   2523 HD12 LEU   156      -7.535   9.144   8.267  1.00   71.74         H  
ATOM   2524 HD13 LEU   156      -7.318   7.429   7.902  1.00   71.86         H  
ATOM   2525  CD2 LEU   156      -5.933   9.297  10.411  1.00   41.92         C  
ATOM   2526 HD21 LEU   156      -4.930   9.469  10.800  1.00   81.41         H  
ATOM   2527 HD22 LEU   156      -6.297  10.234   9.990  1.00   78.57         H  
ATOM   2528 HD23 LEU   156      -6.590   8.984  11.222  1.00   80.98         H  
ATOM   2529  C   LEU   156      -4.037   5.395  11.367  1.00   15.93         C  
ATOM   2530  O   LEU   156      -4.918   5.068  12.162  1.00   18.17         O  
ATOM   2531  N   ALA   157      -2.974   4.617  11.142  1.00   15.62         N  
ATOM   2532  H   ALA   157      -2.225   4.969  10.562  1.00   16.98         H  
ATOM   2533  CA  ALA   157      -2.861   3.247  11.646  1.00   15.90         C  
ATOM   2534  HA  ALA   157      -3.778   2.731  11.365  1.00   15.42         H  
ATOM   2535  CB  ALA   157      -1.693   2.547  10.949  1.00   16.27         C  
ATOM   2536  HB1 ALA   157      -0.753   3.011  11.248  1.00   44.06         H  
ATOM   2537  HB2 ALA   157      -1.672   1.495  11.233  1.00   44.28         H  
ATOM   2538  HB3 ALA   157      -1.815   2.619   9.868  1.00   43.75         H  
ATOM   2539  C   ALA   157      -2.734   3.164  13.179  1.00   19.07         C  
ATOM   2540  O   ALA   157      -2.105   4.019  13.811  1.00   24.96         O  
ATOM   2541  N   LYS   158      -3.325   2.117  13.775  1.00   17.97         N  
ATOM   2542  H   LYS   158      -3.745   1.418  13.167  1.00   16.31         H  
ATOM   2543  CA  LYS   158      -3.451   1.918  15.234  1.00   21.15         C  
ATOM   2544  HA  LYS   158      -2.634   2.436  15.737  1.00   25.06         H  
ATOM   2545  CB  LYS   158      -4.798   2.482  15.741  1.00   24.84         C  
ATOM   2546  HB2 LYS   158      -5.608   1.965  15.223  1.00   25.16         H  
ATOM   2547  HB3 LYS   158      -4.903   2.263  16.805  1.00   28.68         H  
ATOM   2548  CG  LYS   158      -4.986   3.994  15.536  1.00   30.98         C  
ATOM   2549  HG2 LYS   158      -4.821   4.239  14.494  1.00   34.75         H  
ATOM   2550  HG3 LYS   158      -6.019   4.251  15.754  1.00   39.62         H  
ATOM   2551  CD  LYS   158      -4.065   4.854  16.410  1.00   37.06         C  
ATOM   2552  HD2 LYS   158      -4.301   4.686  17.462  1.00   47.70         H  
ATOM   2553  HD3 LYS   158      -3.025   4.583  16.234  1.00   42.29         H  
ATOM   2554  CE  LYS   158      -4.265   6.331  16.057  1.00   51.19         C  
ATOM   2555  HE2 LYS   158      -4.100   6.457  14.982  1.00   66.82         H  
ATOM   2556  HE3 LYS   158      -5.303   6.606  16.270  1.00   70.16         H  
ATOM   2557  NZ  LYS   158      -3.329   7.202  16.815  1.00   75.10         N  
ATOM   2558  HZ1 LYS   158      -3.471   7.117  17.813  1.00  109.17         H  
ATOM   2559  HZ2 LYS   158      -2.366   6.958  16.619  1.00  109.60         H  
ATOM   2560  HZ3 LYS   158      -3.450   8.175  16.566  1.00  109.35         H  
ATOM   2561  C   LYS   158      -3.336   0.442  15.616  1.00   20.14         C  
ATOM   2562  O   LYS   158      -3.723  -0.433  14.844  1.00   18.11         O  
ATOM   2563  N   LEU   159      -2.817   0.153  16.809  1.00   25.58         N  
ATOM   2564  H   LEU   159      -2.539   0.917  17.406  1.00   31.44         H  
ATOM   2565  CA  LEU   159      -2.819  -1.202  17.372  1.00   28.29         C  
ATOM   2566  HA  LEU   159      -2.662  -1.915  16.566  1.00   25.46         H  
ATOM   2567  CB  LEU   159      -1.674  -1.367  18.389  1.00   39.83         C  
ATOM   2568  HB2 LEU   159      -1.757  -0.573  19.132  1.00   65.34         H  
ATOM   2569  HB3 LEU   159      -1.801  -2.318  18.910  1.00   66.15         H  
ATOM   2570  CG  LEU   159      -0.261  -1.337  17.773  1.00   57.25         C  
ATOM   2571  HG  LEU   159      -0.149  -0.448  17.154  1.00  112.05         H  
ATOM   2572  CD1 LEU   159       0.786  -1.280  18.886  1.00  104.63         C  
ATOM   2573 HD11 LEU   159       0.631  -0.386  19.491  1.00  154.81         H  
ATOM   2574 HD12 LEU   159       0.707  -2.162  19.522  1.00  156.27         H  
ATOM   2575 HD13 LEU   159       1.785  -1.236  18.452  1.00  157.62         H  
ATOM   2576  CD2 LEU   159       0.030  -2.577  16.923  1.00   89.89         C  
ATOM   2577 HD21 LEU   159      -0.087  -3.482  17.520  1.00  136.64         H  
ATOM   2578 HD22 LEU   159      -0.649  -2.621  16.076  1.00  138.54         H  
ATOM   2579 HD23 LEU   159       1.049  -2.531  16.539  1.00  134.30         H  
ATOM   2580  C   LEU   159      -4.178  -1.540  18.009  1.00   31.59         C  
ATOM   2581  O   LEU   159      -4.816  -0.687  18.632  1.00   42.27         O  
ATOM   2582  N   LEU   160      -4.594  -2.802  17.889  1.00   28.86         N  
ATOM   2583  H   LEU   160      -4.021  -3.436  17.342  1.00   26.46         H  
ATOM   2584  CA  LEU   160      -5.719  -3.367  18.647  1.00   33.45         C  
ATOM   2585  HA  LEU   160      -6.587  -2.716  18.533  1.00   41.41         H  
ATOM   2586  CB  LEU   160      -6.066  -4.761  18.093  1.00   26.64         C  
ATOM   2587  HB2 LEU   160      -5.209  -5.412  18.264  1.00   26.67         H  
ATOM   2588  HB3 LEU   160      -6.905  -5.162  18.664  1.00   32.17         H  
ATOM   2589  CG  LEU   160      -6.422  -4.817  16.595  1.00   28.82         C  
ATOM   2590  HG  LEU   160      -5.593  -4.439  15.999  1.00   40.59         H  
ATOM   2591  CD1 LEU   160      -6.657  -6.275  16.202  1.00   41.59         C  
ATOM   2592 HD11 LEU   160      -7.484  -6.690  16.771  1.00   75.21         H  
ATOM   2593 HD12 LEU   160      -6.897  -6.336  15.144  1.00   75.41         H  
ATOM   2594 HD13 LEU   160      -5.757  -6.860  16.392  1.00   78.42         H  
ATOM   2595  CD2 LEU   160      -7.672  -4.004  16.259  1.00   45.27         C  
ATOM   2596 HD21 LEU   160      -8.496  -4.303  16.900  1.00   79.95         H  
ATOM   2597 HD22 LEU   160      -7.473  -2.941  16.395  1.00   80.36         H  
ATOM   2598 HD23 LEU   160      -7.954  -4.176  15.222  1.00   82.41         H  
ATOM   2599  C   LEU   160      -5.395  -3.451  20.154  1.00   47.58         C  
ATOM   2600  O   LEU   160      -4.224  -3.483  20.547  1.00   57.07         O  
ATOM   2601  N   GLY   161      -6.427  -3.531  21.000  1.00   61.96         N  
ATOM   2602  H   GLY   161      -7.365  -3.492  20.615  1.00   64.93         H  
ATOM   2603  CA  GLY   161      -6.291  -3.679  22.457  1.00   86.51         C  
ATOM   2604  HA2 GLY   161      -5.838  -2.774  22.862  1.00  119.43         H  
ATOM   2605  HA3 GLY   161      -7.279  -3.790  22.904  1.00  104.27         H  
ATOM   2606  C   GLY   161      -5.438  -4.887  22.874  1.00   74.90         C  
ATOM   2607  O   GLY   161      -5.371  -5.892  22.162  1.00   61.02         O  
ATOM   2608  N   ALA   162      -4.758  -4.797  24.021  1.00  102.65         N  
ATOM   2609  H   ALA   162      -4.871  -3.964  24.580  1.00  131.15         H  
ATOM   2610  CA  ALA   162      -3.768  -5.788  24.467  1.00  116.13         C  
ATOM   2611  HA  ALA   162      -3.014  -5.895  23.685  1.00  125.16         H  
ATOM   2612  CB  ALA   162      -3.078  -5.229  25.718  1.00  173.48         C  
ATOM   2613  HB1 ALA   162      -2.626  -4.262  25.494  1.00  212.83         H  
ATOM   2614  HB2 ALA   162      -3.803  -5.112  26.525  1.00  220.58         H  
ATOM   2615  HB3 ALA   162      -2.294  -5.915  26.043  1.00  221.20         H  
ATOM   2616  C   ALA   162      -4.351  -7.197  24.734  1.00   99.08         C  
ATOM   2617  O   ALA   162      -3.617  -8.188  24.717  1.00  122.40         O  
ATOM   2618  N   GLU   163      -5.664  -7.293  24.959  1.00   86.10         N  
ATOM   2619  H   GLU   163      -6.176  -6.419  25.049  1.00   92.81         H  
ATOM   2620  CA  GLU   163      -6.407  -8.521  25.278  1.00   90.09         C  
ATOM   2621  HA  GLU   163      -5.781  -9.380  25.030  1.00  109.22         H  
ATOM   2622  CB  GLU   163      -6.672  -8.576  26.798  1.00  124.67         C  
ATOM   2623  HB2 GLU   163      -7.041  -9.573  27.038  1.00  169.01         H  
ATOM   2624  HB3 GLU   163      -5.727  -8.451  27.329  1.00  144.04         H  
ATOM   2625  CG  GLU   163      -7.690  -7.554  27.341  1.00  198.53         C  
ATOM   2626  HG2 GLU   163      -8.618  -7.617  26.769  1.00  246.49         H  
ATOM   2627  HG3 GLU   163      -7.932  -7.837  28.368  1.00  252.53         H  
ATOM   2628  CD  GLU   163      -7.161  -6.106  27.330  1.00  305.99         C  
ATOM   2629  OE1 GLU   163      -6.586  -5.661  28.354  1.00  413.14         O  
ATOM   2630  OE2 GLU   163      -7.323  -5.405  26.301  1.00  406.95         O  
ATOM   2631  C   GLU   163      -7.701  -8.695  24.446  1.00   73.73         C  
ATOM   2632  O   GLU   163      -8.500  -9.593  24.721  1.00  104.13         O  
ATOM   2633  N   GLU   164      -7.926  -7.851  23.431  1.00   56.77         N  
ATOM   2634  H   GLU   164      -7.212  -7.167  23.215  1.00   59.07         H  
ATOM   2635  CA  GLU   164      -9.156  -7.816  22.620  1.00   63.77         C  
ATOM   2636  HA  GLU   164      -9.583  -8.820  22.599  1.00   83.03         H  
ATOM   2637  CB  GLU   164     -10.173  -6.870  23.291  1.00  107.76         C  
ATOM   2638  HB2 GLU   164     -10.319  -7.189  24.325  1.00  167.36         H  
ATOM   2639  HB3 GLU   164      -9.753  -5.863  23.311  1.00  108.52         H  
ATOM   2640  CG  GLU   164     -11.554  -6.804  22.620  1.00  190.84         C  
ATOM   2641  HG2 GLU   164     -12.174  -6.092  23.171  1.00  235.64         H  
ATOM   2642  HG3 GLU   164     -11.444  -6.412  21.609  1.00  226.64         H  
ATOM   2643  CD  GLU   164     -12.244  -8.180  22.577  1.00  329.97         C  
ATOM   2644  OE1 GLU   164     -12.985  -8.521  23.529  1.00  441.45         O  
ATOM   2645  OE2 GLU   164     -12.040  -8.928  21.589  1.00  447.44         O  
ATOM   2646  C   GLU   164      -8.871  -7.413  21.161  1.00   46.00         C  
ATOM   2647  O   GLU   164      -7.990  -6.595  20.889  1.00   51.74         O  
ATOM   2648  N   LYS   165      -9.625  -7.975  20.208  1.00   49.87         N  
ATOM   2649  H   LYS   165     -10.392  -8.565  20.526  1.00   72.04         H  
ATOM   2650  CA  LYS   165      -9.454  -7.816  18.744  1.00   47.53         C  
ATOM   2651  HA  LYS   165      -8.384  -7.832  18.538  1.00   50.83         H  
ATOM   2652  CB  LYS   165     -10.076  -9.041  18.042  1.00   80.43         C  
ATOM   2653  HB2 LYS   165      -9.787  -9.051  16.989  1.00  124.28         H  
ATOM   2654  HB3 LYS   165      -9.664  -9.940  18.505  1.00  102.73         H  
ATOM   2655  CG  LYS   165     -11.613  -9.065  18.143  1.00  148.78         C  
ATOM   2656  HG2 LYS   165     -11.910  -8.691  19.117  1.00  192.72         H  
ATOM   2657  HG3 LYS   165     -12.041  -8.395  17.396  1.00  208.41         H  
ATOM   2658  CD  LYS   165     -12.200 -10.469  17.944  1.00  222.52         C  
ATOM   2659  HD2 LYS   165     -12.169 -10.716  16.881  1.00  248.93         H  
ATOM   2660  HD3 LYS   165     -11.613 -11.210  18.489  1.00  254.74         H  
ATOM   2661  CE  LYS   165     -13.654 -10.520  18.435  1.00  361.48         C  
ATOM   2662  HE2 LYS   165     -14.196  -9.669  18.014  1.00  429.57         H  
ATOM   2663  HE3 LYS   165     -14.122 -11.432  18.051  1.00  427.61         H  
ATOM   2664  NZ  LYS   165     -13.738 -10.499  19.922  1.00  493.91         N  
ATOM   2665  HZ1 LYS   165     -13.200  -9.735  20.336  1.00  568.84         H  
ATOM   2666  HZ2 LYS   165     -14.696 -10.412  20.231  1.00  568.13         H  
ATOM   2667  HZ3 LYS   165     -13.368 -11.351  20.318  1.00  560.52         H  
ATOM   2668  C   LYS   165      -9.962  -6.477  18.170  1.00   33.48         C  
ATOM   2669  O   LYS   165     -10.329  -6.395  16.998  1.00   39.84         O  
ATOM   2670  N   GLU   166     -10.026  -5.433  18.994  1.00   26.64         N  
ATOM   2671  H   GLU   166      -9.600  -5.540  19.905  1.00   33.77         H  
ATOM   2672  CA  GLU   166     -10.761  -4.189  18.720  1.00   21.97         C  
ATOM   2673  HA  GLU   166     -11.008  -4.135  17.659  1.00   22.16         H  
ATOM   2674  CB  GLU   166     -12.082  -4.168  19.512  1.00   31.51         C  
ATOM   2675  HB2 GLU   166     -11.844  -4.162  20.577  1.00   58.82         H  
ATOM   2676  HB3 GLU   166     -12.610  -3.244  19.273  1.00   61.98         H  
ATOM   2677  CG  GLU   166     -13.023  -5.351  19.218  1.00   51.84         C  
ATOM   2678  HG2 GLU   166     -13.317  -5.310  18.167  1.00   96.41         H  
ATOM   2679  HG3 GLU   166     -12.488  -6.287  19.380  1.00  104.23         H  
ATOM   2680  CD  GLU   166     -14.285  -5.366  20.106  1.00   63.21         C  
ATOM   2681  OE1 GLU   166     -14.540  -4.393  20.857  1.00  118.92         O  
ATOM   2682  OE2 GLU   166     -15.036  -6.370  20.052  1.00  101.91         O  
ATOM   2683  C   GLU   166      -9.947  -2.928  19.053  1.00   21.42         C  
ATOM   2684  O   GLU   166      -9.069  -2.942  19.919  1.00   27.93         O  
ATOM   2685  N   TYR   167     -10.290  -1.822  18.391  1.00   21.79         N  
ATOM   2686  H   TYR   167     -10.968  -1.910  17.640  1.00   24.00         H  
ATOM   2687  CA  TYR   167      -9.843  -0.459  18.687  1.00   24.23         C  
ATOM   2688  HA  TYR   167      -9.326  -0.450  19.648  1.00   33.85         H  
ATOM   2689  CB  TYR   167      -8.846  -0.013  17.607  1.00   20.55         C  
ATOM   2690  HB2 TYR   167      -7.977  -0.672  17.637  1.00   27.02         H  
ATOM   2691  HB3 TYR   167      -9.310  -0.134  16.627  1.00   22.33         H  
ATOM   2692  CG  TYR   167      -8.365   1.418  17.750  1.00   21.92         C  
ATOM   2693  CD1 TYR   167      -8.835   2.415  16.872  1.00   23.32         C  
ATOM   2694  HD1 TYR   167      -9.535   2.163  16.087  1.00   27.07         H  
ATOM   2695  CE1 TYR   167      -8.381   3.741  17.005  1.00   27.36         C  
ATOM   2696  HE1 TYR   167      -8.707   4.502  16.314  1.00   33.42         H  
ATOM   2697  CZ  TYR   167      -7.468   4.077  18.026  1.00   31.11         C  
ATOM   2698  OH  TYR   167      -7.029   5.360  18.140  1.00   39.49         O  
ATOM   2699  HH  TYR   167      -6.410   5.470  18.881  1.00   49.95         H  
ATOM   2700  CE2 TYR   167      -7.004   3.080  18.910  1.00   34.40         C  
ATOM   2701  HE2 TYR   167      -6.295   3.333  19.685  1.00   46.54         H  
ATOM   2702  CD2 TYR   167      -7.450   1.752  18.767  1.00   29.46         C  
ATOM   2703  HD2 TYR   167      -7.075   0.983  19.431  1.00   37.28         H  
ATOM   2704  C   TYR   167     -11.057   0.484  18.798  1.00   34.40         C  
ATOM   2705  O   TYR   167     -12.047   0.306  18.086  1.00   40.78         O  
ATOM   2706  N   HIE   168     -10.998   1.474  19.700  1.00   53.71         N  
ATOM   2707  H   HIE   168     -10.159   1.542  20.256  1.00   61.12         H  
ATOM   2708  CA  HIE   168     -12.146   2.335  20.059  1.00   84.22         C  
ATOM   2709  HA  HIE   168     -12.881   2.322  19.251  1.00  107.92         H  
ATOM   2710  CB  HIE   168     -12.824   1.757  21.316  1.00  142.31         C  
ATOM   2711  HB2 HIE   168     -12.070   1.560  22.080  1.00  162.68         H  
ATOM   2712  HB3 HIE   168     -13.510   2.501  21.723  1.00  174.17         H  
ATOM   2713  CG  HIE   168     -13.628   0.504  21.069  1.00  258.21         C  
ATOM   2714  ND1 HIE   168     -14.940   0.478  20.586  1.00  390.80         N  
ATOM   2715  CE1 HIE   168     -15.294  -0.817  20.556  1.00  581.31         C  
ATOM   2716  HE1 HIE   168     -16.262  -1.189  20.241  1.00  795.19         H  
ATOM   2717  NE2 HIE   168     -14.281  -1.591  20.977  1.00  587.16         N  
ATOM   2718  HE2 HIE   168     -14.314  -2.615  21.033  1.00  790.86         H  
ATOM   2719  CD2 HIE   168     -13.219  -0.777  21.309  1.00  389.16         C  
ATOM   2720  HD2 HIE   168     -12.257  -1.083  21.698  1.00  428.59         H  
ATOM   2721  C   HIE   168     -11.814   3.821  20.287  1.00   65.54         C  
ATOM   2722  O   HIE   168     -12.731   4.644  20.313  1.00   98.69         O  
ATOM   2723  N   ALA   169     -10.539   4.195  20.453  1.00   37.01         N  
ATOM   2724  H   ALA   169      -9.813   3.496  20.409  1.00   34.53         H  
ATOM   2725  CA  ALA   169     -10.147   5.578  20.762  1.00   32.20         C  
ATOM   2726  HA  ALA   169     -10.817   5.955  21.536  1.00   40.31         H  
ATOM   2727  CB  ALA   169      -8.732   5.561  21.353  1.00   38.41         C  
ATOM   2728  HB1 ALA   169      -8.022   5.174  20.627  1.00   69.58         H  
ATOM   2729  HB2 ALA   169      -8.439   6.574  21.632  1.00   69.33         H  
ATOM   2730  HB3 ALA   169      -8.712   4.933  22.245  1.00   72.00         H  
ATOM   2731  C   ALA   169     -10.271   6.550  19.562  1.00   35.43         C  
ATOM   2732  O   ALA   169     -10.324   7.766  19.759  1.00   85.85         O  
ATOM   2733  N   GLU   170     -10.354   6.024  18.332  1.00   54.65         N  
ATOM   2734  H   GLU   170     -10.288   5.019  18.269  1.00  104.51         H  
ATOM   2735  CA  GLU   170     -10.626   6.763  17.086  1.00   73.47         C  
ATOM   2736  HA  GLU   170     -10.419   6.067  16.274  1.00  104.50         H  
ATOM   2737  CB  GLU   170     -12.129   7.099  16.989  1.00  114.26         C  
ATOM   2738  HB2 GLU   170     -12.716   6.280  17.408  1.00  140.99         H  
ATOM   2739  HB3 GLU   170     -12.319   7.990  17.587  1.00  125.99         H  
ATOM   2740  CG  GLU   170     -12.589   7.309  15.533  1.00  198.24         C  
ATOM   2741  HG2 GLU   170     -11.851   7.901  14.989  1.00  262.34         H  
ATOM   2742  HG3 GLU   170     -12.640   6.333  15.045  1.00  272.11         H  
ATOM   2743  CD  GLU   170     -13.946   8.023  15.418  1.00  238.80         C  
ATOM   2744  OE1 GLU   170     -14.661   7.815  14.414  1.00  317.49         O  
ATOM   2745  OE2 GLU   170     -14.299   8.853  16.292  1.00  296.65         O  
ATOM   2746  C   GLU   170      -9.682   7.967  16.836  1.00   64.49         C  
ATOM   2747  O   GLU   170     -10.114   9.056  16.451  1.00  111.17         O  
ATOM   2748  N   GLY   171      -8.377   7.786  17.075  1.00   62.78         N  
ATOM   2749  H   GLY   171      -8.074   6.885  17.430  1.00   86.67         H  
ATOM   2750  CA  GLY   171      -7.354   8.814  16.850  1.00   81.42         C  
ATOM   2751  HA2 GLY   171      -7.615   9.714  17.409  1.00   92.73         H  
ATOM   2752  HA3 GLY   171      -6.393   8.458  17.219  1.00  122.77         H  
ATOM   2753  C   GLY   171      -7.209   9.158  15.364  1.00   94.18         C  
ATOM   2754  O   GLY   171      -6.684   8.354  14.589  1.00  156.53         O  
ATOM   2755  N   GLY   172      -7.697  10.337  14.967  1.00   84.90         N  
ATOM   2756  H   GLY   172      -8.119  10.922  15.674  1.00   94.78         H  
ATOM   2757  CA  GLY   172      -7.884  10.740  13.567  1.00  100.56         C  
ATOM   2758  HA2 GLY   172      -8.053  11.816  13.531  1.00  130.75         H  
ATOM   2759  HA3 GLY   172      -6.980  10.526  12.996  1.00  113.99         H  
ATOM   2760  C   GLY   172      -9.067  10.022  12.897  1.00   88.36         C  
ATOM   2761  O   GLY   172      -9.209   8.800  13.002  1.00   99.15         O  
ATOM   2762  N   LYS   173      -9.935  10.773  12.207  1.00   85.60         N  
ATOM   2763  H   LYS   173      -9.754  11.765  12.139  1.00   96.69         H  
ATOM   2764  CA  LYS   173     -11.123  10.234  11.518  1.00   85.14         C  
ATOM   2765  HA  LYS   173     -11.617   9.525  12.182  1.00  102.62         H  
ATOM   2766  CB  LYS   173     -12.110  11.370  11.182  1.00  112.96         C  
ATOM   2767  HB2 LYS   173     -11.583  12.140  10.617  1.00  120.59         H  
ATOM   2768  HB3 LYS   173     -12.897  10.975  10.537  1.00  140.44         H  
ATOM   2769  CG  LYS   173     -12.778  12.029  12.402  1.00  192.65         C  
ATOM   2770  HG2 LYS   173     -12.016  12.411  13.082  1.00  252.09         H  
ATOM   2771  HG3 LYS   173     -13.366  12.875  12.042  1.00  232.00         H  
ATOM   2772  CD  LYS   173     -13.711  11.073  13.162  1.00  305.34         C  
ATOM   2773  HD2 LYS   173     -14.396  10.602  12.454  1.00  346.08         H  
ATOM   2774  HD3 LYS   173     -13.122  10.301  13.658  1.00  372.34         H  
ATOM   2775  CE  LYS   173     -14.521  11.841  14.212  1.00  446.64         C  
ATOM   2776  HE2 LYS   173     -13.832  12.274  14.944  1.00  501.51         H  
ATOM   2777  HE3 LYS   173     -15.048  12.662  13.718  1.00  483.95         H  
ATOM   2778  NZ  LYS   173     -15.498  10.956  14.895  1.00  631.14         N  
ATOM   2779  HZ1 LYS   173     -16.133  10.530  14.234  1.00  711.53         H  
ATOM   2780  HZ2 LYS   173     -15.023  10.195  15.383  1.00  718.83         H  
ATOM   2781  HZ3 LYS   173     -16.043  11.465  15.576  1.00  714.27         H  
ATOM   2782  C   LYS   173     -10.752   9.469  10.242  1.00   61.83         C  
ATOM   2783  O   LYS   173      -9.992   9.965   9.410  1.00   65.72         O  
ATOM   2784  N   VAL   174     -11.342   8.285  10.065  1.00   56.25         N  
ATOM   2785  H   VAL   174     -11.976   7.972  10.784  1.00   74.60         H  
ATOM   2786  CA  VAL   174     -11.259   7.479   8.830  1.00   40.10         C  
ATOM   2787  HA  VAL   174     -10.210   7.371   8.559  1.00   43.99         H  
ATOM   2788  CB  VAL   174     -11.841   6.069   9.067  1.00   40.66         C  
ATOM   2789  HB  VAL   174     -12.881   6.171   9.370  1.00   48.60         H  
ATOM   2790  CG1 VAL   174     -11.796   5.170   7.825  1.00   87.85         C  
ATOM   2791 HG11 VAL   174     -10.766   5.014   7.510  1.00  141.20         H  
ATOM   2792 HG12 VAL   174     -12.236   4.200   8.055  1.00  139.37         H  
ATOM   2793 HG13 VAL   174     -12.357   5.614   7.004  1.00  139.03         H  
ATOM   2794  CG2 VAL   174     -11.092   5.348  10.196  1.00  100.85         C  
ATOM   2795 HG21 VAL   174     -11.502   4.349  10.333  1.00  153.47         H  
ATOM   2796 HG22 VAL   174     -10.036   5.273   9.945  1.00  155.16         H  
ATOM   2797 HG23 VAL   174     -11.204   5.888  11.134  1.00  154.25         H  
ATOM   2798  C   VAL   174     -12.016   8.196   7.695  1.00   32.40         C  
ATOM   2799  O   VAL   174     -13.128   8.675   7.939  1.00   40.16         O  
ATOM   2800  N   PRO   175     -11.474   8.292   6.463  1.00   25.94         N  
ATOM   2801  CD  PRO   175     -10.159   7.828   6.043  1.00   28.66         C  
ATOM   2802  HD2 PRO   175      -9.960   6.808   6.370  1.00   31.87         H  
ATOM   2803  HD3 PRO   175      -9.397   8.502   6.437  1.00   37.36         H  
ATOM   2804  CG  PRO   175     -10.165   7.892   4.518  1.00   34.59         C  
ATOM   2805  HG2 PRO   175     -10.543   6.953   4.111  1.00   45.32         H  
ATOM   2806  HG3 PRO   175      -9.174   8.117   4.130  1.00   54.25         H  
ATOM   2807  CB  PRO   175     -11.141   9.024   4.210  1.00   30.69         C  
ATOM   2808  HB2 PRO   175     -11.600   8.911   3.227  1.00   36.18         H  
ATOM   2809  HB3 PRO   175     -10.613   9.977   4.269  1.00   43.44         H  
ATOM   2810  CA  PRO   175     -12.163   8.944   5.347  1.00   25.38         C  
ATOM   2811  HA  PRO   175     -12.434   9.961   5.637  1.00   33.66         H  
ATOM   2812  C   PRO   175     -13.440   8.183   4.958  1.00   19.23         C  
ATOM   2813  O   PRO   175     -13.403   7.001   4.608  1.00   17.76         O  
ATOM   2814  N   ILE   176     -14.582   8.877   5.015  1.00   20.45         N  
ATOM   2815  H   ILE   176     -14.512   9.850   5.282  1.00   26.45         H  
ATOM   2816  CA  ILE   176     -15.928   8.276   5.063  1.00   19.23         C  
ATOM   2817  HA  ILE   176     -15.961   7.662   5.962  1.00   20.99         H  
ATOM   2818  CB  ILE   176     -16.975   9.406   5.229  1.00   27.21         C  
ATOM   2819  HB  ILE   176     -16.639  10.056   6.040  1.00   53.06         H  
ATOM   2820  CG2 ILE   176     -17.097  10.281   3.970  1.00   55.55         C  
ATOM   2821 HG21 ILE   176     -17.516   9.705   3.148  1.00  100.63         H  
ATOM   2822 HG22 ILE   176     -17.768  11.112   4.178  1.00  100.04         H  
ATOM   2823 HG23 ILE   176     -16.127  10.687   3.683  1.00  100.43         H  
ATOM   2824  CG1 ILE   176     -18.387   8.906   5.599  1.00   73.84         C  
ATOM   2825 HG12 ILE   176     -19.084   9.744   5.557  1.00  127.02         H  
ATOM   2826 HG13 ILE   176     -18.724   8.153   4.888  1.00  134.03         H  
ATOM   2827  CD1 ILE   176     -18.455   8.333   7.016  1.00  118.04         C  
ATOM   2828 HD11 ILE   176     -18.092   9.067   7.736  1.00  168.44         H  
ATOM   2829 HD12 ILE   176     -19.490   8.089   7.254  1.00  166.21         H  
ATOM   2830 HD13 ILE   176     -17.851   7.430   7.083  1.00  165.38         H  
ATOM   2831  C   ILE   176     -16.246   7.345   3.878  1.00   14.87         C  
ATOM   2832  O   ILE   176     -16.917   6.329   4.051  1.00   17.06         O  
ATOM   2833  N   LYS   177     -15.713   7.643   2.686  1.00   12.70         N  
ATOM   2834  H   LYS   177     -15.146   8.478   2.634  1.00   14.79         H  
ATOM   2835  CA  LYS   177     -15.962   6.887   1.443  1.00   11.53         C  
ATOM   2836  HA  LYS   177     -17.026   6.647   1.398  1.00   14.33         H  
ATOM   2837  CB  LYS   177     -15.634   7.775   0.229  1.00   13.64         C  
ATOM   2838  HB2 LYS   177     -14.589   8.082   0.267  1.00   19.23         H  
ATOM   2839  HB3 LYS   177     -15.795   7.203  -0.686  1.00   20.15         H  
ATOM   2840  CG  LYS   177     -16.533   9.023   0.195  1.00   17.44         C  
ATOM   2841  HG2 LYS   177     -17.574   8.700   0.176  1.00   27.22         H  
ATOM   2842  HG3 LYS   177     -16.364   9.622   1.090  1.00   24.17         H  
ATOM   2843  CD  LYS   177     -16.267   9.910  -1.023  1.00   22.14         C  
ATOM   2844  HD2 LYS   177     -15.225  10.235  -1.027  1.00   27.10         H  
ATOM   2845  HD3 LYS   177     -16.465   9.335  -1.923  1.00   33.13         H  
ATOM   2846  CE  LYS   177     -17.194  11.130  -0.972  1.00   35.26         C  
ATOM   2847  HE2 LYS   177     -18.217  10.786  -0.801  1.00   55.31         H  
ATOM   2848  HE3 LYS   177     -16.907  11.757  -0.123  1.00   51.09         H  
ATOM   2849  NZ  LYS   177     -17.146  11.917  -2.228  1.00   47.22         N  
ATOM   2850  HZ1 LYS   177     -17.771  12.718  -2.158  1.00   77.21         H  
ATOM   2851  HZ2 LYS   177     -16.213  12.254  -2.424  1.00   77.20         H  
ATOM   2852  HZ3 LYS   177     -17.471  11.364  -3.018  1.00   76.53         H  
ATOM   2853  C   LYS   177     -15.245   5.526   1.379  1.00   10.12         C  
ATOM   2854  O   LYS   177     -15.622   4.689   0.561  1.00   11.82         O  
ATOM   2855  N   TRP   178     -14.270   5.280   2.263  1.00    9.74         N  
ATOM   2856  H   TRP   178     -14.013   6.032   2.891  1.00   11.59         H  
ATOM   2857  CA  TRP   178     -13.634   3.970   2.497  1.00    9.88         C  
ATOM   2858  HA  TRP   178     -13.977   3.263   1.742  1.00   10.75         H  
ATOM   2859  CB  TRP   178     -12.102   4.086   2.344  1.00   11.83         C  
ATOM   2860  HB2 TRP   178     -11.739   4.834   3.050  1.00   13.31         H  
ATOM   2861  HB3 TRP   178     -11.655   3.135   2.635  1.00   14.38         H  
ATOM   2862  CG  TRP   178     -11.571   4.431   0.976  1.00   13.22         C  
ATOM   2863  CD1 TRP   178     -10.950   3.574   0.128  1.00   16.29         C  
ATOM   2864  HD1 TRP   178     -10.748   2.528   0.341  1.00   18.77         H  
ATOM   2865  NE1 TRP   178     -10.601   4.228  -1.041  1.00   18.97         N  
ATOM   2866  HE1 TRP   178     -10.089   3.793  -1.813  1.00   22.91         H  
ATOM   2867  CE2 TRP   178     -10.982   5.550  -1.005  1.00   17.95         C  
ATOM   2868  CZ2 TRP   178     -10.866   6.605  -1.923  1.00   22.38         C  
ATOM   2869  HZ2 TRP   178     -10.431   6.427  -2.897  1.00   27.49         H  
ATOM   2870  CH2 TRP   178     -11.324   7.884  -1.565  1.00   23.83         C  
ATOM   2871  HH2 TRP   178     -11.255   8.705  -2.268  1.00   30.07         H  
ATOM   2872  CZ3 TRP   178     -11.849   8.099  -0.279  1.00   21.19         C  
ATOM   2873  HZ3 TRP   178     -12.182   9.091   0.004  1.00   25.65         H  
ATOM   2874  CE3 TRP   178     -11.967   7.032   0.635  1.00   16.43         C  
ATOM   2875  HE3 TRP   178     -12.386   7.212   1.614  1.00   16.87         H  
ATOM   2876  CD2 TRP   178     -11.566   5.722   0.288  1.00   14.62         C  
ATOM   2877  C   TRP   178     -14.021   3.355   3.863  1.00   10.10         C  
ATOM   2878  O   TRP   178     -13.626   2.227   4.157  1.00   12.38         O  
ATOM   2879  N   MET   179     -14.772   4.071   4.710  1.00   11.10         N  
ATOM   2880  H   MET   179     -15.125   4.961   4.388  1.00   14.05         H  
ATOM   2881  CA  MET   179     -15.082   3.694   6.098  1.00   11.49         C  
ATOM   2882  HA  MET   179     -14.179   3.272   6.540  1.00   14.84         H  
ATOM   2883  CB  MET   179     -15.436   4.972   6.876  1.00   16.20         C  
ATOM   2884  HB2 MET   179     -14.684   5.731   6.664  1.00   23.99         H  
ATOM   2885  HB3 MET   179     -16.400   5.344   6.531  1.00   39.13         H  
ATOM   2886  CG  MET   179     -15.498   4.791   8.395  1.00   71.68         C  
ATOM   2887  HG2 MET   179     -16.286   4.083   8.649  1.00  159.78         H  
ATOM   2888  HG3 MET   179     -14.548   4.385   8.742  1.00   88.64         H  
ATOM   2889  SD  MET   179     -15.807   6.360   9.253  1.00  145.45         S  
ATOM   2890  CE  MET   179     -15.593   5.835  10.972  1.00  302.39         C  
ATOM   2891  HE1 MET   179     -16.327   5.070  11.211  1.00  379.11         H  
ATOM   2892  HE2 MET   179     -14.591   5.428  11.115  1.00  379.21         H  
ATOM   2893  HE3 MET   179     -15.734   6.686  11.637  1.00  380.39         H  
ATOM   2894  C   MET   179     -16.209   2.648   6.212  1.00    9.21         C  
ATOM   2895  O   MET   179     -17.239   2.755   5.543  1.00   10.25         O  
ATOM   2896  N   ALA   180     -16.038   1.662   7.099  1.00    8.87         N  
ATOM   2897  H   ALA   180     -15.174   1.625   7.616  1.00   10.21         H  
ATOM   2898  CA  ALA   180     -17.027   0.613   7.360  1.00    8.61         C  
ATOM   2899  HA  ALA   180     -17.371   0.228   6.404  1.00    9.91         H  
ATOM   2900  CB  ALA   180     -16.338  -0.525   8.113  1.00    9.80         C  
ATOM   2901  HB1 ALA   180     -15.435  -0.831   7.590  1.00   38.48         H  
ATOM   2902  HB2 ALA   180     -16.076  -0.203   9.121  1.00   36.91         H  
ATOM   2903  HB3 ALA   180     -17.016  -1.374   8.170  1.00   38.67         H  
ATOM   2904  C   ALA   180     -18.265   1.113   8.131  1.00   11.52         C  
ATOM   2905  O   ALA   180     -18.144   1.937   9.042  1.00   14.54         O  
ATOM   2906  N   LEU   181     -19.459   0.597   7.811  1.00   20.35         N  
ATOM   2907  H   LEU   181     -19.512  -0.090   7.071  1.00   27.06         H  
ATOM   2908  CA  LEU   181     -20.711   1.133   8.361  1.00   31.06         C  
ATOM   2909  HA  LEU   181     -20.672   2.209   8.211  1.00   37.35         H  
ATOM   2910  CB  LEU   181     -21.911   0.597   7.558  1.00   54.84         C  
ATOM   2911  HB2 LEU   181     -21.708   0.725   6.494  1.00   69.33         H  
ATOM   2912  HB3 LEU   181     -22.014  -0.471   7.758  1.00   67.74         H  
ATOM   2913  CG  LEU   181     -23.249   1.299   7.886  1.00   79.21         C  
ATOM   2914  HG  LEU   181     -23.465   1.202   8.949  1.00   91.24         H  
ATOM   2915  CD1 LEU   181     -23.245   2.785   7.514  1.00  101.41         C  
ATOM   2916 HD11 LEU   181     -24.242   3.205   7.649  1.00  140.05         H  
ATOM   2917 HD12 LEU   181     -22.563   3.331   8.162  1.00  138.77         H  
ATOM   2918 HD13 LEU   181     -22.941   2.911   6.476  1.00  141.11         H  
ATOM   2919  CD2 LEU   181     -24.385   0.629   7.117  1.00  126.14         C  
ATOM   2920 HD21 LEU   181     -25.326   1.140   7.324  1.00  168.82         H  
ATOM   2921 HD22 LEU   181     -24.185   0.657   6.045  1.00  173.54         H  
ATOM   2922 HD23 LEU   181     -24.476  -0.402   7.450  1.00  168.58         H  
ATOM   2923  C   LEU   181     -20.872   0.923   9.879  1.00   24.88         C  
ATOM   2924  O   LEU   181     -21.373   1.817  10.558  1.00   29.55         O  
ATOM   2925  N   GLU   182     -20.401  -0.187  10.455  1.00   22.67         N  
ATOM   2926  H   GLU   182     -19.970  -0.914   9.887  1.00   26.75         H  
ATOM   2927  CA  GLU   182     -20.413  -0.356  11.918  1.00   24.30         C  
ATOM   2928  HA  GLU   182     -21.417  -0.117  12.269  1.00   29.00         H  
ATOM   2929  CB  GLU   182     -20.142  -1.819  12.324  1.00   42.87         C  
ATOM   2930  HB2 GLU   182     -20.504  -1.941  13.345  1.00   58.97         H  
ATOM   2931  HB3 GLU   182     -20.736  -2.484  11.697  1.00   54.51         H  
ATOM   2932  CG  GLU   182     -18.673  -2.278  12.316  1.00   51.38         C  
ATOM   2933  HG2 GLU   182     -18.091  -1.636  12.978  1.00   72.46         H  
ATOM   2934  HG3 GLU   182     -18.636  -3.283  12.740  1.00  102.90         H  
ATOM   2935  CD  GLU   182     -18.022  -2.312  10.926  1.00   36.32         C  
ATOM   2936  OE1 GLU   182     -18.730  -2.432   9.899  1.00   60.25         O  
ATOM   2937  OE2 GLU   182     -16.774  -2.290  10.840  1.00   62.15         O  
ATOM   2938  C   GLU   182     -19.455   0.621  12.624  1.00   21.04         C  
ATOM   2939  O   GLU   182     -19.728   1.049  13.745  1.00   25.91         O  
ATOM   2940  N   SER   183     -18.369   1.029  11.958  1.00   22.18         N  
ATOM   2941  H   SER   183     -18.223   0.682  11.019  1.00   20.51         H  
ATOM   2942  CA  SER   183     -17.458   2.060  12.464  1.00   36.02         C  
ATOM   2943  HA  SER   183     -17.225   1.830  13.503  1.00   46.91         H  
ATOM   2944  CB  SER   183     -16.149   2.041  11.668  1.00   45.34         C  
ATOM   2945  HB2 SER   183     -15.766   1.020  11.618  1.00   60.04         H  
ATOM   2946  HB3 SER   183     -16.319   2.407  10.656  1.00   54.73         H  
ATOM   2947  OG  SER   183     -15.193   2.862  12.302  1.00   97.95         O  
ATOM   2948  HG  SER   183     -14.940   2.394  13.124  1.00  115.86         H  
ATOM   2949  C   SER   183     -18.110   3.449  12.426  1.00   44.19         C  
ATOM   2950  O   SER   183     -18.027   4.200  13.399  1.00   68.42         O  
ATOM   2951  N   ILE   184     -18.850   3.762  11.352  1.00   39.40         N  
ATOM   2952  H   ILE   184     -18.856   3.105  10.579  1.00   30.61         H  
ATOM   2953  CA  ILE   184     -19.665   4.986  11.235  1.00   61.30         C  
ATOM   2954  HA  ILE   184     -19.010   5.852  11.343  1.00   84.18         H  
ATOM   2955  CB  ILE   184     -20.336   5.059   9.836  1.00   76.02         C  
ATOM   2956  HB  ILE   184     -20.862   4.124   9.659  1.00   64.33         H  
ATOM   2957  CG2 ILE   184     -21.373   6.195   9.747  1.00  116.92         C  
ATOM   2958 HG21 ILE   184     -21.832   6.214   8.761  1.00  157.40         H  
ATOM   2959 HG22 ILE   184     -22.177   6.045  10.467  1.00  153.36         H  
ATOM   2960 HG23 ILE   184     -20.894   7.157   9.936  1.00  159.31         H  
ATOM   2961  CG1 ILE   184     -19.267   5.228   8.734  1.00   88.05         C  
ATOM   2962 HG12 ILE   184     -18.807   6.208   8.843  1.00  102.35         H  
ATOM   2963 HG13 ILE   184     -18.487   4.486   8.875  1.00   76.94         H  
ATOM   2964  CD1 ILE   184     -19.780   5.065   7.294  1.00  149.13         C  
ATOM   2965 HD11 ILE   184     -20.275   4.103   7.177  1.00  196.97         H  
ATOM   2966 HD12 ILE   184     -20.476   5.862   7.036  1.00  197.36         H  
ATOM   2967 HD13 ILE   184     -18.937   5.109   6.606  1.00  198.18         H  
ATOM   2968  C   ILE   184     -20.708   5.059  12.367  1.00   58.54         C  
ATOM   2969  O   ILE   184     -20.870   6.107  12.996  1.00   82.92         O  
ATOM   2970  N   LEU   185     -21.398   3.947  12.646  1.00   40.86         N  
ATOM   2971  H   LEU   185     -21.238   3.134  12.061  1.00   33.74         H  
ATOM   2972  CA  LEU   185     -22.462   3.871  13.654  1.00   43.91         C  
ATOM   2973  HA  LEU   185     -23.090   4.757  13.563  1.00   59.41         H  
ATOM   2974  CB  LEU   185     -23.327   2.628  13.369  1.00   45.04         C  
ATOM   2975  HB2 LEU   185     -22.667   1.762  13.311  1.00   42.83         H  
ATOM   2976  HB3 LEU   185     -24.003   2.469  14.210  1.00   58.47         H  
ATOM   2977  CG  LEU   185     -24.168   2.707  12.079  1.00   68.51         C  
ATOM   2978  HG  LEU   185     -23.545   3.022  11.243  1.00   88.68         H  
ATOM   2979  CD1 LEU   185     -24.746   1.328  11.756  1.00   96.79         C  
ATOM   2980 HD11 LEU   185     -25.387   0.990  12.570  1.00  136.07         H  
ATOM   2981 HD12 LEU   185     -25.327   1.379  10.835  1.00  138.85         H  
ATOM   2982 HD13 LEU   185     -23.934   0.615  11.614  1.00  136.37         H  
ATOM   2983  CD2 LEU   185     -25.331   3.693  12.208  1.00  102.44         C  
ATOM   2984 HD21 LEU   185     -25.921   3.686  11.291  1.00  142.74         H  
ATOM   2985 HD22 LEU   185     -25.969   3.413  13.046  1.00  139.77         H  
ATOM   2986 HD23 LEU   185     -24.953   4.702  12.362  1.00  149.39         H  
ATOM   2987  C   LEU   185     -21.950   3.853  15.110  1.00   39.24         C  
ATOM   2988  O   LEU   185     -22.570   4.483  15.970  1.00   53.47         O  
ATOM   2989  N   HIE   186     -20.844   3.150  15.399  1.00   29.77         N  
ATOM   2990  H   HIE   186     -20.416   2.629  14.640  1.00   27.11         H  
ATOM   2991  CA  HIE   186     -20.444   2.783  16.775  1.00   31.96         C  
ATOM   2992  HA  HIE   186     -21.089   3.309  17.480  1.00   37.85         H  
ATOM   2993  CB  HIE   186     -20.690   1.278  16.995  1.00   36.02         C  
ATOM   2994  HB2 HIE   186     -19.966   0.710  16.411  1.00   38.13         H  
ATOM   2995  HB3 HIE   186     -20.523   1.039  18.046  1.00   46.31         H  
ATOM   2996  CG  HIE   186     -22.080   0.809  16.630  1.00   45.12         C  
ATOM   2997  ND1 HIE   186     -23.259   1.153  17.299  1.00   90.80         N  
ATOM   2998  CE1 HIE   186     -24.251   0.521  16.645  1.00   94.68         C  
ATOM   2999  HE1 HIE   186     -25.302   0.577  16.908  1.00  150.80         H  
ATOM   3000  NE2 HIE   186     -23.756  -0.193  15.619  1.00   86.78         N  
ATOM   3001  HE2 HIE   186     -24.307  -0.763  14.985  1.00  129.41         H  
ATOM   3002  CD2 HIE   186     -22.388  -0.027  15.596  1.00   78.52         C  
ATOM   3003  HD2 HIE   186     -21.685  -0.464  14.900  1.00  146.42         H  
ATOM   3004  C   HIE   186     -19.009   3.171  17.182  1.00   31.42         C  
ATOM   3005  O   HIE   186     -18.601   2.872  18.305  1.00   36.52         O  
ATOM   3006  N   ARG   187     -18.233   3.821  16.299  1.00   30.13         N  
ATOM   3007  H   ARG   187     -18.640   4.009  15.388  1.00   30.67         H  
ATOM   3008  CA  ARG   187     -16.831   4.279  16.497  1.00   32.46         C  
ATOM   3009  HA  ARG   187     -16.513   4.710  15.546  1.00   33.77         H  
ATOM   3010  CB  ARG   187     -16.756   5.417  17.537  1.00   42.27         C  
ATOM   3011  HB2 ARG   187     -17.006   5.022  18.523  1.00   60.12         H  
ATOM   3012  HB3 ARG   187     -15.729   5.782  17.577  1.00   77.15         H  
ATOM   3013  CG  ARG   187     -17.683   6.606  17.222  1.00   88.79         C  
ATOM   3014  HG2 ARG   187     -17.430   7.019  16.244  1.00  151.08         H  
ATOM   3015  HG3 ARG   187     -18.718   6.265  17.196  1.00  134.76         H  
ATOM   3016  CD  ARG   187     -17.576   7.705  18.287  1.00  107.58         C  
ATOM   3017  HD2 ARG   187     -18.357   8.446  18.101  1.00  157.71         H  
ATOM   3018  HD3 ARG   187     -17.753   7.258  19.267  1.00  120.88         H  
ATOM   3019  NE  ARG   187     -16.263   8.376  18.252  1.00  164.89         N  
ATOM   3020  HE  ARG   187     -15.741   8.344  17.381  1.00  229.99         H  
ATOM   3021  CZ  ARG   187     -15.660   9.037  19.218  1.00  225.01         C  
ATOM   3022  NH1 ARG   187     -16.180   9.203  20.402  1.00  229.40         N  
ATOM   3023 HH11 ARG   187     -17.090   8.823  20.595  1.00  206.05         H  
ATOM   3024 HH12 ARG   187     -15.686   9.719  21.109  1.00  315.23         H  
ATOM   3025  NH2 ARG   187     -14.493   9.553  18.976  1.00  373.04         N  
ATOM   3026 HH21 ARG   187     -14.118   9.420  18.037  1.00  455.03         H  
ATOM   3027 HH22 ARG   187     -13.987  10.063  19.677  1.00  461.37         H  
ATOM   3028  C   ARG   187     -15.783   3.178  16.765  1.00   31.36         C  
ATOM   3029  O   ARG   187     -14.599   3.480  16.922  1.00   48.47         O  
ATOM   3030  N   ILE   188     -16.195   1.909  16.772  1.00   26.87         N  
ATOM   3031  H   ILE   188     -17.184   1.757  16.673  1.00   34.79         H  
ATOM   3032  CA  ILE   188     -15.324   0.723  16.771  1.00   26.30         C  
ATOM   3033  HA  ILE   188     -14.647   0.798  17.623  1.00   28.97         H  
ATOM   3034  CB  ILE   188     -16.186  -0.553  16.949  1.00   33.78         C  
ATOM   3035  HB  ILE   188     -16.778  -0.417  17.856  1.00   61.95         H  
ATOM   3036  CG2 ILE   188     -17.164  -0.765  15.773  1.00   82.58         C  
ATOM   3037 HG21 ILE   188     -17.740   0.138  15.577  1.00  136.04         H  
ATOM   3038 HG22 ILE   188     -16.617  -1.032  14.868  1.00  135.33         H  
ATOM   3039 HG23 ILE   188     -17.869  -1.562  16.007  1.00  134.63         H  
ATOM   3040  CG1 ILE   188     -15.307  -1.812  17.145  1.00   76.79         C  
ATOM   3041 HG12 ILE   188     -14.824  -2.077  16.205  1.00  138.51         H  
ATOM   3042 HG13 ILE   188     -14.528  -1.588  17.874  1.00  132.80         H  
ATOM   3043  CD1 ILE   188     -16.078  -3.041  17.641  1.00  110.89         C  
ATOM   3044 HD11 ILE   188     -16.790  -3.375  16.887  1.00  154.38         H  
ATOM   3045 HD12 ILE   188     -15.375  -3.851  17.831  1.00  156.56         H  
ATOM   3046 HD13 ILE   188     -16.608  -2.807  18.564  1.00  155.35         H  
ATOM   3047  C   ILE   188     -14.471   0.662  15.491  1.00   23.34         C  
ATOM   3048  O   ILE   188     -14.882   1.158  14.440  1.00   36.41         O  
ATOM   3049  N   TYR   189     -13.307   0.017  15.554  1.00   16.58         N  
ATOM   3050  H   TYR   189     -12.961  -0.270  16.463  1.00   18.81         H  
ATOM   3051  CA  TYR   189     -12.533  -0.378  14.377  1.00   13.41         C  
ATOM   3052  HA  TYR   189     -13.228  -0.502  13.545  1.00   13.07         H  
ATOM   3053  CB  TYR   189     -11.549   0.739  13.997  1.00   13.42         C  
ATOM   3054  HB2 TYR   189     -11.988   1.708  14.240  1.00   16.01         H  
ATOM   3055  HB3 TYR   189     -10.638   0.636  14.587  1.00   15.65         H  
ATOM   3056  CG  TYR   189     -11.204   0.738  12.523  1.00   11.14         C  
ATOM   3057  CD1 TYR   189     -11.923   1.560  11.634  1.00   10.96         C  
ATOM   3058  HD1 TYR   189     -12.699   2.213  12.008  1.00   13.37         H  
ATOM   3059  CE1 TYR   189     -11.641   1.528  10.256  1.00    9.83         C  
ATOM   3060  HE1 TYR   189     -12.189   2.154   9.568  1.00   11.59         H  
ATOM   3061  CZ  TYR   189     -10.636   0.672   9.761  1.00    8.70         C  
ATOM   3062  OH  TYR   189     -10.352   0.671   8.436  1.00    8.91         O  
ATOM   3063  HH  TYR   189      -9.535   0.161   8.243  1.00    8.75         H  
ATOM   3064  CE2 TYR   189      -9.928  -0.163  10.653  1.00    9.61         C  
ATOM   3065  HE2 TYR   189      -9.174  -0.835  10.282  1.00   11.12         H  
ATOM   3066  CD2 TYR   189     -10.207  -0.122  12.031  1.00   10.96         C  
ATOM   3067  HD2 TYR   189      -9.666  -0.766  12.706  1.00   13.56         H  
ATOM   3068  C   TYR   189     -11.829  -1.729  14.588  1.00   13.68         C  
ATOM   3069  O   TYR   189     -11.385  -2.049  15.694  1.00   17.05         O  
ATOM   3070  N   THR   190     -11.725  -2.521  13.520  1.00   12.59         N  
ATOM   3071  H   THR   190     -12.140  -2.192  12.655  1.00   12.75         H  
ATOM   3072  CA  THR   190     -11.118  -3.867  13.482  1.00   13.22         C  
ATOM   3073  HA  THR   190     -10.342  -3.945  14.243  1.00   16.46         H  
ATOM   3074  CB  THR   190     -12.175  -4.958  13.747  1.00   17.77         C  
ATOM   3075  HB  THR   190     -11.664  -5.920  13.798  1.00   36.60         H  
ATOM   3076  CG2 THR   190     -12.990  -4.797  15.028  1.00   23.58         C  
ATOM   3077 HG21 THR   190     -12.316  -4.713  15.878  1.00   57.80         H  
ATOM   3078 HG22 THR   190     -13.623  -3.912  14.975  1.00   58.23         H  
ATOM   3079 HG23 THR   190     -13.621  -5.676  15.166  1.00   56.78         H  
ATOM   3080  OG1 THR   190     -13.084  -5.002  12.672  1.00   44.19         O  
ATOM   3081  HG1 THR   190     -13.623  -4.193  12.708  1.00   84.79         H  
ATOM   3082  C   THR   190     -10.480  -4.136  12.109  1.00    9.88         C  
ATOM   3083  O   THR   190     -10.670  -3.364  11.166  1.00    8.77         O  
ATOM   3084  N   HIE   191      -9.781  -5.264  11.927  1.00   10.19         N  
ATOM   3085  H   HIE   191      -9.565  -5.858  12.716  1.00   12.54         H  
ATOM   3086  CA  HIE   191      -9.381  -5.703  10.578  1.00    8.93         C  
ATOM   3087  HA  HIE   191      -8.867  -4.872  10.091  1.00    9.19         H  
ATOM   3088  CB  HIE   191      -8.382  -6.865  10.648  1.00    9.82         C  
ATOM   3089  HB2 HIE   191      -8.774  -7.653  11.294  1.00   15.05         H  
ATOM   3090  HB3 HIE   191      -8.244  -7.283   9.651  1.00   17.66         H  
ATOM   3091  CG  HIE   191      -7.038  -6.412  11.158  1.00   11.48         C  
ATOM   3092  ND1 HIE   191      -6.659  -6.349  12.499  1.00   21.79         N  
ATOM   3093  CE1 HIE   191      -5.464  -5.738  12.514  1.00   37.20         C  
ATOM   3094  HE1 HIE   191      -4.898  -5.511  13.408  1.00   60.65         H  
ATOM   3095  NE2 HIE   191      -5.081  -5.423  11.266  1.00   37.87         N  
ATOM   3096  HE2 HIE   191      -4.233  -4.909  11.027  1.00   59.22         H  
ATOM   3097  CD2 HIE   191      -6.065  -5.835  10.396  1.00   22.70         C  
ATOM   3098  HD2 HIE   191      -6.097  -5.676   9.326  1.00   32.74         H  
ATOM   3099  C   HIE   191     -10.582  -6.033   9.677  1.00    8.32         C  
ATOM   3100  O   HIE   191     -10.492  -5.838   8.469  1.00    9.43         O  
ATOM   3101  N   GLN   192     -11.737  -6.423  10.230  1.00    8.64         N  
ATOM   3102  H   GLN   192     -11.792  -6.515  11.235  1.00   10.57         H  
ATOM   3103  CA  GLN   192     -12.984  -6.520   9.456  1.00    8.55         C  
ATOM   3104  HA  GLN   192     -12.784  -7.089   8.548  1.00    8.87         H  
ATOM   3105  CB  GLN   192     -14.067  -7.261  10.257  1.00   11.61         C  
ATOM   3106  HB2 GLN   192     -14.237  -6.752  11.204  1.00   18.77         H  
ATOM   3107  HB3 GLN   192     -15.001  -7.223   9.697  1.00   16.33         H  
ATOM   3108  CG  GLN   192     -13.720  -8.731  10.541  1.00   17.43         C  
ATOM   3109  HG2 GLN   192     -12.758  -8.800  11.049  1.00   36.11         H  
ATOM   3110  HG3 GLN   192     -14.480  -9.139  11.209  1.00   51.36         H  
ATOM   3111  CD  GLN   192     -13.690  -9.579   9.273  1.00   49.35         C  
ATOM   3112  OE1 GLN   192     -12.646  -9.957   8.765  1.00   68.53         O  
ATOM   3113  NE2 GLN   192     -14.834  -9.896   8.713  1.00  130.06         N  
ATOM   3114 HE21 GLN   192     -15.700  -9.511   9.079  1.00  144.81         H  
ATOM   3115 HE22 GLN   192     -14.843 -10.454   7.868  1.00  221.25         H  
ATOM   3116  C   GLN   192     -13.504  -5.143   9.008  1.00    7.81         C  
ATOM   3117  O   GLN   192     -14.207  -5.054   8.000  1.00    9.17         O  
ATOM   3118  N   SER   193     -13.161  -4.058   9.707  1.00    7.67         N  
ATOM   3119  H   SER   193     -12.643  -4.181  10.569  1.00    9.56         H  
ATOM   3120  CA  SER   193     -13.410  -2.682   9.255  1.00    7.15         C  
ATOM   3121  HA  SER   193     -14.421  -2.622   8.858  1.00    8.05         H  
ATOM   3122  CB  SER   193     -13.333  -1.686  10.419  1.00    8.52         C  
ATOM   3123  HB2 SER   193     -12.296  -1.556  10.718  1.00    9.79         H  
ATOM   3124  HB3 SER   193     -13.717  -0.719  10.092  1.00    9.93         H  
ATOM   3125  OG  SER   193     -14.081  -2.141  11.537  1.00   12.18         O  
ATOM   3126  HG  SER   193     -15.031  -2.166  11.283  1.00   15.83         H  
ATOM   3127  C   SER   193     -12.450  -2.288   8.118  1.00    6.18         C  
ATOM   3128  O   SER   193     -12.906  -1.744   7.114  1.00    6.85         O  
ATOM   3129  N   ASP   194     -11.163  -2.669   8.188  1.00    5.93         N  
ATOM   3130  H   ASP   194     -10.834  -3.092   9.047  1.00    7.28         H  
ATOM   3131  CA  ASP   194     -10.240  -2.560   7.039  1.00    5.38         C  
ATOM   3132  HA  ASP   194     -10.226  -1.521   6.706  1.00    5.94         H  
ATOM   3133  CB  ASP   194      -8.796  -2.961   7.409  1.00    6.52         C  
ATOM   3134  HB2 ASP   194      -8.812  -3.894   7.969  1.00    8.65         H  
ATOM   3135  HB3 ASP   194      -8.260  -3.152   6.479  1.00    7.66         H  
ATOM   3136  CG  ASP   194      -7.971  -1.912   8.171  1.00    7.99         C  
ATOM   3137  OD1 ASP   194      -8.152  -0.690   7.960  1.00    8.40         O  
ATOM   3138  OD2 ASP   194      -7.084  -2.321   8.953  1.00   12.25         O  
ATOM   3139  C   ASP   194     -10.692  -3.395   5.821  1.00    4.66         C  
ATOM   3140  O   ASP   194     -10.440  -2.983   4.691  1.00    5.20         O  
ATOM   3141  N   VAL   195     -11.389  -4.529   5.997  1.00    4.62         N  
ATOM   3142  H   VAL   195     -11.470  -4.894   6.939  1.00    6.04         H  
ATOM   3143  CA  VAL   195     -11.956  -5.313   4.874  1.00    4.16         C  
ATOM   3144  HA  VAL   195     -11.140  -5.577   4.203  1.00    4.59         H  
ATOM   3145  CB  VAL   195     -12.587  -6.638   5.360  1.00    4.99         C  
ATOM   3146  HB  VAL   195     -13.176  -6.444   6.251  1.00    9.20         H  
ATOM   3147  CG1 VAL   195     -13.517  -7.307   4.339  1.00    7.80         C  
ATOM   3148 HG11 VAL   195     -14.383  -6.678   4.136  1.00   36.82         H  
ATOM   3149 HG12 VAL   195     -12.979  -7.496   3.410  1.00   36.35         H  
ATOM   3150 HG13 VAL   195     -13.877  -8.253   4.739  1.00   38.17         H  
ATOM   3151  CG2 VAL   195     -11.501  -7.658   5.714  1.00    9.46         C  
ATOM   3152 HG21 VAL   195     -11.955  -8.540   6.166  1.00   41.51         H  
ATOM   3153 HG22 VAL   195     -10.956  -7.954   4.818  1.00   37.22         H  
ATOM   3154 HG23 VAL   195     -10.800  -7.233   6.425  1.00   38.64         H  
ATOM   3155  C   VAL   195     -12.953  -4.491   4.039  1.00    4.01         C  
ATOM   3156  O   VAL   195     -12.989  -4.640   2.818  1.00    4.40         O  
ATOM   3157  N   TRP   196     -13.717  -3.574   4.645  1.00    4.41         N  
ATOM   3158  H   TRP   196     -13.617  -3.435   5.642  1.00    5.55         H  
ATOM   3159  CA  TRP   196     -14.574  -2.655   3.881  1.00    4.39         C  
ATOM   3160  HA  TRP   196     -15.212  -3.234   3.221  1.00    4.91         H  
ATOM   3161  CB  TRP   196     -15.458  -1.843   4.833  1.00    5.46         C  
ATOM   3162  HB2 TRP   196     -15.940  -2.531   5.529  1.00    6.93         H  
ATOM   3163  HB3 TRP   196     -14.824  -1.173   5.412  1.00    6.96         H  
ATOM   3164  CG  TRP   196     -16.524  -1.015   4.182  1.00    5.74         C  
ATOM   3165  CD1 TRP   196     -16.320   0.062   3.387  1.00    7.39         C  
ATOM   3166  HD1 TRP   196     -15.350   0.465   3.119  1.00    9.26         H  
ATOM   3167  NE1 TRP   196     -17.533   0.570   2.968  1.00    8.84         N  
ATOM   3168  HE1 TRP   196     -17.620   1.387   2.376  1.00   12.10         H  
ATOM   3169  CE2 TRP   196     -18.587  -0.126   3.516  1.00    8.22         C  
ATOM   3170  CZ2 TRP   196     -19.977   0.028   3.439  1.00   11.50         C  
ATOM   3171  HZ2 TRP   196     -20.394   0.815   2.832  1.00   15.44         H  
ATOM   3172  CH2 TRP   196     -20.806  -0.837   4.171  1.00   12.68         C  
ATOM   3173  HH2 TRP   196     -21.881  -0.722   4.131  1.00   17.41         H  
ATOM   3174  CZ3 TRP   196     -20.235  -1.850   4.962  1.00   10.74         C  
ATOM   3175  HZ3 TRP   196     -20.875  -2.516   5.524  1.00   14.05         H  
ATOM   3176  CE3 TRP   196     -18.836  -2.008   5.014  1.00    7.63         C  
ATOM   3177  HE3 TRP   196     -18.404  -2.794   5.613  1.00    8.59         H  
ATOM   3178  CD2 TRP   196     -17.975  -1.152   4.294  1.00    6.32         C  
ATOM   3179  C   TRP   196     -13.741  -1.730   2.991  1.00    4.33         C  
ATOM   3180  O   TRP   196     -13.997  -1.603   1.790  1.00    4.95         O  
ATOM   3181  N   SER   197     -12.700  -1.130   3.569  1.00    4.65         N  
ATOM   3182  H   SER   197     -12.559  -1.265   4.562  1.00    5.77         H  
ATOM   3183  CA  SER   197     -11.752  -0.259   2.874  1.00    4.77         C  
ATOM   3184  HA  SER   197     -12.302   0.555   2.402  1.00    5.68         H  
ATOM   3185  CB  SER   197     -10.777   0.343   3.892  1.00    5.87         C  
ATOM   3186  HB2 SER   197     -10.075  -0.426   4.211  1.00    6.88         H  
ATOM   3187  HB3 SER   197     -10.230   1.159   3.426  1.00    7.63         H  
ATOM   3188  OG  SER   197     -11.453   0.834   5.035  1.00    7.29         O  
ATOM   3189  HG  SER   197     -12.199   1.390   4.733  1.00    8.68         H  
ATOM   3190  C   SER   197     -10.986  -1.008   1.774  1.00    4.44         C  
ATOM   3191  O   SER   197     -10.769  -0.457   0.696  1.00    5.32         O  
ATOM   3192  N   TYR   198     -10.666  -2.291   1.980  1.00    4.30         N  
ATOM   3193  H   TYR   198     -10.822  -2.668   2.909  1.00    5.12         H  
ATOM   3194  CA  TYR   198     -10.140  -3.198   0.955  1.00    3.99         C  
ATOM   3195  HA  TYR   198      -9.237  -2.761   0.530  1.00    4.71         H  
ATOM   3196  CB  TYR   198      -9.762  -4.539   1.593  1.00    4.41         C  
ATOM   3197  HB2 TYR   198      -8.983  -4.372   2.333  1.00    5.98         H  
ATOM   3198  HB3 TYR   198     -10.621  -4.940   2.121  1.00    5.50         H  
ATOM   3199  CG  TYR   198      -9.294  -5.592   0.606  1.00    3.98         C  
ATOM   3200  CD1 TYR   198      -7.933  -5.674   0.252  1.00    5.78         C  
ATOM   3201  HD1 TYR   198      -7.227  -4.980   0.683  1.00    9.75         H  
ATOM   3202  CE1 TYR   198      -7.496  -6.660  -0.655  1.00    6.10         C  
ATOM   3203  HE1 TYR   198      -6.453  -6.732  -0.924  1.00   10.30         H  
ATOM   3204  CZ  TYR   198      -8.427  -7.558  -1.221  1.00    4.76         C  
ATOM   3205  OH  TYR   198      -8.018  -8.522  -2.086  1.00    6.51         O  
ATOM   3206  HH  TYR   198      -7.051  -8.557  -2.171  1.00    8.39         H  
ATOM   3207  CE2 TYR   198      -9.792  -7.461  -0.879  1.00    5.44         C  
ATOM   3208  HE2 TYR   198     -10.500  -8.142  -1.320  1.00    8.91         H  
ATOM   3209  CD2 TYR   198     -10.223  -6.488   0.041  1.00    5.07         C  
ATOM   3210  HD2 TYR   198     -11.270  -6.431   0.312  1.00    8.12         H  
ATOM   3211  C   TYR   198     -11.139  -3.418  -0.190  1.00    3.72         C  
ATOM   3212  O   TYR   198     -10.754  -3.325  -1.352  1.00    4.22         O  
ATOM   3213  N   GLY   199     -12.425  -3.633   0.106  1.00    3.98         N  
ATOM   3214  H   GLY   199     -12.685  -3.740   1.082  1.00    5.02         H  
ATOM   3215  CA  GLY   199     -13.479  -3.724  -0.910  1.00    4.36         C  
ATOM   3216  HA2 GLY   199     -13.312  -4.599  -1.539  1.00    5.68         H  
ATOM   3217  HA3 GLY   199     -14.439  -3.823  -0.409  1.00    5.94         H  
ATOM   3218  C   GLY   199     -13.551  -2.474  -1.793  1.00    3.99         C  
ATOM   3219  O   GLY   199     -13.589  -2.579  -3.021  1.00    4.98         O  
ATOM   3220  N   VAL   200     -13.482  -1.287  -1.175  1.00    4.05         N  
ATOM   3221  H   VAL   200     -13.435  -1.280  -0.160  1.00    4.97         H  
ATOM   3222  CA  VAL   200     -13.390  -0.008  -1.901  1.00    4.23         C  
ATOM   3223  HA  VAL   200     -14.176   0.009  -2.654  1.00    4.87         H  
ATOM   3224  CB  VAL   200     -13.632   1.204  -0.975  1.00    5.10         C  
ATOM   3225  HB  VAL   200     -12.854   1.239  -0.212  1.00    6.73         H  
ATOM   3226  CG1 VAL   200     -13.621   2.522  -1.758  1.00    6.99         C  
ATOM   3227 HG11 VAL   200     -14.390   2.505  -2.530  1.00   33.50         H  
ATOM   3228 HG12 VAL   200     -13.810   3.355  -1.081  1.00   33.78         H  
ATOM   3229 HG13 VAL   200     -12.651   2.684  -2.224  1.00   35.46         H  
ATOM   3230  CG2 VAL   200     -15.000   1.114  -0.283  1.00    6.45         C  
ATOM   3231 HG21 VAL   200     -15.023   0.275   0.407  1.00   34.90         H  
ATOM   3232 HG22 VAL   200     -15.189   2.019   0.291  1.00   34.91         H  
ATOM   3233 HG23 VAL   200     -15.790   1.002  -1.027  1.00   34.13         H  
ATOM   3234  C   VAL   200     -12.061   0.117  -2.661  1.00    4.28         C  
ATOM   3235  O   VAL   200     -12.070   0.582  -3.794  1.00    5.36         O  
ATOM   3236  N   THR   201     -10.937  -0.359  -2.113  1.00    4.26         N  
ATOM   3237  H   THR   201     -10.990  -0.711  -1.165  1.00    5.22         H  
ATOM   3238  CA  THR   201      -9.619  -0.369  -2.787  1.00    4.43         C  
ATOM   3239  HA  THR   201      -9.373   0.649  -3.086  1.00    5.55         H  
ATOM   3240  CB  THR   201      -8.500  -0.868  -1.854  1.00    4.92         C  
ATOM   3241  HB  THR   201      -8.712  -1.888  -1.536  1.00    5.69         H  
ATOM   3242  CG2 THR   201      -7.116  -0.849  -2.507  1.00    6.82         C  
ATOM   3243 HG21 THR   201      -7.057  -1.611  -3.284  1.00   34.72         H  
ATOM   3244 HG22 THR   201      -6.924   0.130  -2.945  1.00   35.47         H  
ATOM   3245 HG23 THR   201      -6.353  -1.064  -1.758  1.00   35.67         H  
ATOM   3246  OG1 THR   201      -8.396  -0.054  -0.714  1.00    6.71         O  
ATOM   3247  HG1 THR   201      -9.228  -0.116  -0.212  1.00    7.20         H  
ATOM   3248  C   THR   201      -9.625  -1.239  -4.047  1.00    4.30         C  
ATOM   3249  O   THR   201      -9.159  -0.809  -5.100  1.00    5.48         O  
ATOM   3250  N   VAL   202     -10.180  -2.452  -3.976  1.00    4.03         N  
ATOM   3251  H   VAL   202     -10.530  -2.766  -3.075  1.00    4.71         H  
ATOM   3252  CA  VAL   202     -10.306  -3.362  -5.124  1.00    4.19         C  
ATOM   3253  HA  VAL   202      -9.323  -3.493  -5.576  1.00    5.42         H  
ATOM   3254  CB  VAL   202     -10.800  -4.749  -4.662  1.00    5.32         C  
ATOM   3255  HB  VAL   202     -11.691  -4.626  -4.043  1.00    7.22         H  
ATOM   3256  CG1 VAL   202     -11.159  -5.667  -5.834  1.00    8.14         C  
ATOM   3257 HG11 VAL   202     -10.321  -5.743  -6.527  1.00   36.68         H  
ATOM   3258 HG12 VAL   202     -11.412  -6.658  -5.465  1.00   36.63         H  
ATOM   3259 HG13 VAL   202     -12.025  -5.276  -6.355  1.00   37.61         H  
ATOM   3260  CG2 VAL   202      -9.720  -5.458  -3.836  1.00    7.95         C  
ATOM   3261 HG21 VAL   202      -8.811  -5.572  -4.424  1.00   36.73         H  
ATOM   3262 HG22 VAL   202      -9.486  -4.890  -2.939  1.00   36.79         H  
ATOM   3263 HG23 VAL   202     -10.072  -6.444  -3.536  1.00   36.24         H  
ATOM   3264  C   VAL   202     -11.210  -2.753  -6.201  1.00    4.14         C  
ATOM   3265  O   VAL   202     -10.847  -2.764  -7.378  1.00    5.37         O  
ATOM   3266  N   TRP   203     -12.335  -2.143  -5.813  1.00    4.06         N  
ATOM   3267  H   TRP   203     -12.595  -2.178  -4.833  1.00    4.96         H  
ATOM   3268  CA  TRP   203     -13.189  -1.381  -6.729  1.00    4.11         C  
ATOM   3269  HA  TRP   203     -13.503  -2.033  -7.544  1.00    4.88         H  
ATOM   3270  CB  TRP   203     -14.448  -0.926  -5.980  1.00    4.58         C  
ATOM   3271  HB2 TRP   203     -14.972  -1.807  -5.607  1.00    5.76         H  
ATOM   3272  HB3 TRP   203     -14.159  -0.325  -5.119  1.00    5.71         H  
ATOM   3273  CG  TRP   203     -15.393  -0.117  -6.809  1.00    4.60         C  
ATOM   3274  CD1 TRP   203     -16.442  -0.618  -7.492  1.00    5.24         C  
ATOM   3275  HD1 TRP   203     -16.744  -1.659  -7.498  1.00    6.39         H  
ATOM   3276  NE1 TRP   203     -17.033   0.384  -8.231  1.00    6.14         N  
ATOM   3277  HE1 TRP   203     -17.829   0.209  -8.841  1.00    7.85         H  
ATOM   3278  CE2 TRP   203     -16.393   1.592  -8.067  1.00    6.17         C  
ATOM   3279  CZ2 TRP   203     -16.606   2.873  -8.600  1.00    8.44         C  
ATOM   3280  HZ2 TRP   203     -17.409   3.043  -9.303  1.00   10.93         H  
ATOM   3281  CH2 TRP   203     -15.751   3.920  -8.219  1.00    9.71         C  
ATOM   3282  HH2 TRP   203     -15.889   4.913  -8.627  1.00   13.13         H  
ATOM   3283  CZ3 TRP   203     -14.714   3.675  -7.300  1.00    8.88         C  
ATOM   3284  HZ3 TRP   203     -14.053   4.477  -7.009  1.00   11.62         H  
ATOM   3285  CE3 TRP   203     -14.526   2.392  -6.754  1.00    6.85         C  
ATOM   3286  HE3 TRP   203     -13.743   2.229  -6.029  1.00    8.01         H  
ATOM   3287  CD2 TRP   203     -15.346   1.308  -7.139  1.00    5.32         C  
ATOM   3288  C   TRP   203     -12.455  -0.187  -7.369  1.00    4.30         C  
ATOM   3289  O   TRP   203     -12.520   0.003  -8.582  1.00    5.19         O  
ATOM   3290  N   GLU   204     -11.714   0.586  -6.573  1.00    4.72         N  
ATOM   3291  H   GLU   204     -11.729   0.376  -5.581  1.00    5.49         H  
ATOM   3292  CA  GLU   204     -10.948   1.772  -6.980  1.00    5.94         C  
ATOM   3293  HA  GLU   204     -11.621   2.492  -7.448  1.00    7.88         H  
ATOM   3294  CB  GLU   204     -10.375   2.410  -5.695  1.00   10.75         C  
ATOM   3295  HB2 GLU   204     -11.214   2.768  -5.096  1.00   51.78         H  
ATOM   3296  HB3 GLU   204      -9.862   1.636  -5.130  1.00   50.66         H  
ATOM   3297  CG  GLU   204      -9.392   3.574  -5.864  1.00   24.38         C  
ATOM   3298  HG2 GLU   204      -8.513   3.222  -6.409  1.00   75.44         H  
ATOM   3299  HG3 GLU   204      -9.873   4.350  -6.462  1.00   77.08         H  
ATOM   3300  CD  GLU   204      -8.942   4.167  -4.504  1.00   16.62         C  
ATOM   3301  OE1 GLU   204      -8.916   3.454  -3.469  1.00   54.76         O  
ATOM   3302  OE2 GLU   204      -8.572   5.363  -4.481  1.00   36.95         O  
ATOM   3303  C   GLU   204      -9.870   1.417  -8.017  1.00    5.47         C  
ATOM   3304  O   GLU   204      -9.774   2.072  -9.057  1.00    7.30         O  
ATOM   3305  N   LEU   205      -9.117   0.335  -7.790  1.00    5.13         N  
ATOM   3306  H   LEU   205      -9.250  -0.157  -6.911  1.00    5.81         H  
ATOM   3307  CA  LEU   205      -8.120  -0.190  -8.730  1.00    5.56         C  
ATOM   3308  HA  LEU   205      -7.461   0.625  -9.030  1.00    6.88         H  
ATOM   3309  CB  LEU   205      -7.284  -1.280  -8.032  1.00    6.65         C  
ATOM   3310  HB2 LEU   205      -7.964  -2.038  -7.641  1.00    8.27         H  
ATOM   3311  HB3 LEU   205      -6.644  -1.762  -8.773  1.00    9.32         H  
ATOM   3312  CG  LEU   205      -6.398  -0.764  -6.881  1.00    8.14         C  
ATOM   3313  HG  LEU   205      -6.991  -0.171  -6.190  1.00   11.57         H  
ATOM   3314  CD1 LEU   205      -5.796  -1.937  -6.106  1.00   12.46         C  
ATOM   3315 HD11 LEU   205      -6.596  -2.564  -5.713  1.00   42.14         H  
ATOM   3316 HD12 LEU   205      -5.158  -2.534  -6.755  1.00   42.00         H  
ATOM   3317 HD13 LEU   205      -5.207  -1.561  -5.270  1.00   41.92         H  
ATOM   3318  CD2 LEU   205      -5.257   0.116  -7.387  1.00   12.40         C  
ATOM   3319 HD21 LEU   205      -4.639   0.414  -6.542  1.00   42.44         H  
ATOM   3320 HD22 LEU   205      -4.650  -0.431  -8.108  1.00   41.43         H  
ATOM   3321 HD23 LEU   205      -5.652   1.017  -7.852  1.00   42.39         H  
ATOM   3322  C   LEU   205      -8.759  -0.731 -10.022  1.00    5.37         C  
ATOM   3323  O   LEU   205      -8.307  -0.386 -11.115  1.00    7.42         O  
ATOM   3324  N   MET   206      -9.824  -1.536  -9.917  1.00    4.84         N  
ATOM   3325  H   MET   206     -10.151  -1.791  -8.990  1.00    5.53         H  
ATOM   3326  CA  MET   206     -10.529  -2.092 -11.083  1.00    5.23         C  
ATOM   3327  HA  MET   206      -9.796  -2.567 -11.734  1.00    6.64         H  
ATOM   3328  CB  MET   206     -11.533  -3.168 -10.635  1.00    6.34         C  
ATOM   3329  HB2 MET   206     -12.174  -2.755  -9.856  1.00    7.82         H  
ATOM   3330  HB3 MET   206     -12.162  -3.449 -11.480  1.00    8.44         H  
ATOM   3331  CG  MET   206     -10.850  -4.438 -10.108  1.00    8.89         C  
ATOM   3332  HG2 MET   206     -10.083  -4.166  -9.383  1.00   35.32         H  
ATOM   3333  HG3 MET   206     -11.600  -5.036  -9.590  1.00   31.55         H  
ATOM   3334  SD  MET   206     -10.101  -5.486 -11.384  1.00   26.74         S  
ATOM   3335  CE  MET   206      -9.419  -6.801 -10.338  1.00   17.18         C  
ATOM   3336  HE1 MET   206      -8.704  -6.377  -9.633  1.00   45.10         H  
ATOM   3337  HE2 MET   206     -10.223  -7.290  -9.787  1.00   45.37         H  
ATOM   3338  HE3 MET   206      -8.912  -7.536 -10.963  1.00   45.98         H  
ATOM   3339  C   MET   206     -11.232  -1.012 -11.926  1.00    5.69         C  
ATOM   3340  O   MET   206     -11.313  -1.142 -13.146  1.00   10.52         O  
ATOM   3341  N   THR   207     -11.693   0.084 -11.315  1.00    5.07         N  
ATOM   3342  H   THR   207     -11.635   0.119 -10.302  1.00    6.90         H  
ATOM   3343  CA  THR   207     -12.319   1.231 -12.007  1.00    5.69         C  
ATOM   3344  HA  THR   207     -12.776   0.854 -12.922  1.00    6.77         H  
ATOM   3345  CB  THR   207     -13.461   1.862 -11.179  1.00    6.37         C  
ATOM   3346  HB  THR   207     -13.046   2.513 -10.408  1.00    7.86         H  
ATOM   3347  CG2 THR   207     -14.458   2.643 -12.043  1.00    9.51         C  
ATOM   3348 HG21 THR   207     -13.965   3.457 -12.568  1.00   38.01         H  
ATOM   3349 HG22 THR   207     -14.917   1.978 -12.774  1.00   38.32         H  
ATOM   3350 HG23 THR   207     -15.235   3.063 -11.405  1.00   38.04         H  
ATOM   3351  OG1 THR   207     -14.237   0.864 -10.564  1.00    6.56         O  
ATOM   3352  HG1 THR   207     -13.702   0.510  -9.831  1.00    7.05         H  
ATOM   3353  C   THR   207     -11.270   2.265 -12.453  1.00    7.16         C  
ATOM   3354  O   THR   207     -11.469   3.472 -12.328  1.00   10.78         O  
ATOM   3355  N   PHE   208     -10.115   1.807 -12.949  1.00    9.07         N  
ATOM   3356  H   PHE   208     -10.011   0.804 -13.018  1.00   12.56         H  
ATOM   3357  CA  PHE   208      -9.035   2.637 -13.518  1.00   12.61         C  
ATOM   3358  HA  PHE   208      -8.217   1.955 -13.749  1.00   19.42         H  
ATOM   3359  CB  PHE   208      -9.496   3.257 -14.852  1.00   23.90         C  
ATOM   3360  HB2 PHE   208     -10.128   4.118 -14.630  1.00   26.83         H  
ATOM   3361  HB3 PHE   208      -8.620   3.638 -15.374  1.00   28.24         H  
ATOM   3362  CG  PHE   208     -10.251   2.341 -15.800  1.00   46.32         C  
ATOM   3363  CD1 PHE   208     -11.631   2.531 -16.010  1.00   72.78         C  
ATOM   3364  HD1 PHE   208     -12.161   3.307 -15.473  1.00   79.15         H  
ATOM   3365  CE1 PHE   208     -12.325   1.725 -16.930  1.00  113.88         C  
ATOM   3366  HE1 PHE   208     -13.382   1.879 -17.096  1.00  152.70         H  
ATOM   3367  CZ  PHE   208     -11.639   0.730 -17.647  1.00  126.62         C  
ATOM   3368  HZ  PHE   208     -12.169   0.117 -18.364  1.00  171.15         H  
ATOM   3369  CE2 PHE   208     -10.264   0.526 -17.427  1.00  104.09         C  
ATOM   3370  HE2 PHE   208      -9.738  -0.244 -17.974  1.00  133.89         H  
ATOM   3371  CD2 PHE   208      -9.572   1.325 -16.500  1.00   65.23         C  
ATOM   3372  HD2 PHE   208      -8.516   1.164 -16.337  1.00   66.84         H  
ATOM   3373  C   PHE   208      -8.433   3.706 -12.572  1.00    9.44         C  
ATOM   3374  O   PHE   208      -7.844   4.685 -13.038  1.00   11.80         O  
ATOM   3375  N   GLY   209      -8.592   3.560 -11.252  1.00    8.89         N  
ATOM   3376  H   GLY   209      -9.066   2.732 -10.908  1.00    9.74         H  
ATOM   3377  CA  GLY   209      -8.224   4.576 -10.257  1.00   10.60         C  
ATOM   3378  HA2 GLY   209      -8.067   4.079  -9.300  1.00   13.06         H  
ATOM   3379  HA3 GLY   209      -7.286   5.046 -10.546  1.00   13.22         H  
ATOM   3380  C   GLY   209      -9.273   5.678 -10.042  1.00   11.21         C  
ATOM   3381  O   GLY   209      -8.938   6.745  -9.521  1.00   17.35         O  
ATOM   3382  N   SER   210     -10.525   5.474 -10.457  1.00   10.47         N  
ATOM   3383  H   SER   210     -10.741   4.599 -10.918  1.00   12.33         H  
ATOM   3384  CA  SER   210     -11.623   6.432 -10.237  1.00   11.42         C  
ATOM   3385  HA  SER   210     -11.302   7.407 -10.605  1.00   14.09         H  
ATOM   3386  CB  SER   210     -12.883   6.036 -11.016  1.00   15.01         C  
ATOM   3387  HB2 SER   210     -13.232   5.059 -10.678  1.00   34.03         H  
ATOM   3388  HB3 SER   210     -13.667   6.770 -10.825  1.00   41.04         H  
ATOM   3389  OG  SER   210     -12.621   5.998 -12.408  1.00   47.82         O  
ATOM   3390  HG  SER   210     -12.146   5.160 -12.583  1.00   82.66         H  
ATOM   3391  C   SER   210     -11.982   6.580  -8.752  1.00   10.72         C  
ATOM   3392  O   SER   210     -11.896   5.627  -7.974  1.00   12.27         O  
ATOM   3393  N   LYS   211     -12.422   7.783  -8.360  1.00   12.33         N  
ATOM   3394  H   LYS   211     -12.488   8.508  -9.061  1.00   15.75         H  
ATOM   3395  CA  LYS   211     -12.885   8.098  -6.996  1.00   13.15         C  
ATOM   3396  HA  LYS   211     -12.111   7.794  -6.292  1.00   14.72         H  
ATOM   3397  CB  LYS   211     -13.104   9.616  -6.869  1.00   18.93         C  
ATOM   3398  HB2 LYS   211     -13.748   9.947  -7.685  1.00   34.63         H  
ATOM   3399  HB3 LYS   211     -13.625   9.821  -5.931  1.00   30.97         H  
ATOM   3400  CG  LYS   211     -11.794  10.425  -6.873  1.00   36.37         C  
ATOM   3401  HG2 LYS   211     -11.280  10.251  -5.927  1.00   61.02         H  
ATOM   3402  HG3 LYS   211     -11.141  10.095  -7.682  1.00   64.57         H  
ATOM   3403  CD  LYS   211     -12.068  11.929  -7.027  1.00   52.35         C  
ATOM   3404  HD2 LYS   211     -12.919  12.205  -6.401  1.00   82.37         H  
ATOM   3405  HD3 LYS   211     -11.195  12.489  -6.686  1.00   91.21         H  
ATOM   3406  CE  LYS   211     -12.344  12.293  -8.495  1.00   92.95         C  
ATOM   3407  HE2 LYS   211     -11.397  12.289  -9.042  1.00  142.72         H  
ATOM   3408  HE3 LYS   211     -12.989  11.530  -8.938  1.00  141.39         H  
ATOM   3409  NZ  LYS   211     -13.009  13.614  -8.619  1.00  140.36         N  
ATOM   3410  HZ1 LYS   211     -12.500  14.343  -8.140  1.00  182.21         H  
ATOM   3411  HZ2 LYS   211     -13.114  13.877  -9.588  1.00  185.27         H  
ATOM   3412  HZ3 LYS   211     -13.953  13.558  -8.233  1.00  183.17         H  
ATOM   3413  C   LYS   211     -14.198   7.361  -6.660  1.00   11.51         C  
ATOM   3414  O   LYS   211     -15.125   7.412  -7.476  1.00   13.27         O  
ATOM   3415  N   PRO   212     -14.337   6.729  -5.477  1.00   10.78         N  
ATOM   3416  CD  PRO   212     -13.312   6.527  -4.459  1.00   12.40         C  
ATOM   3417  HD2 PRO   212     -12.773   7.450  -4.244  1.00   16.57         H  
ATOM   3418  HD3 PRO   212     -12.619   5.752  -4.791  1.00   15.71         H  
ATOM   3419  CG  PRO   212     -14.047   6.060  -3.203  1.00   15.21         C  
ATOM   3420  HG2 PRO   212     -14.322   6.925  -2.598  1.00   27.00         H  
ATOM   3421  HG3 PRO   212     -13.447   5.363  -2.619  1.00   26.06         H  
ATOM   3422  CB  PRO   212     -15.304   5.393  -3.759  1.00   11.59         C  
ATOM   3423  HB2 PRO   212     -16.118   5.386  -3.033  1.00   17.72         H  
ATOM   3424  HB3 PRO   212     -15.063   4.377  -4.072  1.00   16.14         H  
ATOM   3425  CA  PRO   212     -15.629   6.237  -4.995  1.00   10.39         C  
ATOM   3426  HA  PRO   212     -16.100   5.605  -5.748  1.00   10.92         H  
ATOM   3427  C   PRO   212     -16.562   7.414  -4.669  1.00   11.88         C  
ATOM   3428  O   PRO   212     -16.100   8.454  -4.197  1.00   14.87         O  
ATOM   3429  N   TYR   213     -17.868   7.258  -4.922  1.00   12.69         N  
ATOM   3430  H   TYR   213     -18.169   6.370  -5.298  1.00   13.44         H  
ATOM   3431  CA  TYR   213     -18.915   8.262  -4.652  1.00   15.69         C  
ATOM   3432  HA  TYR   213     -19.780   7.988  -5.258  1.00   17.80         H  
ATOM   3433  CB  TYR   213     -19.366   8.187  -3.180  1.00   16.62         C  
ATOM   3434  HB2 TYR   213     -18.551   8.526  -2.542  1.00   18.29         H  
ATOM   3435  HB3 TYR   213     -20.196   8.878  -3.037  1.00   20.60         H  
ATOM   3436  CG  TYR   213     -19.817   6.813  -2.713  1.00   16.06         C  
ATOM   3437  CD1 TYR   213     -21.066   6.305  -3.126  1.00   20.75         C  
ATOM   3438  HD1 TYR   213     -21.705   6.897  -3.769  1.00   26.75         H  
ATOM   3439  CE1 TYR   213     -21.482   5.025  -2.711  1.00   24.18         C  
ATOM   3440  HE1 TYR   213     -22.433   4.626  -3.032  1.00   33.02         H  
ATOM   3441  CZ  TYR   213     -20.650   4.247  -1.877  1.00   22.84         C  
ATOM   3442  OH  TYR   213     -21.043   2.997  -1.508  1.00   30.53         O  
ATOM   3443  HH  TYR   213     -20.395   2.569  -0.928  1.00   52.27         H  
ATOM   3444  CE2 TYR   213     -19.406   4.762  -1.448  1.00   20.76         C  
ATOM   3445  HE2 TYR   213     -18.767   4.170  -0.810  1.00   27.16         H  
ATOM   3446  CD2 TYR   213     -18.993   6.043  -1.866  1.00   17.43         C  
ATOM   3447  HD2 TYR   213     -18.037   6.431  -1.541  1.00   21.09         H  
ATOM   3448  C   TYR   213     -18.524   9.687  -5.107  1.00   19.07         C  
ATOM   3449  O   TYR   213     -18.580  10.650  -4.335  1.00   22.38         O  
ATOM   3450  N   ASP   214     -18.043   9.824  -6.346  1.00   21.23         N  
ATOM   3451  H   ASP   214     -17.993   9.006  -6.935  1.00   22.21         H  
ATOM   3452  CA  ASP   214     -17.494  11.084  -6.864  1.00   25.57         C  
ATOM   3453  HA  ASP   214     -16.701  11.393  -6.180  1.00   27.85         H  
ATOM   3454  CB  ASP   214     -16.856  10.849  -8.242  1.00   30.10         C  
ATOM   3455  HB2 ASP   214     -16.224   9.961  -8.188  1.00   30.62         H  
ATOM   3456  HB3 ASP   214     -17.644  10.656  -8.973  1.00   33.43         H  
ATOM   3457  CG  ASP   214     -15.985  12.023  -8.718  1.00   40.86         C  
ATOM   3458  OD1 ASP   214     -15.644  12.068  -9.922  1.00   81.71         O  
ATOM   3459  OD2 ASP   214     -15.591  12.881  -7.892  1.00   73.28         O  
ATOM   3460  C   ASP   214     -18.547  12.212  -6.914  1.00   30.30         C  
ATOM   3461  O   ASP   214     -19.697  11.996  -7.306  1.00   35.48         O  
ATOM   3462  N   GLY   215     -18.161  13.420  -6.491  1.00   35.34         N  
ATOM   3463  H   GLY   215     -17.178  13.543  -6.279  1.00   37.89         H  
ATOM   3464  CA  GLY   215     -19.029  14.601  -6.387  1.00   44.77         C  
ATOM   3465  HA2 GLY   215     -18.402  15.486  -6.282  1.00   54.69         H  
ATOM   3466  HA3 GLY   215     -19.596  14.702  -7.313  1.00   52.67         H  
ATOM   3467  C   GLY   215     -20.035  14.594  -5.220  1.00   41.98         C  
ATOM   3468  O   GLY   215     -20.626  15.635  -4.927  1.00   55.80         O  
ATOM   3469  N   ILE   216     -20.224  13.462  -4.529  1.00   33.14         N  
ATOM   3470  H   ILE   216     -19.714  12.639  -4.819  1.00   31.83         H  
ATOM   3471  CA  ILE   216     -21.127  13.339  -3.371  1.00   32.78         C  
ATOM   3472  HA  ILE   216     -22.054  13.853  -3.611  1.00   38.33         H  
ATOM   3473  CB  ILE   216     -21.478  11.855  -3.109  1.00   29.90         C  
ATOM   3474  HB  ILE   216     -20.561  11.339  -2.828  1.00   27.98         H  
ATOM   3475  CG2 ILE   216     -22.445  11.712  -1.923  1.00   35.53         C  
ATOM   3476 HG21 ILE   216     -23.337  12.322  -2.072  1.00   68.28         H  
ATOM   3477 HG22 ILE   216     -22.736  10.669  -1.820  1.00   65.40         H  
ATOM   3478 HG23 ILE   216     -21.957  12.013  -0.997  1.00   60.20         H  
ATOM   3479  CG1 ILE   216     -22.051  11.122  -4.346  1.00   35.19         C  
ATOM   3480 HG12 ILE   216     -21.297  11.102  -5.133  1.00   68.54         H  
ATOM   3481 HG13 ILE   216     -22.247  10.084  -4.075  1.00   61.45         H  
ATOM   3482  CD1 ILE   216     -23.340  11.715  -4.933  1.00   56.56         C  
ATOM   3483 HD11 ILE   216     -23.652  11.115  -5.787  1.00  100.01         H  
ATOM   3484 HD12 ILE   216     -24.138  11.703  -4.190  1.00   99.16         H  
ATOM   3485 HD13 ILE   216     -23.168  12.737  -5.271  1.00   98.31         H  
ATOM   3486  C   ILE   216     -20.491  13.985  -2.120  1.00   34.50         C  
ATOM   3487  O   ILE   216     -19.336  13.659  -1.814  1.00   34.36         O  
ATOM   3488  N   PRO   217     -21.195  14.852  -1.363  1.00   40.74         N  
ATOM   3489  CD  PRO   217     -22.459  15.491  -1.699  1.00   47.56         C  
ATOM   3490  HD2 PRO   217     -23.286  14.867  -1.356  1.00   50.10         H  
ATOM   3491  HD3 PRO   217     -22.550  15.691  -2.766  1.00   52.20         H  
ATOM   3492  CG  PRO   217     -22.452  16.815  -0.940  1.00   60.98         C  
ATOM   3493  HG2 PRO   217     -23.463  17.165  -0.725  1.00   82.07         H  
ATOM   3494  HG3 PRO   217     -21.900  17.561  -1.514  1.00   78.56         H  
ATOM   3495  CB  PRO   217     -21.683  16.480   0.337  1.00   59.64         C  
ATOM   3496  HB2 PRO   217     -22.372  16.077   1.079  1.00   74.94         H  
ATOM   3497  HB3 PRO   217     -21.176  17.359   0.738  1.00   75.13         H  
ATOM   3498  CA  PRO   217     -20.682  15.405  -0.106  1.00   47.04         C  
ATOM   3499  HA  PRO   217     -19.723  15.884  -0.310  1.00   51.27         H  
ATOM   3500  C   PRO   217     -20.492  14.333   0.979  1.00   44.44         C  
ATOM   3501  O   PRO   217     -21.292  13.402   1.100  1.00   41.81         O  
ATOM   3502  N   ALA   218     -19.460  14.488   1.812  1.00   50.87         N  
ATOM   3503  H   ALA   218     -18.851  15.282   1.674  1.00   58.15         H  
ATOM   3504  CA  ALA   218     -19.093  13.526   2.860  1.00   52.09         C  
ATOM   3505  HA  ALA   218     -18.844  12.574   2.387  1.00   46.72         H  
ATOM   3506  CB  ALA   218     -17.837  14.069   3.555  1.00   67.12         C  
ATOM   3507  HB1 ALA   218     -17.022  14.155   2.835  1.00   98.54         H  
ATOM   3508  HB2 ALA   218     -18.042  15.050   3.987  1.00  100.80         H  
ATOM   3509  HB3 ALA   218     -17.529  13.396   4.354  1.00   98.55         H  
ATOM   3510  C   ALA   218     -20.222  13.253   3.882  1.00   55.32         C  
ATOM   3511  O   ALA   218     -20.328  12.145   4.411  1.00   56.16         O  
ATOM   3512  N   SER   219     -21.090  14.240   4.125  1.00   62.74         N  
ATOM   3513  H   SER   219     -20.956  15.117   3.641  1.00   66.52         H  
ATOM   3514  CA  SER   219     -22.254  14.150   5.019  1.00   72.73         C  
ATOM   3515  HA  SER   219     -21.920  13.783   5.990  1.00   81.50         H  
ATOM   3516  CB  SER   219     -22.830  15.560   5.220  1.00   90.67         C  
ATOM   3517  HB2 SER   219     -23.741  15.505   5.819  1.00  111.82         H  
ATOM   3518  HB3 SER   219     -22.099  16.156   5.768  1.00  108.82         H  
ATOM   3519  OG  SER   219     -23.104  16.205   3.983  1.00  103.75         O  
ATOM   3520  HG  SER   219     -24.001  15.934   3.675  1.00  124.86         H  
ATOM   3521  C   SER   219     -23.360  13.201   4.527  1.00   65.61         C  
ATOM   3522  O   SER   219     -24.132  12.694   5.343  1.00   77.00         O  
ATOM   3523  N   GLU   220     -23.452  12.934   3.219  1.00   56.17         N  
ATOM   3524  H   GLU   220     -22.778  13.358   2.591  1.00   56.29         H  
ATOM   3525  CA  GLU   220     -24.537  12.128   2.633  1.00   52.87         C  
ATOM   3526  HA  GLU   220     -25.447  12.272   3.217  1.00   63.09         H  
ATOM   3527  CB  GLU   220     -24.823  12.600   1.195  1.00   53.10         C  
ATOM   3528  HB2 GLU   220     -23.988  12.321   0.553  1.00   72.97         H  
ATOM   3529  HB3 GLU   220     -25.709  12.075   0.835  1.00   58.45         H  
ATOM   3530  CG  GLU   220     -25.064  14.112   1.053  1.00   76.94         C  
ATOM   3531  HG2 GLU   220     -24.098  14.617   1.100  1.00  103.19         H  
ATOM   3532  HG3 GLU   220     -25.481  14.310   0.063  1.00   92.90         H  
ATOM   3533  CD  GLU   220     -25.997  14.687   2.137  1.00  109.39         C  
ATOM   3534  OE1 GLU   220     -27.196  14.315   2.169  1.00  160.36         O  
ATOM   3535  OE2 GLU   220     -25.538  15.521   2.956  1.00  160.22         O  
ATOM   3536  C   GLU   220     -24.250  10.618   2.641  1.00   44.88         C  
ATOM   3537  O   GLU   220     -25.184   9.814   2.649  1.00   43.51         O  
ATOM   3538  N   ILE   221     -22.971  10.224   2.667  1.00   43.55         N  
ATOM   3539  H   ILE   221     -22.269  10.951   2.704  1.00   50.58         H  
ATOM   3540  CA  ILE   221     -22.511   8.835   2.488  1.00   34.93         C  
ATOM   3541  HA  ILE   221     -22.826   8.495   1.503  1.00   31.73         H  
ATOM   3542  CB  ILE   221     -20.964   8.789   2.545  1.00   39.40         C  
ATOM   3543  HB  ILE   221     -20.656   9.193   3.511  1.00   48.31         H  
ATOM   3544  CG2 ILE   221     -20.420   7.350   2.462  1.00   37.10         C  
ATOM   3545 HG21 ILE   221     -20.817   6.840   1.583  1.00   63.55         H  
ATOM   3546 HG22 ILE   221     -19.331   7.365   2.406  1.00   68.37         H  
ATOM   3547 HG23 ILE   221     -20.700   6.786   3.352  1.00   63.05         H  
ATOM   3548  CG1 ILE   221     -20.307   9.671   1.455  1.00   47.70         C  
ATOM   3549 HG12 ILE   221     -20.637  10.703   1.573  1.00   88.05         H  
ATOM   3550 HG13 ILE   221     -19.230   9.670   1.612  1.00  101.62         H  
ATOM   3551  CD1 ILE   221     -20.575   9.239   0.007  1.00   40.97         C  
ATOM   3552 HD11 ILE   221     -20.114   9.955  -0.672  1.00   78.56         H  
ATOM   3553 HD12 ILE   221     -20.147   8.255  -0.179  1.00   78.26         H  
ATOM   3554 HD13 ILE   221     -21.644   9.214  -0.196  1.00   77.24         H  
ATOM   3555  C   ILE   221     -23.152   7.872   3.498  1.00   32.01         C  
ATOM   3556  O   ILE   221     -23.603   6.792   3.117  1.00   27.51         O  
ATOM   3557  N   SER   222     -23.278   8.279   4.764  1.00   39.04         N  
ATOM   3558  H   SER   222     -22.872   9.165   5.030  1.00   46.67         H  
ATOM   3559  CA  SER   222     -23.910   7.474   5.821  1.00   41.17         C  
ATOM   3560  HA  SER   222     -23.361   6.537   5.926  1.00   42.26         H  
ATOM   3561  CB  SER   222     -23.840   8.221   7.160  1.00   55.61         C  
ATOM   3562  HB2 SER   222     -24.486   9.100   7.119  1.00  104.79         H  
ATOM   3563  HB3 SER   222     -24.192   7.565   7.958  1.00   80.03         H  
ATOM   3564  OG  SER   222     -22.510   8.635   7.435  1.00   90.52         O  
ATOM   3565  HG  SER   222     -22.511   9.125   8.279  1.00  127.00         H  
ATOM   3566  C   SER   222     -25.376   7.133   5.511  1.00   36.51         C  
ATOM   3567  O   SER   222     -25.809   6.003   5.741  1.00   39.07         O  
ATOM   3568  N   SER   223     -26.139   8.079   4.944  1.00   35.82         N  
ATOM   3569  H   SER   223     -25.707   8.965   4.714  1.00   40.11         H  
ATOM   3570  CA  SER   223     -27.540   7.859   4.548  1.00   35.07         C  
ATOM   3571  HA  SER   223     -28.033   7.300   5.344  1.00   38.43         H  
ATOM   3572  CB  SER   223     -28.291   9.193   4.414  1.00   43.63         C  
ATOM   3573  HB2 SER   223     -29.363   8.987   4.437  1.00   74.04         H  
ATOM   3574  HB3 SER   223     -28.053   9.829   5.268  1.00   70.63         H  
ATOM   3575  OG  SER   223     -27.998   9.879   3.207  1.00   75.61         O  
ATOM   3576  HG  SER   223     -27.038  10.050   3.161  1.00  116.73         H  
ATOM   3577  C   SER   223     -27.659   7.026   3.264  1.00   29.24         C  
ATOM   3578  O   SER   223     -28.541   6.176   3.161  1.00   31.99         O  
ATOM   3579  N   ILE   224     -26.737   7.206   2.312  1.00   26.22         N  
ATOM   3580  H   ILE   224     -26.054   7.942   2.457  1.00   29.43         H  
ATOM   3581  CA  ILE   224     -26.669   6.439   1.058  1.00   23.20         C  
ATOM   3582  HA  ILE   224     -27.637   6.494   0.558  1.00   26.98         H  
ATOM   3583  CB  ILE   224     -25.610   7.084   0.130  1.00   25.12         C  
ATOM   3584  HB  ILE   224     -24.698   7.232   0.709  1.00   27.02         H  
ATOM   3585  CG2 ILE   224     -25.251   6.208  -1.083  1.00   28.64         C  
ATOM   3586 HG21 ILE   224     -26.125   6.082  -1.722  1.00   59.38         H  
ATOM   3587 HG22 ILE   224     -24.455   6.673  -1.664  1.00   58.85         H  
ATOM   3588 HG23 ILE   224     -24.886   5.232  -0.763  1.00   57.17         H  
ATOM   3589  CG1 ILE   224     -26.119   8.463  -0.359  1.00   37.26         C  
ATOM   3590 HG12 ILE   224     -26.901   8.320  -1.106  1.00   67.48         H  
ATOM   3591 HG13 ILE   224     -26.561   9.012   0.471  1.00   56.26         H  
ATOM   3592  CD1 ILE   224     -25.021   9.356  -0.947  1.00   53.25         C  
ATOM   3593 HD11 ILE   224     -24.611   8.916  -1.855  1.00   91.17         H  
ATOM   3594 HD12 ILE   224     -25.445  10.330  -1.194  1.00   91.25         H  
ATOM   3595 HD13 ILE   224     -24.226   9.494  -0.215  1.00   91.54         H  
ATOM   3596  C   ILE   224     -26.404   4.953   1.357  1.00   20.22         C  
ATOM   3597  O   ILE   224     -27.103   4.080   0.836  1.00   22.14         O  
ATOM   3598  N   LEU   225     -25.465   4.659   2.265  1.00   20.60         N  
ATOM   3599  H   LEU   225     -24.913   5.420   2.648  1.00   22.59         H  
ATOM   3600  CA  LEU   225     -25.194   3.295   2.729  1.00   23.36         C  
ATOM   3601  HA  LEU   225     -25.036   2.666   1.854  1.00   23.89         H  
ATOM   3602  CB  LEU   225     -23.919   3.280   3.592  1.00   26.71         C  
ATOM   3603  HB2 LEU   225     -24.037   4.008   4.397  1.00   30.53         H  
ATOM   3604  HB3 LEU   225     -23.827   2.293   4.049  1.00   33.74         H  
ATOM   3605  CG  LEU   225     -22.612   3.581   2.834  1.00   25.19         C  
ATOM   3606  HG  LEU   225     -22.664   4.562   2.367  1.00   30.41         H  
ATOM   3607  CD1 LEU   225     -21.449   3.579   3.828  1.00   34.53         C  
ATOM   3608 HD11 LEU   225     -21.368   2.606   4.313  1.00   65.96         H  
ATOM   3609 HD12 LEU   225     -20.517   3.802   3.309  1.00   73.10         H  
ATOM   3610 HD13 LEU   225     -21.616   4.345   4.585  1.00   60.81         H  
ATOM   3611  CD2 LEU   225     -22.329   2.549   1.741  1.00   34.24         C  
ATOM   3612 HD21 LEU   225     -22.423   1.542   2.141  1.00   65.04         H  
ATOM   3613 HD22 LEU   225     -23.032   2.680   0.919  1.00   68.59         H  
ATOM   3614 HD23 LEU   225     -21.324   2.697   1.348  1.00   66.42         H  
ATOM   3615  C   LEU   225     -26.375   2.680   3.501  1.00   28.80         C  
ATOM   3616  O   LEU   225     -26.680   1.503   3.293  1.00   34.95         O  
ATOM   3617  N   GLU   226     -27.064   3.460   4.343  1.00   31.17         N  
ATOM   3618  H   GLU   226     -26.723   4.402   4.500  1.00   30.97         H  
ATOM   3619  CA  GLU   226     -28.258   3.032   5.094  1.00   38.89         C  
ATOM   3620  HA  GLU   226     -28.013   2.117   5.636  1.00   46.48         H  
ATOM   3621  CB  GLU   226     -28.613   4.124   6.123  1.00   46.42         C  
ATOM   3622  HB2 GLU   226     -27.779   4.235   6.816  1.00   55.14         H  
ATOM   3623  HB3 GLU   226     -28.730   5.070   5.598  1.00   48.49         H  
ATOM   3624  CG  GLU   226     -29.900   3.892   6.936  1.00   70.20         C  
ATOM   3625  HG2 GLU   226     -30.010   4.726   7.634  1.00   99.79         H  
ATOM   3626  HG3 GLU   226     -30.754   3.934   6.257  1.00  123.10         H  
ATOM   3627  CD  GLU   226     -29.936   2.571   7.736  1.00  106.37         C  
ATOM   3628  OE1 GLU   226     -31.054   2.083   8.034  1.00  176.89         O  
ATOM   3629  OE2 GLU   226     -28.867   2.034   8.112  1.00  171.80         O  
ATOM   3630  C   GLU   226     -29.458   2.711   4.180  1.00   38.04         C  
ATOM   3631  O   GLU   226     -30.202   1.764   4.444  1.00   47.19         O  
ATOM   3632  N   LYS   227     -29.612   3.442   3.066  1.00   33.07         N  
ATOM   3633  H   LYS   227     -29.001   4.246   2.951  1.00   31.19         H  
ATOM   3634  CA  LYS   227     -30.578   3.154   1.983  1.00   35.69         C  
ATOM   3635  HA  LYS   227     -31.555   2.960   2.427  1.00   43.16         H  
ATOM   3636  CB  LYS   227     -30.698   4.392   1.072  1.00   37.72         C  
ATOM   3637  HB2 LYS   227     -29.700   4.717   0.775  1.00   51.06         H  
ATOM   3638  HB3 LYS   227     -31.249   4.133   0.167  1.00   59.47         H  
ATOM   3639  CG  LYS   227     -31.440   5.550   1.761  1.00   69.49         C  
ATOM   3640  HG2 LYS   227     -32.495   5.289   1.859  1.00  111.63         H  
ATOM   3641  HG3 LYS   227     -31.037   5.712   2.760  1.00  109.55         H  
ATOM   3642  CD  LYS   227     -31.308   6.849   0.955  1.00   84.14         C  
ATOM   3643  HD2 LYS   227     -30.249   7.079   0.818  1.00  108.29         H  
ATOM   3644  HD3 LYS   227     -31.777   6.721  -0.022  1.00  114.92         H  
ATOM   3645  CE  LYS   227     -31.982   8.002   1.708  1.00  155.49         C  
ATOM   3646  HE2 LYS   227     -33.047   7.773   1.821  1.00  218.12         H  
ATOM   3647  HE3 LYS   227     -31.546   8.068   2.709  1.00  214.77         H  
ATOM   3648  NZ  LYS   227     -31.810   9.297   0.998  1.00  220.38         N  
ATOM   3649  HZ1 LYS   227     -32.216   9.265   0.072  1.00  270.33         H  
ATOM   3650  HZ2 LYS   227     -32.261  10.049   1.502  1.00  268.45         H  
ATOM   3651  HZ3 LYS   227     -30.832   9.537   0.904  1.00  273.28         H  
ATOM   3652  C   LYS   227     -30.234   1.892   1.168  1.00   35.48         C  
ATOM   3653  O   LYS   227     -30.995   1.512   0.276  1.00   44.59         O  
ATOM   3654  N   GLY   228     -29.109   1.232   1.461  1.00   32.22         N  
ATOM   3655  H   GLY   228     -28.536   1.595   2.210  1.00   32.95         H  
ATOM   3656  CA  GLY   228     -28.653   0.005   0.798  1.00   34.17         C  
ATOM   3657  HA2 GLY   228     -27.939  -0.496   1.451  1.00   39.06         H  
ATOM   3658  HA3 GLY   228     -29.502  -0.664   0.650  1.00   42.80         H  
ATOM   3659  C   GLY   228     -27.973   0.226  -0.560  1.00   27.47         C  
ATOM   3660  O   GLY   228     -27.677  -0.744  -1.259  1.00   32.30         O  
ATOM   3661  N   GLU   229     -27.714   1.478  -0.948  1.00   22.61         N  
ATOM   3662  H   GLU   229     -27.916   2.233  -0.305  1.00   24.24         H  
ATOM   3663  CA  GLU   229     -26.964   1.812  -2.165  1.00   19.44         C  
ATOM   3664  HA  GLU   229     -27.342   1.204  -2.988  1.00   24.68         H  
ATOM   3665  CB  GLU   229     -27.151   3.294  -2.529  1.00   23.97         C  
ATOM   3666  HB2 GLU   229     -26.756   3.890  -1.712  1.00   36.79         H  
ATOM   3667  HB3 GLU   229     -26.554   3.524  -3.412  1.00   38.02         H  
ATOM   3668  CG  GLU   229     -28.605   3.730  -2.780  1.00   52.84         C  
ATOM   3669  HG2 GLU   229     -29.200   3.525  -1.886  1.00   81.08         H  
ATOM   3670  HG3 GLU   229     -28.608   4.813  -2.922  1.00   83.81         H  
ATOM   3671  CD  GLU   229     -29.269   3.071  -4.010  1.00   74.81         C  
ATOM   3672  OE1 GLU   229     -28.566   2.500  -4.880  1.00  121.32         O  
ATOM   3673  OE2 GLU   229     -30.517   3.148  -4.128  1.00  123.45         O  
ATOM   3674  C   GLU   229     -25.467   1.493  -2.001  1.00   14.39         C  
ATOM   3675  O   GLU   229     -24.920   1.577  -0.896  1.00   19.06         O  
ATOM   3676  N   ARG   230     -24.806   1.129  -3.107  1.00   12.48         N  
ATOM   3677  H   ARG   230     -25.327   1.125  -3.975  1.00   16.43         H  
ATOM   3678  CA  ARG   230     -23.379   0.761  -3.196  1.00   11.21         C  
ATOM   3679  HA  ARG   230     -22.818   1.298  -2.430  1.00   11.47         H  
ATOM   3680  CB  ARG   230     -23.204  -0.762  -2.990  1.00   14.70         C  
ATOM   3681  HB2 ARG   230     -23.794  -1.283  -3.747  1.00   18.18         H  
ATOM   3682  HB3 ARG   230     -22.159  -1.021  -3.163  1.00   16.93         H  
ATOM   3683  CG  ARG   230     -23.599  -1.316  -1.609  1.00   16.63         C  
ATOM   3684  HG2 ARG   230     -24.654  -1.121  -1.420  1.00   17.97         H  
ATOM   3685  HG3 ARG   230     -23.465  -2.398  -1.630  1.00   21.38         H  
ATOM   3686  CD  ARG   230     -22.753  -0.750  -0.458  1.00   16.36         C  
ATOM   3687  HD2 ARG   230     -21.702  -0.952  -0.671  1.00   18.89         H  
ATOM   3688  HD3 ARG   230     -22.867   0.332  -0.399  1.00   15.70         H  
ATOM   3689  NE  ARG   230     -23.110  -1.368   0.835  1.00   19.68         N  
ATOM   3690  HE  ARG   230     -22.558  -2.159   1.134  1.00   29.20         H  
ATOM   3691  CZ  ARG   230     -24.047  -0.996   1.685  1.00   18.71         C  
ATOM   3692  NH1 ARG   230     -24.858   0.000   1.465  1.00   21.79         N  
ATOM   3693 HH11 ARG   230     -24.773   0.520   0.595  1.00   21.87         H  
ATOM   3694 HH12 ARG   230     -25.530   0.288   2.162  1.00   30.05         H  
ATOM   3695  NH2 ARG   230     -24.171  -1.649   2.802  1.00   23.75         N  
ATOM   3696 HH21 ARG   230     -23.536  -2.420   2.984  1.00   29.47         H  
ATOM   3697 HH22 ARG   230     -24.892  -1.407   3.458  1.00   27.61         H  
ATOM   3698  C   ARG   230     -22.789   1.186  -4.551  1.00   10.67         C  
ATOM   3699  O   ARG   230     -23.528   1.524  -5.480  1.00   14.04         O  
ATOM   3700  N   LEU   231     -21.460   1.158  -4.670  1.00    9.12         N  
ATOM   3701  H   LEU   231     -20.925   0.858  -3.871  1.00    9.95         H  
ATOM   3702  CA  LEU   231     -20.734   1.463  -5.912  1.00    8.54         C  
ATOM   3703  HA  LEU   231     -21.045   2.454  -6.240  1.00   10.16         H  
ATOM   3704  CB  LEU   231     -19.219   1.494  -5.630  1.00    8.68         C  
ATOM   3705  HB2 LEU   231     -18.917   0.495  -5.325  1.00    9.93         H  
ATOM   3706  HB3 LEU   231     -18.699   1.727  -6.556  1.00   10.43         H  
ATOM   3707  CG  LEU   231     -18.766   2.497  -4.552  1.00    9.91         C  
ATOM   3708  HG  LEU   231     -19.375   2.376  -3.659  1.00   11.13         H  
ATOM   3709  CD1 LEU   231     -17.314   2.251  -4.149  1.00   12.83         C  
ATOM   3710 HD11 LEU   231     -16.657   2.448  -4.992  1.00   42.80         H  
ATOM   3711 HD12 LEU   231     -17.049   2.905  -3.320  1.00   40.44         H  
ATOM   3712 HD13 LEU   231     -17.191   1.218  -3.829  1.00   42.00         H  
ATOM   3713  CD2 LEU   231     -18.880   3.939  -5.048  1.00   13.64         C  
ATOM   3714 HD21 LEU   231     -19.923   4.181  -5.248  1.00   44.27         H  
ATOM   3715 HD22 LEU   231     -18.513   4.607  -4.272  1.00   42.49         H  
ATOM   3716 HD23 LEU   231     -18.291   4.069  -5.956  1.00   41.30         H  
ATOM   3717  C   LEU   231     -21.064   0.446  -7.038  1.00    8.68         C  
ATOM   3718  O   LEU   231     -21.269  -0.735  -6.740  1.00   10.39         O  
ATOM   3719  N   PRO   232     -21.124   0.866  -8.320  1.00    9.52         N  
ATOM   3720  CD  PRO   232     -20.885   2.227  -8.784  1.00   12.59         C  
ATOM   3721  HD2 PRO   232     -19.919   2.601  -8.443  1.00   15.34         H  
ATOM   3722  HD3 PRO   232     -21.687   2.877  -8.432  1.00   16.38         H  
ATOM   3723  CG  PRO   232     -20.913   2.165 -10.311  1.00   18.46         C  
ATOM   3724  HG2 PRO   232     -19.915   1.943 -10.691  1.00   30.14         H  
ATOM   3725  HG3 PRO   232     -21.293   3.090 -10.746  1.00   31.37         H  
ATOM   3726  CB  PRO   232     -21.845   0.985 -10.581  1.00   14.88         C  
ATOM   3727  HB2 PRO   232     -21.686   0.561 -11.574  1.00   20.99         H  
ATOM   3728  HB3 PRO   232     -22.882   1.306 -10.470  1.00   22.80         H  
ATOM   3729  CA  PRO   232     -21.490   0.007  -9.455  1.00   10.34         C  
ATOM   3730  HA  PRO   232     -22.371  -0.587  -9.207  1.00   12.64         H  
ATOM   3731  C   PRO   232     -20.361  -0.948  -9.886  1.00    8.48         C  
ATOM   3732  O   PRO   232     -19.201  -0.754  -9.529  1.00    9.65         O  
ATOM   3733  N   GLN   233     -20.678  -1.958 -10.703  1.00    8.61         N  
ATOM   3734  H   GLN   233     -21.644  -2.062 -10.977  1.00   11.34         H  
ATOM   3735  CA  GLN   233     -19.706  -2.922 -11.243  1.00    7.58         C  
ATOM   3736  HA  GLN   233     -19.245  -3.440 -10.408  1.00    7.79         H  
ATOM   3737  CB  GLN   233     -20.476  -3.979 -12.056  1.00    9.50         C  
ATOM   3738  HB2 GLN   233     -21.160  -4.492 -11.378  1.00   12.13         H  
ATOM   3739  HB3 GLN   233     -21.069  -3.477 -12.822  1.00   11.91         H  
ATOM   3740  CG  GLN   233     -19.581  -5.026 -12.746  1.00   10.22         C  
ATOM   3741  HG2 GLN   233     -18.954  -4.534 -13.489  1.00   12.09         H  
ATOM   3742  HG3 GLN   233     -18.929  -5.491 -12.010  1.00   12.95         H  
ATOM   3743  CD  GLN   233     -20.380  -6.125 -13.451  1.00   15.01         C  
ATOM   3744  OE1 GLN   233     -21.588  -6.275 -13.309  1.00   25.35         O  
ATOM   3745  NE2 GLN   233     -19.743  -6.942 -14.260  1.00   20.17         N  
ATOM   3746 HE21 GLN   233     -18.742  -6.831 -14.415  1.00   25.15         H  
ATOM   3747 HE22 GLN   233     -20.286  -7.619 -14.769  1.00   26.63         H  
ATOM   3748  C   GLN   233     -18.601  -2.238 -12.089  1.00    7.45         C  
ATOM   3749  O   GLN   233     -18.936  -1.567 -13.073  1.00    9.92         O  
ATOM   3750  N   PRO   234     -17.298  -2.417 -11.773  1.00    7.02         N  
ATOM   3751  CD  PRO   234     -16.769  -2.958 -10.529  1.00    7.17         C  
ATOM   3752  HD2 PRO   234     -16.709  -4.044 -10.594  1.00    8.88         H  
ATOM   3753  HD3 PRO   234     -17.374  -2.668  -9.670  1.00    8.67         H  
ATOM   3754  CG  PRO   234     -15.373  -2.355 -10.393  1.00    9.47         C  
ATOM   3755  HG2 PRO   234     -14.706  -2.978  -9.805  1.00   14.30         H  
ATOM   3756  HG3 PRO   234     -15.449  -1.364  -9.953  1.00   12.29         H  
ATOM   3757  CB  PRO   234     -14.908  -2.241 -11.840  1.00    9.85         C  
ATOM   3758  HB2 PRO   234     -14.530  -3.206 -12.177  1.00   12.87         H  
ATOM   3759  HB3 PRO   234     -14.144  -1.475 -11.963  1.00   13.08         H  
ATOM   3760  CA  PRO   234     -16.197  -1.876 -12.578  1.00    8.42         C  
ATOM   3761  HA  PRO   234     -16.292  -0.793 -12.566  1.00   10.95         H  
ATOM   3762  C   PRO   234     -16.188  -2.431 -14.018  1.00    9.34         C  
ATOM   3763  O   PRO   234     -16.311  -3.650 -14.181  1.00   11.32         O  
ATOM   3764  N   PRO   235     -16.003  -1.600 -15.068  1.00   12.03         N  
ATOM   3765  CD  PRO   235     -15.836  -0.150 -15.011  1.00   19.32         C  
ATOM   3766  HD2 PRO   235     -14.782   0.090 -14.865  1.00   23.12         H  
ATOM   3767  HD3 PRO   235     -16.442   0.311 -14.232  1.00   23.51         H  
ATOM   3768  CG  PRO   235     -16.309   0.376 -16.363  1.00   34.84         C  
ATOM   3769  HG2 PRO   235     -15.811   1.307 -16.634  1.00   59.68         H  
ATOM   3770  HG3 PRO   235     -17.393   0.507 -16.348  1.00   62.81         H  
ATOM   3771  CB  PRO   235     -15.942  -0.766 -17.304  1.00   23.31         C  
ATOM   3772  HB2 PRO   235     -14.877  -0.708 -17.543  1.00   31.02         H  
ATOM   3773  HB3 PRO   235     -16.540  -0.746 -18.216  1.00   38.85         H  
ATOM   3774  CA  PRO   235     -16.231  -2.013 -16.462  1.00   15.28         C  
ATOM   3775  HA  PRO   235     -17.287  -2.266 -16.567  1.00   19.68         H  
ATOM   3776  C   PRO   235     -15.399  -3.204 -16.965  1.00   13.59         C  
ATOM   3777  O   PRO   235     -15.858  -3.948 -17.834  1.00   21.32         O  
ATOM   3778  N   ILE   236     -14.183  -3.394 -16.438  1.00   10.28         N  
ATOM   3779  H   ILE   236     -13.861  -2.736 -15.743  1.00   11.74         H  
ATOM   3780  CA  ILE   236     -13.256  -4.454 -16.874  1.00   11.00         C  
ATOM   3781  HA  ILE   236     -13.370  -4.573 -17.952  1.00   13.69         H  
ATOM   3782  CB  ILE   236     -11.788  -4.045 -16.623  1.00   12.24         C  
ATOM   3783  HB  ILE   236     -11.159  -4.823 -17.057  1.00   14.97         H  
ATOM   3784  CG2 ILE   236     -11.470  -2.745 -17.377  1.00   16.03         C  
ATOM   3785 HG21 ILE   236     -11.835  -2.806 -18.403  1.00   44.42         H  
ATOM   3786 HG22 ILE   236     -11.938  -1.900 -16.875  1.00   43.58         H  
ATOM   3787 HG23 ILE   236     -10.392  -2.589 -17.410  1.00   46.48         H  
ATOM   3788  CG1 ILE   236     -11.442  -3.958 -15.119  1.00   12.80         C  
ATOM   3789 HG12 ILE   236     -12.077  -3.215 -14.636  1.00   20.04         H  
ATOM   3790 HG13 ILE   236     -11.633  -4.922 -14.648  1.00   21.07         H  
ATOM   3791  CD1 ILE   236      -9.975  -3.602 -14.859  1.00   17.72         C  
ATOM   3792 HD11 ILE   236      -9.775  -2.571 -15.150  1.00   48.68         H  
ATOM   3793 HD12 ILE   236      -9.761  -3.712 -13.797  1.00   48.88         H  
ATOM   3794 HD13 ILE   236      -9.330  -4.271 -15.424  1.00   48.89         H  
ATOM   3795  C   ILE   236     -13.535  -5.836 -16.264  1.00   11.84         C  
ATOM   3796  O   ILE   236     -12.972  -6.817 -16.752  1.00   15.62         O  
ATOM   3797  N   CYS   237     -14.358  -5.936 -15.214  1.00   11.92         N  
ATOM   3798  H   CYS   237     -14.870  -5.113 -14.920  1.00   12.54         H  
ATOM   3799  CA  CYS   237     -14.533  -7.162 -14.425  1.00   14.06         C  
ATOM   3800  HA  CYS   237     -13.894  -7.934 -14.848  1.00   17.21         H  
ATOM   3801  CB  CYS   237     -14.018  -6.928 -12.996  1.00   24.91         C  
ATOM   3802  HB2 CYS   237     -13.811  -7.896 -12.540  1.00   80.60         H  
ATOM   3803  HB3 CYS   237     -13.082  -6.366 -13.028  1.00   65.72         H  
ATOM   3804  SG  CYS   237     -15.235  -6.048 -11.974  1.00   26.05         S  
ATOM   3805  HG  CYS   237     -15.418  -4.996 -12.790  1.00   82.09         H  
ATOM   3806  C   CYS   237     -15.963  -7.728 -14.485  1.00   12.48         C  
ATOM   3807  O   CYS   237     -16.935  -7.005 -14.726  1.00   15.74         O  
ATOM   3808  N   THR   238     -16.094  -9.040 -14.282  1.00   12.22         N  
ATOM   3809  H   THR   238     -15.259  -9.583 -14.083  1.00   13.48         H  
ATOM   3810  CA  THR   238     -17.380  -9.760 -14.270  1.00   12.55         C  
ATOM   3811  HA  THR   238     -18.063  -9.264 -14.960  1.00   14.66         H  
ATOM   3812  CB  THR   238     -17.220 -11.206 -14.774  1.00   14.66         C  
ATOM   3813  HB  THR   238     -18.212 -11.647 -14.881  1.00   17.31         H  
ATOM   3814  CG2 THR   238     -16.527 -11.279 -16.137  1.00   18.27         C  
ATOM   3815 HG21 THR   238     -15.480 -10.994 -16.054  1.00   48.36         H  
ATOM   3816 HG22 THR   238     -16.592 -12.295 -16.525  1.00   46.25         H  
ATOM   3817 HG23 THR   238     -17.026 -10.610 -16.838  1.00   47.05         H  
ATOM   3818  OG1 THR   238     -16.497 -11.972 -13.842  1.00   15.58         O  
ATOM   3819  HG1 THR   238     -16.307 -12.829 -14.266  1.00   27.47         H  
ATOM   3820  C   THR   238     -18.045  -9.743 -12.886  1.00   11.54         C  
ATOM   3821  O   THR   238     -17.459  -9.314 -11.885  1.00   11.88         O  
ATOM   3822  N   ILE   239     -19.289 -10.233 -12.819  1.00   12.51         N  
ATOM   3823  H   ILE   239     -19.715 -10.573 -13.669  1.00   15.11         H  
ATOM   3824  CA  ILE   239     -20.086 -10.299 -11.583  1.00   12.65         C  
ATOM   3825  HA  ILE   239     -20.197  -9.287 -11.194  1.00   13.60         H  
ATOM   3826  CB  ILE   239     -21.506 -10.838 -11.896  1.00   16.62         C  
ATOM   3827  HB  ILE   239     -21.401 -11.780 -12.438  1.00   40.59         H  
ATOM   3828  CG2 ILE   239     -22.316 -11.118 -10.614  1.00   65.78         C  
ATOM   3829 HG21 ILE   239     -21.835 -11.895 -10.021  1.00  119.16         H  
ATOM   3830 HG22 ILE   239     -22.402 -10.209 -10.017  1.00  119.00         H  
ATOM   3831 HG23 ILE   239     -23.313 -11.479 -10.861  1.00  115.61         H  
ATOM   3832  CG1 ILE   239     -22.264  -9.829 -12.795  1.00   53.38         C  
ATOM   3833 HG12 ILE   239     -22.475  -8.923 -12.225  1.00   93.52         H  
ATOM   3834 HG13 ILE   239     -21.635  -9.548 -13.640  1.00  124.94         H  
ATOM   3835  CD1 ILE   239     -23.576 -10.364 -13.385  1.00   97.87         C  
ATOM   3836 HD11 ILE   239     -24.320 -10.509 -12.602  1.00  148.02         H  
ATOM   3837 HD12 ILE   239     -23.968  -9.641 -14.101  1.00  146.81         H  
ATOM   3838 HD13 ILE   239     -23.396 -11.308 -13.900  1.00  149.73         H  
ATOM   3839  C   ILE   239     -19.372 -11.118 -10.492  1.00   12.11         C  
ATOM   3840  O   ILE   239     -19.448 -10.758  -9.320  1.00   13.67         O  
ATOM   3841  N   ASP   240     -18.612 -12.158 -10.852  1.00   12.86         N  
ATOM   3842  H   ASP   240     -18.555 -12.398 -11.830  1.00   14.84         H  
ATOM   3843  CA  ASP   240     -17.868 -12.980  -9.883  1.00   14.77         C  
ATOM   3844  HA  ASP   240     -18.568 -13.337  -9.126  1.00   17.64         H  
ATOM   3845  CB  ASP   240     -17.253 -14.213 -10.572  1.00   19.41         C  
ATOM   3846  HB2 ASP   240     -16.630 -13.877 -11.402  1.00   22.42         H  
ATOM   3847  HB3 ASP   240     -16.600 -14.709  -9.853  1.00   24.78         H  
ATOM   3848  CG  ASP   240     -18.259 -15.259 -11.087  1.00   28.23         C  
ATOM   3849  OD1 ASP   240     -17.795 -16.310 -11.592  1.00   65.35         O  
ATOM   3850  OD2 ASP   240     -19.493 -15.082 -10.960  1.00   67.34         O  
ATOM   3851  C   ASP   240     -16.770 -12.196  -9.136  1.00   13.47         C  
ATOM   3852  O   ASP   240     -16.487 -12.496  -7.975  1.00   21.61         O  
ATOM   3853  N   VAL   241     -16.179 -11.171  -9.764  1.00    9.53         N  
ATOM   3854  H   VAL   241     -16.477 -10.963 -10.710  1.00   10.70         H  
ATOM   3855  CA  VAL   241     -15.230 -10.245  -9.117  1.00    9.02         C  
ATOM   3856  HA  VAL   241     -14.598 -10.807  -8.431  1.00   11.88         H  
ATOM   3857  CB  VAL   241     -14.314  -9.565 -10.154  1.00   12.20         C  
ATOM   3858  HB  VAL   241     -14.919  -8.940 -10.809  1.00   51.82         H  
ATOM   3859  CG1 VAL   241     -13.248  -8.687  -9.489  1.00   37.58         C  
ATOM   3860 HG11 VAL   241     -13.721  -7.900  -8.909  1.00   79.77         H  
ATOM   3861 HG12 VAL   241     -12.624  -9.294  -8.834  1.00   84.61         H  
ATOM   3862 HG13 VAL   241     -12.623  -8.219 -10.250  1.00   81.59         H  
ATOM   3863  CG2 VAL   241     -13.584 -10.599 -11.009  1.00   45.49         C  
ATOM   3864 HG21 VAL   241     -14.296 -11.132 -11.639  1.00   92.80         H  
ATOM   3865 HG22 VAL   241     -12.858 -10.101 -11.650  1.00   92.59         H  
ATOM   3866 HG23 VAL   241     -13.064 -11.310 -10.371  1.00   92.94         H  
ATOM   3867  C   VAL   241     -15.972  -9.187  -8.299  1.00    7.58         C  
ATOM   3868  O   VAL   241     -15.655  -8.962  -7.129  1.00    8.61         O  
ATOM   3869  N   TYR   242     -16.996  -8.568  -8.891  1.00    7.46         N  
ATOM   3870  H   TYR   242     -17.206  -8.808  -9.854  1.00    8.75         H  
ATOM   3871  CA  TYR   242     -17.801  -7.524  -8.249  1.00    7.25         C  
ATOM   3872  HA  TYR   242     -17.137  -6.715  -7.946  1.00    7.85         H  
ATOM   3873  CB  TYR   242     -18.783  -6.975  -9.289  1.00    8.63         C  
ATOM   3874  HB2 TYR   242     -18.206  -6.516 -10.092  1.00   10.87         H  
ATOM   3875  HB3 TYR   242     -19.337  -7.810  -9.717  1.00   10.88         H  
ATOM   3876  CG  TYR   242     -19.772  -5.952  -8.763  1.00    7.98         C  
ATOM   3877  CD1 TYR   242     -19.308  -4.761  -8.170  1.00    7.62         C  
ATOM   3878  HD1 TYR   242     -18.247  -4.577  -8.082  1.00    9.48         H  
ATOM   3879  CE1 TYR   242     -20.223  -3.801  -7.699  1.00    8.03         C  
ATOM   3880  HE1 TYR   242     -19.863  -2.884  -7.254  1.00    9.77         H  
ATOM   3881  CZ  TYR   242     -21.611  -4.033  -7.817  1.00    9.55         C  
ATOM   3882  OH  TYR   242     -22.507  -3.107  -7.382  1.00   12.36         O  
ATOM   3883  HH  TYR   242     -22.062  -2.295  -7.076  1.00   11.45         H  
ATOM   3884  CE2 TYR   242     -22.075  -5.231  -8.401  1.00   11.84         C  
ATOM   3885  HE2 TYR   242     -23.138  -5.403  -8.487  1.00   17.26         H  
ATOM   3886  CD2 TYR   242     -21.157  -6.188  -8.873  1.00   10.80         C  
ATOM   3887  HD2 TYR   242     -21.520  -7.103  -9.325  1.00   15.03         H  
ATOM   3888  C   TYR   242     -18.527  -8.013  -6.983  1.00    7.33         C  
ATOM   3889  O   TYR   242     -18.628  -7.275  -6.003  1.00    7.89         O  
ATOM   3890  N   MET   243     -18.949  -9.281  -6.942  1.00    8.33         N  
ATOM   3891  H   MET   243     -18.886  -9.837  -7.789  1.00    9.62         H  
ATOM   3892  CA  MET   243     -19.538  -9.895  -5.749  1.00    9.37         C  
ATOM   3893  HA  MET   243     -20.409  -9.308  -5.468  1.00   11.31         H  
ATOM   3894  CB  MET   243     -19.991 -11.333  -6.055  1.00   14.14         C  
ATOM   3895  HB2 MET   243     -19.203 -11.840  -6.614  1.00   27.15         H  
ATOM   3896  HB3 MET   243     -20.140 -11.880  -5.123  1.00   49.70         H  
ATOM   3897  CG  MET   243     -21.296 -11.384  -6.862  1.00   54.26         C  
ATOM   3898  HG2 MET   243     -21.389 -10.486  -7.474  1.00  112.73         H  
ATOM   3899  HG3 MET   243     -21.222 -12.232  -7.544  1.00   98.80         H  
ATOM   3900  SD  MET   243     -22.825 -11.613  -5.900  1.00  145.85         S  
ATOM   3901  CE  MET   243     -22.911 -10.074  -4.941  1.00  230.92         C  
ATOM   3902  HE1 MET   243     -22.099 -10.044  -4.215  1.00  294.82         H  
ATOM   3903  HE2 MET   243     -22.841  -9.216  -5.611  1.00  293.25         H  
ATOM   3904  HE3 MET   243     -23.861 -10.032  -4.407  1.00  293.60         H  
ATOM   3905  C   MET   243     -18.596  -9.883  -4.538  1.00    7.93         C  
ATOM   3906  O   MET   243     -19.079  -9.748  -3.418  1.00    9.15         O  
ATOM   3907  N   ILE   244     -17.272  -9.953  -4.725  1.00    7.44         N  
ATOM   3908  H   ILE   244     -16.912 -10.020  -5.669  1.00    8.88         H  
ATOM   3909  CA  ILE   244     -16.314  -9.847  -3.611  1.00    7.02         C  
ATOM   3910  HA  ILE   244     -16.662 -10.490  -2.802  1.00    8.22         H  
ATOM   3911  CB  ILE   244     -14.906 -10.339  -4.020  1.00    9.29         C  
ATOM   3912  HB  ILE   244     -14.494  -9.640  -4.750  1.00   13.06         H  
ATOM   3913  CG2 ILE   244     -13.962 -10.342  -2.803  1.00   12.68         C  
ATOM   3914 HG21 ILE   244     -14.398 -10.909  -1.980  1.00   40.27         H  
ATOM   3915 HG22 ILE   244     -13.008 -10.793  -3.074  1.00   41.75         H  
ATOM   3916 HG23 ILE   244     -13.772  -9.323  -2.466  1.00   43.07         H  
ATOM   3917  CG1 ILE   244     -14.920 -11.736  -4.681  1.00   15.76         C  
ATOM   3918 HG12 ILE   244     -15.401 -11.659  -5.655  1.00   34.85         H  
ATOM   3919 HG13 ILE   244     -13.891 -12.048  -4.860  1.00   25.53         H  
ATOM   3920  CD1 ILE   244     -15.628 -12.841  -3.882  1.00   43.40         C  
ATOM   3921 HD11 ILE   244     -15.184 -12.943  -2.892  1.00   83.35         H  
ATOM   3922 HD12 ILE   244     -16.690 -12.617  -3.782  1.00   84.34         H  
ATOM   3923 HD13 ILE   244     -15.527 -13.787  -4.414  1.00   84.86         H  
ATOM   3924  C   ILE   244     -16.282  -8.419  -3.048  1.00    5.85         C  
ATOM   3925  O   ILE   244     -16.285  -8.240  -1.830  1.00    6.71         O  
ATOM   3926  N   MET   245     -16.346  -7.399  -3.914  1.00    5.69         N  
ATOM   3927  H   MET   245     -16.392  -7.616  -4.900  1.00    7.00         H  
ATOM   3928  CA  MET   245     -16.474  -5.993  -3.500  1.00    5.74         C  
ATOM   3929  HA  MET   245     -15.634  -5.741  -2.852  1.00    6.98         H  
ATOM   3930  CB  MET   245     -16.446  -5.049  -4.716  1.00    7.86         C  
ATOM   3931  HB2 MET   245     -17.361  -5.181  -5.292  1.00   21.85         H  
ATOM   3932  HB3 MET   245     -16.429  -4.023  -4.357  1.00   21.69         H  
ATOM   3933  CG  MET   245     -15.253  -5.240  -5.660  1.00   11.42         C  
ATOM   3934  HG2 MET   245     -14.350  -4.856  -5.184  1.00   29.59         H  
ATOM   3935  HG3 MET   245     -15.114  -6.302  -5.858  1.00   30.62         H  
ATOM   3936  SD  MET   245     -15.494  -4.418  -7.259  1.00   10.80         S  
ATOM   3937  CE  MET   245     -14.055  -5.052  -8.154  1.00   13.39         C  
ATOM   3938  HE1 MET   245     -13.209  -4.383  -8.000  1.00   44.20         H  
ATOM   3939  HE2 MET   245     -13.803  -6.046  -7.788  1.00   45.33         H  
ATOM   3940  HE3 MET   245     -14.277  -5.109  -9.219  1.00   43.90         H  
ATOM   3941  C   MET   245     -17.771  -5.780  -2.700  1.00    5.48         C  
ATOM   3942  O   MET   245     -17.735  -5.235  -1.599  1.00    6.32         O  
ATOM   3943  N   VAL   246     -18.902  -6.300  -3.197  1.00    6.02         N  
ATOM   3944  H   VAL   246     -18.856  -6.721  -4.121  1.00    6.96         H  
ATOM   3945  CA  VAL   246     -20.211  -6.245  -2.519  1.00    7.03         C  
ATOM   3946  HA  VAL   246     -20.437  -5.202  -2.299  1.00    8.39         H  
ATOM   3947  CB  VAL   246     -21.322  -6.776  -3.450  1.00    9.45         C  
ATOM   3948  HB  VAL   246     -21.030  -7.756  -3.825  1.00   10.89         H  
ATOM   3949  CG1 VAL   246     -22.680  -6.921  -2.750  1.00   14.97         C  
ATOM   3950 HG11 VAL   246     -23.440  -7.221  -3.472  1.00   45.31         H  
ATOM   3951 HG12 VAL   246     -22.630  -7.689  -1.978  1.00   45.06         H  
ATOM   3952 HG13 VAL   246     -22.972  -5.972  -2.298  1.00   43.03         H  
ATOM   3953  CG2 VAL   246     -21.523  -5.833  -4.645  1.00   12.16         C  
ATOM   3954 HG21 VAL   246     -21.849  -4.852  -4.300  1.00   40.23         H  
ATOM   3955 HG22 VAL   246     -20.596  -5.719  -5.204  1.00   40.97         H  
ATOM   3956 HG23 VAL   246     -22.276  -6.243  -5.319  1.00   41.51         H  
ATOM   3957  C   VAL   246     -20.197  -6.980  -1.170  1.00    6.91         C  
ATOM   3958  O   VAL   246     -20.703  -6.446  -0.181  1.00    8.43         O  
ATOM   3959  N   LYS   247     -19.564  -8.159  -1.081  1.00    6.65         N  
ATOM   3960  H   LYS   247     -19.202  -8.570  -1.937  1.00    7.29         H  
ATOM   3961  CA  LYS   247     -19.378  -8.906   0.181  1.00    7.07         C  
ATOM   3962  HA  LYS   247     -20.353  -9.047   0.647  1.00    8.98         H  
ATOM   3963  CB  LYS   247     -18.782 -10.293  -0.113  1.00    8.78         C  
ATOM   3964  HB2 LYS   247     -17.963 -10.198  -0.827  1.00   24.18         H  
ATOM   3965  HB3 LYS   247     -18.380 -10.715   0.809  1.00   26.32         H  
ATOM   3966  CG  LYS   247     -19.846 -11.263  -0.650  1.00   31.89         C  
ATOM   3967  HG2 LYS   247     -20.578 -11.454   0.137  1.00   66.15         H  
ATOM   3968  HG3 LYS   247     -20.367 -10.819  -1.497  1.00   80.54         H  
ATOM   3969  CD  LYS   247     -19.213 -12.592  -1.083  1.00   51.71         C  
ATOM   3970  HD2 LYS   247     -18.487 -12.403  -1.877  1.00   94.76         H  
ATOM   3971  HD3 LYS   247     -18.702 -13.042  -0.230  1.00   73.20         H  
ATOM   3972  CE  LYS   247     -20.299 -13.545  -1.596  1.00  105.21         C  
ATOM   3973  HE2 LYS   247     -21.059 -13.662  -0.817  1.00  146.60         H  
ATOM   3974  HE3 LYS   247     -20.783 -13.091  -2.467  1.00  170.79         H  
ATOM   3975  NZ  LYS   247     -19.740 -14.874  -1.958  1.00  152.62         N  
ATOM   3976  HZ1 LYS   247     -19.043 -14.799  -2.687  1.00  195.76         H  
ATOM   3977  HZ2 LYS   247     -19.309 -15.321  -1.159  1.00  199.07         H  
ATOM   3978  HZ3 LYS   247     -20.466 -15.493  -2.294  1.00  197.87         H  
ATOM   3979  C   LYS   247     -18.521  -8.147   1.201  1.00    6.36         C  
ATOM   3980  O   LYS   247     -18.791  -8.217   2.398  1.00    8.13         O  
ATOM   3981  N   CYS   248     -17.544  -7.362   0.749  1.00    5.62         N  
ATOM   3982  H   CYS   248     -17.334  -7.382  -0.242  1.00    6.44         H  
ATOM   3983  CA  CYS   248     -16.795  -6.431   1.598  1.00    5.55         C  
ATOM   3984  HA  CYS   248     -16.482  -6.960   2.500  1.00    6.77         H  
ATOM   3985  CB  CYS   248     -15.527  -5.982   0.863  1.00    5.89         C  
ATOM   3986  HB2 CYS   248     -15.794  -5.521  -0.086  1.00    6.63         H  
ATOM   3987  HB3 CYS   248     -15.010  -5.242   1.475  1.00    7.51         H  
ATOM   3988  SG  CYS   248     -14.407  -7.383   0.571  1.00    8.06         S  
ATOM   3989  HG  CYS   248     -15.143  -7.966  -0.391  1.00   12.30         H  
ATOM   3990  C   CYS   248     -17.621  -5.213   2.074  1.00    5.75         C  
ATOM   3991  O   CYS   248     -17.161  -4.488   2.952  1.00    7.24         O  
ATOM   3992  N   TRP   249     -18.836  -4.987   1.561  1.00    6.87         N  
ATOM   3993  H   TRP   249     -19.156  -5.582   0.807  1.00    9.36         H  
ATOM   3994  CA  TRP   249     -19.721  -3.875   1.953  1.00    7.41         C  
ATOM   3995  HA  TRP   249     -19.195  -3.249   2.671  1.00    8.29         H  
ATOM   3996  CB  TRP   249     -20.009  -2.985   0.737  1.00    7.40         C  
ATOM   3997  HB2 TRP   249     -20.670  -3.527   0.059  1.00    8.43         H  
ATOM   3998  HB3 TRP   249     -20.533  -2.100   1.091  1.00    9.53         H  
ATOM   3999  CG  TRP   249     -18.826  -2.498  -0.044  1.00    6.47         C  
ATOM   4000  CD1 TRP   249     -17.628  -2.131   0.466  1.00    7.58         C  
ATOM   4001  HD1 TRP   249     -17.366  -2.151   1.519  1.00    9.54         H  
ATOM   4002  NE1 TRP   249     -16.789  -1.736  -0.555  1.00    7.86         N  
ATOM   4003  HE1 TRP   249     -15.850  -1.397  -0.394  1.00   10.31         H  
ATOM   4004  CE2 TRP   249     -17.411  -1.818  -1.783  1.00    6.75         C  
ATOM   4005  CZ2 TRP   249     -16.993  -1.541  -3.092  1.00    7.97         C  
ATOM   4006  HZ2 TRP   249     -15.989  -1.200  -3.286  1.00   10.36         H  
ATOM   4007  CH2 TRP   249     -17.898  -1.724  -4.151  1.00    8.24         C  
ATOM   4008  HH2 TRP   249     -17.589  -1.523  -5.167  1.00   10.83         H  
ATOM   4009  CZ3 TRP   249     -19.206  -2.171  -3.892  1.00    7.65         C  
ATOM   4010  HZ3 TRP   249     -19.898  -2.307  -4.714  1.00    9.87         H  
ATOM   4011  CE3 TRP   249     -19.615  -2.445  -2.574  1.00    6.62         C  
ATOM   4012  HE3 TRP   249     -20.618  -2.799  -2.386  1.00    7.97         H  
ATOM   4013  CD2 TRP   249     -18.728  -2.281  -1.486  1.00    6.00         C  
ATOM   4014  C   TRP   249     -21.003  -4.327   2.680  1.00    8.72         C  
ATOM   4015  O   TRP   249     -21.997  -3.591   2.727  1.00   10.67         O  
ATOM   4016  N   MET   250     -20.997  -5.541   3.244  1.00    9.47         N  
ATOM   4017  H   MET   250     -20.169  -6.109   3.132  1.00   10.56         H  
ATOM   4018  CA  MET   250     -22.061  -6.045   4.123  1.00   10.98         C  
ATOM   4019  HA  MET   250     -23.021  -5.754   3.693  1.00   12.44         H  
ATOM   4020  CB  MET   250     -22.036  -7.581   4.189  1.00   13.80         C  
ATOM   4021  HB2 MET   250     -21.072  -7.918   4.565  1.00   28.89         H  
ATOM   4022  HB3 MET   250     -22.815  -7.916   4.876  1.00   40.33         H  
ATOM   4023  CG  MET   250     -22.303  -8.202   2.810  1.00   35.88         C  
ATOM   4024  HG2 MET   250     -23.190  -7.727   2.390  1.00   76.62         H  
ATOM   4025  HG3 MET   250     -21.467  -7.973   2.152  1.00   84.72         H  
ATOM   4026  SD  MET   250     -22.593  -9.996   2.796  1.00   85.93         S  
ATOM   4027  CE  MET   250     -20.968 -10.626   3.296  1.00  132.23         C  
ATOM   4028  HE1 MET   250     -20.672 -10.184   4.246  1.00  185.41         H  
ATOM   4029  HE2 MET   250     -21.016 -11.710   3.407  1.00  188.48         H  
ATOM   4030  HE3 MET   250     -20.224 -10.381   2.542  1.00  186.33         H  
ATOM   4031  C   MET   250     -21.978  -5.421   5.527  1.00   11.46         C  
ATOM   4032  O   MET   250     -20.891  -5.209   6.074  1.00   12.29         O  
ATOM   4033  N   ILE   251     -23.141  -5.106   6.105  1.00   14.09         N  
ATOM   4034  H   ILE   251     -23.991  -5.324   5.606  1.00   17.07         H  
ATOM   4035  CA  ILE   251     -23.259  -4.295   7.332  1.00   16.31         C  
ATOM   4036  HA  ILE   251     -22.528  -3.488   7.264  1.00   18.46         H  
ATOM   4037  CB  ILE   251     -24.655  -3.629   7.404  1.00   21.75         C  
ATOM   4038  HB  ILE   251     -24.624  -2.918   8.232  1.00   35.18         H  
ATOM   4039  CG2 ILE   251     -24.918  -2.823   6.116  1.00   73.61         C  
ATOM   4040 HG21 ILE   251     -25.150  -3.488   5.283  1.00  129.00         H  
ATOM   4041 HG22 ILE   251     -25.760  -2.146   6.266  1.00  126.34         H  
ATOM   4042 HG23 ILE   251     -24.040  -2.225   5.867  1.00  126.90         H  
ATOM   4043  CG1 ILE   251     -25.793  -4.635   7.699  1.00   75.92         C  
ATOM   4044 HG12 ILE   251     -25.836  -5.384   6.908  1.00  128.64         H  
ATOM   4045 HG13 ILE   251     -25.585  -5.146   8.639  1.00  126.89         H  
ATOM   4046  CD1 ILE   251     -27.178  -3.989   7.835  1.00  128.80         C  
ATOM   4047 HD11 ILE   251     -27.898  -4.744   8.150  1.00  177.68         H  
ATOM   4048 HD12 ILE   251     -27.147  -3.195   8.582  1.00  179.80         H  
ATOM   4049 HD13 ILE   251     -27.504  -3.579   6.878  1.00  177.11         H  
ATOM   4050  C   ILE   251     -22.919  -5.067   8.619  1.00   18.93         C  
ATOM   4051  O   ILE   251     -22.476  -4.464   9.597  1.00   37.10         O  
ATOM   4052  N   ASP   252     -23.086  -6.393   8.626  1.00   17.75         N  
ATOM   4053  H   ASP   252     -23.443  -6.827   7.788  1.00   23.67         H  
ATOM   4054  CA  ASP   252     -22.607  -7.275   9.697  1.00   22.70         C  
ATOM   4055  HA  ASP   252     -22.758  -6.791  10.663  1.00   29.82         H  
ATOM   4056  CB  ASP   252     -23.428  -8.577   9.692  1.00   33.44         C  
ATOM   4057  HB2 ASP   252     -24.473  -8.323   9.880  1.00   45.08         H  
ATOM   4058  HB3 ASP   252     -23.371  -9.029   8.700  1.00   43.41         H  
ATOM   4059  CG  ASP   252     -22.979  -9.615  10.739  1.00   41.62         C  
ATOM   4060  OD1 ASP   252     -22.108  -9.316  11.591  1.00   79.79         O  
ATOM   4061  OD2 ASP   252     -23.521 -10.745  10.717  1.00   78.99         O  
ATOM   4062  C   ASP   252     -21.104  -7.537   9.511  1.00   18.57         C  
ATOM   4063  O   ASP   252     -20.703  -8.254   8.590  1.00   17.65         O  
ATOM   4064  N   ALA   253     -20.262  -6.957  10.369  1.00   19.78         N  
ATOM   4065  H   ALA   253     -20.644  -6.380  11.103  1.00   23.89         H  
ATOM   4066  CA  ALA   253     -18.810  -6.983  10.197  1.00   19.70         C  
ATOM   4067  HA  ALA   253     -18.583  -6.555   9.223  1.00   20.61         H  
ATOM   4068  CB  ALA   253     -18.180  -6.092  11.271  1.00   25.89         C  
ATOM   4069  HB1 ALA   253     -18.596  -5.089  11.197  1.00   54.75         H  
ATOM   4070  HB2 ALA   253     -18.382  -6.497  12.264  1.00   55.59         H  
ATOM   4071  HB3 ALA   253     -17.101  -6.038  11.119  1.00   56.52         H  
ATOM   4072  C   ALA   253     -18.199  -8.397  10.203  1.00   19.56         C  
ATOM   4073  O   ALA   253     -17.207  -8.628   9.514  1.00   21.60         O  
ATOM   4074  N   ASP   254     -18.786  -9.362  10.916  1.00   23.11         N  
ATOM   4075  H   ASP   254     -19.626  -9.138  11.435  1.00   26.75         H  
ATOM   4076  CA  ASP   254     -18.310 -10.754  10.911  1.00   28.40         C  
ATOM   4077  HA  ASP   254     -17.226 -10.741  11.038  1.00   32.30         H  
ATOM   4078  CB  ASP   254     -18.922 -11.502  12.106  1.00   39.06         C  
ATOM   4079  HB2 ASP   254     -18.805 -10.886  13.001  1.00   58.64         H  
ATOM   4080  HB3 ASP   254     -19.991 -11.637  11.929  1.00   58.37         H  
ATOM   4081  CG  ASP   254     -18.267 -12.870  12.387  1.00   68.41         C  
ATOM   4082  OD1 ASP   254     -18.941 -13.738  12.991  1.00  127.74         O  
ATOM   4083  OD2 ASP   254     -17.076 -13.077  12.045  1.00  124.79         O  
ATOM   4084  C   ASP   254     -18.618 -11.484   9.585  1.00   26.82         C  
ATOM   4085  O   ASP   254     -17.873 -12.378   9.180  1.00   35.30         O  
ATOM   4086  N   SER   255     -19.678 -11.087   8.869  1.00   22.82         N  
ATOM   4087  H   SER   255     -20.224 -10.307   9.215  1.00   23.22         H  
ATOM   4088  CA  SER   255     -20.070 -11.707   7.590  1.00   24.38         C  
ATOM   4089  HA  SER   255     -20.077 -12.788   7.727  1.00   32.10         H  
ATOM   4090  CB  SER   255     -21.494 -11.287   7.200  1.00   29.15         C  
ATOM   4091  HB2 SER   255     -21.850 -11.957   6.416  1.00   44.44         H  
ATOM   4092  HB3 SER   255     -22.155 -11.390   8.061  1.00   66.19         H  
ATOM   4093  OG  SER   255     -21.550  -9.959   6.708  1.00   79.39         O  
ATOM   4094  HG  SER   255     -21.281  -9.342   7.422  1.00  100.00         H  
ATOM   4095  C   SER   255     -19.096 -11.399   6.440  1.00   19.23         C  
ATOM   4096  O   SER   255     -19.023 -12.161   5.471  1.00   24.88         O  
ATOM   4097  N   ARG   256     -18.332 -10.301   6.543  1.00   13.98         N  
ATOM   4098  H   ARG   256     -18.436  -9.746   7.382  1.00   15.17         H  
ATOM   4099  CA  ARG   256     -17.364  -9.858   5.527  1.00   11.54         C  
ATOM   4100  HA  ARG   256     -17.881  -9.865   4.566  1.00   13.23         H  
ATOM   4101  CB  ARG   256     -16.918  -8.413   5.814  1.00   10.28         C  
ATOM   4102  HB2 ARG   256     -16.395  -8.363   6.770  1.00   11.84         H  
ATOM   4103  HB3 ARG   256     -16.225  -8.117   5.028  1.00   12.66         H  
ATOM   4104  CG  ARG   256     -18.100  -7.425   5.823  1.00    9.85         C  
ATOM   4105  HG2 ARG   256     -18.750  -7.653   4.980  1.00   13.04         H  
ATOM   4106  HG3 ARG   256     -18.677  -7.530   6.742  1.00   11.13         H  
ATOM   4107  CD  ARG   256     -17.631  -5.976   5.666  1.00   10.18         C  
ATOM   4108  HD2 ARG   256     -16.911  -5.939   4.850  1.00   12.98         H  
ATOM   4109  HD3 ARG   256     -18.479  -5.353   5.380  1.00   11.44         H  
ATOM   4110  NE  ARG   256     -16.985  -5.434   6.872  1.00   10.44         N  
ATOM   4111  HE  ARG   256     -15.996  -5.610   6.985  1.00   12.83         H  
ATOM   4112  CZ  ARG   256     -17.508  -4.602   7.752  1.00   11.47         C  
ATOM   4113  NH1 ARG   256     -18.759  -4.258   7.801  1.00   13.60         N  
ATOM   4114 HH11 ARG   256     -19.438  -4.655   7.160  1.00   13.24         H  
ATOM   4115 HH12 ARG   256     -19.027  -3.591   8.525  1.00   17.69         H  
ATOM   4116  NH2 ARG   256     -16.731  -4.075   8.639  1.00   15.36         N  
ATOM   4117 HH21 ARG   256     -15.747  -4.285   8.613  1.00   19.01         H  
ATOM   4118 HH22 ARG   256     -17.097  -3.383   9.296  1.00   19.11         H  
ATOM   4119  C   ARG   256     -16.163 -10.823   5.421  1.00   12.09         C  
ATOM   4120  O   ARG   256     -15.715 -11.343   6.448  1.00   15.61         O  
ATOM   4121  N   PRO   257     -15.615 -11.076   4.218  1.00   11.28         N  
ATOM   4122  CD  PRO   257     -15.998 -10.471   2.950  1.00   12.45         C  
ATOM   4123  HD2 PRO   257     -16.089  -9.388   3.029  1.00   15.74         H  
ATOM   4124  HD3 PRO   257     -16.939 -10.908   2.613  1.00   16.01         H  
ATOM   4125  CG  PRO   257     -14.883 -10.830   1.973  1.00   18.13         C  
ATOM   4126  HG2 PRO   257     -14.079 -10.100   2.063  1.00   35.24         H  
ATOM   4127  HG3 PRO   257     -15.244 -10.884   0.945  1.00   34.19         H  
ATOM   4128  CB  PRO   257     -14.410 -12.191   2.489  1.00   14.79         C  
ATOM   4129  HB2 PRO   257     -13.388 -12.412   2.181  1.00   24.39         H  
ATOM   4130  HB3 PRO   257     -15.087 -12.967   2.127  1.00   25.97         H  
ATOM   4131  CA  PRO   257     -14.549 -12.064   4.012  1.00   11.50         C  
ATOM   4132  HA  PRO   257     -14.865 -13.027   4.414  1.00   14.26         H  
ATOM   4133  C   PRO   257     -13.225 -11.656   4.686  1.00   10.75         C  
ATOM   4134  O   PRO   257     -12.733 -10.547   4.485  1.00   16.64         O  
ATOM   4135  N   LYS   258     -12.629 -12.561   5.475  1.00   10.67         N  
ATOM   4136  H   LYS   258     -13.073 -13.463   5.571  1.00   15.41         H  
ATOM   4137  CA  LYS   258     -11.346 -12.338   6.175  1.00    9.71         C  
ATOM   4138  HA  LYS   258     -11.390 -11.379   6.697  1.00   11.24         H  
ATOM   4139  CB  LYS   258     -11.098 -13.453   7.216  1.00   13.19         C  
ATOM   4140  HB2 LYS   258     -11.328 -14.424   6.777  1.00   17.92         H  
ATOM   4141  HB3 LYS   258     -10.035 -13.458   7.464  1.00   18.03         H  
ATOM   4142  CG  LYS   258     -11.855 -13.306   8.550  1.00   25.17         C  
ATOM   4143  HG2 LYS   258     -11.491 -14.087   9.220  1.00   61.59         H  
ATOM   4144  HG3 LYS   258     -11.596 -12.347   8.998  1.00   64.01         H  
ATOM   4145  CD  LYS   258     -13.385 -13.434   8.462  1.00   54.27         C  
ATOM   4146  HD2 LYS   258     -13.788 -12.626   7.854  1.00  101.71         H  
ATOM   4147  HD3 LYS   258     -13.637 -14.393   8.006  1.00   98.12         H  
ATOM   4148  CE  LYS   258     -14.005 -13.349   9.864  1.00  122.75         C  
ATOM   4149  HE2 LYS   258     -13.498 -14.064  10.518  1.00  151.08         H  
ATOM   4150  HE3 LYS   258     -13.830 -12.347  10.264  1.00  177.36         H  
ATOM   4151  NZ  LYS   258     -15.461 -13.641   9.845  1.00  234.10         N  
ATOM   4152  HZ1 LYS   258     -15.651 -14.588   9.550  1.00  300.48         H  
ATOM   4153  HZ2 LYS   258     -15.883 -13.518  10.768  1.00  297.82         H  
ATOM   4154  HZ3 LYS   258     -15.979 -13.015   9.237  1.00  298.78         H  
ATOM   4155  C   LYS   258     -10.177 -12.257   5.181  1.00    7.96         C  
ATOM   4156  O   LYS   258     -10.188 -12.941   4.155  1.00    8.84         O  
ATOM   4157  N   PHE   259      -9.124 -11.498   5.502  1.00    7.80         N  
ATOM   4158  H   PHE   259      -9.162 -10.961   6.357  1.00    9.41         H  
ATOM   4159  CA  PHE   259      -7.949 -11.338   4.624  1.00    7.25         C  
ATOM   4160  HA  PHE   259      -8.287 -10.921   3.679  1.00    7.40         H  
ATOM   4161  CB  PHE   259      -6.949 -10.348   5.237  1.00    8.10         C  
ATOM   4162  HB2 PHE   259      -6.693 -10.666   6.248  1.00   11.61         H  
ATOM   4163  HB3 PHE   259      -6.035 -10.373   4.643  1.00   10.15         H  
ATOM   4164  CG  PHE   259      -7.425  -8.910   5.249  1.00    6.79         C  
ATOM   4165  CD1 PHE   259      -7.653  -8.251   4.025  1.00    7.12         C  
ATOM   4166  HD1 PHE   259      -7.505  -8.772   3.089  1.00    9.31         H  
ATOM   4167  CE1 PHE   259      -8.061  -6.909   4.011  1.00    9.48         C  
ATOM   4168  HE1 PHE   259      -8.228  -6.413   3.068  1.00   14.19         H  
ATOM   4169  CZ  PHE   259      -8.236  -6.213   5.218  1.00   10.91         C  
ATOM   4170  HZ  PHE   259      -8.543  -5.178   5.202  1.00   15.59         H  
ATOM   4171  CE2 PHE   259      -8.005  -6.865   6.443  1.00   11.37         C  
ATOM   4172  HE2 PHE   259      -8.137  -6.326   7.370  1.00   16.89         H  
ATOM   4173  CD2 PHE   259      -7.602  -8.214   6.461  1.00    9.76         C  
ATOM   4174  HD2 PHE   259      -7.417  -8.708   7.404  1.00   14.51         H  
ATOM   4175  C   PHE   259      -7.254 -12.664   4.276  1.00    7.92         C  
ATOM   4176  O   PHE   259      -6.834 -12.845   3.133  1.00    9.07         O  
ATOM   4177  N   ARG   260      -7.213 -13.623   5.212  1.00    8.94         N  
ATOM   4178  H   ARG   260      -7.551 -13.386   6.136  1.00   10.19         H  
ATOM   4179  CA  ARG   260      -6.710 -14.992   4.981  1.00   10.69         C  
ATOM   4180  HA  ARG   260      -5.649 -14.940   4.732  1.00   13.00         H  
ATOM   4181  CB  ARG   260      -6.877 -15.795   6.283  1.00   13.95         C  
ATOM   4182  HB2 ARG   260      -6.486 -15.211   7.118  1.00   41.86         H  
ATOM   4183  HB3 ARG   260      -7.941 -15.964   6.460  1.00   39.98         H  
ATOM   4184  CG  ARG   260      -6.133 -17.142   6.254  1.00   43.78         C  
ATOM   4185  HG2 ARG   260      -6.422 -17.718   5.375  1.00   94.83         H  
ATOM   4186  HG3 ARG   260      -5.060 -16.950   6.204  1.00   90.97         H  
ATOM   4187  CD  ARG   260      -6.428 -17.981   7.505  1.00   55.96         C  
ATOM   4188  HD2 ARG   260      -5.752 -18.838   7.516  1.00   90.10         H  
ATOM   4189  HD3 ARG   260      -6.238 -17.376   8.394  1.00   63.66         H  
ATOM   4190  NE  ARG   260      -7.821 -18.465   7.505  1.00  129.01         N  
ATOM   4191  HE  ARG   260      -8.381 -18.310   6.669  1.00  182.57         H  
ATOM   4192  CZ  ARG   260      -8.463 -19.100   8.463  1.00  228.67         C  
ATOM   4193  NH1 ARG   260      -7.918 -19.401   9.608  1.00  269.57         N  
ATOM   4194 HH11 ARG   260      -6.960 -19.144   9.778  1.00  227.91         H  
ATOM   4195 HH12 ARG   260      -8.447 -19.885  10.314  1.00  409.04         H  
ATOM   4196  NH2 ARG   260      -9.697 -19.437   8.249  1.00  395.11         N  
ATOM   4197 HH21 ARG   260     -10.086 -19.184   7.340  1.00  450.81         H  
ATOM   4198 HH22 ARG   260     -10.240 -19.925   8.940  1.00  533.10         H  
ATOM   4199  C   ARG   260      -7.420 -15.691   3.809  1.00   10.96         C  
ATOM   4200  O   ARG   260      -6.778 -16.375   3.015  1.00   15.29         O  
ATOM   4201  N   GLU   261      -8.732 -15.492   3.683  1.00    9.85         N  
ATOM   4202  H   GLU   261      -9.178 -14.867   4.340  1.00   10.69         H  
ATOM   4203  CA  GLU   261      -9.558 -16.050   2.602  1.00   10.72         C  
ATOM   4204  HA  GLU   261      -9.215 -17.060   2.374  1.00   13.38         H  
ATOM   4205  CB  GLU   261     -11.031 -16.129   3.048  1.00   13.62         C  
ATOM   4206  HB2 GLU   261     -11.449 -15.122   3.088  1.00   27.48         H  
ATOM   4207  HB3 GLU   261     -11.587 -16.683   2.291  1.00   30.66         H  
ATOM   4208  CG  GLU   261     -11.264 -16.796   4.416  1.00   42.94         C  
ATOM   4209  HG2 GLU   261     -10.918 -16.112   5.194  1.00   90.21         H  
ATOM   4210  HG3 GLU   261     -12.339 -16.927   4.558  1.00   85.95         H  
ATOM   4211  CD  GLU   261     -10.559 -18.155   4.585  1.00   90.63         C  
ATOM   4212  OE1 GLU   261      -9.990 -18.398   5.677  1.00  166.31         O  
ATOM   4213  OE2 GLU   261     -10.591 -18.993   3.652  1.00  159.05         O  
ATOM   4214  C   GLU   261      -9.450 -15.232   1.304  1.00    9.14         C  
ATOM   4215  O   GLU   261      -9.418 -15.807   0.216  1.00   11.09         O  
ATOM   4216  N   LEU   262      -9.343 -13.900   1.400  1.00    7.90         N  
ATOM   4217  H   LEU   262      -9.401 -13.488   2.325  1.00    8.94         H  
ATOM   4218  CA  LEU   262      -9.212 -13.000   0.243  1.00    7.22         C  
ATOM   4219  HA  LEU   262     -10.048 -13.186  -0.429  1.00    8.24         H  
ATOM   4220  CB  LEU   262      -9.275 -11.535   0.715  1.00    7.10         C  
ATOM   4221  HB2 LEU   262      -8.560 -11.401   1.525  1.00    8.22         H  
ATOM   4222  HB3 LEU   262      -8.963 -10.884  -0.103  1.00    8.37         H  
ATOM   4223  CG  LEU   262     -10.675 -11.091   1.185  1.00    7.65         C  
ATOM   4224  HG  LEU   262     -11.087 -11.826   1.875  1.00    9.37         H  
ATOM   4225  CD1 LEU   262     -10.591  -9.752   1.917  1.00    9.36         C  
ATOM   4226 HD11 LEU   262     -10.048  -9.873   2.851  1.00   37.98         H  
ATOM   4227 HD12 LEU   262     -10.080  -9.017   1.300  1.00   37.94         H  
ATOM   4228 HD13 LEU   262     -11.591  -9.392   2.155  1.00   37.62         H  
ATOM   4229  CD2 LEU   262     -11.631 -10.942  -0.002  1.00   10.47         C  
ATOM   4230 HD21 LEU   262     -12.573 -10.511   0.326  1.00   38.79         H  
ATOM   4231 HD22 LEU   262     -11.192 -10.288  -0.751  1.00   39.43         H  
ATOM   4232 HD23 LEU   262     -11.836 -11.915  -0.448  1.00   39.77         H  
ATOM   4233  C   LEU   262      -7.937 -13.261  -0.581  1.00    7.23         C  
ATOM   4234  O   LEU   262      -7.978 -13.163  -1.808  1.00    8.64         O  
ATOM   4235  N   ILE   263      -6.837 -13.675   0.064  1.00    7.19         N  
ATOM   4236  H   ILE   263      -6.862 -13.686   1.077  1.00    8.08         H  
ATOM   4237  CA  ILE   263      -5.615 -14.139  -0.621  1.00    7.44         C  
ATOM   4238  HA  ILE   263      -5.198 -13.315  -1.203  1.00    8.24         H  
ATOM   4239  CB  ILE   263      -4.556 -14.603   0.410  1.00    8.02         C  
ATOM   4240  HB  ILE   263      -5.026 -15.339   1.064  1.00    9.21         H  
ATOM   4241  CG2 ILE   263      -3.344 -15.274  -0.268  1.00   10.92         C  
ATOM   4242 HG21 ILE   263      -2.882 -14.583  -0.971  1.00   39.59         H  
ATOM   4243 HG22 ILE   263      -2.607 -15.572   0.477  1.00   39.87         H  
ATOM   4244 HG23 ILE   263      -3.645 -16.177  -0.799  1.00   38.92         H  
ATOM   4245  CG1 ILE   263      -4.068 -13.422   1.272  1.00    8.54         C  
ATOM   4246 HG12 ILE   263      -3.391 -12.801   0.691  1.00   10.22         H  
ATOM   4247 HG13 ILE   263      -4.910 -12.798   1.553  1.00   10.13         H  
ATOM   4248  CD1 ILE   263      -3.386 -13.864   2.571  1.00   10.83         C  
ATOM   4249 HD11 ILE   263      -3.198 -12.987   3.185  1.00   40.12         H  
ATOM   4250 HD12 ILE   263      -4.035 -14.544   3.121  1.00   39.58         H  
ATOM   4251 HD13 ILE   263      -2.437 -14.356   2.363  1.00   38.66         H  
ATOM   4252  C   ILE   263      -5.949 -15.275  -1.598  1.00    8.25         C  
ATOM   4253  O   ILE   263      -5.595 -15.212  -2.777  1.00   10.24         O  
ATOM   4254  N   ILE   264      -6.658 -16.300  -1.116  1.00    8.72         N  
ATOM   4255  H   ILE   264      -6.961 -16.251  -0.154  1.00    9.83         H  
ATOM   4256  CA  ILE   264      -7.045 -17.481  -1.898  1.00   10.05         C  
ATOM   4257  HA  ILE   264      -6.165 -17.850  -2.425  1.00   11.97         H  
ATOM   4258  CB  ILE   264      -7.549 -18.602  -0.957  1.00   13.00         C  
ATOM   4259  HB  ILE   264      -8.456 -18.247  -0.465  1.00   19.90         H  
ATOM   4260  CG2 ILE   264      -7.931 -19.867  -1.748  1.00   23.37         C  
ATOM   4261 HG21 ILE   264      -8.791 -19.668  -2.388  1.00   57.09         H  
ATOM   4262 HG22 ILE   264      -7.098 -20.196  -2.369  1.00   54.91         H  
ATOM   4263 HG23 ILE   264      -8.203 -20.668  -1.059  1.00   55.76         H  
ATOM   4264  CG1 ILE   264      -6.541 -18.957   0.164  1.00   22.11         C  
ATOM   4265 HG12 ILE   264      -6.398 -18.088   0.806  1.00   55.92         H  
ATOM   4266 HG13 ILE   264      -6.977 -19.738   0.789  1.00   55.06         H  
ATOM   4267  CD1 ILE   264      -5.161 -19.436  -0.309  1.00   67.08         C  
ATOM   4268 HD11 ILE   264      -4.542 -19.655   0.561  1.00  119.18         H  
ATOM   4269 HD12 ILE   264      -5.256 -20.343  -0.905  1.00  118.47         H  
ATOM   4270 HD13 ILE   264      -4.669 -18.661  -0.897  1.00  117.71         H  
ATOM   4271  C   ILE   264      -8.090 -17.123  -2.965  1.00    9.47         C  
ATOM   4272  O   ILE   264      -8.005 -17.605  -4.093  1.00   11.47         O  
ATOM   4273  N   GLU   265      -9.037 -16.237  -2.645  1.00    8.83         N  
ATOM   4274  H   GLU   265      -9.066 -15.902  -1.687  1.00    9.54         H  
ATOM   4275  CA  GLU   265     -10.106 -15.814  -3.557  1.00    9.33         C  
ATOM   4276  HA  GLU   265     -10.661 -16.704  -3.859  1.00   11.36         H  
ATOM   4277  CB  GLU   265     -11.070 -14.873  -2.812  1.00   11.15         C  
ATOM   4278  HB2 GLU   265     -11.375 -15.339  -1.874  1.00   25.94         H  
ATOM   4279  HB3 GLU   265     -10.548 -13.948  -2.570  1.00   25.64         H  
ATOM   4280  CG  GLU   265     -12.327 -14.519  -3.620  1.00   25.36         C  
ATOM   4281  HG2 GLU   265     -12.923 -13.823  -3.026  1.00   54.21         H  
ATOM   4282  HG3 GLU   265     -12.031 -13.997  -4.532  1.00   50.35         H  
ATOM   4283  CD  GLU   265     -13.187 -15.756  -3.961  1.00   27.30         C  
ATOM   4284  OE1 GLU   265     -13.589 -15.915  -5.137  1.00   63.49         O  
ATOM   4285  OE2 GLU   265     -13.473 -16.573  -3.053  1.00   59.42         O  
ATOM   4286  C   GLU   265      -9.561 -15.161  -4.838  1.00    8.96         C  
ATOM   4287  O   GLU   265      -9.894 -15.598  -5.939  1.00   12.10         O  
ATOM   4288  N   PHE   266      -8.670 -14.169  -4.725  1.00    7.65         N  
ATOM   4289  H   PHE   266      -8.417 -13.838  -3.800  1.00    8.14         H  
ATOM   4290  CA  PHE   266      -8.042 -13.552  -5.902  1.00    7.79         C  
ATOM   4291  HA  PHE   266      -8.806 -13.446  -6.673  1.00    8.54         H  
ATOM   4292  CB  PHE   266      -7.571 -12.131  -5.563  1.00    7.83         C  
ATOM   4293  HB2 PHE   266      -6.961 -12.147  -4.658  1.00    9.13         H  
ATOM   4294  HB3 PHE   266      -6.953 -11.763  -6.382  1.00   10.16         H  
ATOM   4295  CG  PHE   266      -8.730 -11.167  -5.386  1.00    6.67         C  
ATOM   4296  CD1 PHE   266      -9.241 -10.880  -4.106  1.00   42.43         C  
ATOM   4297  HD1 PHE   266      -8.777 -11.301  -3.229  1.00  122.44         H  
ATOM   4298  CE1 PHE   266     -10.362 -10.045  -3.964  1.00   42.93         C  
ATOM   4299  HE1 PHE   266     -10.751  -9.831  -2.980  1.00  121.99         H  
ATOM   4300  CZ  PHE   266     -10.976  -9.487  -5.097  1.00    9.34         C  
ATOM   4301  HZ  PHE   266     -11.848  -8.858  -4.984  1.00   12.96         H  
ATOM   4302  CE2 PHE   266     -10.451  -9.745  -6.374  1.00   48.75         C  
ATOM   4303  HE2 PHE   266     -10.912  -9.308  -7.247  1.00  133.29         H  
ATOM   4304  CD2 PHE   266      -9.333 -10.586  -6.518  1.00   46.77         C  
ATOM   4305  HD2 PHE   266      -8.947 -10.798  -7.504  1.00  129.12         H  
ATOM   4306  C   PHE   266      -6.944 -14.433  -6.530  1.00    9.02         C  
ATOM   4307  O   PHE   266      -6.722 -14.351  -7.741  1.00   11.37         O  
ATOM   4308  N   SER   267      -6.321 -15.348  -5.773  1.00    9.39         N  
ATOM   4309  H   SER   267      -6.501 -15.360  -4.776  1.00    9.88         H  
ATOM   4310  CA  SER   267      -5.414 -16.365  -6.341  1.00   11.72         C  
ATOM   4311  HA  SER   267      -4.675 -15.859  -6.964  1.00   13.55         H  
ATOM   4312  CB  SER   267      -4.652 -17.128  -5.252  1.00   14.04         C  
ATOM   4313  HB2 SER   267      -5.355 -17.617  -4.578  1.00   47.84         H  
ATOM   4314  HB3 SER   267      -4.035 -17.895  -5.725  1.00   42.37         H  
ATOM   4315  OG  SER   267      -3.809 -16.261  -4.518  1.00   35.31         O  
ATOM   4316  HG  SER   267      -4.378 -15.772  -3.890  1.00   60.18         H  
ATOM   4317  C   SER   267      -6.149 -17.372  -7.236  1.00   13.33         C  
ATOM   4318  O   SER   267      -5.609 -17.773  -8.267  1.00   17.35         O  
ATOM   4319  N   LYS   268      -7.397 -17.742  -6.907  1.00   13.04         N  
ATOM   4320  H   LYS   268      -7.760 -17.432  -6.008  1.00   12.81         H  
ATOM   4321  CA  LYS   268      -8.280 -18.553  -7.768  1.00   15.67         C  
ATOM   4322  HA  LYS   268      -7.757 -19.471  -8.035  1.00   18.85         H  
ATOM   4323  CB  LYS   268      -9.554 -18.926  -6.978  1.00   18.58         C  
ATOM   4324  HB2 LYS   268      -9.278 -19.602  -6.167  1.00   36.24         H  
ATOM   4325  HB3 LYS   268      -9.966 -18.028  -6.524  1.00   41.67         H  
ATOM   4326  CG  LYS   268     -10.684 -19.573  -7.801  1.00   49.72         C  
ATOM   4327  HG2 LYS   268     -11.532 -19.749  -7.137  1.00   93.51         H  
ATOM   4328  HG3 LYS   268     -11.012 -18.872  -8.570  1.00   90.14         H  
ATOM   4329  CD  LYS   268     -10.287 -20.910  -8.446  1.00   58.58         C  
ATOM   4330  HD2 LYS   268      -9.403 -20.783  -9.068  1.00   92.78         H  
ATOM   4331  HD3 LYS   268     -10.046 -21.619  -7.651  1.00   87.36         H  
ATOM   4332  CE  LYS   268     -11.416 -21.501  -9.303  1.00  118.27         C  
ATOM   4333  HE2 LYS   268     -11.146 -22.532  -9.554  1.00  181.17         H  
ATOM   4334  HE3 LYS   268     -12.335 -21.538  -8.709  1.00  181.91         H  
ATOM   4335  NZ  LYS   268     -11.639 -20.732 -10.558  1.00  156.13         N  
ATOM   4336  HZ1 LYS   268     -12.007 -19.803 -10.374  1.00  194.50         H  
ATOM   4337  HZ2 LYS   268     -10.782 -20.632 -11.085  1.00  194.53         H  
ATOM   4338  HZ3 LYS   268     -12.311 -21.201 -11.150  1.00  196.18         H  
ATOM   4339  C   LYS   268      -8.602 -17.833  -9.083  1.00   15.90         C  
ATOM   4340  O   LYS   268      -8.578 -18.463 -10.140  1.00   20.96         O  
ATOM   4341  N   MET   269      -8.843 -16.521  -9.042  1.00   13.73         N  
ATOM   4342  H   MET   269      -8.871 -16.072  -8.137  1.00   13.53         H  
ATOM   4343  CA  MET   269      -9.123 -15.721 -10.246  1.00   14.93         C  
ATOM   4344  HA  MET   269      -9.953 -16.185 -10.770  1.00   17.80         H  
ATOM   4345  CB  MET   269      -9.542 -14.295  -9.865  1.00   14.44         C  
ATOM   4346  HB2 MET   269      -8.739 -13.816  -9.308  1.00   23.31         H  
ATOM   4347  HB3 MET   269      -9.720 -13.725 -10.778  1.00   23.98         H  
ATOM   4348  CG  MET   269     -10.820 -14.268  -9.026  1.00   13.68         C  
ATOM   4349  HG2 MET   269     -11.621 -14.730  -9.596  1.00   23.90         H  
ATOM   4350  HG3 MET   269     -10.673 -14.858  -8.126  1.00   22.78         H  
ATOM   4351  SD  MET   269     -11.339 -12.607  -8.531  1.00   16.54         S  
ATOM   4352  CE  MET   269     -12.850 -13.037  -7.629  1.00   30.81         C  
ATOM   4353  HE1 MET   269     -13.573 -13.485  -8.311  1.00   67.51         H  
ATOM   4354  HE2 MET   269     -12.613 -13.746  -6.836  1.00   66.85         H  
ATOM   4355  HE3 MET   269     -13.278 -12.138  -7.189  1.00   67.32         H  
ATOM   4356  C   MET   269      -7.937 -15.686 -11.222  1.00   17.19         C  
ATOM   4357  O   MET   269      -8.130 -15.763 -12.435  1.00   20.86         O  
ATOM   4358  N   ALA   270      -6.707 -15.640 -10.701  1.00   18.46         N  
ATOM   4359  H   ALA   270      -6.618 -15.545  -9.697  1.00   18.00         H  
ATOM   4360  CA  ALA   270      -5.475 -15.633 -11.495  1.00   23.81         C  
ATOM   4361  HA  ALA   270      -5.542 -14.818 -12.216  1.00   25.14         H  
ATOM   4362  CB  ALA   270      -4.312 -15.323 -10.544  1.00   27.22         C  
ATOM   4363  HB1 ALA   270      -3.388 -15.228 -11.114  1.00   55.67         H  
ATOM   4364  HB2 ALA   270      -4.498 -14.384 -10.021  1.00   55.85         H  
ATOM   4365  HB3 ALA   270      -4.195 -16.126  -9.816  1.00   56.86         H  
ATOM   4366  C   ALA   270      -5.221 -16.932 -12.299  1.00   29.70         C  
ATOM   4367  O   ALA   270      -4.400 -16.928 -13.221  1.00   36.13         O  
ATOM   4368  N   ARG   271      -5.913 -18.042 -11.984  1.00   31.78         N  
ATOM   4369  H   ARG   271      -6.569 -17.981 -11.214  1.00   31.32         H  
ATOM   4370  CA  ARG   271      -5.776 -19.340 -12.682  1.00   39.30         C  
ATOM   4371  HA  ARG   271      -4.715 -19.545 -12.836  1.00   46.44         H  
ATOM   4372  CB  ARG   271      -6.367 -20.476 -11.827  1.00   48.04         C  
ATOM   4373  HB2 ARG   271      -7.434 -20.303 -11.682  1.00   73.12         H  
ATOM   4374  HB3 ARG   271      -6.246 -21.419 -12.364  1.00   75.49         H  
ATOM   4375  CG  ARG   271      -5.678 -20.604 -10.460  1.00   76.91         C  
ATOM   4376  HG2 ARG   271      -4.612 -20.783 -10.604  1.00  122.96         H  
ATOM   4377  HG3 ARG   271      -5.808 -19.676  -9.909  1.00  119.64         H  
ATOM   4378  CD  ARG   271      -6.275 -21.745  -9.630  1.00  102.84         C  
ATOM   4379  HD2 ARG   271      -7.358 -21.625  -9.598  1.00  142.94         H  
ATOM   4380  HD3 ARG   271      -6.040 -22.695 -10.113  1.00  134.46         H  
ATOM   4381  NE  ARG   271      -5.740 -21.732  -8.254  1.00  174.20         N  
ATOM   4382  HE  ARG   271      -5.041 -21.037  -8.044  1.00  228.56         H  
ATOM   4383  CZ  ARG   271      -6.078 -22.540  -7.265  1.00  275.84         C  
ATOM   4384  NH1 ARG   271      -6.958 -23.490  -7.413  1.00  322.59         N  
ATOM   4385 HH11 ARG   271      -7.370 -23.642  -8.316  1.00  292.81         H  
ATOM   4386 HH12 ARG   271      -7.188 -24.098  -6.645  1.00  458.65         H  
ATOM   4387  NH2 ARG   271      -5.532 -22.406  -6.091  1.00  443.61         N  
ATOM   4388 HH21 ARG   271      -4.835 -21.697  -5.933  1.00  507.20         H  
ATOM   4389 HH22 ARG   271      -5.785 -23.027  -5.341  1.00  576.89         H  
ATOM   4390  C   ARG   271      -6.418 -19.350 -14.075  1.00   38.54         C  
ATOM   4391  O   ARG   271      -5.919 -20.029 -14.971  1.00   49.76         O  
ATOM   4392  N   ASP   272      -7.501 -18.594 -14.263  1.00   31.93         N  
ATOM   4393  H   ASP   272      -7.833 -18.057 -13.474  1.00   29.34         H  
ATOM   4394  CA  ASP   272      -8.187 -18.415 -15.553  1.00   33.97         C  
ATOM   4395  HA  ASP   272      -7.441 -18.428 -16.350  1.00   38.99         H  
ATOM   4396  CB  ASP   272      -9.146 -19.597 -15.803  1.00   44.34         C  
ATOM   4397  HB2 ASP   272      -8.586 -20.529 -15.720  1.00   69.28         H  
ATOM   4398  HB3 ASP   272      -9.917 -19.604 -15.030  1.00   51.09         H  
ATOM   4399  CG  ASP   272      -9.813 -19.563 -17.193  1.00   92.15         C  
ATOM   4400  OD1 ASP   272      -9.384 -18.776 -18.072  1.00  135.17         O  
ATOM   4401  OD2 ASP   272     -10.752 -20.363 -17.419  1.00  182.60         O  
ATOM   4402  C   ASP   272      -8.908 -17.049 -15.617  1.00   27.43         C  
ATOM   4403  O   ASP   272     -10.136 -16.988 -15.479  1.00   28.67         O  
ATOM   4404  N   PRO   273      -8.174 -15.931 -15.810  1.00   24.53         N  
ATOM   4405  CD  PRO   273      -6.722 -15.853 -15.921  1.00   28.64         C  
ATOM   4406  HD2 PRO   273      -6.427 -16.017 -16.957  1.00   38.17         H  
ATOM   4407  HD3 PRO   273      -6.216 -16.566 -15.272  1.00   31.74         H  
ATOM   4408  CG  PRO   273      -6.356 -14.434 -15.499  1.00   33.36         C  
ATOM   4409  HG2 PRO   273      -5.448 -14.091 -15.990  1.00   60.24         H  
ATOM   4410  HG3 PRO   273      -6.261 -14.383 -14.414  1.00   48.31         H  
ATOM   4411  CB  PRO   273      -7.562 -13.623 -15.950  1.00   23.04         C  
ATOM   4412  HB2 PRO   273      -7.456 -13.383 -17.010  1.00   31.40         H  
ATOM   4413  HB3 PRO   273      -7.676 -12.717 -15.357  1.00   30.13         H  
ATOM   4414  CA  PRO   273      -8.736 -14.579 -15.736  1.00   21.01         C  
ATOM   4415  HA  PRO   273      -9.122 -14.428 -14.728  1.00   20.28         H  
ATOM   4416  C   PRO   273      -9.861 -14.282 -16.736  1.00   22.10         C  
ATOM   4417  O   PRO   273     -10.634 -13.357 -16.510  1.00   20.53         O  
ATOM   4418  N   GLN   274     -10.005 -15.072 -17.804  1.00   28.31         N  
ATOM   4419  H   GLN   274      -9.336 -15.822 -17.922  1.00   33.03         H  
ATOM   4420  CA  GLN   274     -11.065 -14.939 -18.815  1.00   32.05         C  
ATOM   4421  HA  GLN   274     -10.990 -13.952 -19.274  1.00   31.20         H  
ATOM   4422  CB  GLN   274     -10.864 -16.006 -19.908  1.00   44.33         C  
ATOM   4423  HB2 GLN   274     -10.775 -16.991 -19.450  1.00   68.77         H  
ATOM   4424  HB3 GLN   274     -11.760 -16.024 -20.530  1.00   62.21         H  
ATOM   4425  CG  GLN   274      -9.673 -15.756 -20.853  1.00   89.03         C  
ATOM   4426  HG2 GLN   274      -9.700 -16.521 -21.629  1.00  131.48         H  
ATOM   4427  HG3 GLN   274      -9.809 -14.789 -21.336  1.00  125.10         H  
ATOM   4428  CD  GLN   274      -8.280 -15.797 -20.218  1.00  183.42         C  
ATOM   4429  OE1 GLN   274      -7.441 -14.940 -20.463  1.00  268.50         O  
ATOM   4430  NE2 GLN   274      -7.957 -16.754 -19.371  1.00  290.97         N  
ATOM   4431 HE21 GLN   274      -8.608 -17.507 -19.127  1.00  303.84         H  
ATOM   4432 HE22 GLN   274      -7.007 -16.779 -19.041  1.00  429.63         H  
ATOM   4433  C   GLN   274     -12.489 -15.057 -18.229  1.00   31.95         C  
ATOM   4434  O   GLN   274     -13.428 -14.475 -18.778  1.00   36.15         O  
ATOM   4435  N   ARG   275     -12.663 -15.769 -17.102  1.00   31.14         N  
ATOM   4436  H   ARG   275     -11.851 -16.247 -16.721  1.00   31.96         H  
ATOM   4437  CA  ARG   275     -13.925 -15.820 -16.334  1.00   32.45         C  
ATOM   4438  HA  ARG   275     -14.761 -15.925 -17.027  1.00   38.03         H  
ATOM   4439  CB  ARG   275     -13.888 -17.072 -15.431  1.00   38.25         C  
ATOM   4440  HB2 ARG   275     -13.879 -17.959 -16.067  1.00   53.74         H  
ATOM   4441  HB3 ARG   275     -12.971 -17.069 -14.841  1.00   44.28         H  
ATOM   4442  CG  ARG   275     -15.087 -17.158 -14.472  1.00   81.53         C  
ATOM   4443  HG2 ARG   275     -15.008 -16.359 -13.734  1.00  130.88         H  
ATOM   4444  HG3 ARG   275     -16.012 -17.028 -15.036  1.00   99.93         H  
ATOM   4445  CD  ARG   275     -15.162 -18.483 -13.712  1.00  162.21         C  
ATOM   4446  HD2 ARG   275     -15.360 -19.288 -14.421  1.00  169.09         H  
ATOM   4447  HD3 ARG   275     -14.207 -18.668 -13.216  1.00  227.40         H  
ATOM   4448  NE  ARG   275     -16.234 -18.407 -12.706  1.00  291.06         N  
ATOM   4449  HE  ARG   275     -16.627 -17.489 -12.508  1.00  323.94         H  
ATOM   4450  CZ  ARG   275     -16.776 -19.378 -12.003  1.00  481.92         C  
ATOM   4451  NH1 ARG   275     -16.404 -20.623 -12.103  1.00  569.74         N  
ATOM   4452 HH11 ARG   275     -15.676 -20.865 -12.752  1.00  491.38         H  
ATOM   4453 HH12 ARG   275     -16.851 -21.334 -11.549  1.00  790.77         H  
ATOM   4454  NH2 ARG   275     -17.726 -19.072 -11.175  1.00  710.41         N  
ATOM   4455 HH21 ARG   275     -17.994 -18.088 -11.133  1.00  736.23         H  
ATOM   4456 HH22 ARG   275     -18.185 -19.768 -10.615  1.00  933.29         H  
ATOM   4457  C   ARG   275     -14.197 -14.537 -15.529  1.00   26.52         C  
ATOM   4458  O   ARG   275     -15.350 -14.244 -15.211  1.00   33.51         O  
ATOM   4459  N   TYR   276     -13.152 -13.783 -15.190  1.00   20.42         N  
ATOM   4460  H   TYR   276     -12.252 -14.050 -15.564  1.00   22.66         H  
ATOM   4461  CA  TYR   276     -13.163 -12.744 -14.154  1.00   16.61         C  
ATOM   4462  HA  TYR   276     -14.122 -12.755 -13.642  1.00   19.30         H  
ATOM   4463  CB  TYR   276     -12.102 -13.127 -13.113  1.00   15.01         C  
ATOM   4464  HB2 TYR   276     -11.122 -13.152 -13.592  1.00   15.52         H  
ATOM   4465  HB3 TYR   276     -12.057 -12.365 -12.339  1.00   15.56         H  
ATOM   4466  CG  TYR   276     -12.379 -14.470 -12.454  1.00   16.87         C  
ATOM   4467  CD1 TYR   276     -13.429 -14.598 -11.522  1.00   20.25         C  
ATOM   4468  HD1 TYR   276     -14.023 -13.734 -11.256  1.00   22.90         H  
ATOM   4469  CE1 TYR   276     -13.698 -15.846 -10.922  1.00   25.04         C  
ATOM   4470  HE1 TYR   276     -14.490 -15.938 -10.194  1.00   31.82         H  
ATOM   4471  CZ  TYR   276     -12.923 -16.976 -11.264  1.00   26.00         C  
ATOM   4472  OH  TYR   276     -13.155 -18.181 -10.671  1.00   34.49         O  
ATOM   4473  HH  TYR   276     -13.904 -18.138 -10.053  1.00   61.51         H  
ATOM   4474  CE2 TYR   276     -11.895 -16.854 -12.221  1.00   23.54         C  
ATOM   4475  HE2 TYR   276     -11.308 -17.719 -12.491  1.00   28.64         H  
ATOM   4476  CD2 TYR   276     -11.620 -15.602 -12.805  1.00   19.30         C  
ATOM   4477  HD2 TYR   276     -10.817 -15.513 -13.523  1.00   21.38         H  
ATOM   4478  C   TYR   276     -12.979 -11.317 -14.703  1.00   14.27         C  
ATOM   4479  O   TYR   276     -13.523 -10.365 -14.143  1.00   14.88         O  
ATOM   4480  N   LEU   277     -12.273 -11.150 -15.824  1.00   14.40         N  
ATOM   4481  H   LEU   277     -11.830 -11.968 -16.231  1.00   17.31         H  
ATOM   4482  CA  LEU   277     -12.096  -9.881 -16.535  1.00   12.65         C  
ATOM   4483  HA  LEU   277     -12.875  -9.195 -16.215  1.00   12.16         H  
ATOM   4484  CB  LEU   277     -10.727  -9.248 -16.212  1.00   13.15         C  
ATOM   4485  HB2 LEU   277      -9.948  -9.992 -16.361  1.00   16.45         H  
ATOM   4486  HB3 LEU   277     -10.563  -8.464 -16.951  1.00   16.12         H  
ATOM   4487  CG  LEU   277     -10.587  -8.612 -14.812  1.00   14.17         C  
ATOM   4488  HG  LEU   277     -11.556  -8.242 -14.477  1.00   36.56         H  
ATOM   4489  CD1 LEU   277     -10.026  -9.578 -13.767  1.00   30.65         C  
ATOM   4490 HD11 LEU   277      -9.034  -9.915 -14.069  1.00   69.58         H  
ATOM   4491 HD12 LEU   277      -9.957  -9.071 -12.805  1.00   69.23         H  
ATOM   4492 HD13 LEU   277     -10.676 -10.439 -13.657  1.00   66.84         H  
ATOM   4493  CD2 LEU   277      -9.623  -7.426 -14.873  1.00   32.56         C  
ATOM   4494 HD21 LEU   277      -9.527  -6.973 -13.887  1.00   71.97         H  
ATOM   4495 HD22 LEU   277      -8.642  -7.760 -15.211  1.00   71.70         H  
ATOM   4496 HD23 LEU   277     -10.007  -6.676 -15.561  1.00   69.93         H  
ATOM   4497  C   LEU   277     -12.262 -10.050 -18.054  1.00   14.61         C  
ATOM   4498  O   LEU   277     -11.894 -11.077 -18.627  1.00   20.21         O  
ATOM   4499  N   VAL   278     -12.800  -9.015 -18.708  1.00   13.88         N  
ATOM   4500  H   VAL   278     -13.067  -8.203 -18.160  1.00   13.79         H  
ATOM   4501  CA  VAL   278     -12.988  -8.966 -20.175  1.00   17.11         C  
ATOM   4502  HA  VAL   278     -13.166  -9.982 -20.530  1.00   22.05         H  
ATOM   4503  CB  VAL   278     -14.230  -8.136 -20.566  1.00   22.03         C  
ATOM   4504  HB  VAL   278     -14.342  -8.194 -21.649  1.00   52.91         H  
ATOM   4505  CG1 VAL   278     -15.505  -8.720 -19.943  1.00   51.92         C  
ATOM   4506 HG11 VAL   278     -16.376  -8.185 -20.324  1.00   95.98         H  
ATOM   4507 HG12 VAL   278     -15.597  -9.772 -20.212  1.00  100.51         H  
ATOM   4508 HG13 VAL   278     -15.481  -8.627 -18.857  1.00   96.23         H  
ATOM   4509  CG2 VAL   278     -14.131  -6.652 -20.189  1.00   55.31         C  
ATOM   4510 HG21 VAL   278     -15.017  -6.127 -20.548  1.00  100.76         H  
ATOM   4511 HG22 VAL   278     -14.076  -6.538 -19.110  1.00  101.55         H  
ATOM   4512 HG23 VAL   278     -13.256  -6.197 -20.652  1.00  100.76         H  
ATOM   4513  C   VAL   278     -11.749  -8.462 -20.931  1.00   17.59         C  
ATOM   4514  O   VAL   278     -11.617  -8.714 -22.131  1.00   29.76         O  
ATOM   4515  N   ILE   279     -10.839  -7.755 -20.250  1.00   15.71         N  
ATOM   4516  H   ILE   279     -11.006  -7.604 -19.268  1.00   21.39         H  
ATOM   4517  CA  ILE   279      -9.592  -7.222 -20.828  1.00   15.76         C  
ATOM   4518  HA  ILE   279      -9.827  -6.848 -21.826  1.00   18.39         H  
ATOM   4519  CB  ILE   279      -9.068  -6.016 -20.013  1.00   14.71         C  
ATOM   4520  HB  ILE   279      -8.144  -5.695 -20.489  1.00   17.04         H  
ATOM   4521  CG2 ILE   279     -10.055  -4.839 -20.110  1.00   17.04         C  
ATOM   4522 HG21 ILE   279     -10.989  -5.079 -19.603  1.00   45.01         H  
ATOM   4523 HG22 ILE   279      -9.624  -3.946 -19.658  1.00   46.65         H  
ATOM   4524 HG23 ILE   279     -10.268  -4.619 -21.157  1.00   45.04         H  
ATOM   4525  CG1 ILE   279      -8.739  -6.365 -18.546  1.00   15.03         C  
ATOM   4526 HG12 ILE   279      -9.664  -6.472 -17.980  1.00   20.24         H  
ATOM   4527 HG13 ILE   279      -8.213  -7.316 -18.510  1.00   22.59         H  
ATOM   4528  CD1 ILE   279      -7.845  -5.328 -17.856  1.00   17.42         C  
ATOM   4529 HD11 ILE   279      -7.627  -5.665 -16.844  1.00   46.95         H  
ATOM   4530 HD12 ILE   279      -6.907  -5.222 -18.401  1.00   47.23         H  
ATOM   4531 HD13 ILE   279      -8.347  -4.362 -17.803  1.00   47.48         H  
ATOM   4532  C   ILE   279      -8.510  -8.304 -21.018  1.00   17.22         C  
ATOM   4533  O   ILE   279      -8.503  -9.333 -20.338  1.00   19.31         O  
ATOM   4534  N   GLN   280      -7.582  -8.058 -21.948  1.00   19.11         N  
ATOM   4535  H   GLN   280      -7.653  -7.197 -22.470  1.00   20.70         H  
ATOM   4536  CA  GLN   280      -6.446  -8.942 -22.254  1.00   21.86         C  
ATOM   4537  HA  GLN   280      -6.823  -9.959 -22.373  1.00   25.34         H  
ATOM   4538  CB  GLN   280      -5.809  -8.515 -23.590  1.00   28.26         C  
ATOM   4539  HB2 GLN   280      -5.541  -7.460 -23.541  1.00   42.46         H  
ATOM   4540  HB3 GLN   280      -4.900  -9.095 -23.751  1.00   49.16         H  
ATOM   4541  CG  GLN   280      -6.740  -8.738 -24.796  1.00   52.82         C  
ATOM   4542  HG2 GLN   280      -7.014  -9.792 -24.840  1.00   99.05         H  
ATOM   4543  HG3 GLN   280      -7.653  -8.156 -24.669  1.00   90.76         H  
ATOM   4544  CD  GLN   280      -6.108  -8.346 -26.135  1.00  101.13         C  
ATOM   4545  OE1 GLN   280      -5.021  -7.788 -26.227  1.00  174.12         O  
ATOM   4546  NE2 GLN   280      -6.773  -8.617 -27.238  1.00  158.25         N  
ATOM   4547 HE21 GLN   280      -7.673  -9.073 -27.194  1.00  174.28         H  
ATOM   4548 HE22 GLN   280      -6.361  -8.356 -28.121  1.00  242.27         H  
ATOM   4549  C   GLN   280      -5.387  -8.986 -21.130  1.00   20.35         C  
ATOM   4550  O   GLN   280      -5.346  -8.120 -20.252  1.00   18.57         O  
ATOM   4551  N   GLY   281      -4.516 -10.001 -21.172  1.00   24.80         N  
ATOM   4552  H   GLY   281      -4.602 -10.661 -21.933  1.00   29.70         H  
ATOM   4553  CA  GLY   281      -3.351 -10.168 -20.292  1.00   28.08         C  
ATOM   4554  HA2 GLY   281      -3.611  -9.897 -19.269  1.00   29.96         H  
ATOM   4555  HA3 GLY   281      -3.062 -11.219 -20.294  1.00   32.92         H  
ATOM   4556  C   GLY   281      -2.148  -9.320 -20.729  1.00   30.90         C  
ATOM   4557  O   GLY   281      -2.285  -8.130 -21.011  1.00   34.43         O  
ATOM   4558  N   ASP   282      -0.960  -9.928 -20.803  1.00   39.55         N  
ATOM   4559  H   ASP   282      -0.917 -10.912 -20.581  1.00   46.95         H  
ATOM   4560  CA  ASP   282       0.286  -9.264 -21.234  1.00   50.41         C  
ATOM   4561  HA  ASP   282       0.519  -8.466 -20.528  1.00   51.84         H  
ATOM   4562  CB  ASP   282       1.445 -10.276 -21.226  1.00   70.87         C  
ATOM   4563  HB2 ASP   282       1.205 -11.086 -21.918  1.00   94.77         H  
ATOM   4564  HB3 ASP   282       2.342  -9.778 -21.599  1.00  111.43         H  
ATOM   4565  CG  ASP   282       1.770 -10.860 -19.843  1.00   80.18         C  
ATOM   4566  OD1 ASP   282       2.205 -12.035 -19.779  1.00  129.08         O  
ATOM   4567  OD2 ASP   282       1.634 -10.142 -18.825  1.00  129.77         O  
ATOM   4568  C   ASP   282       0.195  -8.621 -22.633  1.00   51.55         C  
ATOM   4569  O   ASP   282       0.896  -7.649 -22.917  1.00   59.34         O  
ATOM   4570  N   GLU   283      -0.699  -9.116 -23.495  1.00   50.24         N  
ATOM   4571  H   GLU   283      -1.262  -9.907 -23.189  1.00   49.39         H  
ATOM   4572  CA  GLU   283      -0.972  -8.576 -24.834  1.00   56.86         C  
ATOM   4573  HA  GLU   283      -0.038  -8.550 -25.398  1.00   70.39         H  
ATOM   4574  CB  GLU   283      -1.963  -9.491 -25.579  1.00   67.03         C  
ATOM   4575  HB2 GLU   283      -2.937  -9.457 -25.092  1.00   88.49         H  
ATOM   4576  HB3 GLU   283      -2.091  -9.082 -26.582  1.00  111.21         H  
ATOM   4577  CG  GLU   283      -1.512 -10.955 -25.738  1.00  118.72         C  
ATOM   4578  HG2 GLU   283      -2.073 -11.381 -26.573  1.00  171.15         H  
ATOM   4579  HG3 GLU   283      -0.456 -10.967 -26.019  1.00  162.24         H  
ATOM   4580  CD  GLU   283      -1.737 -11.861 -24.505  1.00  212.53         C  
ATOM   4581  OE1 GLU   283      -1.287 -13.032 -24.543  1.00  313.10         O  
ATOM   4582  OE2 GLU   283      -2.356 -11.429 -23.501  1.00  305.95         O  
ATOM   4583  C   GLU   283      -1.532  -7.139 -24.805  1.00   47.46         C  
ATOM   4584  O   GLU   283      -1.417  -6.411 -25.797  1.00   56.30         O  
ATOM   4585  N   ARG   284      -2.112  -6.710 -23.672  1.00   35.91         N  
ATOM   4586  H   ARG   284      -2.154  -7.360 -22.892  1.00   34.17         H  
ATOM   4587  CA  ARG   284      -2.636  -5.350 -23.462  1.00   30.60         C  
ATOM   4588  HA  ARG   284      -3.224  -5.071 -24.337  1.00   34.41         H  
ATOM   4589  CB  ARG   284      -3.555  -5.371 -22.227  1.00   27.34         C  
ATOM   4590  HB2 ARG   284      -4.138  -6.291 -22.240  1.00   35.76         H  
ATOM   4591  HB3 ARG   284      -2.952  -5.372 -21.317  1.00   34.89         H  
ATOM   4592  CG  ARG   284      -4.529  -4.185 -22.199  1.00   24.00         C  
ATOM   4593  HG2 ARG   284      -3.988  -3.267 -21.975  1.00   33.35         H  
ATOM   4594  HG3 ARG   284      -5.006  -4.088 -23.175  1.00   34.28         H  
ATOM   4595  CD  ARG   284      -5.618  -4.408 -21.144  1.00   21.26         C  
ATOM   4596  HD2 ARG   284      -6.110  -5.358 -21.353  1.00   27.91         H  
ATOM   4597  HD3 ARG   284      -5.158  -4.489 -20.162  1.00   26.92         H  
ATOM   4598  NE  ARG   284      -6.624  -3.328 -21.177  1.00   22.66         N  
ATOM   4599  HE  ARG   284      -7.290  -3.356 -21.932  1.00   30.67         H  
ATOM   4600  CZ  ARG   284      -6.692  -2.268 -20.390  1.00   23.46         C  
ATOM   4601  NH1 ARG   284      -5.913  -2.079 -19.368  1.00   23.98         N  
ATOM   4602 HH11 ARG   284      -5.277  -2.807 -19.064  1.00   21.59         H  
ATOM   4603 HH12 ARG   284      -6.005  -1.222 -18.841  1.00   33.74         H  
ATOM   4604  NH2 ARG   284      -7.568  -1.333 -20.606  1.00   33.36         N  
ATOM   4605 HH21 ARG   284      -8.214  -1.395 -21.375  1.00   40.82         H  
ATOM   4606 HH22 ARG   284      -7.560  -0.519 -20.004  1.00   39.79         H  
ATOM   4607  C   ARG   284      -1.528  -4.296 -23.312  1.00   32.22         C  
ATOM   4608  O   ARG   284      -1.741  -3.133 -23.659  1.00   35.18         O  
ATOM   4609  N   MET   285      -0.354  -4.694 -22.815  1.00   37.58         N  
ATOM   4610  H   MET   285      -0.233  -5.679 -22.626  1.00   40.55         H  
ATOM   4611  CA  MET   285       0.759  -3.789 -22.509  1.00   47.09         C  
ATOM   4612  HA  MET   285       0.346  -2.932 -21.978  1.00   51.82         H  
ATOM   4613  CB  MET   285       1.746  -4.492 -21.562  1.00   57.71         C  
ATOM   4614  HB2 MET   285       1.192  -4.976 -20.755  1.00   74.84         H  
ATOM   4615  HB3 MET   285       2.286  -5.263 -22.114  1.00   71.11         H  
ATOM   4616  CG  MET   285       2.762  -3.531 -20.934  1.00   75.70         C  
ATOM   4617  HG2 MET   285       3.489  -4.121 -20.376  1.00  105.28         H  
ATOM   4618  HG3 MET   285       3.298  -3.007 -21.723  1.00   89.72         H  
ATOM   4619  SD  MET   285       2.034  -2.313 -19.800  1.00  112.30         S  
ATOM   4620  CE  MET   285       3.521  -1.374 -19.362  1.00  123.41         C  
ATOM   4621  HE1 MET   285       4.244  -2.031 -18.877  1.00  166.99         H  
ATOM   4622  HE2 MET   285       3.966  -0.952 -20.263  1.00  165.06         H  
ATOM   4623  HE3 MET   285       3.254  -0.567 -18.679  1.00  165.31         H  
ATOM   4624  C   MET   285       1.443  -3.258 -23.780  1.00   55.78         C  
ATOM   4625  O   MET   285       1.707  -4.011 -24.720  1.00   59.84         O  
ATOM   4626  N   HIE   286       1.743  -1.955 -23.810  1.00   71.30         N  
ATOM   4627  H   HIE   286       1.512  -1.383 -23.007  1.00   77.38         H  
ATOM   4628  CA  HIE   286       2.423  -1.287 -24.931  1.00   92.31         C  
ATOM   4629  HA  HIE   286       1.992  -1.642 -25.869  1.00   97.88         H  
ATOM   4630  CB  HIE   286       2.171   0.227 -24.838  1.00  121.74         C  
ATOM   4631  HB2 HIE   286       2.615   0.705 -25.713  1.00  147.97         H  
ATOM   4632  HB3 HIE   286       1.096   0.407 -24.880  1.00  123.65         H  
ATOM   4633  CG  HIE   286       2.713   0.896 -23.594  1.00  156.08         C  
ATOM   4634  ND1 HIE   286       2.389   0.551 -22.279  1.00  191.58         N  
ATOM   4635  CE1 HIE   286       3.017   1.443 -21.495  1.00  252.22         C  
ATOM   4636  HE1 HIE   286       2.962   1.462 -20.413  1.00  320.95         H  
ATOM   4637  NE2 HIE   286       3.720   2.309 -22.244  1.00  258.72         N  
ATOM   4638  HE2 HIE   286       4.270   3.082 -21.884  1.00  323.48         H  
ATOM   4639  CD2 HIE   286       3.540   1.981 -23.570  1.00  206.02         C  
ATOM   4640  HD2 HIE   286       3.946   2.497 -24.431  1.00  235.31         H  
ATOM   4641  C   HIE   286       3.928  -1.599 -24.983  1.00  101.30         C  
ATOM   4642  O   HIE   286       4.493  -1.737 -26.070  1.00  122.06         O  
ATOM   4643  N   LEU   287       4.572  -1.742 -23.820  1.00  103.66         N  
ATOM   4644  H   LEU   287       4.039  -1.586 -22.977  1.00  101.71         H  
ATOM   4645  CA  LEU   287       5.963  -2.189 -23.686  1.00  125.66         C  
ATOM   4646  HA  LEU   287       6.541  -1.730 -24.487  1.00  151.27         H  
ATOM   4647  CB  LEU   287       6.540  -1.723 -22.333  1.00  165.42         C  
ATOM   4648  HB2 LEU   287       5.973  -2.205 -21.535  1.00  159.74         H  
ATOM   4649  HB3 LEU   287       7.570  -2.072 -22.257  1.00  189.88         H  
ATOM   4650  CG  LEU   287       6.523  -0.202 -22.091  1.00  222.52         C  
ATOM   4651  HG  LEU   287       5.495   0.149 -22.101  1.00  212.44         H  
ATOM   4652  CD1 LEU   287       7.117   0.104 -20.715  1.00  291.46         C  
ATOM   4653 HD11 LEU   287       7.060   1.175 -20.520  1.00  336.49         H  
ATOM   4654 HD12 LEU   287       6.552  -0.421 -19.945  1.00  344.42         H  
ATOM   4655 HD13 LEU   287       8.159  -0.215 -20.676  1.00  339.90         H  
ATOM   4656  CD2 LEU   287       7.323   0.572 -23.140  1.00  281.48         C  
ATOM   4657 HD21 LEU   287       8.346   0.198 -23.185  1.00  330.15         H  
ATOM   4658 HD22 LEU   287       6.853   0.469 -24.118  1.00  325.58         H  
ATOM   4659 HD23 LEU   287       7.337   1.631 -22.883  1.00  329.59         H  
ATOM   4660  C   LEU   287       6.098  -3.725 -23.809  1.00  110.79         C  
ATOM   4661  O   LEU   287       5.196  -4.450 -23.372  1.00  101.88         O  
ATOM   4662  N   PRO   288       7.231  -4.244 -24.328  1.00  131.14         N  
ATOM   4663  CD  PRO   288       8.322  -3.501 -24.950  1.00  175.43         C  
ATOM   4664  HD2 PRO   288       8.607  -2.629 -24.360  1.00  199.75         H  
ATOM   4665  HD3 PRO   288       8.023  -3.194 -25.953  1.00  191.60         H  
ATOM   4666  CG  PRO   288       9.502  -4.468 -25.037  1.00  208.04         C  
ATOM   4667  HG2 PRO   288      10.103  -4.399 -24.128  1.00  246.70         H  
ATOM   4668  HG3 PRO   288      10.116  -4.279 -25.918  1.00  256.63         H  
ATOM   4669  CB  PRO   288       8.819  -5.833 -25.102  1.00  176.44         C  
ATOM   4670  HB2 PRO   288       9.483  -6.634 -24.773  1.00  195.28         H  
ATOM   4671  HB3 PRO   288       8.479  -6.020 -26.123  1.00  203.51         H  
ATOM   4672  CA  PRO   288       7.605  -5.654 -24.184  1.00  135.45         C  
ATOM   4673  HA  PRO   288       6.795  -6.300 -24.525  1.00  138.37         H  
ATOM   4674  C   PRO   288       7.939  -6.000 -22.719  1.00  133.50         C  
ATOM   4675  O   PRO   288       8.108  -5.111 -21.879  1.00  148.16         O  
ATOM   4676  N   SER   289       8.071  -7.294 -22.404  1.00  143.07         N  
ATOM   4677  H   SER   289       7.935  -7.981 -23.132  1.00  154.05         H  
ATOM   4678  CA  SER   289       8.450  -7.765 -21.059  1.00  165.07         C  
ATOM   4679  HA  SER   289       7.690  -7.417 -20.362  1.00  192.28         H  
ATOM   4680  CB  SER   289       8.428  -9.298 -21.014  1.00  199.75         C  
ATOM   4681  HB2 SER   289       7.430  -9.643 -21.293  1.00  231.97         H  
ATOM   4682  HB3 SER   289       9.146  -9.701 -21.731  1.00  237.41         H  
ATOM   4683  OG  SER   289       8.731  -9.778 -19.713  1.00  258.42         O  
ATOM   4684  HG  SER   289       9.701  -9.861 -19.627  1.00  299.47         H  
ATOM   4685  C   SER   289       9.837  -7.219 -20.646  1.00  159.98         C  
ATOM   4686  O   SER   289      10.822  -7.501 -21.341  1.00  144.08         O  
ATOM   4687  N   PRO   290       9.950  -6.423 -19.562  1.00  202.28         N  
ATOM   4688  CD  PRO   290       8.877  -6.027 -18.657  1.00  272.28         C  
ATOM   4689  HD2 PRO   290       8.376  -6.898 -18.232  1.00  294.24         H  
ATOM   4690  HD3 PRO   290       8.159  -5.403 -19.192  1.00  288.74         H  
ATOM   4691  CG  PRO   290       9.534  -5.206 -17.548  1.00  346.80         C  
ATOM   4692  HG2 PRO   290       9.850  -5.866 -16.738  1.00  408.07         H  
ATOM   4693  HG3 PRO   290       8.868  -4.430 -17.170  1.00  401.85         H  
ATOM   4694  CB  PRO   290      10.760  -4.615 -18.242  1.00  317.84         C  
ATOM   4695  HB2 PRO   290      11.542  -4.356 -17.528  1.00  363.78         H  
ATOM   4696  HB3 PRO   290      10.464  -3.734 -18.815  1.00  367.45         H  
ATOM   4697  CA  PRO   290      11.188  -5.730 -19.204  1.00  219.50         C  
ATOM   4698  HA  PRO   290      11.625  -5.275 -20.094  1.00  226.33         H  
ATOM   4699  C   PRO   290      12.235  -6.655 -18.560  1.00  184.63         C  
ATOM   4700  O   PRO   290      11.903  -7.596 -17.834  1.00  202.64         O  
ATOM   4701  N   THR   291      13.515  -6.338 -18.769  1.00  175.22         N  
ATOM   4702  H   THR   291      13.726  -5.574 -19.396  1.00  203.77         H  
ATOM   4703  CA  THR   291      14.630  -6.843 -17.945  1.00  163.01         C  
ATOM   4704  HA  THR   291      14.507  -7.916 -17.797  1.00  179.23         H  
ATOM   4705  CB  THR   291      15.987  -6.614 -18.634  1.00  181.31         C  
ATOM   4706  HB  THR   291      16.780  -6.966 -17.972  1.00  190.97         H  
ATOM   4707  CG2 THR   291      16.100  -7.363 -19.962  1.00  277.67         C  
ATOM   4708 HG21 THR   291      15.922  -8.427 -19.799  1.00  348.52         H  
ATOM   4709 HG22 THR   291      15.371  -6.983 -20.678  1.00  339.58         H  
ATOM   4710 HG23 THR   291      17.102  -7.235 -20.371  1.00  344.27         H  
ATOM   4711  OG1 THR   291      16.186  -5.240 -18.894  1.00  232.97         O  
ATOM   4712  HG1 THR   291      17.080  -5.140 -19.267  1.00  269.42         H  
ATOM   4713  C   THR   291      14.630  -6.173 -16.565  1.00  160.84         C  
ATOM   4714  O   THR   291      14.144  -5.047 -16.411  1.00  189.53         O  
ATOM   4715  N   ASP   292      15.187  -6.837 -15.547  1.00  161.10         N  
ATOM   4716  H   ASP   292      15.554  -7.762 -15.719  1.00  160.37         H  
ATOM   4717  CA  ASP   292      15.127  -6.367 -14.150  1.00  196.01         C  
ATOM   4718  HA  ASP   292      14.078  -6.270 -13.870  1.00  278.30         H  
ATOM   4719  CB  ASP   292      15.782  -7.391 -13.206  1.00  243.02         C  
ATOM   4720  HB2 ASP   292      16.837  -7.482 -13.476  1.00  276.88         H  
ATOM   4721  HB3 ASP   292      15.736  -6.997 -12.189  1.00  276.18         H  
ATOM   4722  CG  ASP   292      15.143  -8.793 -13.205  1.00  332.62         C  
ATOM   4723  OD1 ASP   292      13.990  -8.967 -13.667  1.00  429.74         O  
ATOM   4724  OD2 ASP   292      15.806  -9.740 -12.718  1.00  414.08         O  
ATOM   4725  C   ASP   292      15.772  -4.986 -13.941  1.00  171.86         C  
ATOM   4726  O   ASP   292      15.297  -4.189 -13.132  1.00  171.54         O  
ATOM   4727  N   SER   293      16.808  -4.656 -14.720  1.00  214.39         N  
ATOM   4728  H   SER   293      17.158  -5.358 -15.357  1.00  247.70         H  
ATOM   4729  CA  SER   293      17.530  -3.376 -14.670  1.00  281.96         C  
ATOM   4730  HA  SER   293      18.058  -3.313 -13.720  1.00  289.94         H  
ATOM   4731  CB  SER   293      18.574  -3.352 -15.790  1.00  449.29         C  
ATOM   4732  HB2 SER   293      18.085  -3.538 -16.748  1.00  529.06         H  
ATOM   4733  HB3 SER   293      19.061  -2.376 -15.828  1.00  520.03         H  
ATOM   4734  OG  SER   293      19.547  -4.357 -15.541  1.00  571.04         O  
ATOM   4735  HG  SER   293      20.039  -4.517 -16.370  1.00  656.45         H  
ATOM   4736  C   SER   293      16.628  -2.138 -14.772  1.00  276.80         C  
ATOM   4737  O   SER   293      16.950  -1.110 -14.174  1.00  313.75         O  
ATOM   4738  N   ASN   294      15.474  -2.240 -15.444  1.00  279.62         N  
ATOM   4739  H   ASN   294      15.251  -3.139 -15.852  1.00  292.99         H  
ATOM   4740  CA  ASN   294      14.486  -1.160 -15.573  1.00  322.41         C  
ATOM   4741  HA  ASN   294      14.976  -0.295 -16.023  1.00  380.55         H  
ATOM   4742  CB  ASN   294      13.362  -1.619 -16.518  1.00  505.84         C  
ATOM   4743  HB2 ASN   294      12.935  -2.558 -16.164  1.00  541.97         H  
ATOM   4744  HB3 ASN   294      12.567  -0.873 -16.517  1.00  569.08         H  
ATOM   4745  CG  ASN   294      13.842  -1.770 -17.951  1.00  698.48         C  
ATOM   4746  OD1 ASN   294      13.967  -0.807 -18.694  1.00  815.87         O  
ATOM   4747  ND2 ASN   294      14.142  -2.972 -18.382  1.00  859.52         N  
ATOM   4748 HD21 ASN   294      14.560  -3.066 -19.293  1.00 1054.70         H  
ATOM   4749 HD22 ASN   294      14.104  -3.762 -17.746  1.00  859.70         H  
ATOM   4750  C   ASN   294      13.908  -0.681 -14.224  1.00  229.29         C  
ATOM   4751  O   ASN   294      13.536   0.488 -14.112  1.00  276.39         O  
ATOM   4752  N   PHE   295      13.868  -1.544 -13.199  1.00  167.36         N  
ATOM   4753  H   PHE   295      14.166  -2.499 -13.368  1.00  158.97         H  
ATOM   4754  CA  PHE   295      13.554  -1.158 -11.814  1.00  187.84         C  
ATOM   4755  HA  PHE   295      13.216  -0.121 -11.800  1.00  267.72         H  
ATOM   4756  CB  PHE   295      12.383  -2.009 -11.291  1.00  267.76         C  
ATOM   4757  HB2 PHE   295      12.015  -1.555 -10.371  1.00  377.43         H  
ATOM   4758  HB3 PHE   295      11.566  -1.954 -12.011  1.00  325.14         H  
ATOM   4759  CG  PHE   295      12.683  -3.469 -10.997  1.00  281.49         C  
ATOM   4760  CD1 PHE   295      12.350  -4.465 -11.935  1.00  349.65         C  
ATOM   4761  HD1 PHE   295      11.904  -4.192 -12.882  1.00  385.02         H  
ATOM   4762  CE1 PHE   295      12.586  -5.820 -11.639  1.00  480.79         C  
ATOM   4763  HE1 PHE   295      12.318  -6.585 -12.356  1.00  611.35         H  
ATOM   4764  CZ  PHE   295      13.170  -6.184 -10.413  1.00  551.43         C  
ATOM   4765  HZ  PHE   295      13.358  -7.226 -10.192  1.00  737.21         H  
ATOM   4766  CE2 PHE   295      13.499  -5.193  -9.472  1.00  488.50         C  
ATOM   4767  HE2 PHE   295      13.939  -5.473  -8.524  1.00  629.32         H  
ATOM   4768  CD2 PHE   295      13.246  -3.840  -9.759  1.00  350.48         C  
ATOM   4769  HD2 PHE   295      13.487  -3.084  -9.024  1.00  382.05         H  
ATOM   4770  C   PHE   295      14.785  -1.221 -10.890  1.00  144.62         C  
ATOM   4771  O   PHE   295      14.887  -0.433  -9.950  1.00  213.12         O  
ATOM   4772  N   TYR   296      15.729  -2.132 -11.152  1.00  110.02         N  
ATOM   4773  H   TYR   296      15.555  -2.789 -11.905  1.00  109.14         H  
ATOM   4774  CA  TYR   296      16.872  -2.408 -10.272  1.00  156.91         C  
ATOM   4775  HA  TYR   296      16.498  -2.494  -9.251  1.00  236.10         H  
ATOM   4776  CB  TYR   296      17.479  -3.767 -10.669  1.00  232.99         C  
ATOM   4777  HB2 TYR   296      16.675  -4.422 -11.004  1.00  369.22         H  
ATOM   4778  HB3 TYR   296      18.155  -3.631 -11.512  1.00  285.75         H  
ATOM   4779  CG  TYR   296      18.217  -4.507  -9.566  1.00  203.68         C  
ATOM   4780  CD1 TYR   296      17.604  -5.616  -8.947  1.00  314.10         C  
ATOM   4781  HD1 TYR   296      16.609  -5.923  -9.247  1.00  438.37         H  
ATOM   4782  CE1 TYR   296      18.280  -6.334  -7.943  1.00  360.09         C  
ATOM   4783  HE1 TYR   296      17.805  -7.181  -7.468  1.00  532.56         H  
ATOM   4784  CZ  TYR   296      19.571  -5.933  -7.539  1.00  274.11         C  
ATOM   4785  OH  TYR   296      20.216  -6.604  -6.545  1.00  365.00         O  
ATOM   4786  HH  TYR   296      19.849  -7.493  -6.407  1.00  386.47         H  
ATOM   4787  CE2 TYR   296      20.188  -4.826  -8.160  1.00  198.55         C  
ATOM   4788  HE2 TYR   296      21.179  -4.530  -7.852  1.00  233.86         H  
ATOM   4789  CD2 TYR   296      19.515  -4.120  -9.178  1.00  174.61         C  
ATOM   4790  HD2 TYR   296      19.995  -3.277  -9.655  1.00  206.38         H  
ATOM   4791  C   TYR   296      17.940  -1.296 -10.288  1.00  128.93         C  
ATOM   4792  O   TYR   296      18.553  -1.035  -9.252  1.00  195.59         O  
ATOM   4793  N   ARG   297      18.179  -0.645 -11.444  1.00   79.30         N  
ATOM   4794  H   ARG   297      17.621  -0.907 -12.250  1.00   65.33         H  
ATOM   4795  CA  ARG   297      19.330   0.273 -11.635  1.00   88.35         C  
ATOM   4796  HA  ARG   297      19.577   0.712 -10.665  1.00   98.27         H  
ATOM   4797  CB  ARG   297      20.552  -0.558 -12.077  1.00  132.96         C  
ATOM   4798  HB2 ARG   297      21.455   0.022 -11.888  1.00  154.78         H  
ATOM   4799  HB3 ARG   297      20.604  -1.453 -11.458  1.00  228.36         H  
ATOM   4800  CG  ARG   297      20.527  -0.969 -13.560  1.00  144.21         C  
ATOM   4801  HG2 ARG   297      19.565  -1.418 -13.792  1.00  202.22         H  
ATOM   4802  HG3 ARG   297      20.645  -0.081 -14.181  1.00  148.32         H  
ATOM   4803  CD  ARG   297      21.637  -1.960 -13.932  1.00  192.88         C  
ATOM   4804  HD2 ARG   297      21.695  -2.010 -15.021  1.00  206.09         H  
ATOM   4805  HD3 ARG   297      22.599  -1.598 -13.574  1.00  261.98         H  
ATOM   4806  NE  ARG   297      21.353  -3.316 -13.426  1.00  259.81         N  
ATOM   4807  HE  ARG   297      20.715  -3.871 -13.987  1.00  305.57         H  
ATOM   4808  CZ  ARG   297      21.858  -3.907 -12.358  1.00  363.27         C  
ATOM   4809  NH1 ARG   297      22.734  -3.338 -11.578  1.00  430.57         N  
ATOM   4810 HH11 ARG   297      23.074  -2.405 -11.789  1.00  401.42         H  
ATOM   4811 HH12 ARG   297      23.104  -3.831 -10.786  1.00  581.26         H  
ATOM   4812  NH2 ARG   297      21.470  -5.108 -12.047  1.00  509.12         N  
ATOM   4813 HH21 ARG   297      20.802  -5.586 -12.628  1.00  548.08         H  
ATOM   4814 HH22 ARG   297      21.832  -5.565 -11.227  1.00  647.44         H  
ATOM   4815  C   ARG   297      19.116   1.478 -12.562  1.00   95.84         C  
ATOM   4816  O   ARG   297      19.852   2.455 -12.446  1.00  109.50         O  
ATOM   4817  N   ALA   298      18.138   1.444 -13.471  1.00  113.54         N  
ATOM   4818  H   ALA   298      17.586   0.598 -13.548  1.00  121.65         H  
ATOM   4819  CA  ALA   298      17.973   2.453 -14.529  1.00  152.90         C  
ATOM   4820  HA  ALA   298      18.901   2.500 -15.101  1.00  184.94         H  
ATOM   4821  CB  ALA   298      16.863   1.970 -15.470  1.00  222.09         C  
ATOM   4822  HB1 ALA   298      15.921   1.883 -14.926  1.00  267.10         H  
ATOM   4823  HB2 ALA   298      16.736   2.682 -16.287  1.00  273.29         H  
ATOM   4824  HB3 ALA   298      17.131   1.001 -15.894  1.00  271.01         H  
ATOM   4825  C   ALA   298      17.684   3.886 -14.021  1.00  130.47         C  
ATOM   4826  O   ALA   298      17.917   4.857 -14.744  1.00  173.50         O  
ATOM   4827  N   LEU   299      17.201   4.029 -12.780  1.00   95.10         N  
ATOM   4828  H   LEU   299      17.004   3.187 -12.259  1.00   85.10         H  
ATOM   4829  CA  LEU   299      16.943   5.315 -12.118  1.00  100.46         C  
ATOM   4830  HA  LEU   299      16.497   6.002 -12.840  1.00  137.73         H  
ATOM   4831  CB  LEU   299      15.935   5.095 -10.966  1.00  115.44         C  
ATOM   4832  HB2 LEU   299      16.242   4.240 -10.361  1.00  110.73         H  
ATOM   4833  HB3 LEU   299      15.977   5.972 -10.320  1.00  156.91         H  
ATOM   4834  CG  LEU   299      14.465   4.927 -11.403  1.00  155.30         C  
ATOM   4835  HG  LEU   299      14.215   5.709 -12.120  1.00  176.07         H  
ATOM   4836  CD1 LEU   299      14.154   3.565 -12.029  1.00  196.01         C  
ATOM   4837 HD11 LEU   299      14.675   3.457 -12.978  1.00  239.12         H  
ATOM   4838 HD12 LEU   299      14.446   2.761 -11.353  1.00  245.39         H  
ATOM   4839 HD13 LEU   299      13.087   3.493 -12.237  1.00  244.61         H  
ATOM   4840  CD2 LEU   299      13.561   5.100 -10.182  1.00  250.08         C  
ATOM   4841 HD21 LEU   299      12.516   5.024 -10.485  1.00  312.03         H  
ATOM   4842 HD22 LEU   299      13.782   4.333  -9.438  1.00  311.16         H  
ATOM   4843 HD23 LEU   299      13.719   6.084  -9.743  1.00  314.84         H  
ATOM   4844  C   LEU   299      18.221   6.007 -11.590  1.00   80.07         C  
ATOM   4845  O   LEU   299      18.145   7.158 -11.152  1.00   99.11         O  
ATOM   4846  N   MET   300      19.368   5.321 -11.584  1.00   61.71         N  
ATOM   4847  H   MET   300      19.369   4.395 -11.995  1.00   65.79         H  
ATOM   4848  CA  MET   300      20.625   5.766 -10.962  1.00   54.44         C  
ATOM   4849  HA  MET   300      20.419   6.610 -10.302  1.00   63.65         H  
ATOM   4850  CB  MET   300      21.189   4.628 -10.094  1.00   55.45         C  
ATOM   4851  HB2 MET   300      21.371   3.752 -10.717  1.00   81.68         H  
ATOM   4852  HB3 MET   300      22.140   4.942  -9.664  1.00   66.12         H  
ATOM   4853  CG  MET   300      20.231   4.254  -8.953  1.00   59.73         C  
ATOM   4854  HG2 MET   300      20.179   5.089  -8.253  1.00   99.07         H  
ATOM   4855  HG3 MET   300      19.231   4.099  -9.358  1.00  113.29         H  
ATOM   4856  SD  MET   300      20.661   2.753  -8.036  1.00   70.74         S  
ATOM   4857  CE  MET   300      22.303   3.199  -7.424  1.00  106.08         C  
ATOM   4858  HE1 MET   300      22.595   2.520  -6.622  1.00  151.07         H  
ATOM   4859  HE2 MET   300      23.021   3.119  -8.239  1.00  154.45         H  
ATOM   4860  HE3 MET   300      22.293   4.221  -7.049  1.00  150.41         H  
ATOM   4861  C   MET   300      21.669   6.242 -11.988  1.00   52.07         C  
ATOM   4862  O   MET   300      21.598   5.913 -13.173  1.00   59.04         O  
ATOM   4863  N   ASP   301      22.664   7.005 -11.524  1.00   51.14         N  
ATOM   4864  H   ASP   301      22.676   7.228 -10.540  1.00   53.05         H  
ATOM   4865  CA  ASP   301      23.824   7.416 -12.330  1.00   54.48         C  
ATOM   4866  HA  ASP   301      23.469   7.771 -13.298  1.00   62.54         H  
ATOM   4867  CB  ASP   301      24.574   8.576 -11.650  1.00   64.32         C  
ATOM   4868  HB2 ASP   301      24.915   8.240 -10.668  1.00   68.42         H  
ATOM   4869  HB3 ASP   301      25.460   8.808 -12.244  1.00   79.95         H  
ATOM   4870  CG  ASP   301      23.756   9.873 -11.489  1.00   95.01         C  
ATOM   4871  OD1 ASP   301      24.156  10.722 -10.656  1.00  148.91         O  
ATOM   4872  OD2 ASP   301      22.745  10.081 -12.203  1.00  147.18         O  
ATOM   4873  C   ASP   301      24.788   6.245 -12.599  1.00   49.77         C  
ATOM   4874  O   ASP   301      24.913   5.317 -11.797  1.00   46.34         O  
ATOM   4875  N   GLU   302      25.521   6.304 -13.712  1.00   56.33         N  
ATOM   4876  H   GLU   302      25.392   7.104 -14.330  1.00   64.44         H  
ATOM   4877  CA  GLU   302      26.438   5.252 -14.178  1.00   59.76         C  
ATOM   4878  HA  GLU   302      25.862   4.331 -14.271  1.00   61.06         H  
ATOM   4879  CB  GLU   302      26.952   5.602 -15.590  1.00   76.22         C  
ATOM   4880  HB2 GLU   302      27.502   4.735 -15.959  1.00  107.77         H  
ATOM   4881  HB3 GLU   302      26.101   5.738 -16.258  1.00  112.92         H  
ATOM   4882  CG  GLU   302      27.892   6.822 -15.701  1.00  131.06         C  
ATOM   4883  HG2 GLU   302      28.708   6.707 -14.985  1.00  188.27         H  
ATOM   4884  HG3 GLU   302      28.338   6.801 -16.698  1.00  186.52         H  
ATOM   4885  CD  GLU   302      27.219   8.201 -15.511  1.00  209.15         C  
ATOM   4886  OE1 GLU   302      27.945   9.189 -15.243  1.00  296.28         O  
ATOM   4887  OE2 GLU   302      25.976   8.324 -15.641  1.00  298.88         O  
ATOM   4888  C   GLU   302      27.607   4.938 -13.216  1.00   58.89         C  
ATOM   4889  O   GLU   302      28.194   3.860 -13.295  1.00   67.56         O  
ATOM   4890  N   GLU   303      27.925   5.842 -12.283  1.00   59.02         N  
ATOM   4891  H   GLU   303      27.409   6.710 -12.282  1.00   62.30         H  
ATOM   4892  CA  GLU   303      28.904   5.623 -11.202  1.00   64.96         C  
ATOM   4893  HA  GLU   303      29.772   5.103 -11.609  1.00   77.00         H  
ATOM   4894  CB  GLU   303      29.364   6.986 -10.650  1.00   83.63         C  
ATOM   4895  HB2 GLU   303      28.492   7.527 -10.279  1.00  112.03         H  
ATOM   4896  HB3 GLU   303      30.032   6.821  -9.804  1.00  107.54         H  
ATOM   4897  CG  GLU   303      30.091   7.872 -11.678  1.00  143.64         C  
ATOM   4898  HG2 GLU   303      29.394   8.127 -12.479  1.00  203.02         H  
ATOM   4899  HG3 GLU   303      30.369   8.805 -11.184  1.00  186.25         H  
ATOM   4900  CD  GLU   303      31.361   7.225 -12.272  1.00  206.78         C  
ATOM   4901  OE1 GLU   303      32.111   6.533 -11.540  1.00  284.74         O  
ATOM   4902  OE2 GLU   303      31.643   7.436 -13.477  1.00  282.65         O  
ATOM   4903  C   GLU   303      28.371   4.744 -10.048  1.00   53.63         C  
ATOM   4904  O   GLU   303      29.154   4.274  -9.220  1.00   62.10         O  
ATOM   4905  N   ASP   304      27.053   4.513  -9.984  1.00   45.07         N  
ATOM   4906  H   ASP   304      26.473   4.956 -10.689  1.00   47.40         H  
ATOM   4907  CA  ASP   304      26.368   3.713  -8.953  1.00   40.68         C  
ATOM   4908  HA  ASP   304      27.106   3.297  -8.268  1.00   44.76         H  
ATOM   4909  CB  ASP   304      25.431   4.627  -8.142  1.00   41.55         C  
ATOM   4910  HB2 ASP   304      24.594   4.916  -8.780  1.00   42.52         H  
ATOM   4911  HB3 ASP   304      25.032   4.054  -7.303  1.00   42.44         H  
ATOM   4912  CG  ASP   304      26.092   5.898  -7.581  1.00   48.50         C  
ATOM   4913  OD1 ASP   304      25.431   6.963  -7.581  1.00   74.62         O  
ATOM   4914  OD2 ASP   304      27.245   5.825  -7.094  1.00   65.97         O  
ATOM   4915  C   ASP   304      25.577   2.518  -9.531  1.00   37.28         C  
ATOM   4916  O   ASP   304      25.287   1.559  -8.814  1.00   36.10         O  
ATOM   4917  N   MET   305      25.245   2.562 -10.827  1.00   40.36         N  
ATOM   4918  H   MET   305      25.485   3.415 -11.318  1.00   45.94         H  
ATOM   4919  CA  MET   305      24.391   1.611 -11.558  1.00   40.53         C  
ATOM   4920  HA  MET   305      23.398   1.630 -11.106  1.00   41.35         H  
ATOM   4921  CB  MET   305      24.277   2.149 -12.998  1.00   50.98         C  
ATOM   4922  HB2 MET   305      23.930   3.180 -12.952  1.00   92.25         H  
ATOM   4923  HB3 MET   305      25.266   2.140 -13.459  1.00   88.47         H  
ATOM   4924  CG  MET   305      23.313   1.372 -13.899  1.00   68.72         C  
ATOM   4925  HG2 MET   305      23.653   0.340 -13.964  1.00  114.46         H  
ATOM   4926  HG3 MET   305      22.326   1.390 -13.441  1.00  124.16         H  
ATOM   4927  SD  MET   305      23.161   1.994 -15.598  1.00   98.51         S  
ATOM   4928  CE  MET   305      22.340   3.585 -15.304  1.00  165.14         C  
ATOM   4929  HE1 MET   305      21.435   3.432 -14.716  1.00  224.51         H  
ATOM   4930  HE2 MET   305      23.012   4.254 -14.766  1.00  223.53         H  
ATOM   4931  HE3 MET   305      22.076   4.042 -16.257  1.00  222.64         H  
ATOM   4932  C   MET   305      24.874   0.144 -11.538  1.00   40.38         C  
ATOM   4933  O   MET   305      24.069  -0.773 -11.719  1.00   44.92         O  
ATOM   4934  N   ASP   306      26.165  -0.100 -11.304  1.00   43.32         N  
ATOM   4935  H   ASP   306      26.787   0.692 -11.195  1.00   46.79         H  
ATOM   4936  CA  ASP   306      26.778  -1.432 -11.168  1.00   49.43         C  
ATOM   4937  HA  ASP   306      26.074  -2.184 -11.527  1.00   57.66         H  
ATOM   4938  CB  ASP   306      28.024  -1.525 -12.069  1.00   71.33         C
[truncated: 17,289 more chars]
