# Supplementary material for: Overcoming EGFRG724S-mediated osimertinib resistance through unique binding characteristics of second-generation EGFR inhibitors
Source: Nat Commun. 2018 Nov 7;9:4655. doi: 10.1038/s41467-018-07078-0 (PMC6220297; doi:10.1038/s41467-018-07078-0)
Supplement: Supplementary file 6 — Supplementary Data 4 [file 41467_2018_7078_MOESM6_ESM.txt]

ATOM      1  N   ALA     1      12.070 -15.499  15.953  1.00 1262.36         N  
ATOM      2  H1  ALA     1      12.771 -15.303  15.255  1.00 1343.23         H  
ATOM      3  H2  ALA     1      12.530 -15.787  16.803  1.00 1342.93         H  
ATOM      4  H3  ALA     1      11.497 -16.261  15.622  1.00 1342.59         H  
ATOM      5  CA  ALA     1      11.240 -14.293  16.197  1.00 1071.23         C  
ATOM      6  HA  ALA     1      10.483 -14.553  16.937  1.00 1211.34         H  
ATOM      7  CB  ALA     1      12.088 -13.143  16.774  1.00 1130.46         C  
ATOM      8  HB1 ALA     1      12.564 -13.460  17.704  1.00 1187.35         H  
ATOM      9  HB2 ALA     1      12.859 -12.844  16.061  1.00 1184.28         H  
ATOM     10  HB3 ALA     1      11.454 -12.282  16.988  1.00 1198.77         H  
ATOM     11  C   ALA     1      10.510 -13.850  14.915  1.00  820.65         C  
ATOM     12  O   ALA     1      11.001 -14.132  13.816  1.00  777.33         O  
ATOM     13  N   PRO     2       9.356 -13.154  15.018  1.00  779.27         N  
ATOM     14  CD  PRO     2       8.600 -12.903  16.240  1.00  990.21         C  
ATOM     15  HD2 PRO     2       8.986 -12.009  16.731  1.00 1033.29         H  
ATOM     16  HD3 PRO     2       8.625 -13.752  16.924  1.00 1203.74         H  
ATOM     17  CG  PRO     2       7.164 -12.660  15.782  1.00 1019.55         C  
ATOM     18  HG2 PRO     2       6.616 -12.037  16.490  1.00 1065.09         H  
ATOM     19  HG3 PRO     2       6.657 -13.615  15.633  1.00 1238.81         H  
ATOM     20  CB  PRO     2       7.358 -11.963  14.438  1.00  828.93         C  
ATOM     21  HB2 PRO     2       7.550 -10.902  14.609  1.00  781.97         H  
ATOM     22  HB3 PRO     2       6.492 -12.093  13.787  1.00  987.69         H  
ATOM     23  CA  PRO     2       8.606 -12.644  13.863  1.00  666.29         C  
ATOM     24  HA  PRO     2       8.291 -13.494  13.256  1.00  744.58         H  
ATOM     25  C   PRO     2       9.412 -11.672  12.986  1.00  484.81         C  
ATOM     26  O   PRO     2      10.262 -10.926  13.482  1.00  454.17         O  
ATOM     27  N   ASN     3       9.126 -11.660  11.682  1.00  486.52         N  
ATOM     28  H   ASN     3       8.413 -12.291  11.342  1.00  610.39         H  
ATOM     29  CA  ASN     3       9.827 -10.830  10.698  1.00  438.35         C  
ATOM     30  HA  ASN     3      10.894 -11.045  10.777  1.00  406.18         H  
ATOM     31  CB  ASN     3       9.374 -11.212   9.277  1.00  635.02         C  
ATOM     32  HB2 ASN     3       8.310 -11.002   9.168  1.00  726.22         H  
ATOM     33  HB3 ASN     3       9.910 -10.595   8.557  1.00  742.59         H  
ATOM     34  CG  ASN     3       9.606 -12.675   8.939  1.00  763.63         C  
ATOM     35  OD1 ASN     3       8.832 -13.552   9.299  1.00  794.50         O  
ATOM     36  ND2 ASN     3      10.677 -12.992   8.246  1.00  976.02         N  
ATOM     37 HD21 ASN     3      10.830 -13.963   8.021  1.00 1149.20         H  
ATOM     38 HD22 ASN     3      11.313 -12.276   7.933  1.00 1045.49         H  
ATOM     39  C   ASN     3       9.626  -9.325  10.967  1.00  400.54         C  
ATOM     40  O   ASN     3       8.496  -8.849  11.106  1.00  548.83         O  
ATOM     41  N   GLN     4      10.734  -8.583  11.034  1.00  288.72         N  
ATOM     42  H   GLN     4      11.622  -9.042  10.883  1.00  266.62         H  
ATOM     43  CA  GLN     4      10.789  -7.153  11.366  1.00  271.23         C  
ATOM     44  HA  GLN     4       9.928  -6.658  10.919  1.00  397.85         H  
ATOM     45  CB  GLN     4      10.694  -6.974  12.894  1.00  260.85         C  
ATOM     46  HB2 GLN     4      10.618  -5.914  13.130  1.00  288.98         H  
ATOM     47  HB3 GLN     4       9.772  -7.449  13.233  1.00  319.63         H  
ATOM     48  CG  GLN     4      11.879  -7.566  13.679  1.00  328.83         C  
ATOM     49  HG2 GLN     4      12.178  -8.521  13.246  1.00  383.98         H  
ATOM     50  HG3 GLN     4      12.730  -6.887  13.620  1.00  391.39         H  
ATOM     51  CD  GLN     4      11.520  -7.806  15.143  1.00  434.88         C  
ATOM     52  OE1 GLN     4      11.760  -6.983  16.017  1.00  480.93         O  
ATOM     53  NE2 GLN     4      10.924  -8.934  15.471  1.00  605.86         N  
ATOM     54 HE21 GLN     4      10.715  -9.626  14.755  1.00  659.71         H  
ATOM     55 HE22 GLN     4      10.684  -9.088  16.437  1.00  758.08         H  
ATOM     56  C   GLN     4      12.058  -6.501  10.783  1.00  224.68         C  
ATOM     57  O   GLN     4      13.091  -7.159  10.629  1.00  208.07         O  
ATOM     58  N   ALA     5      11.980  -5.213  10.450  1.00  277.79         N  
ATOM     59  H   ALA     5      11.132  -4.712  10.688  1.00  361.79         H  
ATOM     60  CA  ALA     5      13.080  -4.417   9.903  1.00  279.40         C  
ATOM     61  HA  ALA     5      13.743  -5.071   9.333  1.00  342.57         H  
ATOM     62  CB  ALA     5      12.486  -3.400   8.923  1.00  453.67         C  
ATOM     63  HB1 ALA     5      11.726  -2.801   9.419  1.00  529.95         H  
ATOM     64  HB2 ALA     5      13.271  -2.743   8.556  1.00  538.80         H  
ATOM     65  HB3 ALA     5      12.031  -3.921   8.079  1.00  534.05         H  
ATOM     66  C   ALA     5      13.937  -3.741  10.998  1.00  145.98         C  
ATOM     67  O   ALA     5      13.530  -3.615  12.156  1.00  108.53         O  
ATOM     68  N   LEU     6      15.142  -3.292  10.627  1.00  163.86         N  
ATOM     69  H   LEU     6      15.411  -3.392   9.659  1.00  270.08         H  
ATOM     70  CA  LEU     6      16.077  -2.612  11.531  1.00  121.17         C  
ATOM     71  HA  LEU     6      15.983  -3.039  12.530  1.00   96.53         H  
ATOM     72  CB  LEU     6      17.526  -2.841  11.049  1.00  257.55         C  
ATOM     73  HB2 LEU     6      17.635  -2.396  10.058  1.00  341.68         H  
ATOM     74  HB3 LEU     6      18.199  -2.310  11.725  1.00  303.71         H  
ATOM     75  CG  LEU     6      17.980  -4.311  10.966  1.00  374.29         C  
ATOM     76  HG  LEU     6      17.335  -4.856  10.278  1.00  408.46         H  
ATOM     77  CD1 LEU     6      19.410  -4.368  10.427  1.00  559.43         C  
ATOM     78 HD11 LEU     6      19.726  -5.408  10.333  1.00  644.65         H  
ATOM     79 HD12 LEU     6      19.451  -3.902   9.443  1.00  649.97         H  
ATOM     80 HD13 LEU     6      20.089  -3.846  11.103  1.00  651.62         H  
ATOM     81  CD2 LEU     6      17.953  -5.008  12.328  1.00  457.77         C  
ATOM     82 HD21 LEU     6      18.557  -4.453  13.046  1.00  531.77         H  
ATOM     83 HD22 LEU     6      16.929  -5.079  12.691  1.00  514.01         H  
ATOM     84 HD23 LEU     6      18.349  -6.019  12.231  1.00  519.43         H  
ATOM     85  C   LEU     6      15.775  -1.107  11.639  1.00   80.59         C  
ATOM     86  O   LEU     6      15.974  -0.361  10.680  1.00  104.62         O  
ATOM     87  N   LEU     7      15.404  -0.629  12.833  1.00   50.70         N  
ATOM     88  H   LEU     7      15.244  -1.296  13.576  1.00   57.66         H  
ATOM     89  CA  LEU     7      15.314   0.804  13.175  1.00   37.65         C  
ATOM     90  HA  LEU     7      14.894   1.315  12.309  1.00   49.10         H  
ATOM     91  CB  LEU     7      14.335   0.978  14.360  1.00   43.65         C  
ATOM     92  HB2 LEU     7      13.463   0.345  14.196  1.00   73.69         H  
ATOM     93  HB3 LEU     7      14.830   0.618  15.263  1.00   68.99         H  
ATOM     94  CG  LEU     7      13.835   2.420  14.607  1.00   57.38         C  
ATOM     95  HG  LEU     7      14.669   3.113  14.677  1.00   97.45         H  
ATOM     96  CD1 LEU     7      12.896   2.908  13.505  1.00  134.14         C  
ATOM     97 HD11 LEU     7      12.023   2.263  13.453  1.00  194.10         H  
ATOM     98 HD12 LEU     7      12.576   3.926  13.725  1.00  194.42         H  
ATOM     99 HD13 LEU     7      13.401   2.904  12.542  1.00  196.45         H  
ATOM    100  CD2 LEU     7      13.064   2.479  15.924  1.00   82.92         C  
ATOM    101 HD21 LEU     7      12.222   1.791  15.890  1.00  127.63         H  
ATOM    102 HD22 LEU     7      13.724   2.201  16.746  1.00  122.67         H  
ATOM    103 HD23 LEU     7      12.700   3.493  16.097  1.00  128.25         H  
ATOM    104  C   LEU     7      16.714   1.426  13.420  1.00   32.35         C  
ATOM    105  O   LEU     7      16.929   2.189  14.364  1.00   45.47         O  
ATOM    106  N   ARG     8      17.707   1.041  12.608  1.00   24.68         N  
ATOM    107  H   ARG     8      17.453   0.462  11.817  1.00   28.42         H  
ATOM    108  CA  ARG     8      19.104   1.483  12.737  1.00   21.90         C  
ATOM    109  HA  ARG     8      19.367   1.454  13.796  1.00   23.68         H  
ATOM    110  CB  ARG     8      20.057   0.517  12.005  1.00   26.83         C  
ATOM    111  HB2 ARG     8      21.075   0.865  12.179  1.00   66.22         H  
ATOM    112  HB3 ARG     8      19.970  -0.472  12.458  1.00   56.69         H  
ATOM    113  CG  ARG     8      19.810   0.382  10.488  1.00   34.41         C  
ATOM    114  HG2 ARG     8      18.875  -0.152  10.322  1.00   80.60         H  
ATOM    115  HG3 ARG     8      19.726   1.364  10.025  1.00   68.53         H  
ATOM    116  CD  ARG     8      20.944  -0.377   9.787  1.00   43.10         C  
ATOM    117  HD2 ARG     8      21.086  -1.343  10.275  1.00   76.00         H  
ATOM    118  HD3 ARG     8      20.648  -0.547   8.750  1.00   74.75         H  
ATOM    119  NE  ARG     8      22.201   0.398   9.817  1.00   29.78         N  
ATOM    120  HE  ARG     8      22.201   1.247  10.359  1.00   44.85         H  
ATOM    121  CZ  ARG     8      23.325   0.128   9.181  1.00   37.72         C  
ATOM    122  NH1 ARG     8      23.488  -0.947   8.469  1.00   78.58         N  
ATOM    123 HH11 ARG     8      22.751  -1.624   8.416  1.00  114.77         H  
ATOM    124 HH12 ARG     8      24.387  -1.121   8.016  1.00  105.12         H  
ATOM    125  NH2 ARG     8      24.323   0.954   9.260  1.00   49.50         N  
ATOM    126 HH21 ARG     8      24.265   1.786   9.818  1.00   73.36         H  
ATOM    127 HH22 ARG     8      25.189   0.736   8.764  1.00   64.10         H  
ATOM    128  C   ARG     8      19.288   2.930  12.276  1.00   19.67         C  
ATOM    129  O   ARG     8      18.702   3.343  11.275  1.00   20.10         O  
ATOM    130  N   ILE     9      20.141   3.689  12.961  1.00   21.11         N  
ATOM    131  H   ILE     9      20.601   3.290  13.766  1.00   25.10         H  
ATOM    132  CA  ILE     9      20.575   5.011  12.489  1.00   20.20         C  
ATOM    133  HA  ILE     9      19.711   5.530  12.080  1.00   19.26         H  
ATOM    134  CB  ILE     9      21.111   5.882  13.649  1.00   27.38         C  
ATOM    135  HB  ILE     9      21.888   5.321  14.172  1.00   31.68         H  
ATOM    136  CG2 ILE     9      21.731   7.191  13.121  1.00   32.77         C  
ATOM    137 HG21 ILE     9      22.588   6.980  12.480  1.00   60.65         H  
ATOM    138 HG22 ILE     9      20.991   7.758  12.554  1.00   63.97         H  
ATOM    139 HG23 ILE     9      22.094   7.803  13.945  1.00   63.26         H  
ATOM    140  CG1 ILE     9      19.966   6.198  14.643  1.00   36.21         C  
ATOM    141 HG12 ILE     9      19.249   6.872  14.171  1.00   62.74         H  
ATOM    142 HG13 ILE     9      19.439   5.277  14.895  1.00   62.05         H  
ATOM    143  CD1 ILE     9      20.433   6.818  15.966  1.00   65.31         C  
ATOM    144 HD11 ILE     9      21.190   6.183  16.428  1.00  108.23         H  
ATOM    145 HD12 ILE     9      20.842   7.814  15.802  1.00  108.86         H  
ATOM    146 HD13 ILE     9      19.582   6.902  16.643  1.00  110.38         H  
ATOM    147  C   ILE     9      21.588   4.824  11.350  1.00   18.92         C  
ATOM    148  O   ILE     9      22.596   4.131  11.514  1.00   25.78         O  
ATOM    149  N   LEU    10      21.324   5.433  10.193  1.00   15.98         N  
ATOM    150  H   LEU    10      20.466   5.972  10.127  1.00   16.60         H  
ATOM    151  CA  LEU    10      22.277   5.543   9.086  1.00   16.04         C  
ATOM    152  HA  LEU    10      22.953   4.688   9.108  1.00   18.17         H  
ATOM    153  CB  LEU    10      21.544   5.528   7.729  1.00   14.62         C  
ATOM    154  HB2 LEU    10      20.964   6.447   7.637  1.00   16.99         H  
ATOM    155  HB3 LEU    10      22.301   5.530   6.944  1.00   18.55         H  
ATOM    156  CG  LEU    10      20.588   4.344   7.484  1.00   15.50         C  
ATOM    157  HG  LEU    10      19.711   4.452   8.122  1.00   38.66         H  
ATOM    158  CD1 LEU    10      20.133   4.351   6.025  1.00   33.08         C  
ATOM    159 HD11 LEU    10      20.977   4.145   5.367  1.00   71.89         H  
ATOM    160 HD12 LEU    10      19.368   3.590   5.873  1.00   74.29         H  
ATOM    161 HD13 LEU    10      19.724   5.327   5.773  1.00   72.41         H  
ATOM    162  CD2 LEU    10      21.230   2.983   7.756  1.00   53.25         C  
ATOM    163 HD21 LEU    10      20.537   2.186   7.485  1.00   97.64         H  
ATOM    164 HD22 LEU    10      22.145   2.877   7.175  1.00  101.89         H  
ATOM    165 HD23 LEU    10      21.456   2.895   8.816  1.00   98.75         H  
ATOM    166  C   LEU    10      23.120   6.817   9.255  1.00   19.68         C  
ATOM    167  O   LEU    10      22.577   7.910   9.434  1.00   23.36         O  
ATOM    168  N   LYS    11      24.451   6.686   9.195  1.00   23.02         N  
ATOM    169  H   LYS    11      24.831   5.763   9.045  1.00   24.57         H  
ATOM    170  CA  LYS    11      25.384   7.823   9.256  1.00   27.51         C  
ATOM    171  HA  LYS    11      25.087   8.469  10.084  1.00   33.46         H  
ATOM    172  CB  LYS    11      26.801   7.298   9.546  1.00   36.00         C  
ATOM    173  HB2 LYS    11      26.769   6.682  10.447  1.00   55.27         H  
ATOM    174  HB3 LYS    11      27.123   6.668   8.719  1.00   58.64         H  
ATOM    175  CG  LYS    11      27.822   8.423   9.766  1.00   71.21         C  
ATOM    176  HG2 LYS    11      27.835   9.073   8.893  1.00  116.59         H  
ATOM    177  HG3 LYS    11      27.529   9.004  10.642  1.00  111.70         H  
ATOM    178  CD  LYS    11      29.236   7.862   9.978  1.00   88.78         C  
ATOM    179  HD2 LYS    11      29.213   7.136  10.792  1.00  102.43         H  
ATOM    180  HD3 LYS    11      29.557   7.346   9.071  1.00  114.92         H  
ATOM    181  CE  LYS    11      30.263   8.948  10.334  1.00  165.61         C  
ATOM    182  HE2 LYS    11      29.993   9.394  11.295  1.00  207.71         H  
ATOM    183  HE3 LYS    11      31.237   8.464  10.452  1.00  218.77         H  
ATOM    184  NZ  LYS    11      30.356  10.006   9.297  1.00  274.40         N  
ATOM    185  HZ1 LYS    11      30.392   9.605   8.363  1.00  338.90         H  
ATOM    186  HZ2 LYS    11      29.542  10.623   9.327  1.00  340.98         H  
ATOM    187  HZ3 LYS    11      31.170  10.587   9.434  1.00  340.01         H  
ATOM    188  C   LYS    11      25.304   8.655   7.970  1.00   23.46         C  
ATOM    189  O   LYS    11      25.228   8.108   6.871  1.00   21.79         O  
ATOM    190  N   GLU    12      25.364   9.978   8.098  1.00   26.77         N  
ATOM    191  H   GLU    12      25.474  10.352   9.037  1.00   33.19         H  
ATOM    192  CA  GLU    12      25.163  10.953   7.013  1.00   26.65         C  
ATOM    193  HA  GLU    12      24.183  10.759   6.574  1.00   27.59         H  
ATOM    194  CB  GLU    12      25.120  12.375   7.612  1.00   38.79         C  
ATOM    195  HB2 GLU    12      24.760  13.054   6.838  1.00   57.22         H  
ATOM    196  HB3 GLU    12      24.385  12.395   8.417  1.00   63.39         H  
ATOM    197  CG  GLU    12      26.460  12.932   8.136  1.00   49.50         C  
ATOM    198  HG2 GLU    12      27.166  12.991   7.304  1.00   67.05         H  
ATOM    199  HG3 GLU    12      26.289  13.952   8.485  1.00   70.61         H  
ATOM    200  CD  GLU    12      27.078  12.116   9.289  1.00   68.86         C  
ATOM    201  OE1 GLU    12      26.337  11.682  10.202  1.00  116.62         O  
ATOM    202  OE2 GLU    12      28.309  11.879   9.268  1.00  112.14         O  
ATOM    203  C   GLU    12      26.178  10.875   5.849  1.00   23.66         C  
ATOM    204  O   GLU    12      25.918  11.418   4.774  1.00   28.23         O  
ATOM    205  N   THR    13      27.319  10.200   6.030  1.00   23.34         N  
ATOM    206  H   THR    13      27.512   9.819   6.945  1.00   26.43         H  
ATOM    207  CA  THR    13      28.301   9.910   4.963  1.00   26.04         C  
ATOM    208  HA  THR    13      28.267  10.709   4.223  1.00   30.25         H  
ATOM    209  CB  THR    13      29.729   9.881   5.535  1.00   34.18         C  
ATOM    210  HB  THR    13      30.420   9.542   4.762  1.00   40.99         H  
ATOM    211  CG2 THR    13      30.178  11.270   5.990  1.00   43.01         C  
ATOM    212 HG21 THR    13      30.150  11.957   5.144  1.00   74.73         H  
ATOM    213 HG22 THR    13      29.524  11.647   6.775  1.00   73.31         H  
ATOM    214 HG23 THR    13      31.201  11.219   6.362  1.00   73.30         H  
ATOM    215  OG1 THR    13      29.827   9.019   6.650  1.00   36.51         O  
ATOM    216  HG1 THR    13      30.003   8.119   6.292  1.00   40.44         H  
ATOM    217  C   THR    13      28.021   8.605   4.200  1.00   24.37         C  
ATOM    218  O   THR    13      28.591   8.392   3.130  1.00   32.08         O  
ATOM    219  N   GLU    14      27.141   7.734   4.711  1.00   20.52         N  
ATOM    220  H   GLU    14      26.666   7.989   5.571  1.00   20.40         H  
ATOM    221  CA  GLU    14      26.874   6.384   4.177  1.00   21.67         C  
ATOM    222  HA  GLU    14      27.638   6.137   3.439  1.00   29.94         H  
ATOM    223  CB  GLU    14      26.982   5.344   5.308  1.00   31.11         C  
ATOM    224  HB2 GLU    14      26.120   5.446   5.970  1.00   35.63         H  
ATOM    225  HB3 GLU    14      26.944   4.348   4.866  1.00   50.56         H  
ATOM    226  CG  GLU    14      28.259   5.449   6.160  1.00   62.03         C  
ATOM    227  HG2 GLU    14      28.162   6.318   6.813  1.00   88.45         H  
ATOM    228  HG3 GLU    14      28.326   4.568   6.802  1.00   71.29         H  
ATOM    229  CD  GLU    14      29.556   5.591   5.340  1.00  163.59         C  
ATOM    230  OE1 GLU    14      30.338   6.532   5.623  1.00  251.69         O  
ATOM    231  OE2 GLU    14      29.815   4.757   4.440  1.00  263.59         O  
ATOM    232  C   GLU    14      25.528   6.258   3.435  1.00   14.39         C  
ATOM    233  O   GLU    14      25.223   5.203   2.875  1.00   16.86         O  
ATOM    234  N   PHE    15      24.726   7.326   3.392  1.00   11.60         N  
ATOM    235  H   PHE    15      25.023   8.158   3.883  1.00   14.12         H  
ATOM    236  CA  PHE    15      23.533   7.445   2.545  1.00   10.41         C  
ATOM    237  HA  PHE    15      23.717   6.868   1.640  1.00   11.82         H  
ATOM    238  CB  PHE    15      22.298   6.846   3.250  1.00   10.64         C  
ATOM    239  HB2 PHE    15      21.608   6.497   2.481  1.00   12.69         H  
ATOM    240  HB3 PHE    15      22.592   5.968   3.826  1.00   13.55         H  
ATOM    241  CG  PHE    15      21.545   7.801   4.160  1.00   10.50         C  
ATOM    242  CD1 PHE    15      20.338   8.382   3.726  1.00   14.41         C  
ATOM    243  HD1 PHE    15      19.934   8.129   2.757  1.00   19.66         H  
ATOM    244  CE1 PHE    15      19.657   9.296   4.550  1.00   17.95         C  
ATOM    245  HE1 PHE    15      18.731   9.743   4.215  1.00   26.39         H  
ATOM    246  CZ  PHE    15      20.182   9.632   5.809  1.00   16.89         C  
ATOM    247  HZ  PHE    15      19.661  10.342   6.436  1.00   22.49         H  
ATOM    248  CE2 PHE    15      21.382   9.047   6.250  1.00   15.29         C  
ATOM    249  HE2 PHE    15      21.783   9.300   7.222  1.00   20.91         H  
ATOM    250  CD2 PHE    15      22.061   8.132   5.426  1.00   12.60         C  
ATOM    251  HD2 PHE    15      22.985   7.687   5.763  1.00   16.66         H  
ATOM    252  C   PHE    15      23.302   8.907   2.114  1.00   12.34         C  
ATOM    253  O   PHE    15      23.762   9.835   2.787  1.00   15.92         O  
ATOM    254  N   LYS    16      22.593   9.122   0.997  1.00   14.01         N  
ATOM    255  H   LYS    16      22.254   8.306   0.492  1.00   14.28         H  
ATOM    256  CA  LYS    16      22.276  10.456   0.449  1.00   19.30         C  
ATOM    257  HA  LYS    16      22.135  11.136   1.292  1.00   22.61         H  
ATOM    258  CB  LYS    16      23.461  10.987  -0.387  1.00   28.63         C  
ATOM    259  HB2 LYS    16      23.263  12.032  -0.630  1.00   61.23         H  
ATOM    260  HB3 LYS    16      24.367  10.958   0.221  1.00   51.82         H  
ATOM    261  CG  LYS    16      23.708  10.203  -1.691  1.00   49.72         C  
ATOM    262  HG2 LYS    16      23.892   9.157  -1.445  1.00   82.49         H  
ATOM    263  HG3 LYS    16      22.823  10.249  -2.327  1.00   91.45         H  
ATOM    264  CD  LYS    16      24.915  10.725  -2.487  1.00   62.70         C  
ATOM    265  HD2 LYS    16      25.810  10.597  -1.876  1.00   98.57         H  
ATOM    266  HD3 LYS    16      25.039  10.108  -3.379  1.00   87.48         H  
ATOM    267  CE  LYS    16      24.829  12.203  -2.907  1.00  124.01         C  
ATOM    268  HE2 LYS    16      24.728  12.825  -2.013  1.00  180.71         H  
ATOM    269  HE3 LYS    16      25.778  12.473  -3.381  1.00  191.03         H  
ATOM    270  NZ  LYS    16      23.712  12.475  -3.852  1.00  153.71         N  
ATOM    271  HZ1 LYS    16      23.734  13.437  -4.164  1.00  192.46         H  
ATOM    272  HZ2 LYS    16      23.775  11.889  -4.673  1.00  186.91         H  
ATOM    273  HZ3 LYS    16      22.800  12.330  -3.423  1.00  187.78         H  
ATOM    274  C   LYS    16      20.978  10.488  -0.361  1.00   19.08         C  
ATOM    275  O   LYS    16      20.564   9.478  -0.930  1.00   19.30         O  
ATOM    276  N   LYS    17      20.375  11.673  -0.470  1.00   21.87         N  
ATOM    277  H   LYS    17      20.798  12.445   0.024  1.00   25.78         H  
ATOM    278  CA  LYS    17      19.268  11.981  -1.398  1.00   22.49         C  
ATOM    279  HA  LYS    17      18.564  11.147  -1.410  1.00   21.98         H  
ATOM    280  CB  LYS    17      18.527  13.237  -0.900  1.00   25.70         C  
ATOM    281  HB2 LYS    17      19.234  14.066  -0.847  1.00   35.50         H  
ATOM    282  HB3 LYS    17      17.748  13.500  -1.619  1.00   33.09         H  
ATOM    283  CG  LYS    17      17.862  13.027   0.475  1.00   30.21         C  
ATOM    284  HG2 LYS    17      17.127  12.227   0.385  1.00   38.99         H  
ATOM    285  HG3 LYS    17      18.604  12.730   1.217  1.00   41.86         H  
ATOM    286  CD  LYS    17      17.145  14.291   0.972  1.00   35.06         C  
ATOM    287  HD2 LYS    17      16.506  14.656   0.173  1.00   50.44         H  
ATOM    288  HD3 LYS    17      16.516  14.027   1.824  1.00   54.20         H  
ATOM    289  CE  LYS    17      18.112  15.405   1.392  1.00   41.18         C  
ATOM    290  HE2 LYS    17      18.669  15.071   2.272  1.00   66.44         H  
ATOM    291  HE3 LYS    17      18.829  15.586   0.586  1.00   62.18         H  
ATOM    292  NZ  LYS    17      17.387  16.663   1.701  1.00   50.73         N  
ATOM    293  HZ1 LYS    17      16.900  17.024   0.893  1.00   78.53         H  
ATOM    294  HZ2 LYS    17      16.680  16.516   2.425  1.00   79.33         H  
ATOM    295  HZ3 LYS    17      18.014  17.378   2.040  1.00   80.10         H  
ATOM    296  C   LYS    17      19.773  12.167  -2.839  1.00   24.94         C  
ATOM    297  O   LYS    17      20.957  12.439  -3.059  1.00   29.01         O  
ATOM    298  N   ILE    18      18.870  12.040  -3.814  1.00   27.65         N  
ATOM    299  H   ILE    18      17.943  11.730  -3.543  1.00   29.71         H  
ATOM    300  CA  ILE    18      19.101  12.310  -5.247  1.00   32.72         C  
ATOM    301  HA  ILE    18      20.074  12.789  -5.365  1.00   33.14         H  
ATOM    302  CB  ILE    18      19.146  10.988  -6.063  1.00   35.81         C  
ATOM    303  HB  ILE    18      18.284  10.382  -5.787  1.00   39.33         H  
ATOM    304  CG2 ILE    18      19.069  11.240  -7.583  1.00   50.05         C  
ATOM    305 HG21 ILE    18      19.900  11.870  -7.903  1.00   79.99         H  
ATOM    306 HG22 ILE    18      19.105  10.299  -8.130  1.00   83.60         H  
ATOM    307 HG23 ILE    18      18.129  11.722  -7.850  1.00   83.81         H  
ATOM    308  CG1 ILE    18      20.432  10.191  -5.733  1.00   36.13         C  
ATOM    309 HG12 ILE    18      21.298  10.713  -6.143  1.00   50.58         H  
ATOM    310 HG13 ILE    18      20.564  10.140  -4.653  1.00   43.26         H  
ATOM    311  CD1 ILE    18      20.430   8.746  -6.252  1.00   60.76         C  
ATOM    312 HD11 ILE    18      20.457   8.725  -7.341  1.00  100.96         H  
ATOM    313 HD12 ILE    18      21.317   8.232  -5.883  1.00   99.36         H  
ATOM    314 HD13 ILE    18      19.542   8.221  -5.899  1.00   98.14         H  
ATOM    315  C   ILE    18      18.072  13.323  -5.785  1.00   39.91         C  
ATOM    316  O   ILE    18      18.475  14.372  -6.293  1.00   49.96         O  
ATOM    317  N   LYS    19      16.761  13.043  -5.672  1.00   38.60         N  
ATOM    318  H   LYS    19      16.496  12.175  -5.218  1.00   34.78         H  
ATOM    319  CA  LYS    19      15.678  13.899  -6.216  1.00   45.68         C  
ATOM    320  HA  LYS    19      15.958  14.943  -6.058  1.00   53.53         H  
ATOM    321  CB  LYS    19      15.565  13.652  -7.736  1.00   53.34         C  
ATOM    322  HB2 LYS    19      16.562  13.708  -8.177  1.00   66.61         H  
ATOM    323  HB3 LYS    19      15.176  12.648  -7.909  1.00   68.59         H  
ATOM    324  CG  LYS    19      14.674  14.675  -8.460  1.00   81.04         C  
ATOM    325  HG2 LYS    19      13.640  14.553  -8.138  1.00  136.41         H  
ATOM    326  HG3 LYS    19      15.009  15.682  -8.207  1.00  115.40         H  
ATOM    327  CD  LYS    19      14.740  14.496  -9.983  1.00   94.19         C  
ATOM    328  HD2 LYS    19      15.773  14.615 -10.315  1.00  107.10         H  
ATOM    329  HD3 LYS    19      14.392  13.495 -10.246  1.00  140.20         H  
ATOM    330  CE  LYS    19      13.857  15.545 -10.671  1.00  141.56         C  
ATOM    331  HE2 LYS    19      12.826  15.416 -10.330  1.00  209.63         H  
ATOM    332  HE3 LYS    19      14.189  16.541 -10.360  1.00  189.13         H  
ATOM    333  NZ  LYS    19      13.921  15.432 -12.152  1.00  177.15         N  
ATOM    334  HZ1 LYS    19      13.341  16.133 -12.595  1.00  220.59         H  
ATOM    335  HZ2 LYS    19      14.865  15.564 -12.491  1.00  220.78         H  
ATOM    336  HZ3 LYS    19      13.599  14.527 -12.469  1.00  221.17         H  
ATOM    337  C   LYS    19      14.332  13.674  -5.511  1.00   41.39         C  
ATOM    338  O   LYS    19      14.045  12.561  -5.075  1.00   36.15         O  
ATOM    339  N   VAL    20      13.504  14.718  -5.412  1.00   47.08         N  
ATOM    340  H   VAL    20      13.811  15.591  -5.814  1.00   55.24         H  
ATOM    341  CA  VAL    20      12.150  14.676  -4.817  1.00   45.23         C  
ATOM    342  HA  VAL    20      12.228  14.259  -3.813  1.00   41.33         H  
ATOM    343  CB  VAL    20      11.565  16.102  -4.681  1.00   54.80         C  
ATOM    344  HB  VAL    20      11.578  16.582  -5.660  1.00   84.62         H  
ATOM    345  CG1 VAL    20      10.121  16.119  -4.158  1.00   80.28         C  
ATOM    346 HG11 VAL    20      10.053  15.568  -3.219  1.00  124.18         H  
ATOM    347 HG12 VAL    20       9.800  17.148  -3.989  1.00  125.50         H  
ATOM    348 HG13 VAL    20       9.446  15.681  -4.893  1.00  120.25         H  
ATOM    349  CG2 VAL    20      12.396  16.954  -3.715  1.00   86.46         C  
ATOM    350 HG21 VAL    20      12.352  16.524  -2.715  1.00  131.73         H  
ATOM    351 HG22 VAL    20      13.434  17.007  -4.043  1.00  129.22         H  
ATOM    352 HG23 VAL    20      11.998  17.969  -3.681  1.00  131.65         H  
ATOM    353  C   VAL    20      11.196  13.785  -5.630  1.00   43.30         C  
ATOM    354  O   VAL    20      11.154  13.861  -6.859  1.00   49.43         O  
ATOM    355  N   LEU    21      10.396  12.977  -4.928  1.00   39.11         N  
ATOM    356  H   LEU    21      10.520  12.972  -3.922  1.00   38.61         H  
ATOM    357  CA  LEU    21       9.276  12.186  -5.460  1.00   38.08         C  
ATOM    358  HA  LEU    21       9.348  12.129  -6.547  1.00   41.64         H  
ATOM    359  CB  LEU    21       9.347  10.757  -4.886  1.00   31.14         C  
ATOM    360  HB2 LEU    21       9.221  10.815  -3.804  1.00   32.03         H  
ATOM    361  HB3 LEU    21       8.512  10.181  -5.289  1.00   30.99         H  
ATOM    362  CG  LEU    21      10.652   9.995  -5.181  1.00   29.67         C  
ATOM    363  HG  LEU    21      11.495  10.572  -4.813  1.00   34.35         H  
ATOM    364  CD1 LEU    21      10.638   8.652  -4.452  1.00   25.70         C  
ATOM    365 HD11 LEU    21       9.791   8.056  -4.786  1.00   53.14         H  
ATOM    366 HD12 LEU    21      11.558   8.106  -4.651  1.00   52.24         H  
ATOM    367 HD13 LEU    21      10.559   8.812  -3.378  1.00   53.04         H  
ATOM    368  CD2 LEU    21      10.851   9.745  -6.675  1.00   34.08         C  
ATOM    369 HD21 LEU    21       9.980   9.233  -7.080  1.00   64.26         H  
ATOM    370 HD22 LEU    21      10.993  10.690  -7.196  1.00   63.92         H  
ATOM    371 HD23 LEU    21      11.731   9.125  -6.834  1.00   62.42         H  
ATOM    372  C   LEU    21       7.906  12.815  -5.132  1.00   43.11         C  
ATOM    373  O   LEU    21       6.972  12.694  -5.926  1.00   49.38         O  
ATOM    374  N   GLY    22       7.780  13.485  -3.980  1.00   44.84         N  
ATOM    375  H   GLY    22       8.579  13.523  -3.359  1.00   44.09         H  
ATOM    376  CA  GLY    22       6.556  14.164  -3.527  1.00   51.73         C  
ATOM    377  HA2 GLY    22       6.283  14.931  -4.252  1.00   60.07         H  
ATOM    378  HA3 GLY    22       5.739  13.444  -3.471  1.00   54.36         H  
ATOM    379  C   GLY    22       6.710  14.829  -2.152  1.00   54.05         C  
ATOM    380  O   GLY    22       7.734  14.664  -1.488  1.00   52.65         O  
ATOM    381  N   SER    23       5.703  15.591  -1.713  1.00   67.60         N  
ATOM    382  H   SER    23       4.878  15.686  -2.289  1.00   78.17         H  
ATOM    383  CA  SER    23       5.714  16.306  -0.420  1.00   77.55         C  
ATOM    384  HA  SER    23       6.207  15.673   0.317  1.00   71.62         H  
ATOM    385  CB  SER    23       6.527  17.607  -0.538  1.00   92.20         C  
ATOM    386  HB2 SER    23       6.608  18.067   0.449  1.00  118.17         H  
ATOM    387  HB3 SER    23       7.535  17.377  -0.885  1.00  115.22         H  
ATOM    388  OG  SER    23       5.919  18.529  -1.431  1.00  115.21         O  
ATOM    389  HG  SER    23       6.047  18.204  -2.343  1.00  148.71         H  
ATOM    390  C   SER    23       4.309  16.609   0.129  1.00   96.96         C  
ATOM    391  O   SER    23       3.308  16.540  -0.592  1.00  112.84         O  
ATOM    392  N   GLY    24       4.245  16.944   1.422  1.00  108.31         N  
ATOM    393  H   GLY    24       5.119  16.945   1.940  1.00  103.55         H  
ATOM    394  CA  GLY    24       3.041  17.342   2.162  1.00  135.73         C  
ATOM    395  HA2 GLY    24       2.245  17.626   1.473  1.00  169.02         H  
ATOM    396  HA3 GLY    24       2.692  16.490   2.746  1.00  139.36         H  
ATOM    397  C   GLY    24       3.291  18.524   3.112  1.00  138.14         C  
ATOM    398  O   GLY    24       4.182  19.345   2.881  1.00  132.35         O  
ATOM    399  N   ALA    25       2.507  18.617   4.193  1.00  163.57         N  
ATOM    400  H   ALA    25       1.786  17.920   4.320  1.00  184.85         H  
ATOM    401  CA  ALA    25       2.545  19.738   5.146  1.00  180.17         C  
ATOM    402  HA  ALA    25       2.398  20.666   4.591  1.00  205.72         H  
ATOM    403  CB  ALA    25       1.367  19.572   6.116  1.00  228.17         C  
ATOM    404  HB1 ALA    25       0.428  19.546   5.561  1.00  267.72         H  
ATOM    405  HB2 ALA    25       1.475  18.648   6.686  1.00  272.29         H  
ATOM    406  HB3 ALA    25       1.341  20.414   6.809  1.00  270.20         H  
ATOM    407  C   ALA    25       3.875  19.878   5.922  1.00  146.71         C  
ATOM    408  O   ALA    25       4.254  20.990   6.298  1.00  164.02         O  
ATOM    409  N   PHE    26       4.597  18.772   6.140  1.00  118.04         N  
ATOM    410  H   PHE    26       4.207  17.905   5.804  1.00  119.83         H  
ATOM    411  CA  PHE    26       5.895  18.737   6.839  1.00  104.25         C  
ATOM    412  HA  PHE    26       6.357  19.721   6.789  1.00  117.30         H  
ATOM    413  CB  PHE    26       5.676  18.403   8.324  1.00  127.08         C  
ATOM    414  HB2 PHE    26       5.199  17.425   8.403  1.00  169.09         H  
ATOM    415  HB3 PHE    26       6.649  18.324   8.808  1.00  172.44         H  
ATOM    416  CG  PHE    26       4.851  19.426   9.085  1.00  157.57         C  
ATOM    417  CD1 PHE    26       5.427  20.656   9.459  1.00  241.09         C  
ATOM    418  HD1 PHE    26       6.456  20.869   9.209  1.00  289.80         H  
ATOM    419  CE1 PHE    26       4.665  21.613  10.153  1.00  376.83         C  
ATOM    420  HE1 PHE    26       5.111  22.557  10.439  1.00  535.80         H  
ATOM    421  CZ  PHE    26       3.321  21.346  10.469  1.00  418.94         C  
ATOM    422  HZ  PHE    26       2.732  22.083  11.001  1.00  589.08         H  
ATOM    423  CE2 PHE    26       2.741  20.121  10.094  1.00  355.84         C  
ATOM    424  HE2 PHE    26       1.706  19.916  10.335  1.00  491.22         H  
ATOM    425  CD2 PHE    26       3.505  19.162   9.404  1.00  230.74         C  
ATOM    426  HD2 PHE    26       3.054  18.222   9.116  1.00  278.54         H  
ATOM    427  C   PHE    26       6.899  17.760   6.209  1.00   79.17         C  
ATOM    428  O   PHE    26       8.084  18.083   6.110  1.00   77.30         O  
ATOM    429  N   SER    27       6.442  16.586   5.761  1.00   72.96         N  
ATOM    430  H   SER    27       5.465  16.372   5.881  1.00   87.42         H  
ATOM    431  CA  SER    27       7.284  15.586   5.087  1.00   58.45         C  
ATOM    432  HA  SER    27       8.242  15.530   5.603  1.00   57.32         H  
ATOM    433  CB  SER    27       6.645  14.194   5.153  1.00   60.67         C  
ATOM    434  HB2 SER    27       5.671  14.210   4.659  1.00   91.49         H  
ATOM    435  HB3 SER    27       7.288  13.485   4.629  1.00   94.71         H  
ATOM    436  OG  SER    27       6.493  13.764   6.495  1.00   72.31         O  
ATOM    437  HG  SER    27       5.778  14.276   6.913  1.00  118.97         H  
ATOM    438  C   SER    27       7.548  15.923   3.615  1.00   55.62         C  
ATOM    439  O   SER    27       6.636  16.303   2.879  1.00   67.14         O  
ATOM    440  N   THR    28       8.776  15.674   3.163  1.00   47.74         N  
ATOM    441  H   THR    28       9.485  15.429   3.850  1.00   46.84         H  
ATOM    442  CA  THR    28       9.159  15.517   1.750  1.00   45.10         C  
ATOM    443  HA  THR    28       8.275  15.582   1.119  1.00   49.88         H  
ATOM    444  CB  THR    28      10.133  16.621   1.302  1.00   49.00         C  
ATOM    445  HB  THR    28      11.025  16.591   1.930  1.00   48.65         H  
ATOM    446  CG2 THR    28      10.554  16.507  -0.165  1.00   50.19         C  
ATOM    447 HG21 THR    28      11.113  15.588  -0.332  1.00   79.77         H  
ATOM    448 HG22 THR    28       9.678  16.513  -0.811  1.00   77.44         H  
ATOM    449 HG23 THR    28      11.196  17.349  -0.424  1.00   78.52         H  
ATOM    450  OG1 THR    28       9.511  17.883   1.440  1.00   60.22         O  
ATOM    451  HG1 THR    28       9.337  18.018   2.386  1.00   76.12         H  
ATOM    452  C   THR    28       9.768  14.128   1.558  1.00   36.86         C  
ATOM    453  O   THR    28      10.521  13.656   2.413  1.00   33.99         O  
ATOM    454  N   VAL    29       9.438  13.461   0.451  1.00   36.53         N  
ATOM    455  H   VAL    29       8.837  13.921  -0.226  1.00   43.34         H  
ATOM    456  CA  VAL    29       9.960  12.136   0.087  1.00   28.90         C  
ATOM    457  HA  VAL    29      10.596  11.784   0.895  1.00   26.56         H  
ATOM    458  CB  VAL    29       8.838  11.090  -0.077  1.00   28.53         C  
ATOM    459  HB  VAL    29       8.208  11.370  -0.922  1.00   32.99         H  
ATOM    460  CG1 VAL    29       9.417   9.692  -0.332  1.00   25.10         C  
ATOM    461 HG11 VAL    29       9.936   9.665  -1.288  1.00   52.02         H  
ATOM    462 HG12 VAL    29      10.110   9.418   0.465  1.00   52.61         H  
ATOM    463 HG13 VAL    29       8.613   8.958  -0.364  1.00   53.13         H  
ATOM    464  CG2 VAL    29       7.959  11.002   1.179  1.00   34.45         C  
ATOM    465 HG21 VAL    29       7.449  11.949   1.352  1.00   63.80         H  
ATOM    466 HG22 VAL    29       7.201  10.230   1.044  1.00   65.31         H  
ATOM    467 HG23 VAL    29       8.571  10.756   2.047  1.00   63.88         H  
ATOM    468  C   VAL    29      10.828  12.246  -1.166  1.00   28.44         C  
ATOM    469  O   VAL    29      10.457  12.914  -2.131  1.00   34.38         O  
ATOM    470  N   TYR    30      11.977  11.576  -1.154  1.00   24.75         N  
ATOM    471  H   TYR    30      12.197  11.056  -0.310  1.00   23.57         H  
ATOM    472  CA  TYR    30      13.005  11.585  -2.196  1.00   24.88         C  
ATOM    473  HA  TYR    30      12.645  12.130  -3.066  1.00   28.87         H  
ATOM    474  CB  TYR    30      14.281  12.266  -1.667  1.00   26.65         C  
ATOM    475  HB2 TYR    30      14.697  11.642  -0.875  1.00   25.68         H  
ATOM    476  HB3 TYR    30      15.020  12.279  -2.468  1.00   29.32         H  
ATOM    477  CG  TYR    30      14.151  13.674  -1.114  1.00   31.01         C  
ATOM    478  CD1 TYR    30      14.625  14.773  -1.861  1.00   37.68         C  
ATOM    479  HD1 TYR    30      15.018  14.623  -2.856  1.00   40.55         H  
ATOM    480  CE1 TYR    30      14.641  16.062  -1.291  1.00   45.36         C  
ATOM    481  HE1 TYR    30      15.031  16.903  -1.848  1.00   54.50         H  
ATOM    482  CZ  TYR    30      14.176  16.258   0.027  1.00   45.79         C  
ATOM    483  OH  TYR    30      14.273  17.482   0.610  1.00   57.50         O  
ATOM    484  HH  TYR    30      14.229  17.414   1.580  1.00   75.58         H  
ATOM    485  CE2 TYR    30      13.678  15.163   0.762  1.00   39.60         C  
ATOM    486  HE2 TYR    30      13.324  15.316   1.768  1.00   44.01         H  
ATOM    487  CD2 TYR    30      13.674  13.875   0.197  1.00   32.55         C  
ATOM    488  HD2 TYR    30      13.332  13.035   0.787  1.00   31.68         H  
ATOM    489  C   TYR    30      13.365  10.157  -2.625  1.00   21.25         C  
ATOM    490  O   TYR    30      13.254   9.228  -1.823  1.00   20.71         O  
ATOM    491  N   LYS    31      13.889   9.989  -3.843  1.00   22.26         N  
ATOM    492  H   LYS    31      13.937  10.813  -4.435  1.00   26.64         H  
ATOM    493  CA  LYS    31      14.782   8.869  -4.184  1.00   21.22         C  
ATOM    494  HA  LYS    31      14.508   8.007  -3.573  1.00   20.65         H  
ATOM    495  CB  LYS    31      14.629   8.434  -5.653  1.00   25.98         C  
ATOM    496  HB2 LYS    31      15.307   7.598  -5.836  1.00   42.99         H  
ATOM    497  HB3 LYS    31      13.614   8.065  -5.795  1.00   68.53         H  
ATOM    498  CG  LYS    31      14.900   9.526  -6.699  1.00   56.26         C  
ATOM    499  HG2 LYS    31      14.189  10.342  -6.565  1.00  121.69         H  
ATOM    500  HG3 LYS    31      15.914   9.910  -6.581  1.00   96.82         H  
ATOM    501  CD  LYS    31      14.734   8.950  -8.113  1.00   51.75         C  
ATOM    502  HD2 LYS    31      15.468   8.157  -8.271  1.00   55.94         H  
ATOM    503  HD3 LYS    31      13.733   8.528  -8.215  1.00   74.30         H  
ATOM    504  CE  LYS    31      14.931  10.044  -9.168  1.00  120.71         C  
ATOM    505  HE2 LYS    31      14.234  10.863  -8.963  1.00  198.81         H  
ATOM    506  HE3 LYS    31      15.950  10.435  -9.082  1.00  181.08         H  
ATOM    507  NZ  LYS    31      14.702   9.519 -10.539  1.00  119.54         N  
ATOM    508  HZ1 LYS    31      15.304   8.719 -10.725  1.00  144.78         H  
ATOM    509  HZ2 LYS    31      13.746   9.213 -10.662  1.00  146.83         H  
ATOM    510  HZ3 LYS    31      14.897  10.220 -11.242  1.00  145.63         H  
ATOM    511  C   LYS    31      16.223   9.221  -3.811  1.00   21.95         C  
ATOM    512  O   LYS    31      16.590  10.398  -3.777  1.00   28.16         O  
ATOM    513  N   GLY    32      17.030   8.209  -3.523  1.00   18.68         N  
ATOM    514  H   GLY    32      16.631   7.276  -3.530  1.00   16.95         H  
ATOM    515  CA  GLY    32      18.382   8.335  -2.986  1.00   20.05         C  
ATOM    516  HA2 GLY    32      18.927   9.106  -3.525  1.00   29.27         H  
ATOM    517  HA3 GLY    32      18.314   8.636  -1.942  1.00   21.93         H  
ATOM    518  C   GLY    32      19.187   7.034  -3.055  1.00   15.70         C  
ATOM    519  O   GLY    32      18.791   6.061  -3.701  1.00   16.36         O  
ATOM    520  N   LEU    33      20.327   7.027  -2.369  1.00   14.69         N  
ATOM    521  H   LEU    33      20.544   7.854  -1.818  1.00   16.44         H  
ATOM    522  CA  LEU    33      21.337   5.970  -2.391  1.00   13.75         C  
ATOM    523  HA  LEU    33      20.907   5.065  -2.823  1.00   14.25         H  
ATOM    524  CB  LEU    33      22.493   6.455  -3.287  1.00   21.47         C  
ATOM    525  HB2 LEU    33      22.093   6.736  -4.261  1.00   41.91         H  
ATOM    526  HB3 LEU    33      22.911   7.355  -2.833  1.00   62.78         H  
ATOM    527  CG  LEU    33      23.632   5.442  -3.497  1.00   34.06         C  
ATOM    528  HG  LEU    33      23.957   5.032  -2.542  1.00   89.99         H  
ATOM    529  CD1 LEU    33      23.184   4.305  -4.414  1.00   61.87         C  
ATOM    530 HD11 LEU    33      22.770   4.711  -5.338  1.00  109.53         H  
ATOM    531 HD12 LEU    33      24.037   3.677  -4.660  1.00  108.68         H  
ATOM    532 HD13 LEU    33      22.430   3.697  -3.916  1.00  106.83         H  
ATOM    533  CD2 LEU    33      24.825   6.143  -4.142  1.00   97.47         C  
ATOM    534 HD21 LEU    33      24.539   6.558  -5.109  1.00  154.80         H  
ATOM    535 HD22 LEU    33      25.174   6.947  -3.495  1.00  156.63         H  
ATOM    536 HD23 LEU    33      25.641   5.434  -4.281  1.00  154.08         H  
ATOM    537  C   LEU    33      21.819   5.647  -0.971  1.00   11.23         C  
ATOM    538  O   LEU    33      22.107   6.555  -0.193  1.00   13.33         O  
ATOM    539  N   TRP    34      21.956   4.360  -0.655  1.00   11.23         N  
ATOM    540  H   TRP    34      21.662   3.668  -1.338  1.00   13.56         H  
ATOM    541  CA  TRP    34      22.557   3.842   0.577  1.00   10.66         C  
ATOM    542  HA  TRP    34      22.936   4.667   1.180  1.00   11.34         H  
ATOM    543  CB  TRP    34      21.478   3.114   1.393  1.00   11.39         C  
ATOM    544  HB2 TRP    34      20.724   3.843   1.695  1.00   13.33         H  
ATOM    545  HB3 TRP    34      20.990   2.393   0.735  1.00   13.30         H  
ATOM    546  CG  TRP    34      21.926   2.373   2.620  1.00   12.07         C  
ATOM    547  CD1 TRP    34      22.813   2.808   3.545  1.00   14.57         C  
ATOM    548  HD1 TRP    34      23.323   3.762   3.522  1.00   17.10         H  
ATOM    549  NE1 TRP    34      22.989   1.843   4.517  1.00   16.32         N  
ATOM    550  HE1 TRP    34      23.632   1.946   5.293  1.00   20.10         H  
ATOM    551  CE2 TRP    34      22.181   0.750   4.296  1.00   15.01         C  
ATOM    552  CZ2 TRP    34      21.986  -0.453   4.991  1.00   18.30         C  
ATOM    553  HZ2 TRP    34      22.543  -0.655   5.893  1.00   22.71         H  
ATOM    554  CH2 TRP    34      21.061  -1.388   4.495  1.00   19.32         C  
ATOM    555  HH2 TRP    34      20.898  -2.322   5.017  1.00   24.17         H  
ATOM    556  CZ3 TRP    34      20.348  -1.106   3.315  1.00   17.44         C  
ATOM    557  HZ3 TRP    34      19.643  -1.829   2.930  1.00   21.14         H  
ATOM    558  CE3 TRP    34      20.556   0.103   2.623  1.00   14.15         C  
ATOM    559  HE3 TRP    34      20.007   0.304   1.714  1.00   15.24         H  
ATOM    560  CD2 TRP    34      21.479   1.063   3.093  1.00   12.63         C  
ATOM    561  C   TRP    34      23.746   2.930   0.245  1.00   12.31         C  
ATOM    562  O   TRP    34      23.721   2.195  -0.746  1.00   14.76         O  
ATOM    563  N   ILE    35      24.791   2.977   1.072  1.00   13.82         N  
ATOM    564  H   ILE    35      24.766   3.645   1.837  1.00   15.11         H  
ATOM    565  CA  ILE    35      26.017   2.187   0.940  1.00   16.35         C  
ATOM    566  HA  ILE    35      25.935   1.520   0.083  1.00   16.50         H  
ATOM    567  CB  ILE    35      27.224   3.118   0.658  1.00   21.94         C  
ATOM    568  HB  ILE    35      27.405   3.750   1.529  1.00   24.35         H  
ATOM    569  CG2 ILE    35      28.483   2.261   0.432  1.00   30.03         C  
ATOM    570 HG21 ILE    35      28.344   1.603  -0.426  1.00   60.87         H  
ATOM    571 HG22 ILE    35      29.345   2.906   0.256  1.00   60.04         H  
ATOM    572 HG23 ILE    35      28.697   1.654   1.312  1.00   59.73         H  
ATOM    573  CG1 ILE    35      27.012   4.030  -0.581  1.00   25.69         C  
ATOM    574 HG12 ILE    35      27.965   4.177  -1.090  1.00   46.28         H  
ATOM    575 HG13 ILE    35      26.333   3.551  -1.286  1.00   50.22         H  
ATOM    576  CD1 ILE    35      26.475   5.430  -0.250  1.00   57.43         C  
ATOM    577 HD11 ILE    35      26.447   6.028  -1.160  1.00  103.71         H  
ATOM    578 HD12 ILE    35      25.466   5.373   0.153  1.00  102.22         H  
ATOM    579 HD13 ILE    35      27.129   5.918   0.474  1.00  100.64         H  
ATOM    580  C   ILE    35      26.189   1.324   2.212  1.00   18.56         C  
ATOM    581  O   ILE    35      26.697   1.822   3.223  1.00   23.97         O  
ATOM    582  N   PRO    36      25.738   0.051   2.205  1.00   18.74         N  
ATOM    583  CD  PRO    36      24.896  -0.558   1.184  1.00   19.33         C  
ATOM    584  HD2 PRO    36      25.524  -0.983   0.402  1.00   21.81         H  
ATOM    585  HD3 PRO    36      24.192   0.155   0.759  1.00   23.75         H  
ATOM    586  CG  PRO    36      24.124  -1.665   1.894  1.00   27.21         C  
ATOM    587  HG2 PRO    36      23.854  -2.474   1.217  1.00   46.72         H  
ATOM    588  HG3 PRO    36      23.238  -1.247   2.369  1.00   45.74         H  
ATOM    589  CB  PRO    36      25.111  -2.130   2.958  1.00   25.90         C  
ATOM    590  HB2 PRO    36      25.794  -2.855   2.515  1.00   41.22         H  
ATOM    591  HB3 PRO    36      24.597  -2.560   3.817  1.00   35.44         H  
ATOM    592  CA  PRO    36      25.873  -0.860   3.347  1.00   23.06         C  
ATOM    593  HA  PRO    36      25.379  -0.408   4.208  1.00   26.00         H  
ATOM    594  C   PRO    36      27.327  -1.194   3.729  1.00   27.54         C  
ATOM    595  O   PRO    36      28.270  -0.951   2.973  1.00   29.08         O  
ATOM    596  N   GLU    37      27.509  -1.801   4.905  1.00   36.03         N  
ATOM    597  H   GLU    37      26.697  -1.927   5.504  1.00   40.91         H  
ATOM    598  CA  GLU    37      28.817  -2.173   5.473  1.00   44.73         C  
ATOM    599  HA  GLU    37      29.474  -1.302   5.436  1.00   46.86         H  
ATOM    600  CB  GLU    37      28.639  -2.575   6.951  1.00   60.92         C  
ATOM    601  HB2 GLU    37      27.875  -3.350   7.035  1.00   70.54         H  
ATOM    602  HB3 GLU    37      29.577  -3.007   7.304  1.00   90.33         H  
ATOM    603  CG  GLU    37      28.312  -1.405   7.893  1.00   94.25         C  
ATOM    604  HG2 GLU    37      28.398  -1.768   8.920  1.00  128.20         H  
ATOM    605  HG3 GLU    37      29.070  -0.630   7.758  1.00  136.79         H  
ATOM    606  CD  GLU    37      26.909  -0.796   7.717  1.00  128.95         C  
ATOM    607  OE1 GLU    37      25.954  -1.497   7.305  1.00  185.38         O  
ATOM    608  OE2 GLU    37      26.730   0.401   8.039  1.00  194.42         O  
ATOM    609  C   GLU    37      29.557  -3.306   4.725  1.00   47.33         C  
ATOM    610  O   GLU    37      30.759  -3.494   4.939  1.00   74.99         O  
ATOM    611  N   GLY    38      28.873  -4.066   3.861  1.00   55.47         N  
ATOM    612  H   GLY    38      27.889  -3.874   3.736  1.00   81.20         H  
ATOM    613  CA  GLY    38      29.473  -5.134   3.049  1.00   63.05         C  
ATOM    614  HA2 GLY    38      29.990  -5.833   3.707  1.00   78.52         H  
ATOM    615  HA3 GLY    38      28.682  -5.684   2.539  1.00   74.57         H  
ATOM    616  C   GLY    38      30.470  -4.635   1.987  1.00   53.72         C  
ATOM    617  O   GLY    38      30.524  -3.448   1.653  1.00   60.07         O  
ATOM    618  N   GLU    39      31.265  -5.550   1.427  1.00   59.40         N  
ATOM    619  H   GLU    39      31.181  -6.511   1.726  1.00   74.73         H  
ATOM    620  CA  GLU    39      32.156  -5.255   0.293  1.00   63.58         C  
ATOM    621  HA  GLU    39      32.632  -4.293   0.488  1.00   69.48         H  
ATOM    622  CB  GLU    39      33.265  -6.321   0.210  1.00   99.23         C  
ATOM    623  HB2 GLU    39      33.796  -6.342   1.163  1.00  129.02         H  
ATOM    624  HB3 GLU    39      32.800  -7.297   0.068  1.00  139.17         H  
ATOM    625  CG  GLU    39      34.301  -6.118  -0.910  1.00  156.60         C  
ATOM    626  HG2 GLU    39      35.000  -6.957  -0.880  1.00  215.02         H  
ATOM    627  HG3 GLU    39      33.799  -6.159  -1.879  1.00  214.92         H  
ATOM    628  CD  GLU    39      35.077  -4.792  -0.781  1.00  210.70         C  
ATOM    629  OE1 GLU    39      36.269  -4.819  -0.388  1.00  281.75         O  
ATOM    630  OE2 GLU    39      34.501  -3.718  -1.080  1.00  290.66         O  
ATOM    631  C   GLU    39      31.371  -5.131  -1.031  1.00   51.73         C  
ATOM    632  O   GLU    39      30.461  -5.923  -1.293  1.00   59.68         O  
ATOM    633  N   LYS    40      31.736  -4.143  -1.863  1.00   50.31         N  
ATOM    634  H   LYS    40      32.559  -3.613  -1.583  1.00   62.47         H  
ATOM    635  CA  LYS    40      31.178  -3.854  -3.201  1.00   49.76         C  
ATOM    636  HA  LYS    40      31.399  -2.805  -3.406  1.00   58.41         H  
ATOM    637  CB  LYS    40      31.929  -4.682  -4.267  1.00   65.00         C  
ATOM    638  HB2 LYS    40      32.999  -4.653  -4.048  1.00   79.76         H  
ATOM    639  HB3 LYS    40      31.602  -5.723  -4.230  1.00   77.88         H  
ATOM    640  CG  LYS    40      31.716  -4.111  -5.679  1.00  103.84         C  
ATOM    641  HG2 LYS    40      30.662  -4.169  -5.947  1.00  141.20         H  
ATOM    642  HG3 LYS    40      32.020  -3.064  -5.674  1.00  144.15         H  
ATOM    643  CD  LYS    40      32.532  -4.856  -6.745  1.00  132.35         C  
ATOM    644  HD2 LYS    40      33.596  -4.675  -6.580  1.00  149.27         H  
ATOM    645  HD3 LYS    40      32.349  -5.928  -6.649  1.00  155.21         H  
ATOM    646  CE  LYS    40      32.150  -4.434  -8.174  1.00  201.87         C  
ATOM    647  HE2 LYS    40      32.760  -5.004  -8.879  1.00  253.92         H  
ATOM    648  HE3 LYS    40      31.103  -4.697  -8.350  1.00  267.40         H  
ATOM    649  NZ  LYS    40      32.337  -2.982  -8.414  1.00  239.64         N  
ATOM    650  HZ1 LYS    40      33.277  -2.681  -8.211  1.00  285.09         H  
ATOM    651  HZ2 LYS    40      32.130  -2.739  -9.383  1.00  281.75         H  
ATOM    652  HZ3 LYS    40      31.685  -2.434  -7.850  1.00  283.77         H  
ATOM    653  C   LYS    40      29.640  -3.962  -3.270  1.00   39.95         C  
ATOM    654  O   LYS    40      29.084  -4.750  -4.039  1.00   64.10         O  
ATOM    655  N   VAL    41      28.947  -3.165  -2.450  1.00   29.80         N  
ATOM    656  H   VAL    41      29.467  -2.566  -1.826  1.00   42.59         H  
ATOM    657  CA  VAL    41      27.474  -3.096  -2.405  1.00   23.42         C  
ATOM    658  HA  VAL    41      27.100  -3.453  -3.363  1.00   26.09         H  
ATOM    659  CB  VAL    41      26.881  -4.050  -1.345  1.00   29.38         C  
ATOM    660  HB  VAL    41      27.144  -5.069  -1.632  1.00   65.73         H  
ATOM    661  CG1 VAL    41      27.411  -3.813   0.073  1.00   90.27         C  
ATOM    662 HG11 VAL    41      26.958  -4.524   0.762  1.00  149.48         H  
ATOM    663 HG12 VAL    41      28.487  -3.962   0.082  1.00  146.91         H  
ATOM    664 HG13 VAL    41      27.187  -2.800   0.407  1.00  145.63         H  
ATOM    665  CG2 VAL    41      25.350  -3.963  -1.299  1.00   57.97         C  
ATOM    666 HG21 VAL    41      24.954  -4.783  -0.702  1.00  104.96         H  
ATOM    667 HG22 VAL    41      25.027  -3.021  -0.859  1.00  104.72         H  
ATOM    668 HG23 VAL    41      24.948  -4.037  -2.307  1.00  106.26         H  
ATOM    669  C   VAL    41      26.964  -1.661  -2.250  1.00   19.97         C  
ATOM    670  O   VAL    41      27.453  -0.895  -1.418  1.00   24.25         O  
ATOM    671  N   LYS    42      25.945  -1.321  -3.046  1.00   16.51         N  
ATOM    672  H   LYS    42      25.670  -2.001  -3.751  1.00   17.23         H  
ATOM    673  CA  LYS    42      25.140  -0.093  -2.981  1.00   15.04         C  
ATOM    674  HA  LYS    42      25.186   0.321  -1.973  1.00   17.34         H  
ATOM    675  CB  LYS    42      25.671   0.957  -3.971  1.00   18.37         C  
ATOM    676  HB2 LYS    42      25.675   0.537  -4.979  1.00   29.99         H  
ATOM    677  HB3 LYS    42      24.989   1.804  -3.959  1.00   29.88         H  
ATOM    678  CG  LYS    42      27.076   1.468  -3.616  1.00   28.64         C  
ATOM    679  HG2 LYS    42      27.059   1.887  -2.612  1.00   48.14         H  
ATOM    680  HG3 LYS    42      27.783   0.640  -3.639  1.00   49.93         H  
ATOM    681  CD  LYS    42      27.541   2.537  -4.613  1.00   33.64         C  
ATOM    682  HD2 LYS    42      27.692   2.066  -5.584  1.00   42.08         H  
ATOM    683  HD3 LYS    42      26.760   3.290  -4.718  1.00   42.28         H  
ATOM    684  CE  LYS    42      28.833   3.256  -4.196  1.00   54.09         C  
ATOM    685  HE2 LYS    42      29.085   3.974  -4.983  1.00   79.17         H  
ATOM    686  HE3 LYS    42      28.646   3.824  -3.281  1.00   89.05         H  
ATOM    687  NZ  LYS    42      29.970   2.322  -3.993  1.00   73.15         N  
ATOM    688  HZ1 LYS    42      30.065   1.677  -4.781  1.00  110.12         H  
ATOM    689  HZ2 LYS    42      30.844   2.819  -3.895  1.00  107.54         H  
ATOM    690  HZ3 LYS    42      29.840   1.753  -3.170  1.00  105.89         H  
ATOM    691  C   LYS    42      23.674  -0.424  -3.279  1.00   13.27         C  
ATOM    692  O   LYS    42      23.385  -1.354  -4.033  1.00   16.64         O  
ATOM    693  N   ILE    43      22.746   0.326  -2.687  1.00   12.51         N  
ATOM    694  H   ILE    43      23.060   1.079  -2.082  1.00   14.51         H  
ATOM    695  CA  ILE    43      21.303   0.045  -2.728  1.00   12.31         C  
ATOM    696  HA  ILE    43      21.108  -0.666  -3.528  1.00   15.07         H  
ATOM    697  CB  ILE    43      20.850  -0.634  -1.407  1.00   12.26         C  
ATOM    698  HB  ILE    43      21.065   0.043  -0.578  1.00   12.32         H  
ATOM    699  CG2 ILE    43      19.330  -0.891  -1.421  1.00   14.37         C  
ATOM    700 HG21 ILE    43      19.076  -1.597  -2.212  1.00   43.19         H  
ATOM    701 HG22 ILE    43      19.010  -1.294  -0.461  1.00   42.49         H  
ATOM    702 HG23 ILE    43      18.780   0.036  -1.572  1.00   42.60         H  
ATOM    703  CG1 ILE    43      21.645  -1.946  -1.175  1.00   17.62         C  
ATOM    704 HG12 ILE    43      21.628  -2.544  -2.085  1.00   46.39         H  
ATOM    705 HG13 ILE    43      22.684  -1.690  -0.969  1.00   38.80         H  
ATOM    706  CD1 ILE    43      21.169  -2.836  -0.022  1.00   27.21         C  
ATOM    707 HD11 ILE    43      21.117  -2.256   0.897  1.00   63.19         H  
ATOM    708 HD12 ILE    43      20.194  -3.267  -0.247  1.00   64.94         H  
ATOM    709 HD13 ILE    43      21.883  -3.648   0.112  1.00   63.62         H  
ATOM    710  C   ILE    43      20.529   1.346  -3.019  1.00   11.71         C  
ATOM    711  O   ILE    43      20.706   2.322  -2.285  1.00   11.01         O  
ATOM    712  N   PRO    44      19.673   1.403  -4.060  1.00   14.51         N  
ATOM    713  CD  PRO    44      19.473   0.393  -5.093  1.00   19.45         C  
ATOM    714  HD2 PRO    44      19.250  -0.584  -4.660  1.00   21.34         H  
ATOM    715  HD3 PRO    44      20.368   0.335  -5.713  1.00   26.87         H  
ATOM    716  CG  PRO    44      18.290   0.865  -5.939  1.00   26.22         C  
ATOM    717  HG2 PRO    44      17.366   0.430  -5.553  1.00   48.23         H  
ATOM    718  HG3 PRO    44      18.420   0.611  -6.991  1.00   42.35         H  
ATOM    719  CB  PRO    44      18.276   2.378  -5.721  1.00   22.20         C  
ATOM    720  HB2 PRO    44      17.281   2.799  -5.856  1.00   38.53         H  
ATOM    721  HB3 PRO    44      18.984   2.849  -6.405  1.00   30.43         H  
ATOM    722  CA  PRO    44      18.777   2.535  -4.283  1.00   15.19         C  
ATOM    723  HA  PRO    44      19.330   3.472  -4.204  1.00   16.16         H  
ATOM    724  C   PRO    44      17.636   2.532  -3.250  1.00   11.57         C  
ATOM    725  O   PRO    44      17.002   1.503  -2.998  1.00   12.30         O  
ATOM    726  N   VAL    45      17.364   3.690  -2.648  1.00   10.18         N  
ATOM    727  H   VAL    45      17.870   4.516  -2.954  1.00   12.62         H  
ATOM    728  CA  VAL    45      16.443   3.845  -1.504  1.00    7.73         C  
ATOM    729  HA  VAL    45      15.816   2.957  -1.430  1.00    7.65         H  
ATOM    730  CB  VAL    45      17.203   3.966  -0.164  1.00    7.31         C  
ATOM    731  HB  VAL    45      16.472   4.130   0.626  1.00    7.63         H  
ATOM    732  CG1 VAL    45      17.953   2.672   0.166  1.00    8.77         C  
ATOM    733 HG11 VAL    45      18.320   2.712   1.192  1.00   38.95         H  
ATOM    734 HG12 VAL    45      17.283   1.821   0.059  1.00   37.49         H  
ATOM    735 HG13 VAL    45      18.797   2.540  -0.509  1.00   34.70         H  
ATOM    736  CG2 VAL    45      18.196   5.133  -0.122  1.00   10.08         C  
ATOM    737 HG21 VAL    45      18.989   4.971  -0.850  1.00   39.01         H  
ATOM    738 HG22 VAL    45      17.688   6.071  -0.343  1.00   38.11         H  
ATOM    739 HG23 VAL    45      18.640   5.203   0.871  1.00   39.12         H  
ATOM    740  C   VAL    45      15.491   5.025  -1.691  1.00    8.51         C  
ATOM    741  O   VAL    45      15.814   5.992  -2.377  1.00   12.28         O  
ATOM    742  N   ALA    46      14.316   4.954  -1.073  1.00    7.90         N  
ATOM    743  H   ALA    46      14.134   4.135  -0.503  1.00    8.07         H  
ATOM    744  CA  ALA    46      13.465   6.112  -0.827  1.00    9.44         C  
ATOM    745  HA  ALA    46      13.707   6.885  -1.554  1.00   11.96         H  
ATOM    746  CB  ALA    46      12.000   5.727  -1.044  1.00   11.77         C  
ATOM    747  HB1 ALA    46      11.858   5.411  -2.077  1.00   40.78         H  
ATOM    748  HB2 ALA    46      11.725   4.913  -0.378  1.00   40.77         H  
ATOM    749  HB3 ALA    46      11.359   6.588  -0.849  1.00   39.83         H  
ATOM    750  C   ALA    46      13.741   6.678   0.578  1.00    9.76         C  
ATOM    751  O   ALA    46      14.005   5.930   1.524  1.00   12.12         O  
ATOM    752  N   ILE    47      13.692   8.003   0.714  1.00   12.69         N  
ATOM    753  H   ILE    47      13.456   8.548  -0.110  1.00   17.15         H  
ATOM    754  CA  ILE    47      14.038   8.741   1.936  1.00   13.36         C  
ATOM    755  HA  ILE    47      14.124   8.045   2.769  1.00   12.63         H  
ATOM    756  CB  ILE    47      15.404   9.458   1.779  1.00   15.11         C  
ATOM    757  HB  ILE    47      15.334  10.119   0.913  1.00   18.39         H  
ATOM    758  CG2 ILE    47      15.715  10.326   3.015  1.00   18.95         C  
ATOM    759 HG21 ILE    47      14.964  11.107   3.139  1.00   49.88         H  
ATOM    760 HG22 ILE    47      15.738   9.708   3.914  1.00   47.06         H  
ATOM    761 HG23 ILE    47      16.677  10.824   2.902  1.00   46.48         H  
ATOM    762  CG1 ILE    47      16.558   8.457   1.527  1.00   14.52         C  
ATOM    763 HG12 ILE    47      16.796   7.926   2.447  1.00   24.88         H  
ATOM    764 HG13 ILE    47      16.254   7.720   0.787  1.00   22.82         H  
ATOM    765  CD1 ILE    47      17.828   9.116   0.976  1.00   23.78         C  
ATOM    766 HD11 ILE    47      18.267   9.791   1.708  1.00   55.89         H  
ATOM    767 HD12 ILE    47      18.557   8.343   0.732  1.00   57.58         H  
ATOM    768 HD13 ILE    47      17.587   9.671   0.070  1.00   57.45         H  
ATOM    769  C   ILE    47      12.913   9.730   2.253  1.00   16.24         C  
ATOM    770  O   ILE    47      12.616  10.600   1.436  1.00   20.46         O  
ATOM    771  N   LYS    48      12.301   9.615   3.434  1.00   17.65         N  
ATOM    772  H   LYS    48      12.650   8.893   4.059  1.00   18.49         H  
ATOM    773  CA  LYS    48      11.345  10.584   3.995  1.00   21.03         C  
ATOM    774  HA  LYS    48      10.924  11.191   3.192  1.00   23.64         H  
ATOM    775  CB  LYS    48      10.199   9.814   4.675  1.00   21.67         C  
ATOM    776  HB2 LYS    48       9.736   9.158   3.935  1.00   26.37         H  
ATOM    777  HB3 LYS    48      10.623   9.193   5.460  1.00   28.96         H  
ATOM    778  CG  LYS    48       9.109  10.702   5.297  1.00   33.94         C  
ATOM    779  HG2 LYS    48       9.547  11.326   6.078  1.00   50.40         H  
ATOM    780  HG3 LYS    48       8.685  11.347   4.526  1.00   48.53         H  
ATOM    781  CD  LYS    48       7.995   9.839   5.914  1.00   35.40         C  
ATOM    782  HD2 LYS    48       7.542   9.227   5.132  1.00   47.87         H  
ATOM    783  HD3 LYS    48       8.421   9.181   6.674  1.00   50.17         H  
ATOM    784  CE  LYS    48       6.919  10.723   6.557  1.00   58.65         C  
ATOM    785  HE2 LYS    48       7.376  11.322   7.351  1.00   92.80         H  
ATOM    786  HE3 LYS    48       6.543  11.417   5.800  1.00   90.24         H  
ATOM    787  NZ  LYS    48       5.790   9.929   7.106  1.00   61.06         N  
ATOM    788  HZ1 LYS    48       6.081   9.313   7.870  1.00   88.09         H  
ATOM    789  HZ2 LYS    48       5.074  10.529   7.490  1.00   86.32         H  
ATOM    790  HZ3 LYS    48       5.360   9.351   6.400  1.00   86.70         H  
ATOM    791  C   LYS    48      12.078  11.517   4.959  1.00   24.27         C  
ATOM    792  O   LYS    48      12.852  11.052   5.792  1.00   26.33         O  
ATOM    793  N   GLU    49      11.824  12.817   4.872  1.00   29.08         N  
ATOM    794  H   GLU    49      11.208  13.128   4.128  1.00   32.38         H  
ATOM    795  CA  GLU    49      12.498  13.860   5.657  1.00   33.22         C  
ATOM    796  HA  GLU    49      12.897  13.435   6.579  1.00   33.83         H  
ATOM    797  CB  GLU    49      13.672  14.406   4.826  1.00   39.26         C  
ATOM    798  HB2 GLU    49      14.399  13.607   4.672  1.00   71.65         H  
ATOM    799  HB3 GLU    49      13.283  14.699   3.853  1.00   68.94         H  
ATOM    800  CG  GLU    49      14.389  15.618   5.441  1.00   48.03         C  
ATOM    801  HG2 GLU    49      13.674  16.427   5.592  1.00   83.65         H  
ATOM    802  HG3 GLU    49      14.799  15.341   6.414  1.00   87.56         H  
ATOM    803  CD  GLU    49      15.500  16.126   4.508  1.00   47.28         C  
ATOM    804  OE1 GLU    49      16.697  16.064   4.872  1.00   81.31         O  
ATOM    805  OE2 GLU    49      15.191  16.591   3.385  1.00   80.11         O  
ATOM    806  C   GLU    49      11.515  14.978   6.035  1.00   37.44         C  
ATOM    807  O   GLU    49      10.775  15.471   5.183  1.00   44.38         O  
ATOM    808  N   LEU    50      11.518  15.401   7.301  1.00   38.80         N  
ATOM    809  H   LEU    50      12.141  14.955   7.963  1.00   38.90         H  
ATOM    810  CA  LEU    50      10.744  16.556   7.769  1.00   44.10         C  
ATOM    811  HA  LEU    50       9.799  16.592   7.229  1.00   48.57         H  
ATOM    812  CB  LEU    50      10.440  16.399   9.268  1.00   47.23         C  
ATOM    813  HB2 LEU    50      11.387  16.360   9.802  1.00   53.11         H  
ATOM    814  HB3 LEU    50       9.901  17.281   9.613  1.00   56.43         H  
ATOM    815  CG  LEU    50       9.626  15.144   9.630  1.00   53.61         C  
ATOM    816  HG  LEU    50      10.103  14.257   9.215  1.00   82.73         H  
ATOM    817  CD1 LEU    50       9.591  14.989  11.148  1.00  122.00         C  
ATOM    818 HD11 LEU    50       9.027  14.100  11.412  1.00  181.52         H  
ATOM    819 HD12 LEU    50      10.609  14.874  11.518  1.00  178.92         H  
ATOM    820 HD13 LEU    50       9.133  15.860  11.612  1.00  177.07         H  
ATOM    821  CD2 LEU    50       8.193  15.221   9.101  1.00   77.44         C  
ATOM    822 HD21 LEU    50       8.202  15.310   8.018  1.00  125.20         H  
ATOM    823 HD22 LEU    50       7.660  14.307   9.352  1.00  122.82         H  
ATOM    824 HD23 LEU    50       7.674  16.076   9.530  1.00  119.20         H  
ATOM    825  C   LEU    50      11.485  17.875   7.493  1.00   50.70         C  
ATOM    826  O   LEU    50      12.692  17.971   7.735  1.00   57.43         O  
ATOM    827  N   ARG    51      10.769  18.909   7.030  1.00   59.64         N  
ATOM    828  H   ARG    51       9.787  18.747   6.823  1.00   63.34         H  
ATOM    829  CA  ARG    51      11.322  20.266   6.836  1.00   74.30         C  
ATOM    830  HA  ARG    51      12.227  20.165   6.235  1.00   81.32         H  
ATOM    831  CB  ARG    51      10.344  21.148   6.034  1.00   97.70         C  
ATOM    832  HB2 ARG    51      10.845  22.085   5.787  1.00  127.38         H  
ATOM    833  HB3 ARG    51      10.126  20.636   5.095  1.00  115.42         H  
ATOM    834  CG  ARG    51       9.015  21.476   6.739  1.00  171.53         C  
ATOM    835  HG2 ARG    51       8.534  20.555   7.063  1.00  213.10         H  
ATOM    836  HG3 ARG    51       9.202  22.101   7.613  1.00  230.27         H  
ATOM    837  CD  ARG    51       8.082  22.217   5.769  1.00  230.60         C  
ATOM    838  HD2 ARG    51       8.547  23.157   5.466  1.00  256.41         H  
ATOM    839  HD3 ARG    51       7.960  21.607   4.871  1.00  266.82         H  
ATOM    840  NE  ARG    51       6.746  22.456   6.350  1.00  316.43         N  
ATOM    841  HE  ARG    51       6.071  21.705   6.280  1.00  358.09         H  
ATOM    842  CZ  ARG    51       6.259  23.564   6.872  1.00  432.19         C  
ATOM    843  NH1 ARG    51       6.946  24.667   6.971  1.00  489.65         N  
ATOM    844 HH11 ARG    51       7.881  24.698   6.604  1.00  453.56         H  
ATOM    845 HH12 ARG    51       6.528  25.494   7.362  1.00  633.65         H  
ATOM    846  NH2 ARG    51       5.033  23.568   7.301  1.00  587.61         N  
ATOM    847 HH21 ARG    51       4.487  22.720   7.194  1.00  629.55         H  
ATOM    848 HH22 ARG    51       4.622  24.397   7.692  1.00  723.70         H  
ATOM    849  C   ARG    51      11.763  20.903   8.158  1.00   79.50         C  
ATOM    850  O   ARG    51      11.187  20.626   9.209  1.00   78.28         O  
ATOM    851  N   GLU    52      12.759  21.783   8.118  1.00   99.61         N  
ATOM    852  H   GLU    52      13.152  22.018   7.211  1.00  108.39         H  
ATOM    853  CA  GLU    52      13.432  22.339   9.308  1.00  124.26         C  
ATOM    854  HA  GLU    52      13.799  21.499   9.899  1.00  124.99         H  
ATOM    855  CB  GLU    52      14.668  23.154   8.874  1.00  160.14         C  
ATOM    856  HB2 GLU    52      15.257  23.361   9.768  1.00  195.69         H  
ATOM    857  HB3 GLU    52      15.289  22.536   8.224  1.00  200.76         H  
ATOM    858  CG  GLU    52      14.393  24.503   8.180  1.00  229.54         C  
ATOM    859  HG2 GLU    52      13.827  25.141   8.862  1.00  293.62         H  
ATOM    860  HG3 GLU    52      15.355  24.993   8.010  1.00  293.94         H  
ATOM    861  CD  GLU    52      13.656  24.397   6.828  1.00  302.32         C  
ATOM    862  OE1 GLU    52      12.837  25.295   6.519  1.00  393.24         O  
ATOM    863  OE2 GLU    52      13.884  23.423   6.069  1.00  388.90         O  
ATOM    864  C   GLU    52      12.520  23.158  10.249  1.00  138.61         C  
ATOM    865  O   GLU    52      12.833  23.313  11.431  1.00  165.50         O  
ATOM    866  N   ALA    53      11.379  23.649   9.753  1.00  138.12         N  
ATOM    867  H   ALA    53      11.200  23.516   8.769  1.00  131.81         H  
ATOM    868  CA  ALA    53      10.352  24.335  10.544  1.00  165.23         C  
ATOM    869  HA  ALA    53      10.843  25.027  11.230  1.00  193.33         H  
ATOM    870  CB  ALA    53       9.498  25.155   9.570  1.00  195.13         C  
ATOM    871  HB1 ALA    53       8.975  24.486   8.886  1.00  234.49         H  
ATOM    872  HB2 ALA    53       8.764  25.742  10.125  1.00  231.17         H  
ATOM    873  HB3 ALA    53      10.132  25.836   9.000  1.00  233.10         H  
ATOM    874  C   ALA    53       9.467  23.391  11.399  1.00  154.98         C  
ATOM    875  O   ALA    53       8.679  23.867  12.221  1.00  187.75         O  
ATOM    876  N   THR    54       9.558  22.069  11.205  1.00  125.99         N  
ATOM    877  H   THR    54      10.238  21.733  10.535  1.00  116.20         H  
ATOM    878  CA  THR    54       8.698  21.070  11.873  1.00  122.71         C  
ATOM    879  HA  THR    54       7.661  21.370  11.724  1.00  138.04         H  
ATOM    880  CB  THR    54       8.867  19.675  11.243  1.00  102.66         C  
ATOM    881  HB  THR    54       9.871  19.300  11.446  1.00  119.29         H  
ATOM    882  CG2 THR    54       7.848  18.666  11.767  1.00  101.03         C  
ATOM    883 HG21 THR    54       7.877  17.766  11.157  1.00  131.66         H  
ATOM    884 HG22 THR    54       8.094  18.395  12.792  1.00  132.19         H  
ATOM    885 HG23 THR    54       6.843  19.087  11.724  1.00  130.49         H  
ATOM    886  OG1 THR    54       8.690  19.734   9.848  1.00  102.34         O  
ATOM    887  HG1 THR    54       9.536  20.055   9.483  1.00  121.29         H  
ATOM    888  C   THR    54       8.966  20.999  13.384  1.00  138.59         C  
ATOM    889  O   THR    54      10.120  20.973  13.817  1.00  147.32         O  
ATOM    890  N   SER    55       7.903  20.934  14.194  1.00  155.21         N  
ATOM    891  H   SER    55       6.985  20.950  13.773  1.00  158.68         H  
ATOM    892  CA  SER    55       7.978  20.893  15.667  1.00  180.46         C  
ATOM    893  HA  SER    55       8.482  21.798  15.998  1.00  205.75         H  
ATOM    894  CB  SER    55       6.558  20.916  16.247  1.00  211.74         C  
ATOM    895  HB2 SER    55       6.093  21.875  16.012  1.00  265.95         H  
ATOM    896  HB3 SER    55       5.966  20.119  15.792  1.00  224.71         H  
ATOM    897  OG  SER    55       6.572  20.730  17.653  1.00  235.81         O  
ATOM    898  HG  SER    55       5.709  21.024  18.005  1.00  281.86         H  
ATOM    899  C   SER    55       8.733  19.660  16.202  1.00  162.41         C  
ATOM    900  O   SER    55       8.575  18.567  15.645  1.00  135.83         O  
ATOM    901  N   PRO    56       9.487  19.760  17.318  1.00  187.26         N  
ATOM    902  CD  PRO    56       9.925  20.989  17.964  1.00  235.77         C  
ATOM    903  HD2 PRO    56       9.125  21.378  18.595  1.00  262.31         H  
ATOM    904  HD3 PRO    56      10.236  21.741  17.237  1.00  243.15         H  
ATOM    905  CG  PRO    56      11.120  20.590  18.825  1.00  264.23         C  
ATOM    906  HG2 PRO    56      11.242  21.252  19.683  1.00  315.61         H  
ATOM    907  HG3 PRO    56      12.025  20.576  18.215  1.00  285.66         H  
ATOM    908  CB  PRO    56      10.761  19.167  19.249  1.00  229.76         C  
ATOM    909  HB2 PRO    56      10.076  19.210  20.097  1.00  252.96         H  
ATOM    910  HB3 PRO    56      11.648  18.588  19.506  1.00  242.80         H  
ATOM    911  CA  PRO    56      10.050  18.597  18.015  1.00  179.74         C  
ATOM    912  HA  PRO    56      10.792  18.131  17.368  1.00  162.93         H  
ATOM    913  C   PRO    56       8.994  17.552  18.418  1.00  164.85         C  
ATOM    914  O   PRO    56       9.257  16.349  18.360  1.00  146.97         O  
ATOM    915  N   LYS    57       7.773  17.996  18.757  1.00  182.21         N  
ATOM    916  H   LYS    57       7.616  18.999  18.740  1.00  205.93         H  
ATOM    917  CA  LYS    57       6.639  17.121  19.111  1.00  181.11         C  
ATOM    918  HA  LYS    57       6.990  16.364  19.814  1.00  185.02         H  
ATOM    919  CB  LYS    57       5.539  17.942  19.809  1.00  229.12         C  
ATOM    920  HB2 LYS    57       5.220  18.759  19.160  1.00  259.38         H  
ATOM    921  HB3 LYS    57       4.680  17.293  19.988  1.00  252.22         H  
ATOM    922  CG  LYS    57       6.012  18.506  21.160  1.00  311.90         C  
ATOM    923  HG2 LYS    57       6.355  17.682  21.787  1.00  366.98         H  
ATOM    924  HG3 LYS    57       6.842  19.193  20.995  1.00  369.87         H  
ATOM    925  CD  LYS    57       4.876  19.247  21.884  1.00  385.38         C  
ATOM    926  HD2 LYS    57       4.554  20.102  21.288  1.00  406.58         H  
ATOM    927  HD3 LYS    57       4.028  18.568  21.989  1.00  424.84         H  
ATOM    928  CE  LYS    57       5.281  19.717  23.290  1.00  530.47         C  
ATOM    929  HE2 LYS    57       4.380  20.066  23.804  1.00  596.20         H  
ATOM    930  HE3 LYS    57       5.668  18.862  23.851  1.00  597.23         H  
ATOM    931  NZ  LYS    57       6.289  20.812  23.262  1.00  668.28         N  
ATOM    932  HZ1 LYS    57       7.152  20.512  22.832  1.00  741.20         H  
ATOM    933  HZ2 LYS    57       5.945  21.615  22.754  1.00  737.01         H  
ATOM    934  HZ3 LYS    57       6.510  21.120  24.200  1.00  742.59         H  
ATOM    935  C   LYS    57       6.075  16.355  17.906  1.00  147.26         C  
ATOM    936  O   LYS    57       5.575  15.246  18.074  1.00  138.25         O  
ATOM    937  N   ALA    58       6.204  16.899  16.694  1.00  140.84         N  
ATOM    938  H   ALA    58       6.619  17.816  16.632  1.00  159.12         H  
ATOM    939  CA  ALA    58       5.920  16.181  15.448  1.00  121.08         C  
ATOM    940  HA  ALA    58       5.038  15.552  15.589  1.00  132.86         H  
ATOM    941  CB  ALA    58       5.585  17.213  14.365  1.00  134.74         C  
ATOM    942  HB1 ALA    58       4.691  17.769  14.651  1.00  165.05         H  
ATOM    943  HB2 ALA    58       6.410  17.912  14.242  1.00  165.59         H  
ATOM    944  HB3 ALA    58       5.398  16.707  13.417  1.00  169.96         H  
ATOM    945  C   ALA    58       7.082  15.253  15.035  1.00   91.56         C  
ATOM    946  O   ALA    58       6.845  14.125  14.605  1.00   84.00         O  
ATOM    947  N   ASN    59       8.339  15.674  15.234  1.00   88.51         N  
ATOM    948  H   ASN    59       8.468  16.617  15.581  1.00  105.14         H  
ATOM    949  CA  ASN    59       9.529  14.854  14.962  1.00   75.81         C  
ATOM    950  HA  ASN    59       9.524  14.560  13.912  1.00   70.41         H  
ATOM    951  CB  ASN    59      10.807  15.672  15.236  1.00   97.99         C  
ATOM    952  HB2 ASN    59      10.679  16.290  16.121  1.00  143.76         H  
ATOM    953  HB3 ASN    59      11.627  14.986  15.446  1.00  120.52         H  
ATOM    954  CG  ASN    59      11.248  16.541  14.071  1.00   89.10         C  
ATOM    955  OD1 ASN    59      12.122  16.178  13.299  1.00   93.39         O  
ATOM    956  ND2 ASN    59      10.691  17.715  13.909  1.00  127.91         N  
ATOM    957 HD21 ASN    59      11.049  18.310  13.182  1.00  151.74         H  
ATOM    958 HD22 ASN    59       9.968  18.034  14.542  1.00  165.71         H  
ATOM    959  C   ASN    59       9.524  13.546  15.775  1.00   68.18         C  
ATOM    960  O   ASN    59       9.679  12.471  15.193  1.00   70.54         O  
ATOM    961  N   LYS    60       9.286  13.604  17.095  1.00   75.99         N  
ATOM    962  H   LYS    60       9.201  14.520  17.530  1.00   92.71         H  
ATOM    963  CA  LYS    60       9.208  12.394  17.942  1.00   76.91         C  
ATOM    964  HA  LYS    60      10.110  11.810  17.756  1.00   75.87         H  
ATOM    965  CB  LYS    60       9.223  12.772  19.440  1.00  103.09         C  
ATOM    966  HB2 LYS    60       9.395  11.871  20.031  1.00  118.48         H  
ATOM    967  HB3 LYS    60      10.081  13.426  19.606  1.00  125.70         H  
ATOM    968  CG  LYS    60       7.967  13.488  19.974  1.00  165.34         C  
ATOM    969  HG2 LYS    60       8.268  14.130  20.803  1.00  219.56         H  
ATOM    970  HG3 LYS    60       7.569  14.128  19.191  1.00  225.01         H  
ATOM    971  CD  LYS    60       6.864  12.540  20.482  1.00  223.68         C  
ATOM    972  HD2 LYS    60       6.601  11.816  19.716  1.00  254.79         H  
ATOM    973  HD3 LYS    60       7.231  11.994  21.353  1.00  261.12         H  
ATOM    974  CE  LYS    60       5.607  13.329  20.867  1.00  348.95         C  
ATOM    975  HE2 LYS    60       5.835  13.950  21.738  1.00  395.77         H  
ATOM    976  HE3 LYS    60       5.340  13.990  20.038  1.00  395.11         H  
ATOM    977  NZ  LYS    60       4.463  12.429  21.165  1.00  508.56         N  
ATOM    978  HZ1 LYS    60       4.697  11.749  21.874  1.00  585.28         H  
ATOM    979  HZ2 LYS    60       3.661  12.951  21.487  1.00  588.23         H  
ATOM    980  HZ3 LYS    60       4.166  11.923  20.327  1.00  588.21         H  
ATOM    981  C   LYS    60       8.039  11.476  17.563  1.00   70.22         C  
ATOM    982  O   LYS    60       8.158  10.257  17.650  1.00   68.80         O  
ATOM    983  N   GLU    61       6.927  12.041  17.091  1.00   76.72         N  
ATOM    984  H   GLU    61       6.880  13.048  17.053  1.00   84.81         H  
ATOM    985  CA  GLU    61       5.764  11.266  16.641  1.00   84.25         C  
ATOM    986  HA  GLU    61       5.538  10.517  17.401  1.00   92.51         H  
ATOM    987  CB  GLU    61       4.555  12.208  16.505  1.00  111.50         C  
ATOM    988  HB2 GLU    61       4.555  12.921  17.330  1.00  149.96         H  
ATOM    989  HB3 GLU    61       4.649  12.778  15.581  1.00  137.80         H  
ATOM    990  CG  GLU    61       3.207  11.471  16.503  1.00  152.94         C  
ATOM    991  HG2 GLU    61       2.428  12.198  16.265  1.00  202.92         H  
ATOM    992  HG3 GLU    61       3.211  10.726  15.704  1.00  217.01         H  
ATOM    993  CD  GLU    61       2.863  10.798  17.852  1.00  193.73         C  
ATOM    994  OE1 GLU    61       3.411  11.198  18.909  1.00  262.59         O  
ATOM    995  OE2 GLU    61       2.013   9.876  17.866  1.00  258.55         O  
ATOM    996  C   GLU    61       6.051  10.517  15.325  1.00   71.84         C  
ATOM    997  O   GLU    61       5.623   9.379  15.144  1.00   79.09         O  
ATOM    998  N   ILE    62       6.841  11.119  14.431  1.00   61.39         N  
ATOM    999  H   ILE    62       7.119  12.077  14.618  1.00   63.75         H  
ATOM   1000  CA  ILE    62       7.340  10.488  13.200  1.00   55.60         C  
ATOM   1001  HA  ILE    62       6.528   9.919  12.755  1.00   68.30         H  
ATOM   1002  CB  ILE    62       7.745  11.594  12.200  1.00   57.59         C  
ATOM   1003  HB  ILE    62       8.400  12.288  12.729  1.00   76.07         H  
ATOM   1004  CG2 ILE    62       8.538  11.065  10.993  1.00   70.06         C  
ATOM   1005 HG21 ILE    62       8.002  10.242  10.518  1.00  110.59         H  
ATOM   1006 HG22 ILE    62       8.692  11.862  10.265  1.00  111.58         H  
ATOM   1007 HG23 ILE    62       9.515  10.709  11.317  1.00  114.45         H  
ATOM   1008  CG1 ILE    62       6.506  12.395  11.721  1.00  131.85         C  
ATOM   1009 HG12 ILE    62       5.944  12.750  12.584  1.00  202.91         H  
ATOM   1010 HG13 ILE    62       6.849  13.281  11.192  1.00  197.46         H  
ATOM   1011  CD1 ILE    62       5.527  11.648  10.803  1.00  188.54         C  
ATOM   1012 HD11 ILE    62       5.131  10.765  11.304  1.00  240.99         H  
ATOM   1013 HD12 ILE    62       4.696  12.308  10.556  1.00  243.82         H  
ATOM   1014 HD13 ILE    62       6.022  11.355   9.878  1.00  240.28         H  
ATOM   1015  C   ILE    62       8.462   9.468  13.486  1.00   44.21         C  
ATOM   1016  O   ILE    62       8.577   8.470  12.777  1.00   47.77         O  
ATOM   1017  N   LEU    63       9.239   9.634  14.562  1.00   39.01         N  
ATOM   1018  H   LEU    63       9.177  10.507  15.073  1.00   42.38         H  
ATOM   1019  CA  LEU    63      10.152   8.589  15.049  1.00   37.33         C  
ATOM   1020  HA  LEU    63      10.733   8.237  14.196  1.00   37.53         H  
ATOM   1021  CB  LEU    63      11.126   9.208  16.068  1.00   43.82         C  
ATOM   1022  HB2 LEU    63      11.619  10.063  15.606  1.00   63.12         H  
ATOM   1023  HB3 LEU    63      10.554   9.572  16.920  1.00   59.59         H  
ATOM   1024  CG  LEU    63      12.207   8.247  16.598  1.00   63.26         C  
ATOM   1025  HG  LEU    63      11.734   7.415  17.118  1.00  113.35         H  
ATOM   1026  CD1 LEU    63      13.104   7.696  15.487  1.00   94.76         C  
ATOM   1027 HD11 LEU    63      13.903   7.099  15.928  1.00  137.98         H  
ATOM   1028 HD12 LEU    63      12.529   7.051  14.824  1.00  145.05         H  
ATOM   1029 HD13 LEU    63      13.539   8.514  14.913  1.00  138.25         H  
ATOM   1030  CD2 LEU    63      13.100   8.991  17.592  1.00   97.52         C  
ATOM   1031 HD21 LEU    63      12.494   9.381  18.410  1.00  141.54         H  
ATOM   1032 HD22 LEU    63      13.843   8.308  18.004  1.00  143.42         H  
ATOM   1033 HD23 LEU    63      13.608   9.818  17.095  1.00  143.71         H  
ATOM   1034  C   LEU    63       9.386   7.369  15.610  1.00   40.87         C  
ATOM   1035  O   LEU    63       9.792   6.227  15.392  1.00   42.57         O  
ATOM   1036  N   ASP    64       8.239   7.583  16.262  1.00   49.54         N  
ATOM   1037  H   ASP    64       7.986   8.537  16.487  1.00   53.95         H  
ATOM   1038  CA  ASP    64       7.316   6.500  16.638  1.00   61.77         C  
ATOM   1039  HA  ASP    64       7.897   5.702  17.102  1.00   65.25         H  
ATOM   1040  CB  ASP    64       6.299   6.993  17.681  1.00   80.08         C  
ATOM   1041  HB2 ASP    64       5.769   7.858  17.283  1.00   90.56         H  
ATOM   1042  HB3 ASP    64       5.565   6.201  17.839  1.00   94.49         H  
ATOM   1043  CG  ASP    64       6.905   7.354  19.053  1.00   88.82         C  
ATOM   1044  OD1 ASP    64       6.211   8.042  19.840  1.00  122.50         O  
ATOM   1045  OD2 ASP    64       8.027   6.902  19.392  1.00  129.02         O  
ATOM   1046  C   ASP    64       6.610   5.869  15.418  1.00   64.56         C  
ATOM   1047  O   ASP    64       6.422   4.653  15.379  1.00   74.99         O  
ATOM   1048  N   GLU    65       6.286   6.645  14.377  1.00   62.74         N  
ATOM   1049  H   GLU    65       6.368   7.650  14.487  1.00   60.34         H  
ATOM   1050  CA  GLU    65       5.827   6.113  13.081  1.00   71.64         C  
ATOM   1051  HA  GLU    65       4.941   5.499  13.252  1.00   88.04         H  
ATOM   1052  CB  GLU    65       5.431   7.275  12.150  1.00   85.90         C  
ATOM   1053  HB2 GLU    65       4.752   7.948  12.675  1.00  102.49         H  
ATOM   1054  HB3 GLU    65       6.329   7.831  11.899  1.00  116.72         H  
ATOM   1055  CG  GLU    65       4.762   6.832  10.841  1.00  144.36         C  
ATOM   1056  HG2 GLU    65       5.267   5.950  10.448  1.00  208.01         H  
ATOM   1057  HG3 GLU    65       3.726   6.553  11.047  1.00  169.48         H  
ATOM   1058  CD  GLU    65       4.828   7.946   9.778  1.00  226.07         C  
ATOM   1059  OE1 GLU    65       3.778   8.542   9.444  1.00  302.30         O  
ATOM   1060  OE2 GLU    65       5.932   8.225   9.253  1.00  310.36         O  
ATOM   1061  C   GLU    65       6.899   5.211  12.435  1.00   59.42         C  
ATOM   1062  O   GLU    65       6.587   4.120  11.957  1.00   69.64         O  
ATOM   1063  N   ALA    66       8.175   5.612  12.495  1.00   45.87         N  
ATOM   1064  H   ALA    66       8.370   6.541  12.853  1.00   45.01         H  
ATOM   1065  CA  ALA    66       9.302   4.799  12.042  1.00   40.78         C  
ATOM   1066  HA  ALA    66       9.137   4.540  10.995  1.00   48.12         H  
ATOM   1067  CB  ALA    66      10.590   5.625  12.136  1.00   40.85         C  
ATOM   1068  HB1 ALA    66      11.383   5.106  11.598  1.00   68.60         H  
ATOM   1069  HB2 ALA    66      10.439   6.610  11.697  1.00   71.34         H  
ATOM   1070  HB3 ALA    66      10.893   5.747  13.173  1.00   68.30         H  
ATOM   1071  C   ALA    66       9.425   3.483  12.829  1.00   37.15         C  
ATOM   1072  O   ALA    66       9.638   2.434  12.224  1.00   34.22         O  
ATOM   1073  N   TYR    67       9.227   3.504  14.153  1.00   42.20         N  
ATOM   1074  H   TYR    67       9.102   4.405  14.601  1.00   48.77         H  
ATOM   1075  CA  TYR    67       9.164   2.294  14.983  1.00   42.66         C  
ATOM   1076  HA  TYR    67      10.086   1.731  14.846  1.00   41.99         H  
ATOM   1077  CB  TYR    67       9.080   2.699  16.464  1.00   58.82         C  
ATOM   1078  HB2 TYR    67      10.012   3.191  16.745  1.00   56.47         H  
ATOM   1079  HB3 TYR    67       8.285   3.430  16.591  1.00   92.39         H  
ATOM   1080  CG  TYR    67       8.818   1.552  17.424  1.00   89.02         C  
ATOM   1081  CD1 TYR    67       9.890   0.798  17.940  1.00  157.53         C  
ATOM   1082  HD1 TYR    67      10.907   1.041  17.663  1.00  223.19         H  
ATOM   1083  CE1 TYR    67       9.644  -0.272  18.823  1.00  232.89         C  
ATOM   1084  HE1 TYR    67      10.468  -0.849  19.218  1.00  342.93         H  
ATOM   1085  CZ  TYR    67       8.318  -0.592  19.192  1.00  259.54         C  
ATOM   1086  OH  TYR    67       8.069  -1.619  20.051  1.00  395.03         O  
ATOM   1087  HH  TYR    67       8.885  -2.061  20.343  1.00  449.99         H  
ATOM   1088  CE2 TYR    67       7.245   0.167  18.678  1.00  247.39         C  
ATOM   1089  HE2 TYR    67       6.233  -0.081  18.963  1.00  381.27         H  
ATOM   1090  CD2 TYR    67       7.495   1.237  17.797  1.00  152.84         C  
ATOM   1091  HD2 TYR    67       6.668   1.815  17.404  1.00  202.02         H  
ATOM   1092  C   TYR    67       8.008   1.360  14.573  1.00   38.04         C  
ATOM   1093  O   TYR    67       8.207   0.147  14.466  1.00   37.43         O  
ATOM   1094  N   VAL    68       6.823   1.902  14.265  1.00   40.13         N  
ATOM   1095  H   VAL    68       6.706   2.903  14.399  1.00   45.16         H  
ATOM   1096  CA  VAL    68       5.682   1.120  13.749  1.00   39.94         C  
ATOM   1097  HA  VAL    68       5.501   0.292  14.435  1.00   42.04         H  
ATOM   1098  CB  VAL    68       4.396   1.974  13.711  1.00   51.46         C  
ATOM   1099  HB  VAL    68       4.604   2.925  13.222  1.00   83.71         H  
ATOM   1100  CG1 VAL    68       3.241   1.296  12.962  1.00   77.41         C  
ATOM   1101 HG11 VAL    68       3.057   0.307  13.383  1.00  124.07         H  
ATOM   1102 HG12 VAL    68       2.336   1.898  13.048  1.00  125.07         H  
ATOM   1103 HG13 VAL    68       3.480   1.199  11.903  1.00  122.96         H  
ATOM   1104  CG2 VAL    68       3.902   2.250  15.138  1.00  116.90         C  
ATOM   1105 HG21 VAL    68       3.637   1.315  15.632  1.00  172.27         H  
ATOM   1106 HG22 VAL    68       4.678   2.747  15.718  1.00  175.65         H  
ATOM   1107 HG23 VAL    68       3.028   2.900  15.108  1.00  173.67         H  
ATOM   1108  C   VAL    68       5.998   0.484  12.385  1.00   33.14         C  
ATOM   1109  O   VAL    68       5.714  -0.698  12.192  1.00   34.34         O  
ATOM   1110  N   MET    69       6.649   1.209  11.466  1.00   30.51         N  
ATOM   1111  H   MET    69       6.832   2.189  11.663  1.00   34.21         H  
ATOM   1112  CA  MET    69       7.132   0.637  10.196  1.00   27.44         C  
ATOM   1113  HA  MET    69       6.297   0.150   9.691  1.00   31.87         H  
ATOM   1114  CB  MET    69       7.680   1.731   9.268  1.00   31.29         C  
ATOM   1115  HB2 MET    69       8.452   2.302   9.784  1.00   55.79         H  
ATOM   1116  HB3 MET    69       8.137   1.244   8.404  1.00   44.25         H  
ATOM   1117  CG  MET    69       6.615   2.698   8.749  1.00   58.38         C  
ATOM   1118  HG2 MET    69       5.754   2.131   8.392  1.00   97.83         H  
ATOM   1119  HG3 MET    69       6.291   3.338   9.568  1.00  100.15         H  
ATOM   1120  SD  MET    69       7.227   3.733   7.390  1.00  121.98         S  
ATOM   1121  CE  MET    69       6.023   5.081   7.470  1.00  226.55         C  
ATOM   1122  HE1 MET    69       6.159   5.748   6.619  1.00  293.88         H  
ATOM   1123  HE2 MET    69       5.013   4.672   7.454  1.00  294.84         H  
ATOM   1124  HE3 MET    69       6.173   5.643   8.390  1.00  296.99         H  
ATOM   1125  C   MET    69       8.222  -0.429  10.403  1.00   23.31         C  
ATOM   1126  O   MET    69       8.205  -1.464   9.740  1.00   25.47         O  
ATOM   1127  N   ALA    70       9.162  -0.205  11.327  1.00   23.56         N  
ATOM   1128  H   ALA    70       9.162   0.688  11.808  1.00   27.03         H  
ATOM   1129  CA  ALA    70      10.249  -1.137  11.624  1.00   25.03         C  
ATOM   1130  HA  ALA    70      10.733  -1.401  10.685  1.00   25.78         H  
ATOM   1131  CB  ALA    70      11.281  -0.427  12.502  1.00   34.25         C  
ATOM   1132  HB1 ALA    70      10.835  -0.149  13.457  1.00   66.70         H  
ATOM   1133  HB2 ALA    70      12.125  -1.095  12.682  1.00   65.13         H  
ATOM   1134  HB3 ALA    70      11.643   0.467  11.996  1.00   62.64         H  
ATOM   1135  C   ALA    70       9.764  -2.442  12.283  1.00   25.13         C  
ATOM   1136  O   ALA    70      10.369  -3.494  12.088  1.00   32.29         O  
ATOM   1137  N   SER    71       8.642  -2.404  13.010  1.00   24.49         N  
ATOM   1138  H   SER    71       8.216  -1.498  13.158  1.00   26.81         H  
ATOM   1139  CA  SER    71       8.034  -3.569  13.679  1.00   27.61         C  
ATOM   1140  HA  SER    71       8.796  -4.034  14.305  1.00   34.73         H  
ATOM   1141  CB  SER    71       6.893  -3.109  14.597  1.00   36.78         C  
ATOM   1142  HB2 SER    71       6.140  -2.578  14.013  1.00   62.09         H  
ATOM   1143  HB3 SER    71       6.423  -3.982  15.052  1.00   49.29         H  
ATOM   1144  OG  SER    71       7.379  -2.272  15.635  1.00   74.83         O  
ATOM   1145  HG  SER    71       7.686  -1.432  15.240  1.00   89.06         H  
ATOM   1146  C   SER    71       7.520  -4.667  12.724  1.00   23.12         C  
ATOM   1147  O   SER    71       7.060  -5.709  13.194  1.00   32.15         O  
ATOM   1148  N   VAL    72       7.605  -4.463  11.402  1.00   18.86         N  
ATOM   1149  H   VAL    72       8.010  -3.592  11.086  1.00   21.72         H  
ATOM   1150  CA  VAL    72       7.164  -5.400  10.354  1.00   19.45         C  
ATOM   1151  HA  VAL    72       7.095  -6.398  10.786  1.00   22.28         H  
ATOM   1152  CB  VAL    72       5.762  -5.031   9.823  1.00   24.82         C  
ATOM   1153  HB  VAL    72       5.566  -5.672   8.969  1.00   30.65         H  
ATOM   1154  CG1 VAL    72       4.673  -5.308  10.865  1.00   33.93         C  
ATOM   1155 HG11 VAL    72       4.783  -6.320  11.251  1.00   65.64         H  
ATOM   1156 HG12 VAL    72       4.748  -4.601  11.691  1.00   65.48         H  
ATOM   1157 HG13 VAL    72       3.691  -5.217  10.402  1.00   65.74         H  
ATOM   1158  CG2 VAL    72       5.627  -3.584   9.332  1.00   33.68         C  
ATOM   1159 HG21 VAL    72       5.750  -2.887  10.160  1.00   65.78         H  
ATOM   1160 HG22 VAL    72       6.379  -3.376   8.571  1.00   65.62         H  
ATOM   1161 HG23 VAL    72       4.640  -3.437   8.893  1.00   64.61         H  
ATOM   1162  C   VAL    72       8.163  -5.508   9.191  1.00   19.07         C  
ATOM   1163  O   VAL    72       8.933  -4.588   8.919  1.00   42.92         O  
ATOM   1164  N   ASP    73       8.149  -6.651   8.503  1.00   12.67         N  
ATOM   1165  H   ASP    73       7.504  -7.369   8.817  1.00   20.77         H  
ATOM   1166  CA  ASP    73       8.896  -6.941   7.270  1.00   12.24         C  
ATOM   1167  HA  ASP    73       8.870  -6.067   6.617  1.00   14.30         H  
ATOM   1168  CB  ASP    73      10.362  -7.266   7.602  1.00   17.68         C  
ATOM   1169  HB2 ASP    73      10.823  -6.399   8.076  1.00   22.80         H  
ATOM   1170  HB3 ASP    73      10.394  -8.096   8.309  1.00   20.93         H  
ATOM   1171  CG  ASP    73      11.184  -7.630   6.359  1.00   22.36         C  
ATOM   1172  OD1 ASP    73      11.019  -6.985   5.299  1.00   56.67         O  
ATOM   1173  OD2 ASP    73      12.026  -8.553   6.437  1.00   56.98         O  
ATOM   1174  C   ASP    73       8.246  -8.131   6.535  1.00   10.60         C  
ATOM   1175  O   ASP    73       8.136  -9.223   7.096  1.00   16.40         O  
ATOM   1176  N   ASN    74       7.796  -7.936   5.292  1.00    8.77         N  
ATOM   1177  H   ASN    74       7.957  -7.040   4.851  1.00   11.75         H  
ATOM   1178  CA  ASN    74       7.027  -8.928   4.528  1.00    8.16         C  
ATOM   1179  HA  ASN    74       7.446  -9.915   4.721  1.00    9.53         H  
ATOM   1180  CB  ASN    74       5.581  -8.891   5.063  1.00    9.86         C  
ATOM   1181  HB2 ASN    74       5.585  -9.238   6.093  1.00   13.82         H  
ATOM   1182  HB3 ASN    74       5.212  -7.867   5.052  1.00   12.74         H  
ATOM   1183  CG  ASN    74       4.605  -9.740   4.277  1.00   11.01         C  
ATOM   1184  OD1 ASN    74       4.055  -9.308   3.279  1.00   13.93         O  
ATOM   1185  ND2 ASN    74       4.379 -10.969   4.673  1.00   15.49         N  
ATOM   1186 HD21 ASN    74       3.719 -11.519   4.148  1.00   20.98         H  
ATOM   1187 HD22 ASN    74       4.793 -11.312   5.525  1.00   18.91         H  
ATOM   1188  C   ASN    74       7.103  -8.640   3.009  1.00    7.41         C  
ATOM   1189  O   ASN    74       7.161  -7.467   2.635  1.00    7.91         O  
ATOM   1190  N   PRO    75       7.053  -9.650   2.112  1.00    7.98         N  
ATOM   1191  CD  PRO    75       7.104 -11.080   2.399  1.00   10.57         C  
ATOM   1192  HD2 PRO    75       6.105 -11.443   2.636  1.00   14.55         H  
ATOM   1193  HD3 PRO    75       7.797 -11.313   3.207  1.00   14.88         H  
ATOM   1194  CG  PRO    75       7.588 -11.742   1.112  1.00   15.77         C  
ATOM   1195  HG2 PRO    75       7.224 -12.766   1.021  1.00   30.43         H  
ATOM   1196  HG3 PRO    75       8.678 -11.712   1.067  1.00   27.86         H  
ATOM   1197  CB  PRO    75       7.002 -10.832   0.037  1.00   11.44         C  
ATOM   1198  HB2 PRO    75       5.950 -11.083  -0.114  1.00   17.66         H  
ATOM   1199  HB3 PRO    75       7.552 -10.908  -0.902  1.00   17.59         H  
ATOM   1200  CA  PRO    75       7.130  -9.438   0.659  1.00    8.32         C  
ATOM   1201  HA  PRO    75       8.119  -9.042   0.426  1.00    9.81         H  
ATOM   1202  C   PRO    75       6.079  -8.484   0.071  1.00    7.60         C  
ATOM   1203  O   PRO    75       6.328  -7.886  -0.975  1.00    9.48         O  
ATOM   1204  N   HIE    76       4.929  -8.311   0.727  1.00    7.25         N  
ATOM   1205  H   HIE    76       4.776  -8.867   1.563  1.00    8.69         H  
ATOM   1206  CA  HIE    76       3.822  -7.432   0.323  1.00    6.97         C  
ATOM   1207  HA  HIE    76       3.961  -7.154  -0.722  1.00    7.41         H  
ATOM   1208  CB  HIE    76       2.504  -8.217   0.400  1.00    8.47         C  
ATOM   1209  HB2 HIE    76       2.258  -8.379   1.447  1.00   10.50         H  
ATOM   1210  HB3 HIE    76       1.709  -7.623  -0.049  1.00   10.08         H  
ATOM   1211  CG  HIE    76       2.553  -9.562  -0.286  1.00    9.54         C  
ATOM   1212  ND1 HIE    76       2.704 -10.798   0.352  1.00   15.11         N  
ATOM   1213  CE1 HIE    76       2.801 -11.710  -0.628  1.00   16.09         C  
ATOM   1214  HE1 HIE    76       2.939 -12.774  -0.471  1.00   24.01         H  
ATOM   1215  NE2 HIE    76       2.724 -11.116  -1.832  1.00   13.88         N  
ATOM   1216  HE2 HIE    76       2.797 -11.596  -2.722  1.00   18.54         H  
ATOM   1217  CD2 HIE    76       2.583  -9.759  -1.635  1.00   11.83         C  
ATOM   1218  HD2 HIE    76       2.549  -8.984  -2.388  1.00   16.92         H  
ATOM   1219  C   HIE    76       3.757  -6.108   1.112  1.00    7.01         C  
ATOM   1220  O   HIE    76       2.754  -5.397   1.040  1.00    7.81         O  
ATOM   1221  N   VAL    77       4.814  -5.751   1.853  1.00    7.56         N  
ATOM   1222  H   VAL    77       5.605  -6.387   1.882  1.00    8.57         H  
ATOM   1223  CA  VAL    77       4.941  -4.506   2.639  1.00    8.11         C  
ATOM   1224  HA  VAL    77       4.164  -3.803   2.338  1.00    8.83         H  
ATOM   1225  CB  VAL    77       4.764  -4.788   4.148  1.00   11.68         C  
ATOM   1226  HB  VAL    77       5.497  -5.533   4.458  1.00   30.48         H  
ATOM   1227  CG1 VAL    77       4.984  -3.530   4.999  1.00   30.54         C  
ATOM   1228 HG11 VAL    77       4.737  -3.734   6.042  1.00   67.69         H  
ATOM   1229 HG12 VAL    77       6.029  -3.223   4.960  1.00   69.93         H  
ATOM   1230 HG13 VAL    77       4.358  -2.719   4.632  1.00   68.07         H  
ATOM   1231  CG2 VAL    77       3.362  -5.331   4.466  1.00   26.21         C  
ATOM   1232 HG21 VAL    77       2.601  -4.620   4.144  1.00   62.00         H  
ATOM   1233 HG22 VAL    77       3.202  -6.281   3.958  1.00   62.26         H  
ATOM   1234 HG23 VAL    77       3.263  -5.501   5.538  1.00   64.30         H  
ATOM   1235  C   VAL    77       6.297  -3.846   2.355  1.00    7.78         C  
ATOM   1236  O   VAL    77       7.320  -4.527   2.306  1.00    9.43         O  
ATOM   1237  N   CYS    78       6.335  -2.525   2.155  1.00    8.02         N  
ATOM   1238  H   CYS    78       5.474  -1.992   2.198  1.00    9.29         H  
ATOM   1239  CA  CYS    78       7.583  -1.813   1.841  1.00    8.36         C  
ATOM   1240  HA  CYS    78       8.028  -2.278   0.960  1.00    8.97         H  
ATOM   1241  CB  CYS    78       7.273  -0.355   1.477  1.00   13.05         C  
ATOM   1242  HB2 CYS    78       6.770   0.140   2.311  1.00   47.97         H  
ATOM   1243  HB3 CYS    78       8.208   0.170   1.271  1.00   35.14         H  
ATOM   1244  SG  CYS    78       6.224  -0.304  -0.006  1.00   38.03         S  
ATOM   1245  HG  CYS    78       5.093  -0.712   0.593  1.00   96.75         H  
ATOM   1246  C   CYS    78       8.610  -1.916   2.990  1.00    8.19         C  
ATOM   1247  O   CYS    78       8.360  -1.460   4.110  1.00   15.27         O  
ATOM   1248  N   ARG    79       9.767  -2.531   2.710  1.00    6.41         N  
ATOM   1249  H   ARG    79       9.883  -2.884   1.765  1.00    8.47         H  
ATOM   1250  CA  ARG    79      10.843  -2.820   3.672  1.00    7.58         C  
ATOM   1251  HA  ARG    79      10.400  -3.237   4.578  1.00   10.39         H  
ATOM   1252  CB  ARG    79      11.760  -3.903   3.065  1.00   13.36         C  
ATOM   1253  HB2 ARG    79      11.179  -4.816   2.926  1.00   51.77         H  
ATOM   1254  HB3 ARG    79      12.108  -3.568   2.088  1.00   49.94         H  
ATOM   1255  CG  ARG    79      12.997  -4.224   3.920  1.00   22.63         C  
ATOM   1256  HG2 ARG    79      13.629  -3.339   3.972  1.00   68.31         H  
ATOM   1257  HG3 ARG    79      12.699  -4.493   4.935  1.00   68.76         H  
ATOM   1258  CD  ARG    79      13.831  -5.352   3.299  1.00   17.30         C  
ATOM   1259  HD2 ARG    79      13.791  -5.286   2.209  1.00   26.64         H  
ATOM   1260  HD3 ARG    79      14.868  -5.211   3.610  1.00   29.48         H  
ATOM   1261  NE  ARG    79      13.386  -6.683   3.745  1.00   14.63         N  
ATOM   1262  HE  ARG    79      12.537  -6.741   4.306  1.00   18.01         H  
ATOM   1263  CZ  ARG    79      14.072  -7.802   3.613  1.00   18.15         C  
ATOM   1264  NH1 ARG    79      15.114  -7.899   2.845  1.00   25.97         N  
ATOM   1265 HH11 ARG    79      15.424  -7.098   2.309  1.00   32.57         H  
ATOM   1266 HH12 ARG    79      15.726  -8.708   2.953  1.00   35.40         H  
ATOM   1267  NH2 ARG    79      13.751  -8.863   4.285  1.00   24.85         N  
ATOM   1268 HH21 ARG    79      13.030  -8.791   5.005  1.00   27.64         H  
ATOM   1269 HH22 ARG    79      14.333  -9.679   4.217  1.00   32.56         H  
ATOM   1270  C   ARG    79      11.614  -1.554   4.070  1.00    7.48         C  
ATOM   1271  O   ARG    79      12.412  -1.038   3.284  1.00    8.16         O  
ATOM   1272  N   LEU    80      11.421  -1.114   5.317  1.00   10.30         N  
ATOM   1273  H   LEU    80      10.715  -1.580   5.866  1.00   13.11         H  
ATOM   1274  CA  LEU    80      12.247  -0.103   5.988  1.00   11.18         C  
ATOM   1275  HA  LEU    80      12.257   0.793   5.366  1.00   10.55         H  
ATOM   1276  CB  LEU    80      11.581   0.267   7.333  1.00   20.62         C  
ATOM   1277  HB2 LEU    80      10.586   0.647   7.097  1.00   27.03         H  
ATOM   1278  HB3 LEU    80      11.447  -0.633   7.936  1.00   26.88         H  
ATOM   1279  CG  LEU    80      12.325   1.333   8.170  1.00   26.58         C  
ATOM   1280  HG  LEU    80      12.887   1.989   7.508  1.00   48.83         H  
ATOM   1281  CD1 LEU    80      11.339   2.198   8.956  1.00   56.86         C  
ATOM   1282 HD11 LEU    80      11.882   2.962   9.515  1.00  102.75         H  
ATOM   1283 HD12 LEU    80      10.654   2.695   8.270  1.00  102.99         H  
ATOM   1284 HD13 LEU    80      10.774   1.581   9.653  1.00  102.73         H  
ATOM   1285  CD2 LEU    80      13.278   0.707   9.192  1.00   80.37         C  
ATOM   1286 HD21 LEU    80      12.726   0.075   9.885  1.00  130.03         H  
ATOM   1287 HD22 LEU    80      14.033   0.100   8.700  1.00  132.75         H  
ATOM   1288 HD23 LEU    80      13.786   1.493   9.752  1.00  134.64         H  
ATOM   1289  C   LEU    80      13.703  -0.593   6.128  1.00   10.06         C  
ATOM   1290  O   LEU    80      13.950  -1.786   6.309  1.00   18.58         O  
ATOM   1291  N   LEU    81      14.664   0.330   6.045  1.00    7.40         N  
ATOM   1292  H   LEU    81      14.377   1.289   5.885  1.00    9.54         H  
ATOM   1293  CA  LEU    81      16.109   0.055   6.059  1.00    7.42         C  
ATOM   1294  HA  LEU    81      16.277  -0.997   6.289  1.00    9.87         H  
ATOM   1295  CB  LEU    81      16.680   0.344   4.657  1.00    6.95         C  
ATOM   1296  HB2 LEU    81      16.541   1.405   4.445  1.00    8.62         H  
ATOM   1297  HB3 LEU    81      17.753   0.145   4.664  1.00   10.29         H  
ATOM   1298  CG  LEU    81      16.032  -0.473   3.522  1.00    8.25         C  
ATOM   1299  HG  LEU    81      14.955  -0.324   3.528  1.00   16.58         H  
ATOM   1300  CD1 LEU    81      16.549   0.013   2.172  1.00   15.55         C  
ATOM   1301 HD11 LEU    81      17.626  -0.133   2.107  1.00   46.87         H  
ATOM   1302 HD12 LEU    81      16.060  -0.539   1.370  1.00   48.67         H  
ATOM   1303 HD13 LEU    81      16.320   1.072   2.061  1.00   46.23         H  
ATOM   1304  CD2 LEU    81      16.326  -1.967   3.649  1.00   17.28         C  
ATOM   1305 HD21 LEU    81      15.946  -2.352   4.592  1.00   48.40         H  
ATOM   1306 HD22 LEU    81      15.831  -2.506   2.846  1.00   50.34         H  
ATOM   1307 HD23 LEU    81      17.400  -2.138   3.599  1.00   50.17         H  
ATOM   1308  C   LEU    81      16.871   0.842   7.140  1.00    9.21         C  
ATOM   1309  O   LEU    81      17.956   0.425   7.547  1.00   14.07         O  
ATOM   1310  N   GLY    82      16.311   1.955   7.624  1.00    9.45         N  
ATOM   1311  H   GLY    82      15.441   2.281   7.221  1.00   10.56         H  
ATOM   1312  CA  GLY    82      16.864   2.720   8.741  1.00   12.31         C  
ATOM   1313  HA2 GLY    82      16.775   2.134   9.656  1.00   18.72         H  
ATOM   1314  HA3 GLY    82      17.925   2.898   8.562  1.00   15.41         H  
ATOM   1315  C   GLY    82      16.183   4.070   8.969  1.00   11.20         C  
ATOM   1316  O   GLY    82      15.127   4.365   8.406  1.00   12.01         O  
ATOM   1317  N   ILE    83      16.819   4.894   9.797  1.00   12.91         N  
ATOM   1318  H   ILE    83      17.669   4.541  10.227  1.00   15.33         H  
ATOM   1319  CA  ILE    83      16.419   6.259  10.170  1.00   13.82         C  
ATOM   1320  HA  ILE    83      15.747   6.649   9.408  1.00   13.94         H  
ATOM   1321  CB  ILE    83      15.668   6.269  11.526  1.00   20.04         C  
ATOM   1322  HB  ILE    83      15.499   7.312  11.799  1.00   35.83         H  
ATOM   1323  CG2 ILE    83      14.281   5.624  11.383  1.00   46.39         C  
ATOM   1324 HG21 ILE    83      14.377   4.560  11.171  1.00   86.44         H  
ATOM   1325 HG22 ILE    83      13.709   5.760  12.300  1.00   85.89         H  
ATOM   1326 HG23 ILE    83      13.738   6.101  10.568  1.00   86.06         H  
ATOM   1327  CG1 ILE    83      16.489   5.615  12.661  1.00   30.66         C  
ATOM   1328 HG12 ILE    83      16.493   4.532  12.534  1.00   52.91         H  
ATOM   1329 HG13 ILE    83      17.518   5.966  12.608  1.00   52.85         H  
ATOM   1330  CD1 ILE    83      15.971   5.945  14.064  1.00   43.86         C  
ATOM   1331 HD11 ILE    83      15.960   7.026  14.211  1.00   78.41         H  
ATOM   1332 HD12 ILE    83      14.967   5.547  14.203  1.00   77.16         H  
ATOM   1333 HD13 ILE    83      16.631   5.494  14.806  1.00   77.09         H  
ATOM   1334  C   ILE    83      17.639   7.194  10.209  1.00   12.92         C  
ATOM   1335  O   ILE    83      18.783   6.740  10.197  1.00   14.28         O  
ATOM   1336  N   CYS    84      17.408   8.503  10.292  1.00   14.06         N  
ATOM   1337  H   CYS    84      16.443   8.817  10.279  1.00   16.79         H  
ATOM   1338  CA  CYS    84      18.439   9.505  10.590  1.00   14.44         C  
ATOM   1339  HA  CYS    84      19.189   9.046  11.236  1.00   15.55         H  
ATOM   1340  CB  CYS    84      19.140   9.912   9.283  1.00   14.28         C  
ATOM   1341  HB2 CYS    84      19.509   9.016   8.779  1.00   16.39         H  
ATOM   1342  HB3 CYS    84      18.433  10.411   8.623  1.00   17.04         H  
ATOM   1343  SG  CYS    84      20.543  11.017   9.612  1.00   19.52         S  
ATOM   1344  HG  CYS    84      20.825  11.316   8.333  1.00   53.97         H  
ATOM   1345  C   CYS    84      17.834  10.684  11.377  1.00   17.15         C  
ATOM   1346  O   CYS    84      16.619  10.890  11.352  1.00   20.37         O  
ATOM   1347  N   LEU    85      18.663  11.425  12.122  1.00   19.67         N  
ATOM   1348  H   LEU    85      19.648  11.204  12.073  1.00   20.85         H  
ATOM   1349  CA  LEU    85      18.237  12.429  13.113  1.00   24.03         C  
ATOM   1350  HA  LEU    85      17.160  12.579  13.030  1.00   26.73         H  
ATOM   1351  CB  LEU    85      18.536  11.885  14.530  1.00   29.41         C  
ATOM   1352  HB2 LEU    85      19.620  11.816  14.639  1.00   32.61         H  
ATOM   1353  HB3 LEU    85      18.180  12.610  15.263  1.00   36.08         H  
ATOM   1354  CG  LEU    85      17.928  10.510  14.880  1.00   36.44         C  
ATOM   1355  HG  LEU    85      18.256   9.763  14.156  1.00   54.17         H  
ATOM   1356  CD1 LEU    85      18.416  10.067  16.260  1.00   57.10         C  
ATOM   1357 HD11 LEU    85      18.013   9.082  16.494  1.00   93.14         H  
ATOM   1358 HD12 LEU    85      19.505  10.009  16.263  1.00   94.61         H  
ATOM   1359 HD13 LEU    85      18.093  10.780  17.019  1.00   97.10         H  
ATOM   1360  CD2 LEU    85      16.399  10.533  14.910  1.00   54.61         C  
ATOM   1361 HD21 LEU    85      16.011  10.772  13.923  1.00   90.45         H  
ATOM   1362 HD22 LEU    85      16.022   9.552  15.199  1.00   91.73         H  
ATOM   1363 HD23 LEU    85      16.052  11.276  15.628  1.00   93.86         H  
ATOM   1364  C   LEU    85      18.865  13.826  12.900  1.00   26.61         C  
ATOM   1365  O   LEU    85      18.651  14.727  13.714  1.00   34.37         O  
ATOM   1366  N   THR    86      19.658  14.021  11.840  1.00   26.81         N  
ATOM   1367  H   THR    86      19.765  13.266  11.177  1.00   27.60         H  
ATOM   1368  CA  THR    86      20.399  15.270  11.566  1.00   32.67         C  
ATOM   1369  HA  THR    86      20.979  15.525  12.454  1.00   35.61         H  
ATOM   1370  CB  THR    86      21.399  15.085  10.409  1.00   40.16         C  
ATOM   1371  HB  THR    86      21.854  16.051  10.184  1.00   61.59         H  
ATOM   1372  CG2 THR    86      22.521  14.112  10.770  1.00   58.01         C  
ATOM   1373 HG21 THR    86      23.214  14.033   9.932  1.00   97.34         H  
ATOM   1374 HG22 THR    86      23.063  14.483  11.639  1.00   97.51         H  
ATOM   1375 HG23 THR    86      22.117  13.125  10.993  1.00   98.82         H  
ATOM   1376  OG1 THR    86      20.759  14.603   9.243  1.00   83.48         O  
ATOM   1377  HG1 THR    86      20.267  15.355   8.867  1.00  121.75         H  
ATOM   1378  C   THR    86      19.454  16.444  11.270  1.00   37.46         C  
ATOM   1379  O   THR    86      18.765  16.455  10.249  1.00   41.27         O  
ATOM   1380  N   SER    87      19.429  17.443  12.163  1.00   44.13         N  
ATOM   1381  H   SER    87      20.046  17.346  12.957  1.00   45.68         H  
ATOM   1382  CA  SER    87      18.471  18.570  12.231  1.00   57.37         C  
ATOM   1383  HA  SER    87      18.758  19.164  13.099  1.00   65.55         H  
ATOM   1384  CB  SER    87      18.625  19.492  11.010  1.00   74.90         C  
ATOM   1385  HB2 SER    87      19.673  19.774  10.897  1.00   94.26         H  
ATOM   1386  HB3 SER    87      18.311  18.959  10.112  1.00  101.44         H  
ATOM   1387  OG  SER    87      17.833  20.662  11.142  1.00  133.16         O  
ATOM   1388  HG  SER    87      18.275  21.268  11.768  1.00  167.55         H  
ATOM   1389  C   SER    87      17.000  18.165  12.463  1.00   59.53         C  
ATOM   1390  O   SER    87      16.343  18.712  13.353  1.00   85.01         O  
ATOM   1391  N   THR    88      16.494  17.175  11.724  1.00   47.07         N  
ATOM   1392  H   THR    88      17.096  16.777  11.012  1.00   43.72         H  
ATOM   1393  CA  THR    88      15.133  16.619  11.807  1.00   48.21         C  
ATOM   1394  HA  THR    88      14.721  16.825  12.794  1.00   55.70         H  
ATOM   1395  CB  THR    88      14.190  17.250  10.765  1.00   66.63         C  
ATOM   1396  HB  THR    88      13.212  16.786  10.878  1.00  120.60         H  
ATOM   1397  CG2 THR    88      14.009  18.758  10.933  1.00  119.99         C  
ATOM   1398 HG21 THR    88      13.228  19.105  10.258  1.00  174.89         H  
ATOM   1399 HG22 THR    88      13.708  18.979  11.957  1.00  176.28         H  
ATOM   1400 HG23 THR    88      14.938  19.281  10.707  1.00  174.59         H  
ATOM   1401  OG1 THR    88      14.654  17.002   9.455  1.00   92.20         O  
ATOM   1402  HG1 THR    88      13.998  17.383   8.840  1.00  126.98         H  
ATOM   1403  C   THR    88      15.133  15.096  11.622  1.00   35.26         C  
ATOM   1404  O   THR    88      16.082  14.506  11.093  1.00   30.47         O  
ATOM   1405  N   VAL    89      14.055  14.446  12.070  1.00   37.85         N  
ATOM   1406  H   VAL    89      13.315  14.996  12.496  1.00   50.48         H  
ATOM   1407  CA  VAL    89      13.832  12.999  11.920  1.00   32.57         C  
ATOM   1408  HA  VAL    89      14.739  12.484  12.237  1.00   28.86         H  
ATOM   1409  CB  VAL    89      12.688  12.517  12.837  1.00   45.28         C  
ATOM   1410  HB  VAL    89      11.803  13.128  12.659  1.00   56.59         H  
ATOM   1411  CG1 VAL    89      12.310  11.047  12.611  1.00   59.04         C  
ATOM   1412 HG11 VAL    89      13.178  10.404  12.764  1.00   93.76         H  
ATOM   1413 HG12 VAL    89      11.525  10.762  13.310  1.00   93.23         H  
ATOM   1414 HG13 VAL    89      11.924  10.901  11.603  1.00   91.60         H  
ATOM   1415  CG2 VAL    89      13.102  12.663  14.307  1.00   60.16         C  
ATOM   1416 HG21 VAL    89      12.279  12.370  14.957  1.00   93.75         H  
ATOM   1417 HG22 VAL    89      13.958  12.026  14.520  1.00   93.96         H  
ATOM   1418 HG23 VAL    89      13.368  13.695  14.529  1.00   94.94         H  
ATOM   1419  C   VAL    89      13.583  12.629  10.453  1.00   28.35         C  
ATOM   1420  O   VAL    89      12.832  13.298   9.736  1.00   36.12         O  
ATOM   1421  N   GLN    90      14.218  11.540  10.022  1.00   22.42         N  
ATOM   1422  H   GLN    90      14.852  11.086  10.671  1.00   22.58         H  
ATOM   1423  CA  GLN    90      14.186  10.986   8.668  1.00   20.09         C  
ATOM   1424  HA  GLN    90      13.357  11.428   8.119  1.00   22.76         H  
ATOM   1425  CB  GLN    90      15.506  11.298   7.941  1.00   20.69         C  
ATOM   1426  HB2 GLN    90      16.299  10.805   8.502  1.00   29.92         H  
ATOM   1427  HB3 GLN    90      15.488  10.849   6.946  1.00   31.58         H  
ATOM   1428  CG  GLN    90      15.866  12.787   7.798  1.00   28.58         C  
ATOM   1429  HG2 GLN    90      15.518  13.143   6.831  1.00   46.72         H  
ATOM   1430  HG3 GLN    90      15.381  13.386   8.566  1.00   43.72         H  
ATOM   1431  CD  GLN    90      17.375  13.003   7.897  1.00   43.92         C  
ATOM   1432  OE1 GLN    90      18.139  12.624   7.019  1.00   63.43         O  
ATOM   1433  NE2 GLN    90      17.865  13.589   8.967  1.00   67.21         N  
ATOM   1434 HE21 GLN    90      17.244  13.937   9.693  1.00   75.86         H  
ATOM   1435 HE22 GLN    90      18.862  13.754   9.007  1.00   93.80         H  
ATOM   1436  C   GLN    90      13.993   9.462   8.715  1.00   18.17         C  
ATOM   1437  O   GLN    90      14.487   8.804   9.634  1.00   19.76         O  
ATOM   1438  N   LEU    91      13.325   8.897   7.707  1.00   17.62         N  
ATOM   1439  H   LEU    91      13.013   9.509   6.959  1.00   20.23         H  
ATOM   1440  CA  LEU    91      13.170   7.451   7.496  1.00   15.42         C  
ATOM   1441  HA  LEU    91      13.696   6.902   8.278  1.00   15.51         H  
ATOM   1442  CB  LEU    91      11.689   7.017   7.521  1.00   19.87         C  
ATOM   1443  HB2 LEU    91      11.143   7.561   6.756  1.00   47.75         H  
ATOM   1444  HB3 LEU    91      11.670   5.965   7.229  1.00   34.61         H  
ATOM   1445  CG  LEU    91      10.923   7.125   8.852  1.00   40.71         C  
ATOM   1446  HG  LEU    91      11.505   6.633   9.629  1.00   80.61         H  
ATOM   1447  CD1 LEU    91      10.601   8.555   9.294  1.00   94.34         C  
ATOM   1448 HD11 LEU    91      10.155   9.115   8.474  1.00  143.88         H  
ATOM   1449 HD12 LEU    91       9.906   8.532  10.133  1.00  145.87         H  
ATOM   1450 HD13 LEU    91      11.503   9.054   9.636  1.00  149.21         H  
ATOM   1451  CD2 LEU    91       9.588   6.391   8.697  1.00   87.05         C  
ATOM   1452 HD21 LEU    91       9.767   5.335   8.494  1.00  138.59         H  
ATOM   1453 HD22 LEU    91       9.002   6.475   9.611  1.00  138.08         H  
ATOM   1454 HD23 LEU    91       9.015   6.823   7.876  1.00  138.25         H  
ATOM   1455  C   LEU    91      13.791   7.053   6.151  1.00   12.96         C  
ATOM   1456  O   LEU    91      13.691   7.800   5.177  1.00   16.44         O  
ATOM   1457  N   ILE    92      14.381   5.860   6.080  1.00   10.68         N  
ATOM   1458  H   ILE    92      14.423   5.294   6.923  1.00   11.89         H  
ATOM   1459  CA  ILE    92      14.980   5.288   4.868  1.00    8.88         C  
ATOM   1460  HA  ILE    92      14.723   5.919   4.017  1.00   10.10         H  
ATOM   1461  CB  ILE    92      16.526   5.258   4.963  1.00    8.49         C  
ATOM   1462  HB  ILE    92      16.822   4.594   5.777  1.00    9.11         H  
ATOM   1463  CG2 ILE    92      17.117   4.690   3.657  1.00    9.26         C  
ATOM   1464 HG21 ILE    92      16.786   3.665   3.493  1.00   37.33         H  
ATOM   1465 HG22 ILE    92      16.812   5.307   2.811  1.00   37.70         H  
ATOM   1466 HG23 ILE    92      18.206   4.677   3.712  1.00   37.01         H  
ATOM   1467  CG1 ILE    92      17.137   6.663   5.208  1.00   11.17         C  
ATOM   1468 HG12 ILE    92      18.112   6.722   4.725  1.00   15.70         H  
ATOM   1469 HG13 ILE    92      16.507   7.426   4.752  1.00   17.65         H  
ATOM   1470  CD1 ILE    92      17.359   7.008   6.688  1.00   15.35         C  
ATOM   1471 HD11 ILE    92      16.410   7.094   7.211  1.00   45.68         H  
ATOM   1472 HD12 ILE    92      17.965   6.240   7.166  1.00   45.09         H  
ATOM   1473 HD13 ILE    92      17.878   7.963   6.762  1.00   45.55         H  
ATOM   1474  C   ILE    92      14.365   3.907   4.613  1.00    8.23         C  
ATOM   1475  O   ILE    92      14.272   3.079   5.520  1.00    9.82         O  
ATOM   1476  N   THR    93      13.931   3.657   3.380  1.00    8.58         N  
ATOM   1477  H   THR    93      14.070   4.378   2.675  1.00   10.69         H  
ATOM   1478  CA  THR    93      13.178   2.463   2.956  1.00    7.84         C  
ATOM   1479  HA  THR    93      13.455   1.622   3.588  1.00    9.51         H  
ATOM   1480  CB  THR    93      11.668   2.710   3.146  1.00   14.25         C  
ATOM   1481  HB  THR    93      11.502   3.050   4.170  1.00   65.06         H  
ATOM   1482  CG2 THR    93      11.073   3.739   2.186  1.00   42.39         C  
ATOM   1483 HG21 THR    93      11.102   3.356   1.166  1.00   90.25         H  
ATOM   1484 HG22 THR    93      10.036   3.936   2.460  1.00   89.35         H  
ATOM   1485 HG23 THR    93      11.630   4.673   2.245  1.00   90.14         H  
ATOM   1486  OG1 THR    93      10.940   1.522   2.954  1.00   53.89         O  
ATOM   1487  HG1 THR    93      10.021   1.694   3.216  1.00  114.72         H  
ATOM   1488  C   THR    93      13.543   2.080   1.518  1.00    5.40         C  
ATOM   1489  O   THR    93      14.178   2.863   0.810  1.00    6.55         O  
ATOM   1490  N   GLN    94      13.200   0.877   1.058  1.00    5.32         N  
ATOM   1491  H   GLN    94      12.672   0.260   1.669  1.00    6.75         H  
ATOM   1492  CA  GLN    94      13.516   0.449  -0.313  1.00    5.79         C  
ATOM   1493  HA  GLN    94      14.595   0.541  -0.445  1.00    6.27         H  
ATOM   1494  CB  GLN    94      13.160  -1.030  -0.501  1.00    7.58         C  
ATOM   1495  HB2 GLN    94      13.616  -1.367  -1.433  1.00   14.16         H  
ATOM   1496  HB3 GLN    94      13.603  -1.592   0.323  1.00   13.76         H  
ATOM   1497  CG  GLN    94      11.649  -1.335  -0.560  1.00    8.19         C  
ATOM   1498  HG2 GLN    94      11.149  -0.849   0.280  1.00   14.80         H  
ATOM   1499  HG3 GLN    94      11.237  -0.942  -1.490  1.00   14.81         H  
ATOM   1500  CD  GLN    94      11.337  -2.827  -0.500  1.00    7.87         C  
ATOM   1501  OE1 GLN    94      10.283  -3.247  -0.042  1.00    8.45         O  
ATOM   1502  NE2 GLN    94      12.231  -3.695  -0.916  1.00   11.60         N  
ATOM   1503 HE21 GLN    94      13.095  -3.385  -1.323  1.00   14.51         H  
ATOM   1504 HE22 GLN    94      12.091  -4.684  -0.706  1.00   12.21         H  
ATOM   1505  C   GLN    94      12.839   1.338  -1.375  1.00    6.87         C  
ATOM   1506  O   GLN    94      11.686   1.740  -1.209  1.00    8.94         O  
ATOM   1507  N   LEU    95      13.532   1.630  -2.482  1.00    8.20         N  
ATOM   1508  H   LEU    95      14.470   1.266  -2.587  1.00    9.75         H  
ATOM   1509  CA  LEU    95      12.942   2.347  -3.620  1.00    9.82         C  
ATOM   1510  HA  LEU    95      12.301   3.135  -3.224  1.00   10.09         H  
ATOM   1511  CB  LEU    95      14.064   3.003  -4.448  1.00   13.63         C  
ATOM   1512  HB2 LEU    95      14.713   3.559  -3.778  1.00   14.64         H  
ATOM   1513  HB3 LEU    95      14.662   2.215  -4.908  1.00   16.05         H  
ATOM   1514  CG  LEU    95      13.583   3.966  -5.550  1.00   18.69         C  
ATOM   1515  HG  LEU    95      12.925   3.438  -6.240  1.00   23.03         H  
ATOM   1516  CD1 LEU    95      12.848   5.181  -4.982  1.00   21.37         C  
ATOM   1517 HD11 LEU    95      12.594   5.868  -5.788  1.00   49.98         H  
ATOM   1518 HD12 LEU    95      11.920   4.874  -4.508  1.00   51.37         H  
ATOM   1519 HD13 LEU    95      13.474   5.696  -4.253  1.00   50.76         H  
ATOM   1520  CD2 LEU    95      14.794   4.488  -6.324  1.00   28.35         C  
ATOM   1521 HD21 LEU    95      14.470   5.175  -7.106  1.00   60.62         H  
ATOM   1522 HD22 LEU    95      15.477   5.007  -5.650  1.00   56.36         H  
ATOM   1523 HD23 LEU    95      15.314   3.652  -6.788  1.00   61.60         H  
ATOM   1524  C   LEU    95      12.076   1.395  -4.466  1.00   10.81         C  
ATOM   1525  O   LEU    95      12.565   0.365  -4.931  1.00   16.83         O  
ATOM   1526  N   MET    96      10.804   1.741  -4.676  1.00   10.29         N  
ATOM   1527  H   MET    96      10.466   2.594  -4.242  1.00   12.19         H  
ATOM   1528  CA  MET    96       9.845   0.994  -5.504  1.00   10.92         C  
ATOM   1529  HA  MET    96      10.139  -0.052  -5.562  1.00   12.00         H  
ATOM   1530  CB  MET    96       8.463   1.022  -4.827  1.00   12.47         C  
ATOM   1531  HB2 MET    96       8.160   2.055  -4.662  1.00   14.58         H  
ATOM   1532  HB3 MET    96       7.729   0.564  -5.488  1.00   14.40         H  
ATOM   1533  CG  MET    96       8.467   0.286  -3.476  1.00   17.96         C  
ATOM   1534  HG2 MET    96       9.320   0.617  -2.883  1.00   39.74         H  
ATOM   1535  HG3 MET    96       7.569   0.567  -2.928  1.00   36.35         H  
ATOM   1536  SD  MET    96       8.503  -1.525  -3.587  1.00   15.70         S  
ATOM   1537  CE  MET    96       6.770  -1.800  -4.037  1.00   82.86         C  
ATOM   1538  HE1 MET    96       6.528  -1.241  -4.937  1.00  141.94         H  
ATOM   1539  HE2 MET    96       6.593  -2.856  -4.219  1.00  142.59         H  
ATOM   1540  HE3 MET    96       6.127  -1.463  -3.226  1.00  142.44         H  
ATOM   1541  C   MET    96       9.802   1.608  -6.919  1.00   11.39         C  
ATOM   1542  O   MET    96       9.230   2.692  -7.066  1.00   12.63         O  
ATOM   1543  N   PRO    97      10.411   0.992  -7.959  1.00   12.31         N  
ATOM   1544  CD  PRO    97      11.072  -0.310  -7.939  1.00   13.97         C  
ATOM   1545  HD2 PRO    97      10.352  -1.077  -8.220  1.00   17.73         H  
ATOM   1546  HD3 PRO    97      11.515  -0.553  -6.977  1.00   17.49         H  
ATOM   1547  CG  PRO    97      12.178  -0.236  -8.986  1.00   21.90         C  
ATOM   1548  HG2 PRO    97      12.423  -1.220  -9.388  1.00   41.90         H  
ATOM   1549  HG3 PRO    97      13.062   0.241  -8.559  1.00   37.70         H  
ATOM   1550  CB  PRO    97      11.554   0.671 -10.037  1.00   19.25         C  
ATOM   1551  HB2 PRO    97      10.866   0.089 -10.653  1.00   30.41         H  
ATOM   1552  HB3 PRO    97      12.311   1.148 -10.660  1.00   30.36         H  
ATOM   1553  CA  PRO    97      10.779   1.694  -9.199  1.00   14.54         C  
ATOM   1554  HA  PRO    97      11.458   2.503  -8.932  1.00   17.23         H  
ATOM   1555  C   PRO    97       9.634   2.292 -10.032  1.00   13.95         C  
ATOM   1556  O   PRO    97       9.880   3.203 -10.824  1.00   19.76         O  
ATOM   1557  N   PHE    98       8.403   1.793  -9.879  1.00   11.26         N  
ATOM   1558  H   PHE    98       8.270   1.041  -9.215  1.00   11.81         H  
ATOM   1559  CA  PHE    98       7.229   2.227 -10.652  1.00   11.74         C  
ATOM   1560  HA  PHE    98       7.558   2.887 -11.455  1.00   13.68         H  
ATOM   1561  CB  PHE    98       6.593   1.003 -11.327  1.00   13.24         C  
ATOM   1562  HB2 PHE    98       6.267   0.319 -10.553  1.00   14.88         H  
ATOM   1563  HB3 PHE    98       5.712   1.320 -11.884  1.00   17.03         H  
ATOM   1564  CG  PHE    98       7.507   0.237 -12.267  1.00   14.81         C  
ATOM   1565  CD1 PHE    98       8.277  -0.836 -11.780  1.00   47.52         C  
ATOM   1566  HD1 PHE    98       8.227  -1.099 -10.734  1.00  121.80         H  
ATOM   1567  CE1 PHE    98       9.122  -1.554 -12.645  1.00   53.19         C  
ATOM   1568  HE1 PHE    98       9.724  -2.366 -12.261  1.00  130.72         H  
ATOM   1569  CZ  PHE    98       9.188  -1.209 -14.006  1.00   27.53         C  
ATOM   1570  HZ  PHE    98       9.838  -1.760 -14.673  1.00   36.73         H  
ATOM   1571  CE2 PHE    98       8.420  -0.138 -14.497  1.00   68.30         C  
ATOM   1572  HE2 PHE    98       8.476   0.131 -15.544  1.00  158.25         H  
ATOM   1573  CD2 PHE    98       7.583   0.586 -13.629  1.00   61.47         C  
ATOM   1574  HD2 PHE    98       6.998   1.412 -14.010  1.00  145.62         H  
ATOM   1575  C   PHE    98       6.221   3.059  -9.827  1.00   11.67         C  
ATOM   1576  O   PHE    98       5.143   3.393 -10.323  1.00   14.44         O  
ATOM   1577  N   GLY    99       6.564   3.418  -8.581  1.00   11.08         N  
ATOM   1578  H   GLY    99       7.466   3.118  -8.231  1.00   12.39         H  
ATOM   1579  CA  GLY    99       5.783   4.331  -7.738  1.00   10.70         C  
ATOM   1580  HA2 GLY    99       6.312   4.485  -6.798  1.00   13.06         H  
ATOM   1581  HA3 GLY    99       5.717   5.296  -8.241  1.00   13.68         H  
ATOM   1582  C   GLY    99       4.361   3.857  -7.400  1.00    8.41         C  
ATOM   1583  O   GLY    99       4.088   2.659  -7.307  1.00    9.20         O  
ATOM   1584  N   CYS   100       3.464   4.815  -7.167  1.00    8.64         N  
ATOM   1585  H   CYS   100       3.798   5.772  -7.200  1.00   11.04         H  
ATOM   1586  CA  CYS   100       2.083   4.622  -6.718  1.00    8.33         C  
ATOM   1587  HA  CYS   100       2.098   4.106  -5.760  1.00    9.68         H  
ATOM   1588  CB  CYS   100       1.482   6.017  -6.498  1.00   10.84         C  
ATOM   1589  HB2 CYS   100       2.078   6.567  -5.768  1.00   15.60         H  
ATOM   1590  HB3 CYS   100       1.494   6.564  -7.443  1.00   14.36         H  
ATOM   1591  SG  CYS   100      -0.227   5.893  -5.910  1.00   14.67         S  
ATOM   1592  HG  CYS   100       0.056   5.582  -4.632  1.00   50.84         H  
ATOM   1593  C   CYS   100       1.221   3.782  -7.681  1.00    7.39         C  
ATOM   1594  O   CYS   100       1.101   4.097  -8.869  1.00    8.28         O  
ATOM   1595  N   LEU   101       0.555   2.749  -7.151  1.00    7.19         N  
ATOM   1596  H   LEU   101       0.668   2.562  -6.159  1.00    8.14         H  
ATOM   1597  CA  LEU   101      -0.312   1.849  -7.915  1.00    6.70         C  
ATOM   1598  HA  LEU   101       0.266   1.475  -8.758  1.00    7.30         H  
ATOM   1599  CB  LEU   101      -0.685   0.644  -7.031  1.00    6.84         C  
ATOM   1600  HB2 LEU   101       0.234   0.125  -6.752  1.00    7.90         H  
ATOM   1601  HB3 LEU   101      -1.150   1.017  -6.118  1.00    8.00         H  
ATOM   1602  CG  LEU   101      -1.653  -0.367  -7.680  1.00    7.30         C  
ATOM   1603  HG  LEU   101      -2.612   0.116  -7.868  1.00    9.16         H  
ATOM   1604  CD1 LEU   101      -1.137  -0.961  -8.991  1.00   10.03         C  
ATOM   1605 HD11 LEU   101      -0.200  -1.488  -8.828  1.00   38.18         H  
ATOM   1606 HD12 LEU   101      -1.872  -1.662  -9.383  1.00   39.05         H  
ATOM   1607 HD13 LEU   101      -0.989  -0.183  -9.736  1.00   39.42         H  
ATOM   1608  CD2 LEU   101      -1.884  -1.526  -6.712  1.00    9.93         C  
ATOM   1609 HD21 LEU   101      -2.535  -2.268  -7.170  1.00   39.17         H  
ATOM   1610 HD22 LEU   101      -0.936  -1.998  -6.462  1.00   37.75         H  
ATOM   1611 HD23 LEU   101      -2.356  -1.154  -5.803  1.00   38.98         H  
ATOM   1612  C   LEU   101      -1.549   2.554  -8.495  1.00    6.90         C  
ATOM   1613  O   LEU   101      -1.938   2.244  -9.619  1.00    7.74         O  
ATOM   1614  N   LEU   102      -2.140   3.526  -7.789  1.00    7.59         N  
ATOM   1615  H   LEU   102      -1.795   3.723  -6.859  1.00    8.89         H  
ATOM   1616  CA  LEU   102      -3.294   4.283  -8.296  1.00    8.12         C  
ATOM   1617  HA  LEU   102      -4.079   3.566  -8.534  1.00    8.61         H  
ATOM   1618  CB  LEU   102      -3.821   5.218  -7.191  1.00    9.63         C  
ATOM   1619  HB2 LEU   102      -4.136   4.612  -6.345  1.00   10.94         H  
ATOM   1620  HB3 LEU   102      -3.007   5.865  -6.865  1.00   11.30         H  
ATOM   1621  CG  LEU   102      -5.000   6.114  -7.616  1.00   11.77         C  
ATOM   1622  HG  LEU   102      -4.691   6.746  -8.446  1.00   13.50         H  
ATOM   1623  CD1 LEU   102      -6.229   5.308  -8.037  1.00   14.78         C  
ATOM   1624 HD11 LEU   102      -6.551   4.663  -7.220  1.00   43.66         H  
ATOM   1625 HD12 LEU   102      -7.041   5.988  -8.294  1.00   43.59         H  
ATOM   1626 HD13 LEU   102      -5.995   4.701  -8.909  1.00   44.24         H  
ATOM   1627  CD2 LEU   102      -5.411   7.020  -6.458  1.00   16.50         C  
ATOM   1628 HD21 LEU   102      -5.775   6.415  -5.627  1.00   44.71         H  
ATOM   1629 HD22 LEU   102      -4.557   7.615  -6.133  1.00   45.93         H  
ATOM   1630 HD23 LEU   102      -6.206   7.692  -6.779  1.00   46.89         H  
ATOM   1631  C   LEU   102      -2.972   5.051  -9.593  1.00    8.71         C  
ATOM   1632  O   LEU   102      -3.786   5.068 -10.513  1.00   11.10         O  
ATOM   1633  N   ASP   103      -1.784   5.648  -9.706  1.00    9.26         N  
ATOM   1634  H   ASP   103      -1.140   5.595  -8.929  1.00   11.11         H  
ATOM   1635  CA  ASP   103      -1.348   6.302 -10.948  1.00   10.52         C  
ATOM   1636  HA  ASP   103      -2.219   6.732 -11.437  1.00   11.97         H  
ATOM   1637  CB  ASP   103      -0.407   7.471 -10.631  1.00   13.54         C  
ATOM   1638  HB2 ASP   103       0.400   7.118  -9.986  1.00   16.79         H  
ATOM   1639  HB3 ASP   103       0.038   7.820 -11.565  1.00   18.63         H  
ATOM   1640  CG  ASP   103      -1.125   8.668  -9.971  1.00   20.47         C  
ATOM   1641  OD1 ASP   103      -0.425   9.502  -9.349  1.00   60.05         O  
ATOM   1642  OD2 ASP   103      -2.366   8.814 -10.107  1.00   55.05         O  
ATOM   1643  C   ASP   103      -0.764   5.322 -11.980  1.00   10.34         C  
ATOM   1644  O   ASP   103      -0.922   5.543 -13.181  1.00   13.70         O  
ATOM   1645  N   TYR   104      -0.177   4.199 -11.555  1.00    9.16         N  
ATOM   1646  H   TYR   104      -0.020   4.079 -10.560  1.00   10.01         H  
ATOM   1647  CA  TYR   104       0.254   3.127 -12.461  1.00    8.94         C  
ATOM   1648  HA  TYR   104       0.911   3.557 -13.219  1.00   10.34         H  
ATOM   1649  CB  TYR   104       1.059   2.092 -11.664  1.00    9.07         C  
ATOM   1650  HB2 TYR   104       1.851   2.605 -11.115  1.00   10.92         H  
ATOM   1651  HB3 TYR   104       0.403   1.622 -10.934  1.00   10.68         H  
ATOM   1652  CG  TYR   104       1.691   1.006 -12.512  1.00    8.72         C  
ATOM   1653  CD1 TYR   104       2.985   1.192 -13.038  1.00   10.44         C  
ATOM   1654  HD1 TYR   104       3.527   2.104 -12.825  1.00   13.87         H  
ATOM   1655  CE1 TYR   104       3.572   0.193 -13.839  1.00   12.93         C  
ATOM   1656  HE1 TYR   104       4.564   0.333 -14.245  1.00   18.33         H  
ATOM   1657  CZ  TYR   104       2.859  -0.993 -14.120  1.00   14.13         C  
ATOM   1658  OH  TYR   104       3.403  -1.953 -14.915  1.00   20.66         O  
ATOM   1659  HH  TYR   104       4.226  -1.654 -15.330  1.00   25.32         H  
ATOM   1660  CE2 TYR   104       1.570  -1.181 -13.581  1.00   14.57         C  
ATOM   1661  HE2 TYR   104       1.038  -2.092 -13.794  1.00   21.49         H  
ATOM   1662  CD2 TYR   104       0.987  -0.186 -12.775  1.00   11.70         C  
ATOM   1663  HD2 TYR   104      -0.002  -0.339 -12.364  1.00   15.92         H  
ATOM   1664  C   TYR   104      -0.936   2.473 -13.194  1.00    8.79         C  
ATOM   1665  O   TYR   104      -0.896   2.296 -14.415  1.00   10.56         O  
ATOM   1666  N   VAL   105      -2.026   2.167 -12.473  1.00    8.19         N  
ATOM   1667  H   VAL   105      -1.993   2.318 -11.469  1.00    8.52         H  
ATOM   1668  CA  VAL   105      -3.244   1.567 -13.049  1.00    8.53         C  
ATOM   1669  HA  VAL   105      -2.912   0.751 -13.684  1.00    9.16         H  
ATOM   1670  CB  VAL   105      -4.132   0.935 -11.951  1.00    8.76         C  
ATOM   1671  HB  VAL   105      -3.483   0.401 -11.255  1.00   22.60         H  
ATOM   1672  CG1 VAL   105      -4.962   1.942 -11.150  1.00   21.79         C  
ATOM   1673 HG11 VAL   105      -5.660   2.474 -11.794  1.00   57.29         H  
ATOM   1674 HG12 VAL   105      -5.522   1.425 -10.371  1.00   58.17         H  
ATOM   1675 HG13 VAL   105      -4.297   2.651 -10.674  1.00   58.56         H  
ATOM   1676  CG2 VAL   105      -5.105  -0.092 -12.532  1.00   28.47         C  
ATOM   1677 HG21 VAL   105      -5.799   0.385 -13.215  1.00   66.70         H  
ATOM   1678 HG22 VAL   105      -4.561  -0.859 -13.072  1.00   67.20         H  
ATOM   1679 HG23 VAL   105      -5.662  -0.573 -11.729  1.00   65.12         H  
ATOM   1680  C   VAL   105      -4.002   2.542 -13.965  1.00   10.80         C  
ATOM   1681  O   VAL   105      -4.624   2.105 -14.932  1.00   14.80         O  
ATOM   1682  N   ARG   106      -3.891   3.861 -13.729  1.00   11.37         N  
ATOM   1683  H   ARG   106      -3.400   4.142 -12.890  1.00   11.91         H  
ATOM   1684  CA  ARG   106      -4.343   4.916 -14.660  1.00   14.21         C  
ATOM   1685  HA  ARG   106      -5.366   4.707 -14.979  1.00   16.38         H  
ATOM   1686  CB  ARG   106      -4.307   6.291 -13.966  1.00   16.36         C  
ATOM   1687  HB2 ARG   106      -3.341   6.420 -13.481  1.00   36.05         H  
ATOM   1688  HB3 ARG   106      -4.408   7.075 -14.719  1.00   25.89         H  
ATOM   1689  CG  ARG   106      -5.426   6.483 -12.936  1.00   35.17         C  
ATOM   1690  HG2 ARG   106      -6.370   6.634 -13.460  1.00   53.24         H  
ATOM   1691  HG3 ARG   106      -5.506   5.595 -12.314  1.00   69.88         H  
ATOM   1692  CD  ARG   106      -5.133   7.699 -12.048  1.00   49.35         C  
ATOM   1693  HD2 ARG   106      -4.211   7.515 -11.498  1.00   97.84         H  
ATOM   1694  HD3 ARG   106      -4.994   8.579 -12.679  1.00   57.61         H  
ATOM   1695  NE  ARG   106      -6.227   7.952 -11.098  1.00   97.58         N  
ATOM   1696  HE  ARG   106      -7.133   7.556 -11.311  1.00  143.42         H  
ATOM   1697  CZ  ARG   106      -6.183   8.706 -10.018  1.00  161.95         C  
ATOM   1698  NH1 ARG   106      -5.096   9.279  -9.583  1.00  191.37         N  
ATOM   1699 HH11 ARG   106      -4.191   9.064 -10.006  1.00  177.00         H  
ATOM   1700 HH12 ARG   106      -5.118   9.853  -8.761  1.00  283.69         H  
ATOM   1701  NH2 ARG   106      -7.281   8.887  -9.345  1.00  282.86         N  
ATOM   1702 HH21 ARG   106      -8.118   8.408  -9.655  1.00  344.59         H  
ATOM   1703 HH22 ARG   106      -7.298   9.478  -8.532  1.00  370.62         H  
ATOM   1704  C   ARG   106      -3.489   4.973 -15.929  1.00   15.59         C  
ATOM   1705  O   ARG   106      -4.031   5.017 -17.032  1.00   21.85         O  
ATOM   1706  N   GLU   107      -2.164   4.979 -15.785  1.00   13.53         N  
ATOM   1707  H   GLU   107      -1.792   4.974 -14.841  1.00   13.39         H  
ATOM   1708  CA  GLU   107      -1.215   5.193 -16.887  1.00   15.07         C  
ATOM   1709  HA  GLU   107      -1.487   6.117 -17.397  1.00   18.38         H  
ATOM   1710  CB  GLU   107       0.199   5.362 -16.298  1.00   17.01         C  
ATOM   1711  HB2 GLU   107       0.196   6.215 -15.618  1.00   22.12         H  
ATOM   1712  HB3 GLU   107       0.442   4.475 -15.711  1.00   19.55         H  
ATOM   1713  CG  GLU   107       1.323   5.564 -17.330  1.00   25.78         C  
ATOM   1714  HG2 GLU   107       2.264   5.669 -16.785  1.00   37.92         H  
ATOM   1715  HG3 GLU   107       1.406   4.663 -17.940  1.00   36.73         H  
ATOM   1716  CD  GLU   107       1.142   6.795 -18.246  1.00   38.57         C  
ATOM   1717  OE1 GLU   107       0.478   7.784 -17.850  1.00   80.64         O  
ATOM   1718  OE2 GLU   107       1.706   6.797 -19.368  1.00   80.20         O  
ATOM   1719  C   GLU   107      -1.246   4.069 -17.938  1.00   14.60         C  
ATOM   1720  O   GLU   107      -1.256   4.350 -19.138  1.00   20.79         O  
ATOM   1721  N   HIE   108      -1.292   2.806 -17.498  1.00   11.85         N  
ATOM   1722  H   HIE   108      -1.268   2.657 -16.494  1.00   12.18         H  
ATOM   1723  CA  HIE   108      -1.207   1.623 -18.373  1.00   12.09         C  
ATOM   1724  HA  HIE   108      -0.828   1.940 -19.346  1.00   13.98         H  
ATOM   1725  CB  HIE   108      -0.166   0.641 -17.811  1.00   12.88         C  
ATOM   1726  HB2 HIE   108      -0.507   0.266 -16.848  1.00   13.56         H  
ATOM   1727  HB3 HIE   108      -0.069  -0.205 -18.492  1.00   15.84         H  
ATOM   1728  CG  HIE   108       1.203   1.252 -17.631  1.00   14.23         C  
ATOM   1729  ND1 HIE   108       2.086   1.587 -18.662  1.00   20.53         N  
ATOM   1730  CE1 HIE   108       3.164   2.121 -18.061  1.00   23.57         C  
ATOM   1731  HE1 HIE   108       4.044   2.488 -18.579  1.00   33.05         H  
ATOM   1732  NE2 HIE   108       2.999   2.137 -16.727  1.00   20.72         N  
ATOM   1733  HE2 HIE   108       3.674   2.488 -16.057  1.00   26.84         H  
ATOM   1734  CD2 HIE   108       1.768   1.592 -16.437  1.00   16.03         C  
ATOM   1735  HD2 HIE   108       1.326   1.458 -15.459  1.00   19.28         H  
ATOM   1736  C   HIE   108      -2.564   0.962 -18.675  1.00   12.43         C  
ATOM   1737  O   HIE   108      -2.609  -0.188 -19.115  1.00   14.30         O  
ATOM   1738  N   LYS   109      -3.686   1.663 -18.459  1.00   13.52         N  
ATOM   1739  H   LYS   109      -3.579   2.602 -18.097  1.00   15.89         H  
ATOM   1740  CA  LYS   109      -5.060   1.131 -18.607  1.00   15.25         C  
ATOM   1741  HA  LYS   109      -5.181   0.319 -17.890  1.00   17.05         H  
ATOM   1742  CB  LYS   109      -6.071   2.231 -18.232  1.00   19.38         C  
ATOM   1743  HB2 LYS   109      -7.068   1.790 -18.192  1.00   39.87         H  
ATOM   1744  HB3 LYS   109      -5.828   2.599 -17.236  1.00   44.89         H  
ATOM   1745  CG  LYS   109      -6.099   3.422 -19.205  1.00   30.90         C  
ATOM   1746  HG2 LYS   109      -5.098   3.844 -19.297  1.00   64.21         H  
ATOM   1747  HG3 LYS   109      -6.428   3.084 -20.188  1.00   58.59         H  
ATOM   1748  CD  LYS   109      -7.059   4.511 -18.707  1.00   36.86         C  
ATOM   1749  HD2 LYS   109      -8.072   4.107 -18.664  1.00   54.88         H  
ATOM   1750  HD3 LYS   109      -6.759   4.830 -17.707  1.00   61.29         H  
ATOM   1751  CE  LYS   109      -7.019   5.712 -19.660  1.00   80.39         C  
ATOM   1752  HE2 LYS   109      -5.993   6.092 -19.699  1.00  131.07         H  
ATOM   1753  HE3 LYS   109      -7.289   5.374 -20.665  1.00  129.01         H  
ATOM   1754  NZ  LYS   109      -7.942   6.792 -19.222  1.00  149.81         N  
ATOM   1755  HZ1 LYS   109      -7.700   7.132 -18.301  1.00  204.38         H  
ATOM   1756  HZ2 LYS   109      -7.904   7.579 -19.857  1.00  204.00         H  
ATOM   1757  HZ3 LYS   109      -8.900   6.469 -19.196  1.00  205.07         H  
ATOM   1758  C   LYS   109      -5.389   0.526 -19.984  1.00   16.81         C  
ATOM   1759  O   LYS   109      -6.281  -0.313 -20.090  1.00   23.32         O  
ATOM   1760  N   ASP   110      -4.663   0.924 -21.029  1.00   16.67         N  
ATOM   1761  H   ASP   110      -3.919   1.584 -20.852  1.00   17.67         H  
ATOM   1762  CA  ASP   110      -4.770   0.399 -22.399  1.00   20.12         C  
ATOM   1763  HA  ASP   110      -5.812   0.130 -22.580  1.00   24.00         H  
ATOM   1764  CB  ASP   110      -4.408   1.509 -23.405  1.00   28.83         C  
ATOM   1765  HB2 ASP   110      -4.590   1.134 -24.414  1.00   40.03         H  
ATOM   1766  HB3 ASP   110      -5.093   2.345 -23.247  1.00   47.62         H  
ATOM   1767  CG  ASP   110      -2.963   2.046 -23.327  1.00   63.39         C  
ATOM   1768  OD1 ASP   110      -2.229   1.754 -22.353  1.00  121.15         O  
ATOM   1769  OD2 ASP   110      -2.567   2.793 -24.254  1.00  124.47         O  
ATOM   1770  C   ASP   110      -3.935  -0.879 -22.661  1.00   18.09         C  
ATOM   1771  O   ASP   110      -4.011  -1.441 -23.756  1.00   24.97         O  
ATOM   1772  N   ASN   111      -3.152  -1.353 -21.682  1.00   14.97         N  
ATOM   1773  H   ASN   111      -3.090  -0.799 -20.835  1.00   16.29         H  
ATOM   1774  CA  ASN   111      -2.244  -2.504 -21.806  1.00   14.53         C  
ATOM   1775  HA  ASN   111      -2.561  -3.102 -22.662  1.00   17.46         H  
ATOM   1776  CB  ASN   111      -0.839  -1.952 -22.114  1.00   19.34         C  
ATOM   1777  HB2 ASN   111      -0.906  -1.189 -22.890  1.00   42.66         H  
ATOM   1778  HB3 ASN   111      -0.438  -1.484 -21.214  1.00   37.50         H  
ATOM   1779  CG  ASN   111       0.132  -3.011 -22.612  1.00   42.57         C  
ATOM   1780  OD1 ASN   111      -0.219  -3.970 -23.289  1.00   93.10         O  
ATOM   1781  ND2 ASN   111       1.399  -2.865 -22.303  1.00   77.55         N  
ATOM   1782 HD21 ASN   111       1.710  -2.067 -21.773  1.00   91.17         H  
ATOM   1783 HD22 ASN   111       2.029  -3.622 -22.545  1.00  135.50         H  
ATOM   1784  C   ASN   111      -2.257  -3.463 -20.588  1.00   11.66         C  
ATOM   1785  O   ASN   111      -1.783  -4.595 -20.693  1.00   14.22         O  
ATOM   1786  N   ILE   112      -2.832  -3.062 -19.447  1.00   10.53         N  
ATOM   1787  H   ILE   112      -3.134  -2.098 -19.378  1.00   13.52         H  
ATOM   1788  CA  ILE   112      -3.082  -3.945 -18.292  1.00    9.33         C  
ATOM   1789  HA  ILE   112      -2.153  -4.454 -18.034  1.00    9.86         H  
ATOM   1790  CB  ILE   112      -3.527  -3.124 -17.055  1.00   10.06         C  
ATOM   1791  HB  ILE   112      -4.347  -2.472 -17.360  1.00   12.42         H  
ATOM   1792  CG2 ILE   112      -4.025  -4.032 -15.911  1.00   12.75         C  
ATOM   1793 HG21 ILE   112      -3.241  -4.729 -15.617  1.00   42.37         H  
ATOM   1794 HG22 ILE   112      -4.309  -3.437 -15.046  1.00   40.74         H  
ATOM   1795 HG23 ILE   112      -4.908  -4.592 -16.216  1.00   41.17         H  
ATOM   1796  CG1 ILE   112      -2.368  -2.249 -16.531  1.00   11.50         C  
ATOM   1797 HG12 ILE   112      -1.651  -2.870 -15.999  1.00   16.82         H  
ATOM   1798 HG13 ILE   112      -1.846  -1.792 -17.365  1.00   16.79         H  
ATOM   1799  CD1 ILE   112      -2.823  -1.116 -15.608  1.00   13.35         C  
ATOM   1800 HD11 ILE   112      -3.265  -1.528 -14.706  1.00   42.45         H  
ATOM   1801 HD12 ILE   112      -1.961  -0.518 -15.320  1.00   42.16         H  
ATOM   1802 HD13 ILE   112      -3.549  -0.482 -16.118  1.00   43.29         H  
ATOM   1803  C   ILE   112      -4.124  -5.014 -18.662  1.00    9.99         C  
ATOM   1804  O   ILE   112      -5.294  -4.702 -18.897  1.00   13.81         O  
ATOM   1805  N   GLY   113      -3.702  -6.281 -18.692  1.00   10.71         N  
ATOM   1806  H   GLY   113      -2.717  -6.452 -18.553  1.00   14.14         H  
ATOM   1807  CA  GLY   113      -4.591  -7.443 -18.817  1.00   11.51         C  
ATOM   1808  HA2 GLY   113      -5.409  -7.195 -19.492  1.00   14.89         H  
ATOM   1809  HA3 GLY   113      -4.042  -8.281 -19.248  1.00   14.87         H  
ATOM   1810  C   GLY   113      -5.200  -7.893 -17.482  1.00    8.94         C  
ATOM   1811  O   GLY   113      -4.717  -7.534 -16.404  1.00    9.57         O  
ATOM   1812  N   SER   114      -6.245  -8.721 -17.550  1.00    8.83         N  
ATOM   1813  H   SER   114      -6.592  -8.981 -18.472  1.00   10.76         H  
ATOM   1814  CA  SER   114      -7.051  -9.143 -16.389  1.00    8.16         C  
ATOM   1815  HA  SER   114      -7.517  -8.262 -15.947  1.00    9.50         H  
ATOM   1816  CB  SER   114      -8.166 -10.089 -16.853  1.00    9.93         C  
ATOM   1817  HB2 SER   114      -7.724 -10.986 -17.290  1.00   24.68         H  
ATOM   1818  HB3 SER   114      -8.762 -10.384 -15.990  1.00   25.95         H  
ATOM   1819  OG  SER   114      -9.005  -9.476 -17.811  1.00   22.46         O  
ATOM   1820  HG  SER   114      -8.519  -9.499 -18.669  1.00   20.09         H  
ATOM   1821  C   SER   114      -6.244  -9.845 -15.288  1.00    7.34         C  
ATOM   1822  O   SER   114      -6.527  -9.665 -14.103  1.00    8.58         O  
ATOM   1823  N   GLN   115      -5.216 -10.623 -15.654  1.00    7.78         N  
ATOM   1824  H   GLN   115      -5.034 -10.734 -16.642  1.00    9.69         H  
ATOM   1825  CA  GLN   115      -4.387 -11.369 -14.697  1.00    8.38         C  
ATOM   1826  HA  GLN   115      -5.051 -11.993 -14.095  1.00    9.93         H  
ATOM   1827  CB  GLN   115      -3.424 -12.311 -15.447  1.00   12.41         C  
ATOM   1828  HB2 GLN   115      -2.946 -12.962 -14.713  1.00   29.80         H  
ATOM   1829  HB3 GLN   115      -4.007 -12.942 -16.117  1.00   34.32         H  
ATOM   1830  CG  GLN   115      -2.325 -11.623 -16.280  1.00   47.60         C  
ATOM   1831  HG2 GLN   115      -2.787 -10.917 -16.971  1.00  105.37         H  
ATOM   1832  HG3 GLN   115      -1.651 -11.071 -15.626  1.00   96.93         H  
ATOM   1833  CD  GLN   115      -1.487 -12.625 -17.078  1.00  100.44         C  
ATOM   1834  OE1 GLN   115      -1.133 -13.704 -16.616  1.00  157.39         O  
ATOM   1835  NE2 GLN   115      -1.129 -12.316 -18.306  1.00  205.49         N  
ATOM   1836 HE21 GLN   115      -1.412 -11.442 -18.717  1.00  256.08         H  
ATOM   1837 HE22 GLN   115      -0.573 -12.981 -18.821  1.00  308.11         H  
ATOM   1838  C   GLN   115      -3.627 -10.461 -13.716  1.00    7.58         C  
ATOM   1839  O   GLN   115      -3.479 -10.818 -12.546  1.00   10.28         O  
ATOM   1840  N   TYR   116      -3.160  -9.290 -14.161  1.00    7.10         N  
ATOM   1841  H   TYR   116      -3.356  -9.019 -15.114  1.00    9.08         H  
ATOM   1842  CA  TYR   116      -2.336  -8.396 -13.339  1.00    7.05         C  
ATOM   1843  HA  TYR   116      -1.553  -8.989 -12.862  1.00    7.99         H  
ATOM   1844  CB  TYR   116      -1.645  -7.354 -14.228  1.00    8.82         C  
ATOM   1845  HB2 TYR   116      -2.401  -6.744 -14.723  1.00   10.50         H  
ATOM   1846  HB3 TYR   116      -1.050  -6.695 -13.596  1.00   11.78         H  
ATOM   1847  CG  TYR   116      -0.731  -7.973 -15.271  1.00   10.21         C  
ATOM   1848  CD1 TYR   116      -1.184  -8.157 -16.592  1.00   13.86         C  
ATOM   1849  HD1 TYR   116      -2.169  -7.817 -16.872  1.00   18.35         H  
ATOM   1850  CE1 TYR   116      -0.367  -8.804 -17.540  1.00   19.35         C  
ATOM   1851  HE1 TYR   116      -0.718  -8.951 -18.551  1.00   27.77         H  
ATOM   1852  CZ  TYR   116       0.910  -9.276 -17.161  1.00   21.78         C  
ATOM   1853  OH  TYR   116       1.692  -9.943 -18.053  1.00   32.83         O  
ATOM   1854  HH  TYR   116       1.227 -10.143 -18.880  1.00   50.06         H  
ATOM   1855  CE2 TYR   116       1.375  -9.065 -15.845  1.00   21.46         C  
ATOM   1856  HE2 TYR   116       2.355  -9.421 -15.566  1.00   31.91         H  
ATOM   1857  CD2 TYR   116       0.555  -8.415 -14.903  1.00   15.48         C  
ATOM   1858  HD2 TYR   116       0.907  -8.267 -13.889  1.00   20.96         H  
ATOM   1859  C   TYR   116      -3.160  -7.753 -12.218  1.00    6.60         C  
ATOM   1860  O   TYR   116      -2.756  -7.812 -11.058  1.00    7.87         O  
ATOM   1861  N   LEU   117      -4.363  -7.256 -12.536  1.00    6.55         N  
ATOM   1862  H   LEU   117      -4.640  -7.285 -13.508  1.00    7.95         H  
ATOM   1863  CA  LEU   117      -5.306  -6.697 -11.558  1.00    6.53         C  
ATOM   1864  HA  LEU   117      -4.862  -5.813 -11.100  1.00    7.72         H  
ATOM   1865  CB  LEU   117      -6.618  -6.303 -12.271  1.00    8.03         C  
ATOM   1866  HB2 LEU   117      -7.004  -7.186 -12.783  1.00   18.86         H  
ATOM   1867  HB3 LEU   117      -7.356  -6.014 -11.520  1.00   19.47         H  
ATOM   1868  CG  LEU   117      -6.486  -5.160 -13.293  1.00   10.78         C  
ATOM   1869  HG  LEU   117      -5.641  -5.354 -13.952  1.00   32.38         H  
ATOM   1870  CD1 LEU   117      -7.750  -5.083 -14.148  1.00   29.06         C  
ATOM   1871 HD11 LEU   117      -8.616  -4.906 -13.512  1.00   66.28         H  
ATOM   1872 HD12 LEU   117      -7.660  -4.272 -14.869  1.00   66.61         H  
ATOM   1873 HD13 LEU   117      -7.886  -6.018 -14.691  1.00   65.68         H  
ATOM   1874  CD2 LEU   117      -6.294  -3.805 -12.610  1.00   23.31         C  
ATOM   1875 HD21 LEU   117      -6.212  -3.022 -13.364  1.00   58.54         H  
ATOM   1876 HD22 LEU   117      -7.147  -3.587 -11.968  1.00   59.06         H  
ATOM   1877 HD23 LEU   117      -5.385  -3.812 -12.014  1.00   57.69         H  
ATOM   1878  C   LEU   117      -5.608  -7.692 -10.426  1.00    6.19         C  
ATOM   1879  O   LEU   117      -5.541  -7.338  -9.250  1.00    8.34         O  
ATOM   1880  N   LEU   118      -5.898  -8.949 -10.777  1.00    5.69         N  
ATOM   1881  H   LEU   118      -5.928  -9.169 -11.764  1.00    6.78         H  
ATOM   1882  CA  LEU   118      -6.240 -10.001  -9.815  1.00    5.73         C  
ATOM   1883  HA  LEU   118      -6.985  -9.608  -9.122  1.00    6.58         H  
ATOM   1884  CB  LEU   118      -6.856 -11.192 -10.571  1.00    6.82         C  
ATOM   1885  HB2 LEU   118      -6.121 -11.558 -11.290  1.00    8.56         H  
ATOM   1886  HB3 LEU   118      -7.061 -11.994  -9.861  1.00    8.98         H  
ATOM   1887  CG  LEU   118      -8.161 -10.845 -11.316  1.00    8.13         C  
ATOM   1888  HG  LEU   118      -8.013  -9.957 -11.926  1.00   11.59         H  
ATOM   1889  CD1 LEU   118      -8.540 -11.990 -12.250  1.00   13.20         C  
ATOM   1890 HD11 LEU   118      -9.448 -11.739 -12.798  1.00   43.31         H  
ATOM   1891 HD12 LEU   118      -7.731 -12.153 -12.960  1.00   42.95         H  
ATOM   1892 HD13 LEU   118      -8.702 -12.898 -11.679  1.00   43.01         H  
ATOM   1893  CD2 LEU   118      -9.320 -10.577 -10.355  1.00   11.44         C  
ATOM   1894 HD21 LEU   118      -9.108  -9.694  -9.757  1.00   41.57         H  
ATOM   1895 HD22 LEU   118     -10.236 -10.402 -10.918  1.00   40.94         H  
ATOM   1896 HD23 LEU   118      -9.465 -11.427  -9.692  1.00   40.13         H  
ATOM   1897  C   LEU   118      -5.036 -10.424  -8.957  1.00    5.84         C  
ATOM   1898  O   LEU   118      -5.183 -10.593  -7.747  1.00    7.36         O  
ATOM   1899  N   ASN   119      -3.835 -10.525  -9.540  1.00    5.82         N  
ATOM   1900  H   ASN   119      -3.767 -10.366 -10.539  1.00    6.75         H  
ATOM   1901  CA  ASN   119      -2.605 -10.774  -8.778  1.00    6.24         C  
ATOM   1902  HA  ASN   119      -2.745 -11.673  -8.174  1.00    7.75         H  
ATOM   1903  CB  ASN   119      -1.427 -11.018  -9.738  1.00    8.25         C  
ATOM   1904  HB2 ASN   119      -1.495 -10.363 -10.606  1.00   21.24         H  
ATOM   1905  HB3 ASN   119      -0.494 -10.786  -9.224  1.00   26.83         H  
ATOM   1906  CG  ASN   119      -1.343 -12.470 -10.176  1.00   32.15         C  
ATOM   1907  OD1 ASN   119      -0.743 -13.306  -9.515  1.00   51.62         O  
ATOM   1908  ND2 ASN   119      -1.939 -12.826 -11.289  1.00   82.74         N  
ATOM   1909 HD21 ASN   119      -1.878 -13.786 -11.584  1.00  145.16         H  
ATOM   1910 HD22 ASN   119      -2.467 -12.137 -11.814  1.00   88.39         H  
ATOM   1911  C   ASN   119      -2.299  -9.637  -7.786  1.00    5.70         C  
ATOM   1912  O   ASN   119      -1.955  -9.915  -6.638  1.00    6.95         O  
ATOM   1913  N   TRP   120      -2.482  -8.371  -8.174  1.00    5.41         N  
ATOM   1914  H   TRP   120      -2.721  -8.182  -9.143  1.00    6.15         H  
ATOM   1915  CA  TRP   120      -2.324  -7.228  -7.266  1.00    5.52         C  
ATOM   1916  HA  TRP   120      -1.334  -7.273  -6.812  1.00    6.44         H  
ATOM   1917  CB  TRP   120      -2.424  -5.917  -8.055  1.00    6.12         C  
ATOM   1918  HB2 TRP   120      -3.436  -5.830  -8.448  1.00    7.06         H  
ATOM   1919  HB3 TRP   120      -2.276  -5.090  -7.360  1.00    8.00         H  
ATOM   1920  CG  TRP   120      -1.474  -5.722  -9.202  1.00    6.25         C  
ATOM   1921  CD1 TRP   120      -0.287  -6.348  -9.402  1.00    8.05         C  
ATOM   1922  HD1 TRP   120       0.145  -7.091  -8.740  1.00   10.29         H  
ATOM   1923  NE1 TRP   120       0.284  -5.899 -10.579  1.00    9.36         N  
ATOM   1924  HE1 TRP   120       1.163  -6.240 -10.961  1.00   12.68         H  
ATOM   1925  CE2 TRP   120      -0.505  -4.957 -11.196  1.00    8.10         C  
ATOM   1926  CZ2 TRP   120      -0.368  -4.231 -12.386  1.00   10.22         C  
ATOM   1927  HZ2 TRP   120       0.507  -4.371 -13.002  1.00   13.26         H  
ATOM   1928  CH2 TRP   120      -1.383  -3.336 -12.761  1.00   11.26         C  
ATOM   1929  HH2 TRP   120      -1.294  -2.767 -13.675  1.00   14.92         H  
ATOM   1930  CZ3 TRP   120      -2.517  -3.183 -11.944  1.00   10.64         C  
ATOM   1931  HZ3 TRP   120      -3.296  -2.496 -12.235  1.00   14.43         H  
ATOM   1932  CE3 TRP   120      -2.645  -3.918 -10.749  1.00    8.25         C  
ATOM   1933  HE3 TRP   120      -3.521  -3.794 -10.131  1.00    9.82         H  
ATOM   1934  CD2 TRP   120      -1.638  -4.821 -10.341  1.00    6.71         C  
ATOM   1935  C   TRP   120      -3.352  -7.257  -6.123  1.00    5.44         C  
ATOM   1936  O   TRP   120      -2.985  -7.035  -4.970  1.00    6.51         O  
ATOM   1937  N   CYS   121      -4.614  -7.611  -6.402  1.00    5.36         N  
ATOM   1938  H   CYS   121      -4.874  -7.747  -7.373  1.00    6.30         H  
ATOM   1939  CA  CYS   121      -5.642  -7.802  -5.369  1.00    5.59         C  
ATOM   1940  HA  CYS   121      -5.739  -6.875  -4.801  1.00    6.78         H  
ATOM   1941  CB  CYS   121      -6.999  -8.099  -6.028  1.00    6.92         C  
ATOM   1942  HB2 CYS   121      -6.919  -8.965  -6.686  1.00    8.17         H  
ATOM   1943  HB3 CYS   121      -7.732  -8.325  -5.251  1.00    8.56         H  
ATOM   1944  SG  CYS   121      -7.583  -6.657  -6.967  1.00    9.79         S  
ATOM   1945  HG  CYS   121      -6.668  -6.725  -7.947  1.00   11.10         H  
ATOM   1946  C   CYS   121      -5.255  -8.903  -4.362  1.00    5.40         C  
ATOM   1947  O   CYS   121      -5.379  -8.691  -3.152  1.00    6.92         O  
ATOM   1948  N   VAL   122      -4.727 -10.044  -4.828  1.00    5.14         N  
ATOM   1949  H   VAL   122      -4.685 -10.175  -5.835  1.00    6.00         H  
ATOM   1950  CA  VAL   122      -4.191 -11.108  -3.955  1.00    5.45         C  
ATOM   1951  HA  VAL   122      -4.969 -11.402  -3.250  1.00    6.58         H  
ATOM   1952  CB  VAL   122      -3.789 -12.361  -4.764  1.00    7.28         C  
ATOM   1953  HB  VAL   122      -3.143 -12.066  -5.591  1.00   20.40         H  
ATOM   1954  CG1 VAL   122      -3.041 -13.405  -3.922  1.00   18.29         C  
ATOM   1955 HG11 VAL   122      -2.073 -13.016  -3.609  1.00   51.67         H  
ATOM   1956 HG12 VAL   122      -3.633 -13.669  -3.044  1.00   54.05         H  
ATOM   1957 HG13 VAL   122      -2.866 -14.302  -4.517  1.00   50.70         H  
ATOM   1958  CG2 VAL   122      -5.024 -13.058  -5.335  1.00   17.40         C  
ATOM   1959 HG21 VAL   122      -5.669 -13.393  -4.523  1.00   49.53         H  
ATOM   1960 HG22 VAL   122      -5.573 -12.377  -5.978  1.00   51.85         H  
ATOM   1961 HG23 VAL   122      -4.720 -13.917  -5.933  1.00   52.01         H  
ATOM   1962  C   VAL   122      -3.007 -10.608  -3.122  1.00    5.54         C  
ATOM   1963  O   VAL   122      -2.973 -10.837  -1.917  1.00    6.90         O  
ATOM   1964  N   GLN   123      -2.052  -9.900  -3.728  1.00    5.47         N  
ATOM   1965  H   GLN   123      -2.130  -9.750  -4.729  1.00    6.10         H  
ATOM   1966  CA  GLN   123      -0.857  -9.382  -3.044  1.00    5.72         C  
ATOM   1967  HA  GLN   123      -0.331 -10.213  -2.570  1.00    6.75         H  
ATOM   1968  CB  GLN   123       0.076  -8.748  -4.086  1.00    6.21         C  
ATOM   1969  HB2 GLN   123      -0.515  -8.088  -4.721  1.00    6.84         H  
ATOM   1970  HB3 GLN   123       0.834  -8.142  -3.590  1.00    7.67         H  
ATOM   1971  CG  GLN   123       0.773  -9.818  -4.945  1.00    6.85         C  
ATOM   1972  HG2 GLN   123       1.616 -10.232  -4.394  1.00    9.75         H  
ATOM   1973  HG3 GLN   123       0.084 -10.638  -5.147  1.00    8.11         H  
ATOM   1974  CD  GLN   123       1.275  -9.293  -6.287  1.00    9.03         C  
ATOM   1975  OE1 GLN   123       1.339  -8.101  -6.554  1.00   15.78         O  
ATOM   1976  NE2 GLN   123       1.668 -10.170  -7.183  1.00   18.26         N  
ATOM   1977 HE21 GLN   123       1.643 -11.156  -6.983  1.00   29.85         H  
ATOM   1978 HE22 GLN   123       2.057  -9.816  -8.051  1.00   20.81         H  
ATOM   1979  C   GLN   123      -1.204  -8.379  -1.933  1.00    5.58         C  
ATOM   1980  O   GLN   123      -0.672  -8.478  -0.827  1.00    6.59         O  
ATOM   1981  N   ILE   124      -2.144  -7.462  -2.183  1.00    5.36         N  
ATOM   1982  H   ILE   124      -2.529  -7.413  -3.123  1.00    6.04         H  
ATOM   1983  CA  ILE   124      -2.642  -6.519  -1.170  1.00    5.41         C  
ATOM   1984  HA  ILE   124      -1.789  -6.004  -0.725  1.00    6.36         H  
ATOM   1985  CB  ILE   124      -3.546  -5.451  -1.832  1.00    5.53         C  
ATOM   1986  HB  ILE   124      -4.334  -5.970  -2.381  1.00    6.06         H  
ATOM   1987  CG2 ILE   124      -4.206  -4.541  -0.778  1.00    7.44         C  
ATOM   1988 HG21 ILE   124      -3.439  -4.019  -0.204  1.00   36.05         H  
ATOM   1989 HG22 ILE   124      -4.851  -3.808  -1.260  1.00   34.98         H  
ATOM   1990 HG23 ILE   124      -4.820  -5.124  -0.094  1.00   35.75         H  
ATOM   1991  CG1 ILE   124      -2.737  -4.578  -2.823  1.00    6.29         C  
ATOM   1992 HG12 ILE   124      -2.130  -3.860  -2.270  1.00    8.33         H  
ATOM   1993 HG13 ILE   124      -2.050  -5.199  -3.395  1.00    7.48         H  
ATOM   1994  CD1 ILE   124      -3.618  -3.834  -3.836  1.00    8.14         C  
ATOM   1995 HD11 ILE   124      -2.985  -3.345  -4.575  1.00   36.06         H  
ATOM   1996 HD12 ILE   124      -4.275  -4.537  -4.350  1.00   36.81         H  
ATOM   1997 HD13 ILE   124      -4.217  -3.077  -3.335  1.00   37.06         H  
ATOM   1998  C   ILE   124      -3.351  -7.279  -0.034  1.00    5.76         C  
ATOM   1999  O   ILE   124      -3.093  -7.008   1.140  1.00    7.24         O  
ATOM   2000  N   ALA   125      -4.178  -8.282  -0.353  1.00    5.71         N  
ATOM   2001  H   ALA   125      -4.364  -8.477  -1.330  1.00    6.33         H  
ATOM   2002  CA  ALA   125      -4.821  -9.127   0.657  1.00    6.24         C  
ATOM   2003  HA  ALA   125      -5.339  -8.476   1.363  1.00    7.38         H  
ATOM   2004  CB  ALA   125      -5.879 -10.005  -0.021  1.00    7.41         C  
ATOM   2005  HB1 ALA   125      -6.648  -9.375  -0.463  1.00   36.24         H  
ATOM   2006  HB2 ALA   125      -5.429 -10.616  -0.802  1.00   34.10         H  
ATOM   2007  HB3 ALA   125      -6.352 -10.650   0.720  1.00   35.89         H  
ATOM   2008  C   ALA   125      -3.810  -9.958   1.474  1.00    6.43         C  
ATOM   2009  O   ALA   125      -3.985 -10.090   2.684  1.00    7.74         O  
ATOM   2010  N   LYS   126      -2.725 -10.468   0.869  1.00    6.58         N  
ATOM   2011  H   LYS   126      -2.665 -10.378  -0.141  1.00    7.34         H  
ATOM   2012  CA  LYS   126      -1.636 -11.175   1.577  1.00    7.33         C  
ATOM   2013  HA  LYS   126      -2.068 -11.952   2.208  1.00    8.49         H  
ATOM   2014  CB  LYS   126      -0.674 -11.842   0.576  1.00    8.74         C  
ATOM   2015  HB2 LYS   126      -0.414 -11.138  -0.216  1.00   25.67         H  
ATOM   2016  HB3 LYS   126       0.240 -12.114   1.106  1.00   20.94         H  
ATOM   2017  CG  LYS   126      -1.263 -13.124  -0.033  1.00   20.33         C  
ATOM   2018  HG2 LYS   126      -1.495 -13.821   0.774  1.00   42.68         H  
ATOM   2019  HG3 LYS   126      -2.180 -12.890  -0.569  1.00   51.36         H  
ATOM   2020  CD  LYS   126      -0.283 -13.798  -1.001  1.00   22.75         C  
ATOM   2021  HD2 LYS   126      -0.076 -13.123  -1.834  1.00   46.58         H  
ATOM   2022  HD3 LYS   126       0.648 -14.017  -0.476  1.00   31.53         H  
ATOM   2023  CE  LYS   126      -0.893 -15.106  -1.526  1.00   57.50         C  
ATOM   2024  HE2 LYS   126      -1.117 -15.754  -0.673  1.00   86.72         H  
ATOM   2025  HE3 LYS   126      -1.839 -14.879  -2.027  1.00  111.81         H  
ATOM   2026  NZ  LYS   126       0.023 -15.807  -2.465  1.00   78.98         N  
ATOM   2027  HZ1 LYS   126      -0.394 -16.665  -2.804  1.00  113.21         H  
ATOM   2028  HZ2 LYS   126       0.241 -15.236  -3.270  1.00  113.84         H  
ATOM   2029  HZ3 LYS   126       0.894 -16.055  -2.013  1.00  114.02         H  
ATOM   2030  C   LYS   126      -0.876 -10.248   2.527  1.00    7.47         C  
ATOM   2031  O   LYS   126      -0.621 -10.631   3.670  1.00    9.19         O  
ATOM   2032  N   GLY   127      -0.605  -9.011   2.104  1.00    7.17         N  
ATOM   2033  H   GLY   127      -0.809  -8.784   1.136  1.00    7.76         H  
ATOM   2034  CA  GLY   127      -0.057  -7.964   2.970  1.00    7.72         C  
ATOM   2035  HA2 GLY   127       0.922  -8.271   3.342  1.00    9.41         H  
ATOM   2036  HA3 GLY   127       0.058  -7.047   2.392  1.00    9.10         H  
ATOM   2037  C   GLY   127      -0.964  -7.676   4.170  1.00    7.37         C  
ATOM   2038  O   GLY   127      -0.506  -7.714   5.310  1.00    8.67         O  
ATOM   2039  N   MET   128      -2.265  -7.482   3.942  1.00    7.21         N  
ATOM   2040  H   MET   128      -2.589  -7.440   2.980  1.00    7.96         H  
ATOM   2041  CA  MET   128      -3.238  -7.262   5.019  1.00    7.43         C  
ATOM   2042  HA  MET   128      -2.857  -6.469   5.660  1.00    8.34         H  
ATOM   2043  CB  MET   128      -4.574  -6.792   4.437  1.00    7.61         C  
ATOM   2044  HB2 MET   128      -4.882  -7.469   3.640  1.00    8.62         H  
ATOM   2045  HB3 MET   128      -5.324  -6.830   5.223  1.00    8.72         H  
ATOM   2046  CG  MET   128      -4.522  -5.359   3.895  1.00    8.46         C  
ATOM   2047  HG2 MET   128      -3.837  -5.330   3.050  1.00   10.23         H  
ATOM   2048  HG3 MET   128      -5.514  -5.114   3.518  1.00   10.01         H  
ATOM   2049  SD  MET   128      -4.021  -4.065   5.078  1.00   10.32         S  
ATOM   2050  CE  MET   128      -5.277  -4.257   6.371  1.00   13.29         C  
ATOM   2051  HE1 MET   128      -5.148  -5.214   6.875  1.00   42.94         H  
ATOM   2052  HE2 MET   128      -5.174  -3.454   7.100  1.00   42.20         H  
ATOM   2053  HE3 MET   128      -6.271  -4.216   5.926  1.00   42.70         H  
ATOM   2054  C   MET   128      -3.449  -8.482   5.932  1.00    7.93         C  
ATOM   2055  O   MET   128      -3.618  -8.308   7.137  1.00    9.51         O  
ATOM   2056  N   ASN   129      -3.382  -9.710   5.409  1.00    7.97         N  
ATOM   2057  H   ASN   129      -3.318  -9.799   4.401  1.00    8.62         H  
ATOM   2058  CA  ASN   129      -3.437 -10.940   6.208  1.00    8.64         C  
ATOM   2059  HA  ASN   129      -4.336 -10.916   6.827  1.00    9.94         H  
ATOM   2060  CB  ASN   129      -3.526 -12.145   5.253  1.00   10.07         C  
ATOM   2061  HB2 ASN   129      -4.376 -12.030   4.584  1.00   18.35         H  
ATOM   2062  HB3 ASN   129      -2.624 -12.197   4.643  1.00   15.88         H  
ATOM   2063  CG  ASN   129      -3.708 -13.450   6.007  1.00   15.52         C  
ATOM   2064  OD1 ASN   129      -4.657 -13.633   6.753  1.00   37.63         O  
ATOM   2065  ND2 ASN   129      -2.810 -14.396   5.847  1.00   42.75         N  
ATOM   2066 HD21 ASN   129      -2.933 -15.257   6.356  1.00   62.09         H  
ATOM   2067 HD22 ASN   129      -2.022 -14.260   5.234  1.00   75.35         H  
ATOM   2068  C   ASN   129      -2.226 -11.061   7.155  1.00    8.66         C  
ATOM   2069  O   ASN   129      -2.380 -11.402   8.329  1.00   10.23         O  
ATOM   2070  N   TYR   130      -1.026 -10.724   6.670  1.00    8.87         N  
ATOM   2071  H   TYR   130      -0.951 -10.485   5.687  1.00   10.28         H  
ATOM   2072  CA  TYR   130       0.177 -10.612   7.499  1.00    9.04         C  
ATOM   2073  HA  TYR   130       0.316 -11.544   8.049  1.00   10.19         H  
ATOM   2074  CB  TYR   130       1.397 -10.421   6.586  1.00    9.53         C  
ATOM   2075  HB2 TYR   130       1.630 -11.371   6.105  1.00   12.32         H  
ATOM   2076  HB3 TYR   130       1.148  -9.713   5.795  1.00   14.70         H  
ATOM   2077  CG  TYR   130       2.627  -9.908   7.307  1.00    8.75         C  
ATOM   2078  CD1 TYR   130       3.459 -10.791   8.023  1.00   12.11         C  
ATOM   2079  HD1 TYR   130       3.234 -11.850   8.045  1.00   16.47         H  
ATOM   2080  CE1 TYR   130       4.576 -10.294   8.724  1.00   20.12         C  
ATOM   2081  HE1 TYR   130       5.215 -10.969   9.276  1.00   30.83         H  
ATOM   2082  CZ  TYR   130       4.853  -8.909   8.717  1.00   24.53         C  
ATOM   2083  OH  TYR   130       5.915  -8.416   9.408  1.00   41.42         O  
ATOM   2084  HH  TYR   130       6.399  -9.105   9.889  1.00   38.59         H  
ATOM   2085  CE2 TYR   130       4.013  -8.030   7.999  1.00   22.78         C  
ATOM   2086  HE2 TYR   130       4.218  -6.974   7.987  1.00   35.54         H  
ATOM   2087  CD2 TYR   130       2.908  -8.530   7.291  1.00   15.08         C  
ATOM   2088  HD2 TYR   130       2.267  -7.851   6.743  1.00   21.81         H  
ATOM   2089  C   TYR   130       0.054  -9.489   8.547  1.00    9.36         C  
ATOM   2090  O   TYR   130       0.353  -9.707   9.720  1.00   11.36         O  
ATOM   2091  N   LEU   131      -0.443  -8.308   8.166  1.00    8.88         N  
ATOM   2092  H   LEU   131      -0.642  -8.165   7.181  1.00    9.15         H  
ATOM   2093  CA  LEU   131      -0.666  -7.192   9.095  1.00    9.25         C  
ATOM   2094  HA  LEU   131       0.264  -7.001   9.630  1.00   11.05         H  
ATOM   2095  CB  LEU   131      -1.041  -5.933   8.293  1.00    9.29         C  
ATOM   2096  HB2 LEU   131      -1.864  -6.182   7.626  1.00   10.04         H  
ATOM   2097  HB3 LEU   131      -1.404  -5.171   8.979  1.00   11.98         H  
ATOM   2098  CG  LEU   131       0.119  -5.329   7.474  1.00   14.92         C  
ATOM   2099  HG  LEU   131       0.613  -6.105   6.895  1.00   43.93         H  
ATOM   2100  CD1 LEU   131      -0.418  -4.275   6.504  1.00   20.78         C  
ATOM   2101 HD11 LEU   131      -1.122  -4.740   5.816  1.00   53.39         H  
ATOM   2102 HD12 LEU   131      -0.925  -3.482   7.054  1.00   54.48         H  
ATOM   2103 HD13 LEU   131       0.401  -3.853   5.924  1.00   58.85         H  
ATOM   2104  CD2 LEU   131       1.167  -4.668   8.369  1.00   39.53         C  
ATOM   2105 HD21 LEU   131       1.634  -5.411   9.011  1.00   79.65         H  
ATOM   2106 HD22 LEU   131       1.943  -4.212   7.754  1.00   80.11         H  
ATOM   2107 HD23 LEU   131       0.695  -3.903   8.983  1.00   79.76         H  
ATOM   2108  C   LEU   131      -1.717  -7.519  10.176  1.00    9.25         C  
ATOM   2109  O   LEU   131      -1.566  -7.084  11.317  1.00   10.72         O  
ATOM   2110  N   GLU   132      -2.734  -8.327   9.861  1.00    9.55         N  
ATOM   2111  H   GLU   132      -2.857  -8.576   8.886  1.00   10.54         H  
ATOM   2112  CA  GLU   132      -3.691  -8.873  10.835  1.00   10.79         C  
ATOM   2113  HA  GLU   132      -4.073  -8.056  11.443  1.00   12.01         H  
ATOM   2114  CB  GLU   132      -4.891  -9.492  10.094  1.00   13.19         C  
ATOM   2115  HB2 GLU   132      -5.347  -8.719   9.472  1.00   21.63         H  
ATOM   2116  HB3 GLU   132      -4.545 -10.298   9.448  1.00   23.64         H  
ATOM   2117  CG  GLU   132      -5.957 -10.040  11.057  1.00   18.77         C  
ATOM   2118  HG2 GLU   132      -5.544 -10.897  11.592  1.00   47.15         H  
ATOM   2119  HG3 GLU   132      -6.188  -9.264  11.790  1.00   49.35         H  
ATOM   2120  CD  GLU   132      -7.266 -10.475  10.361  1.00   23.73         C  
ATOM   2121  OE1 GLU   132      -8.294 -10.605  11.070  1.00   63.55         O  
ATOM   2122  OE2 GLU   132      -7.280 -10.718   9.131  1.00   70.94         O  
ATOM   2123  C   GLU   132      -3.030  -9.860  11.814  1.00   11.87         C  
ATOM   2124  O   GLU   132      -3.236  -9.750  13.023  1.00   14.53         O  
ATOM   2125  N   ASP   133      -2.172 -10.769  11.333  1.00   12.07         N  
ATOM   2126  H   ASP   133      -2.048 -10.828  10.327  1.00   12.61         H  
ATOM   2127  CA  ASP   133      -1.375 -11.665  12.187  1.00   13.82         C  
ATOM   2128  HA  ASP   133      -2.054 -12.241  12.819  1.00   16.63         H  
ATOM   2129  CB  ASP   133      -0.601 -12.656  11.303  1.00   16.07         C  
ATOM   2130  HB2 ASP   133      -1.313 -13.296  10.778  1.00   21.65         H  
ATOM   2131  HB3 ASP   133      -0.031 -12.109  10.551  1.00   20.93         H  
ATOM   2132  CG  ASP   133       0.366 -13.521  12.124  1.00   25.36         C  
ATOM   2133  OD1 ASP   133      -0.066 -14.560  12.674  1.00   64.67         O  
ATOM   2134  OD2 ASP   133       1.559 -13.149  12.233  1.00   64.63         O  
ATOM   2135  C   ASP   133      -0.422 -10.893  13.126  1.00   13.48         C  
ATOM   2136  O   ASP   133      -0.292 -11.237  14.303  1.00   17.65         O  
ATOM   2137  N   ARG   134       0.196  -9.811  12.630  1.00   11.77         N  
ATOM   2138  H   ARG   134       0.078  -9.631  11.635  1.00   11.95         H  
ATOM   2139  CA  ARG   134       1.031  -8.877  13.410  1.00   12.63         C  
ATOM   2140  HA  ARG   134       1.608  -9.447  14.135  1.00   14.62         H  
ATOM   2141  CB  ARG   134       2.009  -8.150  12.466  1.00   14.23         C  
ATOM   2142  HB2 ARG   134       1.432  -7.596  11.724  1.00   16.20         H  
ATOM   2143  HB3 ARG   134       2.583  -7.421  13.041  1.00   19.11         H  
ATOM   2144  CG  ARG   134       3.017  -9.049  11.724  1.00   20.30         C  
ATOM   2145  HG2 ARG   134       2.498  -9.749  11.072  1.00   25.46         H  
ATOM   2146  HG3 ARG   134       3.612  -8.394  11.092  1.00   25.72         H  
ATOM   2147  CD  ARG   134       3.984  -9.829  12.628  1.00   32.56         C  
ATOM   2148  HD2 ARG   134       4.853 -10.110  12.031  1.00   62.13         H  
ATOM   2149  HD3 ARG   134       4.327  -9.172  13.428  1.00   62.78         H  
ATOM   2150  NE  ARG   134       3.376 -11.066  13.161  1.00   74.47         N  
ATOM   2151  HE  ARG   134       2.829 -11.634  12.520  1.00  127.77         H  
ATOM   2152  CZ  ARG   134       3.421 -11.537  14.391  1.00  127.34         C  
ATOM   2153  NH1 ARG   134       4.041 -10.930  15.365  1.00  135.68         N  
ATOM   2154 HH11 ARG   134       4.510 -10.061  15.184  1.00  112.65         H  
ATOM   2155 HH12 ARG   134       4.023 -11.312  16.295  1.00  217.85         H  
ATOM   2156  NH2 ARG   134       2.814 -12.652  14.651  1.00  256.17         N  
ATOM   2157 HH21 ARG   134       2.290 -13.077  13.885  1.00  321.30         H  
ATOM   2158 HH22 ARG   134       2.792 -13.040  15.576  1.00  343.30         H  
ATOM   2159  C   ARG   134       0.236  -7.874  14.261  1.00   13.62         C  
ATOM   2160  O   ARG   134       0.849  -7.075  14.968  1.00   17.61         O  
ATOM   2161  N   ARG   135      -1.104  -7.900  14.210  1.00   12.97         N  
ATOM   2162  H   ARG   135      -1.516  -8.606  13.612  1.00   13.36         H  
ATOM   2163  CA  ARG   135      -2.032  -6.985  14.913  1.00   14.54         C  
ATOM   2164  HA  ARG   135      -3.028  -7.193  14.519  1.00   15.61         H  
ATOM   2165  CB  ARG   135      -2.082  -7.299  16.425  1.00   20.80         C  
ATOM   2166  HB2 ARG   135      -1.123  -7.043  16.879  1.00   50.46         H  
ATOM   2167  HB3 ARG   135      -2.848  -6.674  16.880  1.00   40.93         H  
ATOM   2168  CG  ARG   135      -2.421  -8.762  16.751  1.00   49.51         C  
ATOM   2169  HG2 ARG   135      -3.373  -9.029  16.289  1.00   91.31         H  
ATOM   2170  HG3 ARG   135      -1.640  -9.418  16.363  1.00  100.79         H  
ATOM   2171  CD  ARG   135      -2.520  -8.954  18.269  1.00   73.75         C  
ATOM   2172  HD2 ARG   135      -1.589  -8.614  18.726  1.00  111.36         H  
ATOM   2173  HD3 ARG   135      -3.324  -8.333  18.662  1.00   96.74         H  
ATOM   2174  NE  ARG   135      -2.731 -10.369  18.630  1.00  151.07         N  
ATOM   2175  HE  ARG   135      -1.903 -10.919  18.793  1.00  220.12         H  
ATOM   2176  CZ  ARG   135      -3.878 -10.999  18.810  1.00  241.74         C  
ATOM   2177  NH1 ARG   135      -5.034 -10.413  18.693  1.00  284.13         N  
ATOM   2178 HH11 ARG   135      -5.070  -9.409  18.548  1.00  242.81         H  
ATOM   2179 HH12 ARG   135      -5.884 -10.925  18.841  1.00  431.29         H  
ATOM   2180  NH2 ARG   135      -3.887 -12.263  19.121  1.00  406.27         N  
ATOM   2181 HH21 ARG   135      -3.017 -12.746  19.275  1.00  469.77         H  
ATOM   2182 HH22 ARG   135      -4.755 -12.751  19.252  1.00  538.63         H  
ATOM   2183  C   ARG   135      -1.799  -5.489  14.616  1.00   13.86         C  
ATOM   2184  O   ARG   135      -2.151  -4.631  15.425  1.00   17.94         O  
ATOM   2185  N   LEU   136      -1.230  -5.161  13.453  1.00   12.91         N  
ATOM   2186  H   LEU   136      -1.039  -5.918  12.806  1.00   14.42         H  
ATOM   2187  CA  LEU   136      -1.000  -3.791  12.977  1.00   12.85         C  
ATOM   2188  HA  LEU   136      -0.997  -3.114  13.829  1.00   13.98         H  
ATOM   2189  CB  LEU   136       0.399  -3.722  12.327  1.00   15.95         C  
ATOM   2190  HB2 LEU   136       1.139  -3.949  13.096  1.00   36.58         H  
ATOM   2191  HB3 LEU   136       0.470  -4.496  11.561  1.00   25.72         H  
ATOM   2192  CG  LEU   136       0.759  -2.370  11.675  1.00   32.63         C  
ATOM   2193  HG  LEU   136       0.142  -2.212  10.791  1.00   86.07         H  
ATOM   2194  CD1 LEU   136       0.560  -1.189  12.625  1.00   72.55         C  
ATOM   2195 HD11 LEU   136       0.953  -0.282  12.170  1.00  124.34         H  
ATOM   2196 HD12 LEU   136      -0.502  -1.040  12.805  1.00  122.25         H  
ATOM   2197 HD13 LEU   136       1.078  -1.373  13.565  1.00  119.48         H  
ATOM   2198  CD2 LEU   136       2.226  -2.369  11.245  1.00   62.82         C  
ATOM   2199 HD21 LEU   136       2.410  -3.194  10.560  1.00  107.64         H  
ATOM   2200 HD22 LEU   136       2.462  -1.436  10.733  1.00  107.98         H  
ATOM   2201 HD23 LEU   136       2.877  -2.473  12.114  1.00  109.42         H  
ATOM   2202  C   LEU   136      -2.138  -3.353  12.043  1.00   11.89         C  
ATOM   2203  O   LEU   136      -2.160  -3.715  10.868  1.00   17.11         O  
ATOM   2204  N   VAL   137      -3.115  -2.610  12.568  1.00   10.46         N  
ATOM   2205  H   VAL   137      -3.011  -2.314  13.535  1.00   13.02         H  
ATOM   2206  CA  VAL   137      -4.216  -2.008  11.788  1.00    9.45         C  
ATOM   2207  HA  VAL   137      -4.697  -2.771  11.177  1.00    9.99         H  
ATOM   2208  CB  VAL   137      -5.270  -1.399  12.737  1.00   12.35         C  
ATOM   2209  HB  VAL   137      -4.784  -0.658  13.372  1.00   52.91         H  
ATOM   2210  CG1 VAL   137      -6.406  -0.703  11.984  1.00   49.06         C  
ATOM   2211 HG11 VAL   137      -6.013   0.104  11.372  1.00   95.96         H  
ATOM   2212 HG12 VAL   137      -6.934  -1.416  11.348  1.00   97.05         H  
ATOM   2213 HG13 VAL   137      -7.098  -0.270  12.702  1.00  100.52         H  
ATOM   2214  CG2 VAL   137      -5.914  -2.458  13.640  1.00   46.86         C  
ATOM   2215 HG21 VAL   137      -5.154  -2.955  14.241  1.00   94.42         H  
ATOM   2216 HG22 VAL   137      -6.627  -1.983  14.315  1.00   94.02         H  
ATOM   2217 HG23 VAL   137      -6.436  -3.198  13.034  1.00   99.44         H  
ATOM   2218  C   VAL   137      -3.646  -0.928  10.862  1.00    9.58         C  
ATOM   2219  O   VAL   137      -2.806  -0.151  11.313  1.00   12.41         O  
ATOM   2220  N   HIE   138      -4.082  -0.843   9.597  1.00    9.04         N  
ATOM   2221  H   HIE   138      -4.833  -1.454   9.289  1.00    9.45         H  
ATOM   2222  CA  HIE   138      -3.588   0.174   8.650  1.00    9.11         C  
ATOM   2223  HA  HIE   138      -2.573   0.457   8.933  1.00   10.47         H  
ATOM   2224  CB  HIE   138      -3.502  -0.423   7.235  1.00    9.72         C  
ATOM   2225  HB2 HIE   138      -2.965  -1.372   7.283  1.00   11.88         H  
ATOM   2226  HB3 HIE   138      -4.508  -0.626   6.864  1.00   10.54         H  
ATOM   2227  CG  HIE   138      -2.792   0.477   6.249  1.00    9.61         C  
ATOM   2228  ND1 HIE   138      -3.317   1.646   5.694  1.00   11.46         N  
ATOM   2229  CE1 HIE   138      -2.357   2.141   4.894  1.00   11.41         C  
ATOM   2230  HE1 HIE   138      -2.448   3.048   4.307  1.00   15.21         H  
ATOM   2231  NE2 HIE   138      -1.268   1.354   4.921  1.00   11.76         N  
ATOM   2232  HE2 HIE   138      -0.412   1.513   4.389  1.00   14.81         H  
ATOM   2233  CD2 HIE   138      -1.525   0.301   5.773  1.00   12.23         C  
ATOM   2234  HD2 HIE   138      -0.857  -0.513   6.019  1.00   18.35         H  
ATOM   2235  C   HIE   138      -4.423   1.465   8.684  1.00    8.77         C  
ATOM   2236  O   HIE   138      -3.860   2.557   8.788  1.00   10.31         O  
ATOM   2237  N   ARG   139      -5.760   1.343   8.647  1.00    8.28         N  
ATOM   2238  H   ARG   139      -6.133   0.399   8.551  1.00    8.76         H  
ATOM   2239  CA  ARG   139      -6.751   2.441   8.731  1.00    8.58         C  
ATOM   2240  HA  ARG   139      -7.714   1.976   8.526  1.00    9.48         H  
ATOM   2241  CB  ARG   139      -6.834   2.960  10.180  1.00    9.99         C  
ATOM   2242  HB2 ARG   139      -6.827   2.100  10.847  1.00   19.45         H  
ATOM   2243  HB3 ARG   139      -5.961   3.573  10.405  1.00   19.27         H  
ATOM   2244  CG  ARG   139      -8.112   3.763  10.472  1.00   26.06         C  
ATOM   2245  HG2 ARG   139      -7.990   4.788  10.125  1.00   49.05         H  
ATOM   2246  HG3 ARG   139      -8.958   3.316   9.952  1.00   51.22         H  
ATOM   2247  CD  ARG   139      -8.415   3.794  11.968  1.00   26.36         C  
ATOM   2248  HD2 ARG   139      -8.582   2.778  12.325  1.00   30.91         H  
ATOM   2249  HD3 ARG   139      -7.545   4.189  12.491  1.00   33.90         H  
ATOM   2250  NE  ARG   139      -9.617   4.606  12.229  1.00   28.65         N  
ATOM   2251  HE  ARG   139     -10.499   4.204  11.957  1.00   32.73         H  
ATOM   2252  CZ  ARG   139      -9.641   5.830  12.724  1.00   34.51         C  
ATOM   2253  NH1 ARG   139      -8.571   6.437  13.137  1.00   42.19         N  
ATOM   2254 HH11 ARG   139      -7.695   5.956  13.123  1.00   42.66         H  
ATOM   2255 HH12 ARG   139      -8.679   7.310  13.657  1.00   52.27         H  
ATOM   2256  NH2 ARG   139     -10.752   6.492  12.828  1.00   42.64         N  
ATOM   2257 HH21 ARG   139     -11.628   6.094  12.550  1.00   46.61         H  
ATOM   2258 HH22 ARG   139     -10.689   7.471  13.117  1.00   51.33         H  
ATOM   2259  C   ARG   139      -6.650   3.536   7.649  1.00    9.18         C  
ATOM   2260  O   ARG   139      -7.304   4.573   7.739  1.00   12.90         O  
ATOM   2261  N   ASP   140      -5.890   3.302   6.582  1.00    8.67         N  
ATOM   2262  H   ASP   140      -5.292   2.488   6.595  1.00    9.89         H  
ATOM   2263  CA  ASP   140      -5.885   4.134   5.371  1.00    8.89         C  
ATOM   2264  HA  ASP   140      -6.890   4.540   5.252  1.00   10.04         H  
ATOM   2265  CB  ASP   140      -4.918   5.320   5.541  1.00   11.05         C  
ATOM   2266  HB2 ASP   140      -5.044   5.745   6.539  1.00   15.31         H  
ATOM   2267  HB3 ASP   140      -3.891   4.961   5.461  1.00   13.20         H  
ATOM   2268  CG  ASP   140      -5.157   6.448   4.524  1.00   12.92         C  
ATOM   2269  OD1 ASP   140      -6.171   6.455   3.788  1.00   16.49         O  
ATOM   2270  OD2 ASP   140      -4.315   7.370   4.445  1.00   18.02         O  
ATOM   2271  C   ASP   140      -5.616   3.293   4.106  1.00    8.44         C  
ATOM   2272  O   ASP   140      -4.885   3.697   3.196  1.00   10.57         O  
ATOM   2273  N   LEU   141      -6.163   2.072   4.071  1.00    7.62         N  
ATOM   2274  H   LEU   141      -6.737   1.783   4.848  1.00    8.37         H  
ATOM   2275  CA  LEU   141      -5.979   1.139   2.962  1.00    7.38         C  
ATOM   2276  HA  LEU   141      -4.911   1.098   2.742  1.00    8.65         H  
ATOM   2277  CB  LEU   141      -6.421  -0.264   3.407  1.00    7.72         C  
ATOM   2278  HB2 LEU   141      -5.823  -0.563   4.269  1.00   10.25         H  
ATOM   2279  HB3 LEU   141      -7.462  -0.214   3.723  1.00    9.13         H  
ATOM   2280  CG  LEU   141      -6.291  -1.338   2.311  1.00   10.22         C  
ATOM   2281  HG  LEU   141      -6.872  -1.049   1.437  1.00   23.62         H  
ATOM   2282  CD1 LEU   141      -4.838  -1.571   1.890  1.00   21.00         C  
ATOM   2283 HD11 LEU   141      -4.793  -2.385   1.169  1.00   55.38         H  
ATOM   2284 HD12 LEU   141      -4.433  -0.678   1.418  1.00   55.07         H  
ATOM   2285 HD13 LEU   141      -4.232  -1.829   2.759  1.00   54.99         H  
ATOM   2286  CD2 LEU   141      -6.855  -2.652   2.839  1.00   22.95         C  
ATOM   2287 HD21 LEU   141      -6.729  -3.435   2.093  1.00   55.22         H  
ATOM   2288 HD22 LEU   141      -6.342  -2.935   3.755  1.00   58.50         H  
ATOM   2289 HD23 LEU   141      -7.914  -2.530   3.055  1.00   58.66         H  
ATOM   2290  C   LEU   141      -6.713   1.641   1.706  1.00    7.49         C  
ATOM   2291  O   LEU   141      -7.939   1.750   1.683  1.00    9.73         O  
ATOM   2292  N   ALA   142      -5.940   1.956   0.670  1.00    8.15         N  
ATOM   2293  H   ALA   142      -4.945   1.829   0.770  1.00   10.78         H  
ATOM   2294  CA  ALA   142      -6.389   2.531  -0.594  1.00    8.08         C  
ATOM   2295  HA  ALA   142      -7.344   2.097  -0.893  1.00    8.75         H  
ATOM   2296  CB  ALA   142      -6.559   4.044  -0.402  1.00   10.60         C  
ATOM   2297  HB1 ALA   142      -7.327   4.237   0.347  1.00   39.60         H  
ATOM   2298  HB2 ALA   142      -5.618   4.478  -0.063  1.00   36.82         H  
ATOM   2299  HB3 ALA   142      -6.860   4.507  -1.343  1.00   40.17         H  
ATOM   2300  C   ALA   142      -5.344   2.236  -1.678  1.00    8.23         C  
ATOM   2301  O   ALA   142      -4.159   2.085  -1.361  1.00    9.42         O  
ATOM   2302  N   ALA   143      -5.726   2.242  -2.958  1.00    8.50         N  
ATOM   2303  H   ALA   143      -6.708   2.413  -3.174  1.00    9.36         H  
ATOM   2304  CA  ALA   143      -4.775   2.032  -4.058  1.00    8.83         C  
ATOM   2305  HA  ALA   143      -4.284   1.069  -3.907  1.00   10.47         H  
ATOM   2306  CB  ALA   143      -5.546   1.968  -5.379  1.00   11.11         C  
ATOM   2307  HB1 ALA   143      -4.857   1.753  -6.197  1.00   37.92         H  
ATOM   2308  HB2 ALA   143      -6.294   1.176  -5.332  1.00   39.37         H  
ATOM   2309  HB3 ALA   143      -6.036   2.922  -5.570  1.00   40.15         H  
ATOM   2310  C   ALA   143      -3.663   3.104  -4.106  1.00    8.25         C  
ATOM   2311  O   ALA   143      -2.564   2.833  -4.593  1.00    9.98         O  
ATOM   2312  N   ARG   144      -3.915   4.306  -3.558  1.00    8.20         N  
ATOM   2313  H   ARG   144      -4.859   4.481  -3.237  1.00    9.14         H  
ATOM   2314  CA  ARG   144      -2.906   5.374  -3.417  1.00    9.45         C  
ATOM   2315  HA  ARG   144      -2.418   5.479  -4.385  1.00   11.10         H  
ATOM   2316  CB  ARG   144      -3.596   6.721  -3.118  1.00   12.85         C  
ATOM   2317  HB2 ARG   144      -2.941   7.521  -3.468  1.00   33.43         H  
ATOM   2318  HB3 ARG   144      -4.523   6.783  -3.687  1.00   35.66         H  
ATOM   2319  CG  ARG   144      -3.899   6.977  -1.634  1.00   27.44         C  
ATOM   2320  HG2 ARG   144      -4.426   6.125  -1.209  1.00   60.31         H  
ATOM   2321  HG3 ARG   144      -2.954   7.105  -1.105  1.00   58.46         H  
ATOM   2322  CD  ARG   144      -4.746   8.244  -1.442  1.00   28.95         C  
ATOM   2323  HD2 ARG   144      -4.444   8.985  -2.186  1.00   44.53         H  
ATOM   2324  HD3 ARG   144      -5.801   8.015  -1.609  1.00   33.41         H  
ATOM   2325  NE  ARG   144      -4.541   8.834  -0.105  1.00   49.46         N  
ATOM   2326  HE  ARG   144      -3.971   9.664  -0.069  1.00  105.35         H  
ATOM   2327  CZ  ARG   144      -4.913   8.343   1.064  1.00   58.62         C  
ATOM   2328  NH1 ARG   144      -5.699   7.316   1.188  1.00   89.03         N  
ATOM   2329 HH11 ARG   144      -6.116   6.906   0.376  1.00  111.05         H  
ATOM   2330 HH12 ARG   144      -5.938   6.987   2.125  1.00  138.41         H  
ATOM   2331  NH2 ARG   144      -4.473   8.881   2.159  1.00  107.57         N  
ATOM   2332 HH21 ARG   144      -3.854   9.671   2.133  1.00  167.44         H  
ATOM   2333 HH22 ARG   144      -4.638   8.400   3.045  1.00  129.06         H  
ATOM   2334  C   ARG   144      -1.787   5.042  -2.414  1.00    9.77         C  
ATOM   2335  O   ARG   144      -0.668   5.526  -2.565  1.00   14.22         O  
ATOM   2336  N   ASN   145      -2.079   4.195  -1.420  1.00    8.41         N  
ATOM   2337  H   ASN   145      -3.002   3.782  -1.422  1.00    9.03         H  
ATOM   2338  CA  ASN   145      -1.150   3.726  -0.381  1.00    8.77         C  
ATOM   2339  HA  ASN   145      -0.275   4.380  -0.382  1.00   10.13         H  
ATOM   2340  CB  ASN   145      -1.817   3.861   1.003  1.00   10.15         C  
ATOM   2341  HB2 ASN   145      -2.775   3.340   0.996  1.00   10.92         H  
ATOM   2342  HB3 ASN   145      -1.189   3.393   1.761  1.00   12.61         H  
ATOM   2343  CG  ASN   145      -2.025   5.306   1.437  1.00   12.04         C  
ATOM   2344  OD1 ASN   145      -1.291   6.216   1.079  1.00   17.26         O  
ATOM   2345  ND2 ASN   145      -3.027   5.565   2.237  1.00   13.52         N  
ATOM   2346 HD21 ASN   145      -3.117   6.493   2.621  1.00   17.22         H  
ATOM   2347 HD22 ASN   145      -3.659   4.825   2.529  1.00   13.21         H  
ATOM   2348  C   ASN   145      -0.583   2.319  -0.680  1.00    7.96         C  
ATOM   2349  O   ASN   145      -0.227   1.565   0.230  1.00    9.26         O  
ATOM   2350  N   VAL   146      -0.464   1.979  -1.967  1.00    7.47         N  
ATOM   2351  H   VAL   146      -0.787   2.642  -2.659  1.00    8.92         H  
ATOM   2352  CA  VAL   146       0.207   0.777  -2.487  1.00    6.76         C  
ATOM   2353  HA  VAL   146       0.767   0.303  -1.682  1.00    7.44         H  
ATOM   2354  CB  VAL   146      -0.827  -0.244  -3.011  1.00    6.79         C  
ATOM   2355  HB  VAL   146      -1.432   0.232  -3.782  1.00    8.17         H  
ATOM   2356  CG1 VAL   146      -0.171  -1.489  -3.619  1.00    8.13         C  
ATOM   2357 HG11 VAL   146      -0.938  -2.180  -3.962  1.00   36.08         H  
ATOM   2358 HG12 VAL   146       0.443  -1.211  -4.475  1.00   36.50         H  
ATOM   2359 HG13 VAL   146       0.442  -1.995  -2.877  1.00   36.23         H  
ATOM   2360  CG2 VAL   146      -1.765  -0.729  -1.896  1.00    9.03         C  
ATOM   2361 HG21 VAL   146      -2.313   0.111  -1.470  1.00   37.30         H  
ATOM   2362 HG22 VAL   146      -2.494  -1.429  -2.303  1.00   37.60         H  
ATOM   2363 HG23 VAL   146      -1.194  -1.219  -1.109  1.00   37.94         H  
ATOM   2364  C   VAL   146       1.208   1.198  -3.570  1.00    6.86         C  
ATOM   2365  O   VAL   146       0.903   2.067  -4.388  1.00    8.21         O  
ATOM   2366  N   LEU   147       2.404   0.605  -3.577  1.00    7.26         N  
ATOM   2367  H   LEU   147       2.573  -0.121  -2.888  1.00    8.35         H  
ATOM   2368  CA  LEU   147       3.486   0.883  -4.532  1.00    7.39         C  
ATOM   2369  HA  LEU   147       3.169   1.678  -5.205  1.00    7.93         H  
ATOM   2370  CB  LEU   147       4.756   1.356  -3.801  1.00    8.97         C  
ATOM   2371  HB2 LEU   147       5.126   0.527  -3.199  1.00   10.95         H  
ATOM   2372  HB3 LEU   147       5.513   1.598  -4.548  1.00   11.85         H  
ATOM   2373  CG  LEU   147       4.587   2.563  -2.870  1.00    9.61         C  
ATOM   2374  HG  LEU   147       3.885   2.295  -2.089  1.00   11.86         H  
ATOM   2375  CD1 LEU   147       5.924   2.898  -2.223  1.00   13.43         C  
ATOM   2376 HD11 LEU   147       6.300   2.036  -1.677  1.00   43.42         H  
ATOM   2377 HD12 LEU   147       6.642   3.187  -2.989  1.00   44.27         H  
ATOM   2378 HD13 LEU   147       5.790   3.714  -1.517  1.00   39.88         H  
ATOM   2379  CD2 LEU   147       4.087   3.818  -3.583  1.00   16.54         C  
ATOM   2380 HD21 LEU   147       4.100   4.665  -2.897  1.00   48.49         H  
ATOM   2381 HD22 LEU   147       4.722   4.043  -4.439  1.00   46.09         H  
ATOM   2382 HD23 LEU   147       3.062   3.662  -3.904  1.00   47.17         H  
ATOM   2383  C   LEU   147       3.813  -0.340  -5.398  1.00    7.19         C  
ATOM   2384  O   LEU   147       3.631  -1.483  -4.979  1.00    8.65         O  
ATOM   2385  N   VAL   148       4.344  -0.094  -6.594  1.00    7.61         N  
ATOM   2386  H   VAL   148       4.449   0.880  -6.863  1.00    9.10         H  
ATOM   2387  CA  VAL   148       4.649  -1.104  -7.616  1.00    7.20         C  
ATOM   2388  HA  VAL   148       4.154  -2.040  -7.356  1.00    7.57         H  
ATOM   2389  CB  VAL   148       4.069  -0.642  -8.971  1.00    7.82         C  
ATOM   2390  HB  VAL   148       4.551   0.289  -9.260  1.00    8.83         H  
ATOM   2391  CG1 VAL   148       4.284  -1.684 -10.072  1.00    9.72         C  
ATOM   2392 HG11 VAL   148       3.765  -2.607  -9.813  1.00   38.03         H  
ATOM   2393 HG12 VAL   148       3.888  -1.309 -11.017  1.00   38.03         H  
ATOM   2394 HG13 VAL   148       5.344  -1.890 -10.207  1.00   37.75         H  
ATOM   2395  CG2 VAL   148       2.565  -0.359  -8.880  1.00    9.38         C  
ATOM   2396 HG21 VAL   148       2.385   0.503  -8.240  1.00   37.84         H  
ATOM   2397 HG22 VAL   148       2.169  -0.134  -9.870  1.00   38.01         H  
ATOM   2398 HG23 VAL   148       2.046  -1.224  -8.474  1.00   37.43         H  
ATOM   2399  C   VAL   148       6.160  -1.372  -7.685  1.00    7.63         C  
ATOM   2400  O   VAL   148       6.942  -0.483  -8.036  1.00    9.12         O  
ATOM   2401  N   LYS   149       6.584  -2.602  -7.348  1.00    8.36         N  
ATOM   2402  H   LYS   149       5.879  -3.295  -7.112  1.00    9.30         H  
ATOM   2403  CA  LYS   149       7.984  -3.064  -7.478  1.00    9.52         C  
ATOM   2404  HA  LYS   149       8.659  -2.257  -7.188  1.00   10.93         H  
ATOM   2405  CB  LYS   149       8.230  -4.276  -6.554  1.00   10.45         C  
ATOM   2406  HB2 LYS   149       7.903  -4.039  -5.543  1.00   11.81         H  
ATOM   2407  HB3 LYS   149       7.635  -5.118  -6.912  1.00   11.92         H  
ATOM   2408  CG  LYS   149       9.714  -4.688  -6.495  1.00   14.12         C  
ATOM   2409  HG2 LYS   149      10.116  -4.761  -7.505  1.00   27.14         H  
ATOM   2410  HG3 LYS   149      10.276  -3.923  -5.957  1.00   24.12         H  
ATOM   2411  CD  LYS   149       9.901  -6.052  -5.811  1.00   18.03         C  
ATOM   2412  HD2 LYS   149       9.617  -5.989  -4.760  1.00   28.75         H  
ATOM   2413  HD3 LYS   149       9.245  -6.776  -6.298  1.00   32.78         H  
ATOM   2414  CE  LYS   149      11.342  -6.571  -5.941  1.00   22.13         C  
ATOM   2415  HE2 LYS   149      11.344  -7.640  -5.709  1.00   53.74         H  
ATOM   2416  HE3 LYS   149      11.671  -6.459  -6.978  1.00   54.95         H  
ATOM   2417  NZ  LYS   149      12.285  -5.883  -5.026  1.00   18.73         N  
ATOM   2418  HZ1 LYS   149      12.038  -6.069  -4.055  1.00   47.72         H  
ATOM   2419  HZ2 LYS   149      13.235  -6.241  -5.149  1.00   52.35         H  
ATOM   2420  HZ3 LYS   149      12.313  -4.887  -5.175  1.00   45.86         H  
ATOM   2421  C   LYS   149       8.295  -3.436  -8.931  1.00   10.37         C  
ATOM   2422  O   LYS   149       9.338  -3.069  -9.466  1.00   13.13         O  
ATOM   2423  N   THR   150       7.363  -4.151  -9.557  1.00    9.96         N  
ATOM   2424  H   THR   150       6.538  -4.398  -9.023  1.00   10.04         H  
ATOM   2425  CA  THR   150       7.394  -4.647 -10.942  1.00   10.56         C  
ATOM   2426  HA  THR   150       7.964  -3.958 -11.563  1.00   12.37         H  
ATOM   2427  CB  THR   150       8.033  -6.049 -11.033  1.00   12.93         C  
ATOM   2428  HB  THR   150       8.076  -6.342 -12.080  1.00   22.54         H  
ATOM   2429  CG2 THR   150       9.453  -6.140 -10.476  1.00   25.59         C  
ATOM   2430 HG21 THR   150      10.072  -5.360 -10.918  1.00   59.21         H  
ATOM   2431 HG22 THR   150       9.442  -6.032  -9.393  1.00   59.70         H  
ATOM   2432 HG23 THR   150       9.880  -7.110 -10.729  1.00   60.67         H  
ATOM   2433  OG1 THR   150       7.246  -6.994 -10.342  1.00   25.87         O  
ATOM   2434  HG1 THR   150       7.656  -7.864 -10.475  1.00   40.10         H  
ATOM   2435  C   THR   150       5.954  -4.728 -11.473  1.00    9.48         C  
ATOM   2436  O   THR   150       5.019  -4.738 -10.667  1.00    9.43         O  
ATOM   2437  N   PRO   151       5.726  -4.856 -12.794  1.00   10.78         N  
ATOM   2438  CD  PRO   151       6.702  -4.697 -13.862  1.00   14.93         C  
ATOM   2439  HD2 PRO   151       7.323  -5.589 -13.936  1.00   19.58         H  
ATOM   2440  HD3 PRO   151       7.324  -3.813 -13.711  1.00   22.06         H  
ATOM   2441  CG  PRO   151       5.886  -4.547 -15.140  1.00   18.48         C  
ATOM   2442  HG2 PRO   151       6.430  -4.931 -16.000  1.00   30.19         H  
ATOM   2443  HG3 PRO   151       5.623  -3.500 -15.287  1.00   27.72         H  
ATOM   2444  CB  PRO   151       4.631  -5.367 -14.839  1.00   16.33         C  
ATOM   2445  HB2 PRO   151       4.840  -6.423 -15.017  1.00   22.61         H  
ATOM   2446  HB3 PRO   151       3.783  -5.044 -15.439  1.00   23.01         H  
ATOM   2447  CA  PRO   151       4.391  -5.118 -13.346  1.00   11.31         C  
ATOM   2448  HA  PRO   151       3.778  -4.223 -13.223  1.00   13.66         H  
ATOM   2449  C   PRO   151       3.673  -6.314 -12.690  1.00    9.82         C  
ATOM   2450  O   PRO   151       2.447  -6.327 -12.568  1.00   12.68         O  
ATOM   2451  N   GLN   152       4.437  -7.309 -12.232  1.00    9.75         N  
ATOM   2452  H   GLN   152       5.437  -7.247 -12.393  1.00   12.08         H  
ATOM   2453  CA  GLN   152       3.950  -8.512 -11.561  1.00   11.01         C  
ATOM   2454  HA  GLN   152       2.999  -8.801 -12.012  1.00   14.13         H  
ATOM   2455  CB  GLN   152       4.951  -9.661 -11.793  1.00   18.68         C  
ATOM   2456  HB2 GLN   152       5.902  -9.433 -11.308  1.00   48.24         H  
ATOM   2457  HB3 GLN   152       4.547 -10.550 -11.306  1.00   37.09         H  
ATOM   2458  CG  GLN   152       5.190 -10.022 -13.274  1.00   32.15         C  
ATOM   2459  HG2 GLN   152       5.504 -11.065 -13.314  1.00   69.22         H  
ATOM   2460  HG3 GLN   152       4.253  -9.945 -13.826  1.00   61.38         H  
ATOM   2461  CD  GLN   152       6.268  -9.199 -13.989  1.00   85.46         C  
ATOM   2462  OE1 GLN   152       6.824  -8.232 -13.487  1.00  151.69         O  
ATOM   2463  NE2 GLN   152       6.608  -9.554 -15.209  1.00  150.78         N  
ATOM   2464 HE21 GLN   152       6.181 -10.356 -15.646  1.00  166.79         H  
ATOM   2465 HE22 GLN   152       7.342  -9.034 -15.663  1.00  237.23         H  
ATOM   2466  C   GLN   152       3.696  -8.350 -10.047  1.00    9.25         C  
ATOM   2467  O   GLN   152       2.968  -9.175  -9.493  1.00   12.55         O  
ATOM   2468  N   HIE   153       4.276  -7.351  -9.358  1.00    7.98         N  
ATOM   2469  H   HIE   153       4.836  -6.673  -9.865  1.00    9.25         H  
ATOM   2470  CA  HIE   153       4.331  -7.318  -7.883  1.00    7.64         C  
ATOM   2471  HA  HIE   153       3.525  -7.937  -7.500  1.00    8.46         H  
ATOM   2472  CB  HIE   153       5.635  -7.971  -7.403  1.00    9.56         C  
ATOM   2473  HB2 HIE   153       5.792  -8.903  -7.948  1.00   11.53         H  
ATOM   2474  HB3 HIE   153       6.476  -7.311  -7.616  1.00   11.37         H  
ATOM   2475  CG  HIE   153       5.608  -8.295  -5.930  1.00   11.87         C  
ATOM   2476  ND1 HIE   153       4.997  -9.421  -5.371  1.00   48.40         N  
ATOM   2477  CE1 HIE   153       5.164  -9.307  -4.044  1.00   39.35         C  
ATOM   2478  HE1 HIE   153       4.825 -10.028  -3.311  1.00   78.38         H  
ATOM   2479  NE2 HIE   153       5.820  -8.175  -3.749  1.00   12.56         N  
ATOM   2480  HE2 HIE   153       6.051  -7.877  -2.801  1.00   16.64         H  
ATOM   2481  CD2 HIE   153       6.109  -7.518  -4.925  1.00   14.70         C  
ATOM   2482  HD2 HIE   153       6.613  -6.567  -5.039  1.00   47.48         H  
ATOM   2483  C   HIE   153       4.163  -5.930  -7.239  1.00    6.99         C  
ATOM   2484  O   HIE   153       4.862  -4.974  -7.590  1.00    8.46         O  
ATOM   2485  N   VAL   154       3.293  -5.846  -6.224  1.00    6.78         N  
ATOM   2486  H   VAL   154       2.754  -6.676  -6.002  1.00    8.41         H  
ATOM   2487  CA  VAL   154       2.963  -4.615  -5.472  1.00    6.38         C  
ATOM   2488  HA  VAL   154       3.705  -3.861  -5.727  1.00    7.14         H  
ATOM   2489  CB  VAL   154       1.589  -4.041  -5.890  1.00    7.17         C  
ATOM   2490  HB  VAL   154       1.518  -3.032  -5.490  1.00    9.40         H  
ATOM   2491  CG1 VAL   154       1.456  -3.936  -7.414  1.00    9.12         C  
ATOM   2492 HG11 VAL   154       0.541  -3.409  -7.674  1.00   37.58         H  
ATOM   2493 HG12 VAL   154       2.310  -3.403  -7.824  1.00   37.14         H  
ATOM   2494 HG13 VAL   154       1.419  -4.929  -7.858  1.00   38.44         H  
ATOM   2495  CG2 VAL   154       0.387  -4.829  -5.349  1.00    9.16         C  
ATOM   2496 HG21 VAL   154       0.419  -5.855  -5.709  1.00   37.90         H  
ATOM   2497 HG22 VAL   154       0.389  -4.829  -4.260  1.00   37.45         H  
ATOM   2498 HG23 VAL   154      -0.540  -4.366  -5.686  1.00   37.81         H  
ATOM   2499  C   VAL   154       3.049  -4.804  -3.947  1.00    6.51         C  
ATOM   2500  O   VAL   154       2.938  -5.926  -3.446  1.00    7.95         O  
ATOM   2501  N   LYS   155       3.235  -3.702  -3.201  1.00    6.54         N  
ATOM   2502  H   LYS   155       3.309  -2.813  -3.692  1.00    7.28         H  
ATOM   2503  CA  LYS   155       3.379  -3.683  -1.730  1.00    6.68         C  
ATOM   2504  HA  LYS   155       2.948  -4.602  -1.331  1.00    7.38         H  
ATOM   2505  CB  LYS   155       4.859  -3.622  -1.318  1.00    7.74         C  
ATOM   2506  HB2 LYS   155       5.258  -2.645  -1.588  1.00    9.79         H  
ATOM   2507  HB3 LYS   155       4.907  -3.703  -0.233  1.00   10.45         H  
ATOM   2508  CG  LYS   155       5.762  -4.701  -1.930  1.00    8.23         C  
ATOM   2509  HG2 LYS   155       5.298  -5.677  -1.808  1.00   11.95         H  
ATOM   2510  HG3 LYS   155       5.897  -4.512  -2.994  1.00   10.85         H  
ATOM   2511  CD  LYS   155       7.120  -4.685  -1.217  1.00   10.04         C  
ATOM   2512  HD2 LYS   155       7.487  -3.659  -1.143  1.00   22.06         H  
ATOM   2513  HD3 LYS   155       6.979  -5.084  -0.213  1.00   20.53         H  
ATOM   2514  CE  LYS   155       8.168  -5.528  -1.946  1.00   15.64         C  
ATOM   2515  HE2 LYS   155       7.744  -6.504  -2.193  1.00   30.16         H  
ATOM   2516  HE3 LYS   155       8.439  -5.022  -2.877  1.00   34.14         H  
ATOM   2517  NZ  LYS   155       9.365  -5.706  -1.093  1.00   16.15         N  
ATOM   2518  HZ1 LYS   155       9.711  -4.813  -0.754  1.00   41.04         H  
ATOM   2519  HZ2 LYS   155       9.168  -6.276  -0.283  1.00   40.55         H  
ATOM   2520  HZ3 LYS   155      10.133  -6.148  -1.602  1.00   40.91         H  
ATOM   2521  C   LYS   155       2.653  -2.512  -1.058  1.00    6.77         C  
ATOM   2522  O   LYS   155       2.611  -1.410  -1.600  1.00    7.95         O  
ATOM   2523  N   ILE   156       2.137  -2.732   0.150  1.00    6.95         N  
ATOM   2524  H   ILE   156       2.241  -3.665   0.534  1.00    7.90         H  
ATOM   2525  CA  ILE   156       1.496  -1.712   1.001  1.00    7.09         C  
ATOM   2526  HA  ILE   156       0.777  -1.157   0.396  1.00    7.35         H  
ATOM   2527  CB  ILE   156       0.716  -2.401   2.150  1.00    7.88         C  
ATOM   2528  HB  ILE   156       1.425  -3.003   2.722  1.00    9.50         H  
ATOM   2529  CG2 ILE   156       0.083  -1.376   3.111  1.00   11.01         C  
ATOM   2530 HG21 ILE   156      -0.448  -1.883   3.915  1.00   38.85         H  
ATOM   2531 HG22 ILE   156       0.849  -0.762   3.583  1.00   39.97         H  
ATOM   2532 HG23 ILE   156      -0.616  -0.734   2.573  1.00   39.98         H  
ATOM   2533  CG1 ILE   156      -0.378  -3.344   1.586  1.00    8.96         C  
ATOM   2534 HG12 ILE   156      -1.151  -2.754   1.092  1.00   15.35         H  
ATOM   2535 HG13 ILE   156       0.056  -4.012   0.843  1.00   16.32         H  
ATOM   2536  CD1 ILE   156      -1.032  -4.240   2.644  1.00   13.63         C  
ATOM   2537 HD11 ILE   156      -1.662  -4.976   2.146  1.00   44.98         H  
ATOM   2538 HD12 ILE   156      -0.266  -4.759   3.220  1.00   44.10         H  
ATOM   2539 HD13 ILE   156      -1.656  -3.649   3.312  1.00   44.04         H  
ATOM   2540  C   ILE   156       2.539  -0.705   1.525  1.00    8.17         C  
ATOM   2541  O   ILE   156       3.672  -1.086   1.838  1.00    9.94         O  
ATOM   2542  N   THR   157       2.158   0.573   1.637  1.00    8.77         N  
ATOM   2543  H   THR   157       1.209   0.811   1.364  1.00    9.07         H  
ATOM   2544  CA  THR   157       3.011   1.681   2.112  1.00   10.48         C  
ATOM   2545  HA  THR   157       3.818   1.264   2.712  1.00   12.52         H  
ATOM   2546  CB  THR   157       3.672   2.381   0.899  1.00   12.44         C  
ATOM   2547  HB  THR   157       4.068   1.618   0.229  1.00   13.99         H  
ATOM   2548  CG2 THR   157       2.730   3.279   0.088  1.00   12.89         C  
ATOM   2549 HG21 THR   157       2.099   3.893   0.726  1.00   40.80         H  
ATOM   2550 HG22 THR   157       3.313   3.943  -0.549  1.00   41.10         H  
ATOM   2551 HG23 THR   157       2.105   2.653  -0.543  1.00   40.89         H  
ATOM   2552  OG1 THR   157       4.759   3.188   1.309  1.00   17.18         O  
ATOM   2553  HG1 THR   157       5.520   2.606   1.472  1.00   20.40         H  
ATOM   2554  C   THR   157       2.253   2.660   3.036  1.00   10.74         C  
ATOM   2555  O   THR   157       1.145   2.377   3.504  1.00   10.09         O  
ATOM   2556  N   ASP   158       2.859   3.827   3.282  1.00   14.90         N  
ATOM   2557  H   ASP   158       3.752   3.941   2.812  1.00   18.58         H  
ATOM   2558  CA  ASP   158       2.370   5.001   4.014  1.00   17.04         C  
ATOM   2559  HA  ASP   158       3.153   5.756   3.927  1.00   23.72         H  
ATOM   2560  CB  ASP   158       1.148   5.604   3.306  1.00   21.16         C  
ATOM   2561  HB2 ASP   158       1.419   5.864   2.281  1.00   24.10         H  
ATOM   2562  HB3 ASP   158       0.345   4.867   3.267  1.00   29.78         H  
ATOM   2563  CG  ASP   158       0.643   6.852   4.039  1.00   42.87         C  
ATOM   2564  OD1 ASP   158       1.175   7.958   3.786  1.00   78.03         O  
ATOM   2565  OD2 ASP   158      -0.259   6.706   4.895  1.00  100.37         O  
ATOM   2566  C   ASP   158       2.169   4.814   5.528  1.00   14.88         C  
ATOM   2567  O   ASP   158       2.854   5.479   6.306  1.00   19.00         O  
ATOM   2568  N   PHE   159       1.259   3.929   5.951  1.00   12.56         N  
ATOM   2569  H   PHE   159       0.799   3.377   5.237  1.00   12.98         H  
ATOM   2570  CA  PHE   159       0.944   3.634   7.361  1.00   13.19         C  
ATOM   2571  HA  PHE   159       0.021   3.053   7.359  1.00   13.16         H  
ATOM   2572  CB  PHE   159       2.040   2.724   7.959  1.00   17.00         C  
ATOM   2573  HB2 PHE   159       3.007   3.222   7.880  1.00   21.09         H  
ATOM   2574  HB3 PHE   159       1.848   2.579   9.021  1.00   19.31         H  
ATOM   2575  CG  PHE   159       2.135   1.349   7.320  1.00   20.59         C  
ATOM   2576  CD1 PHE   159       1.413   0.272   7.869  1.00   76.91         C  
ATOM   2577  HD1 PHE   159       0.798   0.420   8.745  1.00  161.26         H  
ATOM   2578  CE1 PHE   159       1.487  -1.003   7.283  1.00   89.64         C  
ATOM   2579  HE1 PHE   159       0.929  -1.824   7.708  1.00  187.50         H  
ATOM   2580  CZ  PHE   159       2.276  -1.205   6.138  1.00   40.15         C  
ATOM   2581  HZ  PHE   159       2.320  -2.184   5.682  1.00   53.15         H  
ATOM   2582  CE2 PHE   159       3.008  -0.135   5.591  1.00   47.53         C  
ATOM   2583  HE2 PHE   159       3.621  -0.293   4.714  1.00  108.93         H  
ATOM   2584  CD2 PHE   159       2.943   1.139   6.185  1.00   40.99         C  
ATOM   2585  HD2 PHE   159       3.509   1.958   5.766  1.00  101.60         H  
ATOM   2586  C   PHE   159       0.632   4.879   8.237  1.00   14.39         C  
ATOM   2587  O   PHE   159       0.748   4.826   9.464  1.00   17.15         O  
ATOM   2588  N   GLY   160       0.213   6.004   7.644  1.00   15.33         N  
ATOM   2589  H   GLY   160       0.109   6.006   6.632  1.00   16.79         H  
ATOM   2590  CA  GLY   160       0.103   7.311   8.313  1.00   18.35         C  
ATOM   2591  HA2 GLY   160       1.065   7.552   8.767  1.00   22.37         H  
ATOM   2592  HA3 GLY   160      -0.110   8.064   7.554  1.00   22.23         H  
ATOM   2593  C   GLY   160      -0.979   7.423   9.398  1.00   17.28         C  
ATOM   2594  O   GLY   160      -0.957   8.372  10.186  1.00   25.21         O  
ATOM   2595  N   LEU   161      -1.897   6.452   9.469  1.00   13.61         N  
ATOM   2596  H   LEU   161      -1.865   5.743   8.751  1.00   14.21         H  
ATOM   2597  CA  LEU   161      -2.927   6.316  10.510  1.00   13.28         C  
ATOM   2598  HA  LEU   161      -2.689   7.024  11.303  1.00   15.19         H  
ATOM   2599  CB  LEU   161      -4.281   6.728   9.891  1.00   15.07         C  
ATOM   2600  HB2 LEU   161      -4.129   7.673   9.368  1.00   34.37         H  
ATOM   2601  HB3 LEU   161      -4.563   5.982   9.146  1.00   29.25         H  
ATOM   2602  CG  LEU   161      -5.465   6.917  10.862  1.00   29.81         C  
ATOM   2603  HG  LEU   161      -5.800   5.955  11.245  1.00   83.26         H  
ATOM   2604  CD1 LEU   161      -5.141   7.838  12.042  1.00   71.29         C  
ATOM   2605 HD11 LEU   161      -4.415   7.358  12.698  1.00  119.65         H  
ATOM   2606 HD12 LEU   161      -4.735   8.782  11.679  1.00  120.37         H  
ATOM   2607 HD13 LEU   161      -6.042   8.034  12.622  1.00  121.90         H  
ATOM   2608  CD2 LEU   161      -6.631   7.543  10.103  1.00   55.74         C  
ATOM   2609 HD21 LEU   161      -6.916   6.901   9.269  1.00  101.90         H  
ATOM   2610 HD22 LEU   161      -7.480   7.646  10.775  1.00   98.56         H  
ATOM   2611 HD23 LEU   161      -6.354   8.526   9.723  1.00   99.76         H  
ATOM   2612  C   LEU   161      -2.909   4.921  11.180  1.00   12.41         C  
ATOM   2613  O   LEU   161      -3.842   4.543  11.891  1.00   14.53         O  
ATOM   2614  N   ALA   162      -1.842   4.146  10.959  1.00   12.19         N  
ATOM   2615  H   ALA   162      -1.066   4.528  10.435  1.00   14.41         H  
ATOM   2616  CA  ALA   162      -1.719   2.774  11.441  1.00   11.87         C  
ATOM   2617  HA  ALA   162      -2.641   2.257  11.178  1.00   11.65         H  
ATOM   2618  CB  ALA   162      -0.562   2.101  10.695  1.00   13.20         C  
ATOM   2619  HB1 ALA   162      -0.717   2.191   9.620  1.00   40.72         H  
ATOM   2620  HB2 ALA   162       0.382   2.571  10.973  1.00   42.85         H  
ATOM   2621  HB3 ALA   162      -0.519   1.045  10.952  1.00   40.49         H  
ATOM   2622  C   ALA   162      -1.549   2.676  12.971  1.00   13.14         C  
ATOM   2623  O   ALA   162      -1.037   3.599  13.616  1.00   17.27         O  
ATOM   2624  N   LYS   163      -1.944   1.533  13.550  1.00   12.34         N  
ATOM   2625  H   LYS   163      -2.329   0.817  12.938  1.00   12.55         H  
ATOM   2626  CA  LYS   163      -1.863   1.251  14.994  1.00   13.39         C  
ATOM   2627  HA  LYS   163      -1.054   1.846  15.421  1.00   16.31         H  
ATOM   2628  CB  LYS   163      -3.176   1.684  15.675  1.00   16.29         C  
ATOM   2629  HB2 LYS   163      -3.387   2.724  15.419  1.00   27.37         H  
ATOM   2630  HB3 LYS   163      -3.997   1.067  15.302  1.00   30.69         H  
ATOM   2631  CG  LYS   163      -3.098   1.562  17.207  1.00   33.23         C  
ATOM   2632  HG2 LYS   163      -2.848   0.538  17.484  1.00   79.96         H  
ATOM   2633  HG3 LYS   163      -2.318   2.228  17.577  1.00   74.90         H  
ATOM   2634  CD  LYS   163      -4.441   1.926  17.852  1.00   49.09         C  
ATOM   2635  HD2 LYS   163      -4.685   2.966  17.632  1.00   83.34         H  
ATOM   2636  HD3 LYS   163      -5.212   1.294  17.412  1.00   95.47         H  
ATOM   2637  CE  LYS   163      -4.461   1.696  19.371  1.00   98.40         C  
ATOM   2638  HE2 LYS   163      -5.493   1.808  19.716  1.00  148.94         H  
ATOM   2639  HE3 LYS   163      -4.155   0.666  19.577  1.00  150.25         H  
ATOM   2640  NZ  LYS   163      -3.587   2.651  20.104  1.00  149.88         N  
ATOM   2641  HZ1 LYS   163      -3.646   2.500  21.103  1.00  198.57         H  
ATOM   2642  HZ2 LYS   163      -2.616   2.545  19.841  1.00  195.15         H  
ATOM   2643  HZ3 LYS   163      -3.858   3.609  19.926  1.00  195.42         H  
ATOM   2644  C   LYS   163      -1.556  -0.222  15.275  1.00   13.60         C  
ATOM   2645  O   LYS   163      -2.320  -1.107  14.890  1.00   13.62         O  
ATOM   2646  N   LEU   164      -0.460  -0.477  15.990  1.00   17.61         N  
ATOM   2647  H   LEU   164       0.118   0.303  16.263  1.00   20.60         H  
ATOM   2648  CA  LEU   164      -0.142  -1.787  16.563  1.00   21.06         C  
ATOM   2649  HA  LEU   164      -0.404  -2.562  15.843  1.00   18.98         H  
ATOM   2650  CB  LEU   164       1.378  -1.856  16.811  1.00   31.23         C  
ATOM   2651  HB2 LEU   164       1.892  -1.740  15.855  1.00   60.36         H  
ATOM   2652  HB3 LEU   164       1.665  -1.017  17.447  1.00   61.97         H  
ATOM   2653  CG  LEU   164       1.868  -3.154  17.481  1.00   48.87         C  
ATOM   2654  HG  LEU   164       1.412  -3.253  18.466  1.00  113.43         H  
ATOM   2655  CD1 LEU   164       1.535  -4.394  16.653  1.00   95.64         C  
ATOM   2656 HD11 LEU   164       1.929  -4.292  15.642  1.00  149.92         H  
ATOM   2657 HD12 LEU   164       1.972  -5.277  17.118  1.00  152.29         H  
ATOM   2658 HD13 LEU   164       0.457  -4.541  16.609  1.00  144.12         H  
ATOM   2659  CD2 LEU   164       3.386  -3.092  17.658  1.00   85.44         C  
ATOM   2660 HD21 LEU   164       3.650  -2.226  18.265  1.00  135.21         H  
ATOM   2661 HD22 LEU   164       3.734  -3.992  18.165  1.00  134.43         H  
ATOM   2662 HD23 LEU   164       3.876  -3.013  16.688  1.00  131.68         H  
ATOM   2663  C   LEU   164      -0.969  -2.015  17.840  1.00   24.97         C  
ATOM   2664  O   LEU   164      -0.788  -1.307  18.834  1.00   33.94         O  
ATOM   2665  N   LEU   165      -1.887  -2.983  17.811  1.00   24.17         N  
ATOM   2666  H   LEU   165      -1.991  -3.521  16.957  1.00   22.73         H  
ATOM   2667  CA  LEU   165      -2.703  -3.374  18.968  1.00   28.47         C  
ATOM   2668  HA  LEU   165      -2.979  -2.472  19.516  1.00   36.51         H  
ATOM   2669  CB  LEU   165      -4.006  -4.052  18.496  1.00   26.69         C  
ATOM   2670  HB2 LEU   165      -3.763  -5.042  18.115  1.00   27.21         H  
ATOM   2671  HB3 LEU   165      -4.648  -4.185  19.366  1.00   33.20         H  
ATOM   2672  CG  LEU   165      -4.818  -3.305  17.420  1.00   33.26         C  
ATOM   2673  HG  LEU   165      -4.242  -3.244  16.498  1.00   45.80         H  
ATOM   2674  CD1 LEU   165      -6.106  -4.079  17.138  1.00   51.58         C  
ATOM   2675 HD11 LEU   165      -6.681  -3.577  16.361  1.00   87.93         H  
ATOM   2676 HD12 LEU   165      -5.861  -5.086  16.797  1.00   87.68         H  
ATOM   2677 HD13 LEU   165      -6.705  -4.142  18.045  1.00   90.30         H  
ATOM   2678  CD2 LEU   165      -5.206  -1.891  17.854  1.00   58.03         C  
ATOM   2679 HD21 LEU   165      -5.776  -1.927  18.782  1.00   97.78         H  
ATOM   2680 HD22 LEU   165      -4.310  -1.292  17.998  1.00   96.81         H  
ATOM   2681 HD23 LEU   165      -5.807  -1.423  17.074  1.00   96.26         H  
ATOM   2682  C   LEU   165      -1.920  -4.273  19.950  1.00   35.22         C  
ATOM   2683  O   LEU   165      -0.875  -4.835  19.606  1.00   40.64         O  
ATOM   2684  N   GLY   166      -2.434  -4.420  21.177  1.00   44.33         N  
ATOM   2685  H   GLY   166      -3.290  -3.932  21.396  1.00   48.32         H  
ATOM   2686  CA  GLY   166      -1.862  -5.300  22.207  1.00   57.06         C  
ATOM   2687  HA2 GLY   166      -0.828  -5.005  22.389  1.00   70.71         H  
ATOM   2688  HA3 GLY   166      -2.413  -5.174  23.140  1.00   69.43         H  
ATOM   2689  C   GLY   166      -1.883  -6.791  21.833  1.00   52.73         C  
ATOM   2690  O   GLY   166      -2.626  -7.214  20.946  1.00   47.74         O  
ATOM   2691  N   ALA   167      -1.077  -7.603  22.525  1.00   67.98         N  
ATOM   2692  H   ALA   167      -0.520  -7.195  23.262  1.00   83.00         H  
ATOM   2693  CA  ALA   167      -0.788  -9.001  22.165  1.00   79.10         C  
ATOM   2694  HA  ALA   167      -0.366  -9.008  21.158  1.00   88.93         H  
ATOM   2695  CB  ALA   167       0.287  -9.514  23.132  1.00  108.54         C  
ATOM   2696  HB1 ALA   167       1.169  -8.875  23.083  1.00  144.91         H  
ATOM   2697  HB2 ALA   167      -0.100  -9.522  24.152  1.00  145.89         H  
ATOM   2698  HB3 ALA   167       0.575 -10.529  22.855  1.00  145.21         H  
ATOM   2699  C   ALA   167      -2.007  -9.956  22.144  1.00   74.37         C  
ATOM   2700  O   ALA   167      -1.942 -11.016  21.520  1.00   94.59         O  
ATOM   2701  N   GLU   168      -3.115  -9.587  22.795  1.00   67.17         N  
ATOM   2702  H   GLU   168      -3.074  -8.728  23.323  1.00   67.73         H  
ATOM   2703  CA  GLU   168      -4.393 -10.325  22.797  1.00   77.52         C  
ATOM   2704  HA  GLU   168      -4.278 -11.261  22.251  1.00   94.64         H  
ATOM   2705  CB  GLU   168      -4.781 -10.662  24.251  1.00  103.88         C  
ATOM   2706  HB2 GLU   168      -4.960  -9.728  24.787  1.00  118.39         H  
ATOM   2707  HB3 GLU   168      -5.717 -11.221  24.250  1.00  127.86         H  
ATOM   2708  CG  GLU   168      -3.735 -11.471  25.039  1.00  173.08         C  
ATOM   2709  HG2 GLU   168      -2.833 -10.865  25.156  1.00  219.04         H  
ATOM   2710  HG3 GLU   168      -4.131 -11.648  26.042  1.00  225.65         H  
ATOM   2711  CD  GLU   168      -3.371 -12.830  24.404  1.00  255.77         C  
ATOM   2712  OE1 GLU   168      -4.240 -13.479  23.770  1.00  340.35         O  
ATOM   2713  OE2 GLU   168      -2.215 -13.286  24.582  1.00  348.98         O  
ATOM   2714  C   GLU   168      -5.543  -9.560  22.100  1.00   67.29         C  
ATOM   2715  O   GLU   168      -6.672 -10.051  22.038  1.00   87.05         O  
ATOM   2716  N   GLU   169      -5.292  -8.346  21.599  1.00   57.94         N  
ATOM   2717  H   GLU   169      -4.327  -8.036  21.552  1.00   66.63         H  
ATOM   2718  CA  GLU   169      -6.325  -7.396  21.156  1.00   56.56         C  
ATOM   2719  HA  GLU   169      -7.250  -7.622  21.687  1.00   61.88         H  
ATOM   2720  CB  GLU   169      -5.911  -5.961  21.528  1.00   75.42         C  
ATOM   2721  HB2 GLU   169      -5.008  -5.709  20.977  1.00   97.00         H  
ATOM   2722  HB3 GLU   169      -6.698  -5.275  21.210  1.00   95.70         H  
ATOM   2723  CG  GLU   169      -5.634  -5.734  23.025  1.00  109.57         C  
ATOM   2724  HG2 GLU   169      -4.725  -6.277  23.296  1.00  151.21         H  
ATOM   2725  HG3 GLU   169      -5.430  -4.672  23.177  1.00  147.56         H  
ATOM   2726  CD  GLU   169      -6.788  -6.164  23.955  1.00  174.19         C  
ATOM   2727  OE1 GLU   169      -6.508  -6.640  25.082  1.00  255.17         O  
ATOM   2728  OE2 GLU   169      -7.978  -6.007  23.585  1.00  255.74         O  
ATOM   2729  C   GLU   169      -6.642  -7.484  19.653  1.00   49.47         C  
ATOM   2730  O   GLU   169      -5.754  -7.702  18.823  1.00   65.66         O  
ATOM   2731  N   LYS   170      -7.919  -7.283  19.301  1.00   45.70         N  
ATOM   2732  H   LYS   170      -8.583  -7.144  20.051  1.00   56.44         H  
ATOM   2733  CA  LYS   170      -8.451  -7.356  17.922  1.00   43.69         C  
ATOM   2734  HA  LYS   170      -7.635  -7.597  17.238  1.00   51.91         H  
ATOM   2735  CB  LYS   170      -9.476  -8.506  17.838  1.00   59.49         C  
ATOM   2736  HB2 LYS   170      -9.791  -8.612  16.799  1.00   96.53         H  
ATOM   2737  HB3 LYS   170      -8.988  -9.435  18.136  1.00  102.62         H  
ATOM   2738  CG  LYS   170     -10.718  -8.285  18.727  1.00   96.18         C  
ATOM   2739  HG2 LYS   170     -10.400  -8.188  19.765  1.00  151.82         H  
ATOM   2740  HG3 LYS   170     -11.217  -7.360  18.438  1.00  145.14         H  
ATOM   2741  CD  LYS   170     -11.736  -9.431  18.657  1.00  144.19         C  
ATOM   2742  HD2 LYS   170     -11.232 -10.378  18.854  1.00  170.66         H  
ATOM   2743  HD3 LYS   170     -12.481  -9.268  19.439  1.00  174.55         H  
ATOM   2744  CE  LYS   170     -12.449  -9.487  17.299  1.00  260.11         C  
ATOM   2745  HE2 LYS   170     -12.881  -8.503  17.091  1.00  305.84         H  
ATOM   2746  HE3 LYS   170     -11.715  -9.704  16.518  1.00  322.35         H  
ATOM   2747  NZ  LYS   170     -13.521 -10.518  17.293  1.00  406.04         N  
ATOM   2748  HZ1 LYS   170     -13.998 -10.544  16.402  1.00  480.66         H  
ATOM   2749  HZ2 LYS   170     -13.148 -11.440  17.473  1.00  483.81         H  
ATOM   2750  HZ3 LYS   170     -14.218 -10.324  18.001  1.00  482.35         H  
ATOM   2751  C   LYS   170      -9.046  -6.043  17.393  1.00   32.36         C  
ATOM   2752  O   LYS   170      -9.249  -5.905  16.189  1.00   30.77         O  
ATOM   2753  N   GLU   171      -9.350  -5.094  18.276  1.00   31.57         N  
ATOM   2754  H   GLU   171      -9.102  -5.248  19.240  1.00   39.66         H  
ATOM   2755  CA  GLU   171     -10.076  -3.853  17.972  1.00   25.96         C  
ATOM   2756  HA  GLU   171      -9.764  -3.494  16.990  1.00   23.15         H  
ATOM   2757  CB  GLU   171     -11.591  -4.144  17.922  1.00   28.25         C  
ATOM   2758  HB2 GLU   171     -12.106  -3.271  17.521  1.00   29.76         H  
ATOM   2759  HB3 GLU   171     -11.752  -4.972  17.231  1.00   29.77         H  
ATOM   2760  CG  GLU   171     -12.206  -4.495  19.291  1.00   40.84         C  
ATOM   2761  HG2 GLU   171     -11.596  -5.260  19.774  1.00   57.72         H  
ATOM   2762  HG3 GLU   171     -12.181  -3.602  19.921  1.00   57.68         H  
ATOM   2763  CD  GLU   171     -13.656  -5.019  19.206  1.00   53.88         C  
ATOM   2764  OE1 GLU   171     -14.028  -5.691  18.214  1.00   98.93         O  
ATOM   2765  OE2 GLU   171     -14.428  -4.791  20.168  1.00   97.78         O  
ATOM   2766  C   GLU   171      -9.755  -2.747  18.995  1.00   28.93         C  
ATOM   2767  O   GLU   171      -9.266  -3.031  20.092  1.00   38.22         O  
ATOM   2768  N   TYR   172     -10.052  -1.489  18.654  1.00   26.28         N  
ATOM   2769  H   TYR   172     -10.427  -1.314  17.726  1.00   24.27         H  
ATOM   2770  CA  TYR   172      -9.877  -0.328  19.541  1.00   29.95         C  
ATOM   2771  HA  TYR   172     -10.057  -0.652  20.567  1.00   37.32         H  
ATOM   2772  CB  TYR   172      -8.427   0.184  19.455  1.00   35.63         C  
ATOM   2773  HB2 TYR   172      -8.226   0.761  20.358  1.00   51.49         H  
ATOM   2774  HB3 TYR   172      -7.741  -0.663  19.470  1.00   48.82         H  
ATOM   2775  CG  TYR   172      -8.107   1.056  18.249  1.00   29.42         C  
ATOM   2776  CD1 TYR   172      -8.020   0.495  16.958  1.00   37.22         C  
ATOM   2777  HD1 TYR   172      -8.189  -0.565  16.815  1.00   50.98         H  
ATOM   2778  CE1 TYR   172      -7.712   1.310  15.851  1.00   49.98         C  
ATOM   2779  HE1 TYR   172      -7.637   0.886  14.861  1.00   73.08         H  
ATOM   2780  CZ  TYR   172      -7.488   2.691  16.032  1.00   55.67         C  
ATOM   2781  OH  TYR   172      -7.155   3.474  14.972  1.00   86.37         O  
ATOM   2782  HH  TYR   172      -6.859   4.353  15.253  1.00   94.08         H  
ATOM   2783  CE2 TYR   172      -7.581   3.254  17.322  1.00   54.14         C  
ATOM   2784  HE2 TYR   172      -7.404   4.310  17.464  1.00   80.55         H  
ATOM   2785  CD2 TYR   172      -7.891   2.437  18.426  1.00   40.80         C  
ATOM   2786  HD2 TYR   172      -7.959   2.876  19.413  1.00   56.59         H  
ATOM   2787  C   TYR   172     -10.878   0.799  19.232  1.00   25.99         C  
ATOM   2788  O   TYR   172     -11.378   0.897  18.111  1.00   23.96         O  
ATOM   2789  N   HID   173     -11.160   1.667  20.209  1.00   29.32         N  
ATOM   2790  H   HID   173     -10.704   1.550  21.101  1.00   35.74         H  
ATOM   2791  CA  HID   173     -11.913   2.909  19.987  1.00   28.09         C  
ATOM   2792  HA  HID   173     -12.720   2.722  19.277  1.00   26.79         H  
ATOM   2793  CB  HID   173     -12.553   3.400  21.296  1.00   39.21         C  
ATOM   2794  HB2 HID   173     -11.782   3.498  22.062  1.00   72.06         H  
ATOM   2795  HB3 HID   173     -12.965   4.393  21.118  1.00   60.09         H  
ATOM   2796  CG  HID   173     -13.665   2.532  21.834  1.00   74.53         C  
ATOM   2797  ND1 HID   173     -13.534   1.328  22.492  1.00  158.24         N  
ATOM   2798  HD1 HID   173     -12.667   0.859  22.727  1.00  218.28         H  
ATOM   2799  CE1 HID   173     -14.762   0.893  22.822  1.00  257.07         C  
ATOM   2800  HE1 HID   173     -14.970  -0.026  23.360  1.00  403.07         H  
ATOM   2801  NE2 HID   173     -15.696   1.763  22.397  1.00  255.74         N  
ATOM   2802  CD2 HID   173     -15.006   2.802  21.758  1.00  150.65         C  
ATOM   2803  HD2 HID   173     -15.450   3.675  21.297  1.00  210.00         H  
ATOM   2804  C   HID   173     -10.996   3.997  19.397  1.00   26.26         C  
ATOM   2805  O   HID   173     -10.043   4.435  20.047  1.00   34.28         O  
ATOM   2806  N   ALA   174     -11.292   4.444  18.176  1.00   26.40         N  
ATOM   2807  H   ALA   174     -12.099   4.052  17.703  1.00   31.65         H  
ATOM   2808  CA  ALA   174     -10.567   5.510  17.483  1.00   29.03         C  
ATOM   2809  HA  ALA   174      -9.505   5.434  17.718  1.00   35.62         H  
ATOM   2810  CB  ALA   174     -10.734   5.260  15.982  1.00   33.46         C  
ATOM   2811  HB1 ALA   174     -10.122   5.973  15.437  1.00   63.57         H  
ATOM   2812  HB2 ALA   174     -10.403   4.251  15.731  1.00   65.11         H  
ATOM   2813  HB3 ALA   174     -11.779   5.383  15.694  1.00   63.25         H  
ATOM   2814  C   ALA   174     -11.032   6.926  17.900  1.00   36.41         C  
ATOM   2815  O   ALA   174     -11.883   7.087  18.779  1.00   48.28         O  
ATOM   2816  N   GLU   175     -10.496   7.975  17.270  1.00   43.48         N  
ATOM   2817  H   GLU   175      -9.791   7.808  16.557  1.00   46.19         H  
ATOM   2818  CA  GLU   175     -11.067   9.330  17.335  1.00   59.53         C  
ATOM   2819  HA  GLU   175     -11.301   9.543  18.380  1.00   69.34         H  
ATOM   2820  CB  GLU   175     -10.027  10.381  16.891  1.00   74.61         C  
ATOM   2821  HB2 GLU   175     -10.314  11.340  17.325  1.00   92.38         H  
ATOM   2822  HB3 GLU   175      -9.056  10.120  17.315  1.00   78.92         H  
ATOM   2823  CG  GLU   175      -9.872  10.598  15.375  1.00   88.43         C  
ATOM   2824  HG2 GLU   175     -10.776  11.086  15.002  1.00  101.55         H  
ATOM   2825  HG3 GLU   175      -9.041  11.286  15.209  1.00  106.33         H  
ATOM   2826  CD  GLU   175      -9.619   9.310  14.576  1.00   90.14         C  
ATOM   2827  OE1 GLU   175     -10.233   9.125  13.503  1.00  153.49         O  
ATOM   2828  OE2 GLU   175      -8.800   8.463  15.001  1.00   94.49         O  
ATOM   2829  C   GLU   175     -12.386   9.446  16.536  1.00   73.65         C  
ATOM   2830  O   GLU   175     -12.666   8.640  15.645  1.00   78.67         O  
ATOM   2831  N   GLY   176     -13.201  10.463  16.837  1.00  100.48         N  
ATOM   2832  H   GLY   176     -12.933  11.097  17.577  1.00  110.29         H  
ATOM   2833  CA  GLY   176     -14.446  10.750  16.111  1.00  137.54         C  
ATOM   2834  HA2 GLY   176     -14.911   9.813  15.800  1.00  152.66         H  
ATOM   2835  HA3 GLY   176     -15.145  11.248  16.782  1.00  172.66         H  
ATOM   2836  C   GLY   176     -14.257  11.649  14.880  1.00  150.50         C  
ATOM   2837  O   GLY   176     -13.494  12.618  14.920  1.00  182.14         O  
ATOM   2838  N   GLY   177     -14.995  11.359  13.802  1.00  192.39         N  
ATOM   2839  H   GLY   177     -15.547  10.513  13.840  1.00  237.55         H  
ATOM   2840  CA  GLY   177     -15.320  12.303  12.718  1.00  244.64         C  
ATOM   2841  HA2 GLY   177     -16.099  11.854  12.102  1.00  347.36         H  
ATOM   2842  HA3 GLY   177     -15.740  13.205  13.166  1.00  327.01         H  
ATOM   2843  C   GLY   177     -14.194  12.748  11.768  1.00  168.09         C  
ATOM   2844  O   GLY   177     -14.420  13.662  10.971  1.00  196.67         O  
ATOM   2845  N   LYS   178     -12.995  12.148  11.837  1.00  155.09         N  
ATOM   2846  H   LYS   178     -12.893  11.409  12.521  1.00  203.40         H  
ATOM   2847  CA  LYS   178     -11.773  12.617  11.138  1.00  155.46         C  
ATOM   2848  HA  LYS   178     -12.048  13.445  10.483  1.00  183.65         H  
ATOM   2849  CB  LYS   178     -10.777  13.190  12.169  1.00  254.85         C  
ATOM   2850  HB2 LYS   178     -10.617  12.459  12.962  1.00  318.20         H  
ATOM   2851  HB3 LYS   178      -9.820  13.390  11.686  1.00  322.09         H  
ATOM   2852  CG  LYS   178     -11.284  14.521  12.756  1.00  353.68         C  
ATOM   2853  HG2 LYS   178     -11.422  15.227  11.936  1.00  390.80         H  
ATOM   2854  HG3 LYS   178     -12.251  14.378  13.235  1.00  389.85         H  
ATOM   2855  CD  LYS   178     -10.307  15.150  13.762  1.00  534.59         C  
ATOM   2856  HD2 LYS   178      -9.331  15.252  13.284  1.00  592.75         H  
ATOM   2857  HD3 LYS   178     -10.657  16.154  14.008  1.00  602.23         H  
ATOM   2858  CE  LYS   178     -10.135  14.350  15.062  1.00  725.25         C  
ATOM   2859  HE2 LYS   178      -9.803  13.338  14.817  1.00  778.27         H  
ATOM   2860  HE3 LYS   178      -9.341  14.824  15.647  1.00  771.10         H  
ATOM   2861  NZ  LYS   178     -11.385  14.306  15.867  1.00  957.49         N  
ATOM   2862  HZ1 LYS   178     -12.119  13.781  15.394  1.00 1051.77         H  
ATOM   2863  HZ2 LYS   178     -11.225  13.866  16.763  1.00 1055.97         H  
ATOM   2864  HZ3 LYS   178     -11.736  15.237  16.048  1.00 1051.94         H  
ATOM   2865  C   LYS   178     -11.159  11.595  10.161  1.00  122.44         C  
ATOM   2866  O   LYS   178      -9.957  11.627   9.894  1.00  151.41         O  
ATOM   2867  N   VAL   179     -11.989  10.714   9.591  1.00  102.71         N  
ATOM   2868  H   VAL   179     -12.965  10.774   9.842  1.00  127.75         H  
ATOM   2869  CA  VAL   179     -11.609   9.716   8.566  1.00   83.46         C  
ATOM   2870  HA  VAL   179     -10.678  10.048   8.109  1.00   97.37         H  
ATOM   2871  CB  VAL   179     -11.347   8.328   9.181  1.00   93.76         C  
ATOM   2872  HB  VAL   179     -11.233   7.624   8.362  1.00  141.06         H  
ATOM   2873  CG1 VAL   179     -10.029   8.296   9.948  1.00  130.65         C  
ATOM   2874 HG11 VAL   179     -10.092   8.916  10.842  1.00  178.79         H  
ATOM   2875 HG12 VAL   179      -9.805   7.269  10.233  1.00  177.37         H  
ATOM   2876 HG13 VAL   179      -9.226   8.665   9.311  1.00  176.85         H  
ATOM   2877  CG2 VAL   179     -12.481   7.828  10.087  1.00  105.93         C  
ATOM   2878 HG21 VAL   179     -13.435   7.896   9.567  1.00  147.34         H  
ATOM   2879 HG22 VAL   179     -12.302   6.785  10.346  1.00  142.59         H  
ATOM   2880 HG23 VAL   179     -12.528   8.422  11.000  1.00  146.83         H  
ATOM   2881  C   VAL   179     -12.647   9.614   7.430  1.00   65.95         C  
ATOM   2882  O   VAL   179     -13.835   9.850   7.672  1.00   67.48         O  
ATOM   2883  N   PRO   180     -12.234   9.289   6.185  1.00   65.80         N  
ATOM   2884  CD  PRO   180     -10.864   8.989   5.775  1.00   91.71         C  
ATOM   2885  HD2 PRO   180     -10.457   8.139   6.322  1.00  101.94         H  
ATOM   2886  HD3 PRO   180     -10.237   9.869   5.925  1.00  112.43         H  
ATOM   2887  CG  PRO   180     -10.922   8.663   4.283  1.00  106.67         C  
ATOM   2888  HG2 PRO   180     -11.093   7.594   4.145  1.00  125.68         H  
ATOM   2889  HG3 PRO   180     -10.013   8.972   3.766  1.00  151.53         H  
ATOM   2890  CB  PRO   180     -12.141   9.456   3.814  1.00   79.15         C  
ATOM   2891  HB2 PRO   180     -12.571   9.040   2.903  1.00   82.25         H  
ATOM   2892  HB3 PRO   180     -11.853  10.496   3.652  1.00  100.95         H  
ATOM   2893  CA  PRO   180     -13.102   9.373   5.008  1.00   57.57         C  
ATOM   2894  HA  PRO   180     -13.684  10.296   5.045  1.00   64.08         H  
ATOM   2895  C   PRO   180     -14.067   8.185   4.878  1.00   41.43         C  
ATOM   2896  O   PRO   180     -13.656   7.056   4.609  1.00   56.16         O  
ATOM   2897  N   ILE   181     -15.376   8.454   4.932  1.00   30.68         N  
ATOM   2898  H   ILE   181     -15.653   9.391   5.191  1.00   41.16         H  
ATOM   2899  CA  ILE   181     -16.448   7.472   4.655  1.00   24.11         C  
ATOM   2900  HA  ILE   181     -16.330   6.661   5.372  1.00   25.91         H  
ATOM   2901  CB  ILE   181     -17.824   8.141   4.910  1.00   32.59         C  
ATOM   2902  HB  ILE   181     -17.807   8.561   5.918  1.00   51.17         H  
ATOM   2903  CG2 ILE   181     -18.091   9.301   3.929  1.00   51.48         C  
ATOM   2904 HG21 ILE   181     -18.136   8.935   2.904  1.00   91.10         H  
ATOM   2905 HG22 ILE   181     -19.046   9.769   4.172  1.00   95.12         H  
ATOM   2906 HG23 ILE   181     -17.314  10.061   4.006  1.00   87.34         H  
ATOM   2907  CG1 ILE   181     -19.027   7.178   4.834  1.00   75.97         C  
ATOM   2908 HG12 ILE   181     -19.944   7.747   4.990  1.00  127.64         H  
ATOM   2909 HG13 ILE   181     -19.080   6.740   3.840  1.00  123.12         H  
ATOM   2910  CD1 ILE   181     -19.002   6.055   5.879  1.00  115.48         C  
ATOM   2911 HD11 ILE   181     -19.890   5.437   5.761  1.00  160.36         H  
ATOM   2912 HD12 ILE   181     -18.126   5.422   5.747  1.00  163.57         H  
ATOM   2913 HD13 ILE   181     -19.004   6.483   6.881  1.00  162.64         H  
ATOM   2914  C   ILE   181     -16.342   6.832   3.248  1.00   19.14         C  
ATOM   2915  O   ILE   181     -16.855   5.739   3.011  1.00   22.29         O  
ATOM   2916  N   LYS   182     -15.610   7.475   2.325  1.00   17.20         N  
ATOM   2917  H   LYS   182     -15.248   8.381   2.583  1.00   20.21         H  
ATOM   2918  CA  LYS   182     -15.267   6.951   0.990  1.00   15.43         C  
ATOM   2919  HA  LYS   182     -16.190   6.677   0.476  1.00   18.58         H  
ATOM   2920  CB  LYS   182     -14.562   8.050   0.180  1.00   19.88         C  
ATOM   2921  HB2 LYS   182     -13.728   8.458   0.751  1.00   26.39         H  
ATOM   2922  HB3 LYS   182     -14.168   7.606  -0.735  1.00   27.57         H  
ATOM   2923  CG  LYS   182     -15.518   9.185  -0.204  1.00   28.69         C  
ATOM   2924  HG2 LYS   182     -16.386   8.750  -0.695  1.00   43.52         H  
ATOM   2925  HG3 LYS   182     -15.846   9.720   0.689  1.00   38.49         H  
ATOM   2926  CD  LYS   182     -14.846  10.165  -1.171  1.00   36.23         C  
ATOM   2927  HD2 LYS   182     -14.035  10.696  -0.669  1.00   44.11         H  
ATOM   2928  HD3 LYS   182     -14.430   9.600  -2.005  1.00   51.43         H  
ATOM   2929  CE  LYS   182     -15.884  11.165  -1.691  1.00   50.68         C  
ATOM   2930  HE2 LYS   182     -16.836  10.643  -1.807  1.00   77.18         H  
ATOM   2931  HE3 LYS   182     -16.028  11.962  -0.955  1.00   70.29         H  
ATOM   2932  NZ  LYS   182     -15.493  11.722  -3.007  1.00   68.80         N  
ATOM   2933  HZ1 LYS   182     -16.250  12.281  -3.384  1.00  101.96         H  
ATOM   2934  HZ2 LYS   182     -14.658  12.288  -2.941  1.00  102.16         H  
ATOM   2935  HZ3 LYS   182     -15.335  10.958  -3.662  1.00  101.57         H  
ATOM   2936  C   LYS   182     -14.406   5.676   1.001  1.00   12.03         C  
ATOM   2937  O   LYS   182     -14.455   4.934   0.023  1.00   12.68         O  
ATOM   2938  N   TRP   183     -13.658   5.403   2.078  1.00   11.65         N  
ATOM   2939  H   TRP   183     -13.671   6.078   2.831  1.00   14.87         H  
ATOM   2940  CA  TRP   183     -12.900   4.150   2.275  1.00    9.82         C  
ATOM   2941  HA  TRP   183     -13.157   3.443   1.486  1.00    9.66         H  
ATOM   2942  CB  TRP   183     -11.385   4.400   2.178  1.00   12.14         C  
ATOM   2943  HB2 TRP   183     -11.125   5.250   2.810  1.00   14.77         H  
ATOM   2944  HB3 TRP   183     -10.867   3.531   2.586  1.00   13.61         H  
ATOM   2945  CG  TRP   183     -10.834   4.637   0.801  1.00   14.42         C  
ATOM   2946  CD1 TRP   183     -10.246   3.698   0.022  1.00   17.15         C  
ATOM   2947  HD1 TRP   183     -10.092   2.662   0.305  1.00   19.35         H  
ATOM   2948  NE1 TRP   183      -9.859   4.259  -1.180  1.00   21.21         N  
ATOM   2949  HE1 TRP   183      -9.376   3.736  -1.918  1.00   25.62         H  
ATOM   2950  CE2 TRP   183     -10.172   5.600  -1.235  1.00   22.47         C  
ATOM   2951  CZ2 TRP   183      -9.978   6.591  -2.209  1.00   30.58         C  
ATOM   2952  HZ2 TRP   183      -9.502   6.345  -3.147  1.00   36.17         H  
ATOM   2953  CH2 TRP   183     -10.403   7.905  -1.945  1.00   36.21         C  
ATOM   2954  HH2 TRP   183     -10.261   8.681  -2.687  1.00   46.56         H  
ATOM   2955  CZ3 TRP   183     -11.003   8.211  -0.710  1.00   33.54         C  
ATOM   2956  HZ3 TRP   183     -11.315   9.227  -0.504  1.00   42.35         H  
ATOM   2957  CE3 TRP   183     -11.185   7.209   0.264  1.00   24.30         C  
ATOM   2958  HE3 TRP   183     -11.624   7.459   1.218  1.00   25.16         H  
ATOM   2959  CD2 TRP   183     -10.791   5.875   0.023  1.00   18.69         C  
ATOM   2960  C   TRP   183     -13.224   3.433   3.594  1.00    9.05         C  
ATOM   2961  O   TRP   183     -13.163   2.205   3.641  1.00   10.26         O  
ATOM   2962  N   MET   184     -13.558   4.155   4.665  1.00   10.53         N  
ATOM   2963  H   MET   184     -13.594   5.164   4.579  1.00   14.33         H  
ATOM   2964  CA  MET   184     -13.900   3.573   5.971  1.00   10.45         C  
ATOM   2965  HA  MET   184     -13.148   2.833   6.244  1.00   12.25         H  
ATOM   2966  CB  MET   184     -13.919   4.670   7.040  1.00   13.91         C  
ATOM   2967  HB2 MET   184     -14.707   5.371   6.769  1.00   35.90         H  
ATOM   2968  HB3 MET   184     -14.178   4.230   8.004  1.00   31.43         H  
ATOM   2969  CG  MET   184     -12.621   5.467   7.200  1.00   39.10         C  
ATOM   2970  HG2 MET   184     -12.283   5.845   6.237  1.00  108.33         H  
ATOM   2971  HG3 MET   184     -12.879   6.329   7.809  1.00   82.16         H  
ATOM   2972  SD  MET   184     -11.236   4.623   8.010  1.00   59.98         S  
ATOM   2973  CE  MET   184     -10.386   3.909   6.573  1.00  120.95         C  
ATOM   2974  HE1 MET   184     -11.050   3.239   6.032  1.00  174.43         H  
ATOM   2975  HE2 MET   184     -10.052   4.705   5.908  1.00  174.08         H  
ATOM   2976  HE3 MET   184      -9.521   3.339   6.912  1.00  173.71         H  
ATOM   2977  C   MET   184     -15.270   2.879   5.965  1.00    9.84         C  
ATOM   2978  O   MET   184     -16.202   3.326   5.292  1.00   11.63         O  
ATOM   2979  N   ALA   185     -15.421   1.831   6.780  1.00    9.59         N  
ATOM   2980  H   ALA   185     -14.629   1.506   7.311  1.00   10.51         H  
ATOM   2981  CA  ALA   185     -16.710   1.177   6.997  1.00    9.76         C  
ATOM   2982  HA  ALA   185     -17.148   0.980   6.023  1.00   11.42         H  
ATOM   2983  CB  ALA   185     -16.477  -0.165   7.693  1.00   11.19         C  
ATOM   2984  HB1 ALA   185     -15.773  -0.770   7.125  1.00   39.87         H  
ATOM   2985  HB2 ALA   185     -16.080  -0.005   8.694  1.00   39.48         H  
ATOM   2986  HB3 ALA   185     -17.424  -0.698   7.761  1.00   38.77         H  
ATOM   2987  C   ALA   185     -17.706   2.066   7.768  1.00    9.94         C  
ATOM   2988  O   ALA   185     -17.332   2.747   8.729  1.00   10.08         O  
ATOM   2989  N   LEU   186     -18.983   2.044   7.361  1.00   14.79         N  
ATOM   2990  H   LEU   186     -19.224   1.445   6.582  1.00   20.75         H  
ATOM   2991  CA  LEU   186     -20.027   2.920   7.909  1.00   17.53         C  
ATOM   2992  HA  LEU   186     -19.704   3.952   7.775  1.00   18.64         H  
ATOM   2993  CB  LEU   186     -21.335   2.711   7.114  1.00   29.20         C  
ATOM   2994  HB2 LEU   186     -21.159   2.961   6.067  1.00   40.52         H  
ATOM   2995  HB3 LEU   186     -21.597   1.653   7.164  1.00   36.05         H  
ATOM   2996  CG  LEU   186     -22.539   3.530   7.630  1.00   35.34         C  
ATOM   2997  HG  LEU   186     -22.678   3.340   8.692  1.00   38.66         H  
ATOM   2998  CD1 LEU   186     -22.357   5.034   7.418  1.00   48.32         C  
ATOM   2999 HD11 LEU   186     -21.489   5.388   7.972  1.00   82.66         H  
ATOM   3000 HD12 LEU   186     -22.227   5.250   6.358  1.00   81.86         H  
ATOM   3001 HD13 LEU   186     -23.236   5.565   7.783  1.00   81.96         H  
ATOM   3002  CD2 LEU   186     -23.822   3.105   6.920  1.00   55.45         C  
ATOM   3003 HD21 LEU   186     -23.747   3.303   5.854  1.00   90.68         H  
ATOM   3004 HD22 LEU   186     -23.996   2.042   7.080  1.00   91.28         H  
ATOM   3005 HD23 LEU   186     -24.670   3.659   7.325  1.00   89.89         H  
ATOM   3006  C   LEU   186     -20.234   2.707   9.418  1.00   15.25         C  
ATOM   3007  O   LEU   186     -20.188   3.663  10.193  1.00   15.47         O  
ATOM   3008  N   GLU   187     -20.431   1.461   9.854  1.00   18.67         N  
ATOM   3009  H   GLU   187     -20.406   0.694   9.188  1.00   21.77         H  
ATOM   3010  CA  GLU   187     -20.680   1.153  11.268  1.00   23.79         C  
ATOM   3011  HA  GLU   187     -21.457   1.831  11.620  1.00   26.29         H  
ATOM   3012  CB  GLU   187     -21.245  -0.274  11.413  1.00   41.90         C  
ATOM   3013  HB2 GLU   187     -21.773  -0.334  12.364  1.00   59.41         H  
ATOM   3014  HB3 GLU   187     -21.985  -0.442  10.629  1.00   50.20         H  
ATOM   3015  CG  GLU   187     -20.214  -1.410  11.382  1.00   45.12         C  
ATOM   3016  HG2 GLU   187     -19.604  -1.356  12.286  1.00   58.04         H  
ATOM   3017  HG3 GLU   187     -20.746  -2.362  11.411  1.00   92.80         H  
ATOM   3018  CD  GLU   187     -19.310  -1.367  10.144  1.00   32.50         C  
ATOM   3019  OE1 GLU   187     -18.070  -1.355  10.304  1.00   43.51         O  
ATOM   3020  OE2 GLU   187     -19.812  -1.339   9.000  1.00   58.03         O  
ATOM   3021  C   GLU   187     -19.444   1.401  12.155  1.00   21.04         C  
ATOM   3022  O   GLU   187     -19.589   1.776  13.317  1.00   26.17         O  
ATOM   3023  N   SER   188     -18.231   1.266  11.608  1.00   19.46         N  
ATOM   3024  H   SER   188     -18.175   0.916  10.660  1.00   18.37         H  
ATOM   3025  CA  SER   188     -16.972   1.549  12.311  1.00   27.21         C  
ATOM   3026  HA  SER   188     -16.989   1.045  13.278  1.00   38.49         H  
ATOM   3027  CB  SER   188     -15.786   0.994  11.514  1.00   30.90         C  
ATOM   3028  HB2 SER   188     -15.773   1.438  10.518  1.00   25.87         H  
ATOM   3029  HB3 SER   188     -14.861   1.264  12.025  1.00   43.42         H  
ATOM   3030  OG  SER   188     -15.846  -0.421  11.412  1.00   71.99         O  
ATOM   3031  HG  SER   188     -16.708  -0.683  11.011  1.00  105.96         H  
ATOM   3032  C   SER   188     -16.775   3.049  12.575  1.00   28.22         C  
ATOM   3033  O   SER   188     -16.194   3.424  13.594  1.00   45.95         O  
ATOM   3034  N   ILE   189     -17.308   3.926  11.711  1.00   20.66         N  
ATOM   3035  H   ILE   189     -17.740   3.564  10.869  1.00   16.65         H  
ATOM   3036  CA  ILE   189     -17.431   5.367  11.995  1.00   28.80         C  
ATOM   3037  HA  ILE   189     -16.497   5.712  12.443  1.00   42.10         H  
ATOM   3038  CB  ILE   189     -17.638   6.168  10.681  1.00   32.53         C  
ATOM   3039  HB  ILE   189     -18.310   5.610  10.027  1.00   31.01         H  
ATOM   3040  CG2 ILE   189     -18.266   7.557  10.924  1.00   49.59         C  
ATOM   3041 HG21 ILE   189     -18.409   8.084   9.982  1.00   83.94         H  
ATOM   3042 HG22 ILE   189     -19.254   7.461  11.374  1.00   82.24         H  
ATOM   3043 HG23 ILE   189     -17.626   8.153  11.576  1.00   82.33         H  
ATOM   3044  CG1 ILE   189     -16.264   6.312   9.981  1.00   41.92         C  
ATOM   3045 HG12 ILE   189     -15.605   6.909  10.613  1.00   71.59         H  
ATOM   3046 HG13 ILE   189     -15.815   5.323   9.875  1.00   57.34         H  
ATOM   3047  CD1 ILE   189     -16.303   6.950   8.586  1.00  100.69         C  
ATOM   3048 HD11 ILE   189     -15.288   7.023   8.198  1.00  153.85         H  
ATOM   3049 HD12 ILE   189     -16.898   6.331   7.916  1.00  156.74         H  
ATOM   3050 HD13 ILE   189     -16.711   7.958   8.622  1.00  154.96         H  
ATOM   3051  C   ILE   189     -18.523   5.624  13.049  1.00   28.76         C  
ATOM   3052  O   ILE   189     -18.266   6.323  14.031  1.00   42.59         O  
ATOM   3053  N   LEU   190     -19.722   5.048  12.887  1.00   20.77         N  
ATOM   3054  H   LEU   190     -19.871   4.484  12.057  1.00   17.63         H  
ATOM   3055  CA  LEU   190     -20.871   5.307  13.773  1.00   23.43         C  
ATOM   3056  HA  LEU   190     -21.027   6.384  13.825  1.00   28.97         H  
ATOM   3057  CB  LEU   190     -22.137   4.655  13.185  1.00   23.96         C  
ATOM   3058  HB2 LEU   190     -21.927   3.599  13.010  1.00   30.72         H  
ATOM   3059  HB3 LEU   190     -22.936   4.707  13.927  1.00   44.58         H  
ATOM   3060  CG  LEU   190     -22.650   5.294  11.878  1.00   51.73         C  
ATOM   3061  HG  LEU   190     -21.837   5.377  11.160  1.00  105.69         H  
ATOM   3062  CD1 LEU   190     -23.744   4.415  11.273  1.00   75.29         C  
ATOM   3063 HD11 LEU   190     -24.094   4.852  10.338  1.00  118.23         H  
ATOM   3064 HD12 LEU   190     -23.345   3.422  11.066  1.00  117.24         H  
ATOM   3065 HD13 LEU   190     -24.582   4.327  11.965  1.00  118.84         H  
ATOM   3066  CD2 LEU   190     -23.235   6.690  12.106  1.00   98.61         C  
ATOM   3067 HD21 LEU   190     -22.460   7.369  12.458  1.00  147.17         H  
ATOM   3068 HD22 LEU   190     -23.628   7.080  11.168  1.00  153.00         H  
ATOM   3069 HD23 LEU   190     -24.039   6.645  12.842  1.00  143.50         H  
ATOM   3070  C   LEU   190     -20.648   4.834  15.225  1.00   25.45         C  
ATOM   3071  O   LEU   190     -20.988   5.558  16.164  1.00   35.04         O  
ATOM   3072  N   HIE   191     -20.059   3.649  15.419  1.00   22.91         N  
ATOM   3073  H   HIE   191     -19.854   3.086  14.599  1.00   22.09         H  
ATOM   3074  CA  HIE   191     -19.748   3.071  16.739  1.00   25.31         C  
ATOM   3075  HA  HIE   191     -20.435   3.490  17.476  1.00   34.50         H  
ATOM   3076  CB  HIE   191     -19.992   1.553  16.712  1.00   30.38         C  
ATOM   3077  HB2 HIE   191     -19.289   1.090  16.017  1.00   36.90         H  
ATOM   3078  HB3 HIE   191     -19.798   1.141  17.704  1.00   48.07         H  
ATOM   3079  CG  HIE   191     -21.400   1.170  16.321  1.00   56.66         C  
ATOM   3080  ND1 HIE   191     -22.564   1.539  17.004  1.00  109.07         N  
ATOM   3081  CE1 HIE   191     -23.581   0.968  16.335  1.00  160.54         C  
ATOM   3082  HE1 HIE   191     -24.628   1.056  16.604  1.00  243.28         H  
ATOM   3083  NE2 HIE   191     -23.116   0.263  15.288  1.00  169.88         N  
ATOM   3084  HE2 HIE   191     -23.691  -0.268  14.641  1.00  258.34         H  
ATOM   3085  CD2 HIE   191     -21.743   0.373  15.269  1.00  115.53         C  
ATOM   3086  HD2 HIE   191     -21.056  -0.084  14.568  1.00  173.54         H  
ATOM   3087  C   HIE   191     -18.333   3.395  17.249  1.00   22.68         C  
ATOM   3088  O   HIE   191     -17.988   3.006  18.366  1.00   26.61         O  
ATOM   3089  N   ARG   192     -17.507   4.086  16.447  1.00   21.87         N  
ATOM   3090  H   ARG   192     -17.890   4.355  15.550  1.00   22.23         H  
ATOM   3091  CA  ARG   192     -16.118   4.529  16.724  1.00   26.01         C  
ATOM   3092  HA  ARG   192     -15.769   5.015  15.812  1.00   28.26         H  
ATOM   3093  CB  ARG   192     -16.168   5.617  17.817  1.00   38.09         C  
ATOM   3094  HB2 ARG   192     -16.964   6.319  17.559  1.00   48.74         H  
ATOM   3095  HB3 ARG   192     -16.419   5.159  18.775  1.00   55.34         H  
ATOM   3096  CG  ARG   192     -14.866   6.417  17.974  1.00   52.26         C  
ATOM   3097  HG2 ARG   192     -14.116   5.789  18.453  1.00   94.56         H  
ATOM   3098  HG3 ARG   192     -14.503   6.711  16.989  1.00   80.56         H  
ATOM   3099  CD  ARG   192     -15.069   7.687  18.814  1.00   90.40         C  
ATOM   3100  HD2 ARG   192     -14.148   8.270  18.812  1.00  135.22         H  
ATOM   3101  HD3 ARG   192     -15.836   8.302  18.337  1.00  138.78         H  
ATOM   3102  NE  ARG   192     -15.480   7.392  20.203  1.00  154.38         N  
ATOM   3103  HE  ARG   192     -16.471   7.399  20.389  1.00  200.47         H  
ATOM   3104  CZ  ARG   192     -14.696   7.185  21.246  1.00  260.93         C  
ATOM   3105  NH1 ARG   192     -13.398   7.146  21.154  1.00  338.52         N  
ATOM   3106 HH11 ARG   192     -12.959   7.226  20.242  1.00  313.15         H  
ATOM   3107 HH12 ARG   192     -12.829   7.020  21.972  1.00  496.62         H  
ATOM   3108  NH2 ARG   192     -15.214   7.004  22.427  1.00  406.68         N  
ATOM   3109 HH21 ARG   192     -16.212   7.037  22.553  1.00  445.14         H  
ATOM   3110 HH22 ARG   192     -14.620   6.854  23.224  1.00  549.69         H  
ATOM   3111  C   ARG   192     -15.074   3.416  16.974  1.00   25.50         C  
ATOM   3112  O   ARG   192     -13.873   3.688  16.953  1.00   40.99         O  
ATOM   3113  N   ILE   193     -15.496   2.166  17.167  1.00   23.94         N  
ATOM   3114  H   ILE   193     -16.492   2.029  17.238  1.00   32.73         H  
ATOM   3115  CA  ILE   193     -14.626   0.979  17.223  1.00   26.16         C  
ATOM   3116  HA  ILE   193     -13.777   1.210  17.863  1.00   30.23         H  
ATOM   3117  CB  ILE   193     -15.375  -0.222  17.852  1.00   39.40         C  
ATOM   3118  HB  ILE   193     -16.295  -0.382  17.287  1.00   81.57         H  
ATOM   3119  CG2 ILE   193     -14.536  -1.514  17.782  1.00   78.80         C  
ATOM   3120 HG21 ILE   193     -15.071  -2.342  18.244  1.00  126.69         H  
ATOM   3121 HG22 ILE   193     -14.350  -1.798  16.746  1.00  131.33         H  
ATOM   3122 HG23 ILE   193     -13.585  -1.373  18.297  1.00  124.38         H  
ATOM   3123  CG1 ILE   193     -15.744   0.084  19.323  1.00   73.13         C  
ATOM   3124 HG12 ILE   193     -14.837   0.090  19.930  1.00  113.72         H  
ATOM   3125 HG13 ILE   193     -16.194   1.074  19.391  1.00  135.95         H  
ATOM   3126  CD1 ILE   193     -16.753  -0.900  19.931  1.00  128.94         C  
ATOM   3127 HD11 ILE   193     -16.310  -1.889  20.040  1.00  182.35         H  
ATOM   3128 HD12 ILE   193     -17.049  -0.546  20.919  1.00  183.40         H  
ATOM   3129 HD13 ILE   193     -17.639  -0.962  19.299  1.00  183.89         H  
ATOM   3130  C   ILE   193     -14.089   0.649  15.818  1.00   21.38         C  
ATOM   3131  O   ILE   193     -14.842   0.683  14.844  1.00   29.01         O  
ATOM   3132  N   TYR   194     -12.805   0.294  15.718  1.00   17.30         N  
ATOM   3133  H   TYR   194     -12.242   0.316  16.561  1.00   20.01         H  
ATOM   3134  CA  TYR   194     -12.116  -0.033  14.465  1.00   14.10         C  
ATOM   3135  HA  TYR   194     -12.866  -0.266  13.707  1.00   13.22         H  
ATOM   3136  CB  TYR   194     -11.341   1.207  13.989  1.00   15.91         C  
ATOM   3137  HB2 TYR   194     -11.917   2.102  14.232  1.00   18.84         H  
ATOM   3138  HB3 TYR   194     -10.398   1.276  14.532  1.00   20.27         H  
ATOM   3139  CG  TYR   194     -11.072   1.220  12.498  1.00   13.22         C  
ATOM   3140  CD1 TYR   194     -11.950   1.905  11.635  1.00   12.13         C  
ATOM   3141  HD1 TYR   194     -12.804   2.433  12.039  1.00   14.53         H  
ATOM   3142  CE1 TYR   194     -11.734   1.879  10.245  1.00   11.30         C  
ATOM   3143  HE1 TYR   194     -12.413   2.384   9.575  1.00   13.88         H  
ATOM   3144  CZ  TYR   194     -10.636   1.169   9.711  1.00   10.37         C  
ATOM   3145  OH  TYR   194     -10.469   1.107   8.367  1.00   10.55         O  
ATOM   3146  HH  TYR   194      -9.665   0.596   8.120  1.00   10.37         H  
ATOM   3147  CE2 TYR   194      -9.743   0.504  10.581  1.00   12.68         C  
ATOM   3148  HE2 TYR   194      -8.905  -0.044  10.177  1.00   15.54         H  
ATOM   3149  CD2 TYR   194      -9.966   0.528  11.970  1.00   14.84         C  
ATOM   3150  HD2 TYR   194      -9.299  -0.003  12.631  1.00   20.43         H  
ATOM   3151  C   TYR   194     -11.213  -1.276  14.608  1.00   14.65         C  
ATOM   3152  O   TYR   194     -10.675  -1.545  15.686  1.00   17.61         O  
ATOM   3153  N   THR   195     -11.056  -2.046  13.527  1.00   13.92         N  
ATOM   3154  H   THR   195     -11.542  -1.765  12.680  1.00   14.11         H  
ATOM   3155  CA  THR   195     -10.351  -3.347  13.476  1.00   14.44         C  
ATOM   3156  HA  THR   195      -9.481  -3.308  14.132  1.00   17.12         H  
ATOM   3157  CB  THR   195     -11.295  -4.453  14.010  1.00   17.24         C  
ATOM   3158  HB  THR   195     -11.486  -4.256  15.064  1.00   19.07         H  
ATOM   3159  CG2 THR   195     -12.649  -4.539  13.304  1.00   19.98         C  
ATOM   3160 HG21 THR   195     -12.511  -4.669  12.237  1.00   49.10         H  
ATOM   3161 HG22 THR   195     -13.213  -5.384  13.699  1.00   49.46         H  
ATOM   3162 HG23 THR   195     -13.223  -3.631  13.486  1.00   48.62         H  
ATOM   3163  OG1 THR   195     -10.724  -5.737  13.901  1.00   22.94         O  
ATOM   3164  HG1 THR   195     -10.154  -5.861  14.687  1.00   23.47         H  
ATOM   3165  C   THR   195      -9.841  -3.656  12.053  1.00   12.84         C  
ATOM   3166  O   THR   195     -10.200  -2.969  11.096  1.00   11.08         O  
ATOM   3167  N   HIE   196      -9.037  -4.709  11.853  1.00   15.26         N  
ATOM   3168  H   HIE   196      -8.754  -5.256  12.656  1.00   18.48         H  
ATOM   3169  CA  HIE   196      -8.695  -5.219  10.511  1.00   14.10         C  
ATOM   3170  HA  HIE   196      -8.155  -4.445   9.962  1.00   14.25         H  
ATOM   3171  CB  HIE   196      -7.794  -6.456  10.622  1.00   19.52         C  
ATOM   3172  HB2 HIE   196      -8.271  -7.203  11.258  1.00   32.28         H  
ATOM   3173  HB3 HIE   196      -7.663  -6.894   9.631  1.00   44.75         H  
ATOM   3174  CG  HIE   196      -6.435  -6.134  11.175  1.00   17.01         C  
ATOM   3175  ND1 HIE   196      -6.115  -6.013  12.529  1.00   32.08         N  
ATOM   3176  CE1 HIE   196      -4.835  -5.615  12.561  1.00   61.96         C  
ATOM   3177  HE1 HIE   196      -4.287  -5.390  13.466  1.00  106.49         H  
ATOM   3178  NE2 HIE   196      -4.349  -5.491  11.314  1.00   66.26         N  
ATOM   3179  HE2 HIE   196      -3.415  -5.163  11.072  1.00  108.91         H  
ATOM   3180  CD2 HIE   196      -5.347  -5.805  10.424  1.00   40.51         C  
ATOM   3181  HD2 HIE   196      -5.295  -5.771   9.344  1.00   64.61         H  
ATOM   3182  C   HIE   196      -9.935  -5.573   9.683  1.00   11.09         C  
ATOM   3183  O   HIE   196      -9.953  -5.350   8.475  1.00   10.21         O  
ATOM   3184  N   GLN   197     -11.006  -6.053  10.322  1.00   11.90         N  
ATOM   3185  H   GLN   197     -10.939  -6.222  11.318  1.00   15.28         H  
ATOM   3186  CA  GLN   197     -12.282  -6.302   9.645  1.00   11.41         C  
ATOM   3187  HA  GLN   197     -12.039  -6.774   8.694  1.00   13.25         H  
ATOM   3188  CB  GLN   197     -13.108  -7.321  10.454  1.00   17.35         C  
ATOM   3189  HB2 GLN   197     -12.423  -7.956  11.020  1.00   36.59         H  
ATOM   3190  HB3 GLN   197     -13.757  -6.800  11.160  1.00   45.15         H  
ATOM   3191  CG  GLN   197     -13.944  -8.239   9.541  1.00   22.77         C  
ATOM   3192  HG2 GLN   197     -14.715  -7.653   9.044  1.00   44.67         H  
ATOM   3193  HG3 GLN   197     -13.297  -8.659   8.770  1.00   65.92         H  
ATOM   3194  CD  GLN   197     -14.603  -9.410  10.278  1.00   54.76         C  
ATOM   3195  OE1 GLN   197     -14.508  -9.581  11.487  1.00   78.56         O  
ATOM   3196  NE2 GLN   197     -15.271 -10.294   9.570  1.00  124.28         N  
ATOM   3197 HE21 GLN   197     -15.374 -10.181   8.566  1.00  134.14         H  
ATOM   3198 HE22 GLN   197     -15.826 -10.982  10.064  1.00  208.85         H  
ATOM   3199  C   GLN   197     -13.049  -5.005   9.289  1.00    8.39         C  
ATOM   3200  O   GLN   197     -14.061  -5.064   8.595  1.00   10.68         O  
ATOM   3201  N   SER   198     -12.572  -3.823   9.698  1.00    6.95         N  
ATOM   3202  H   SER   198     -11.773  -3.817  10.319  1.00    8.71         H  
ATOM   3203  CA  SER   198     -12.979  -2.514   9.157  1.00    6.19         C  
ATOM   3204  HA  SER   198     -14.033  -2.533   8.892  1.00    7.86         H  
ATOM   3205  CB  SER   198     -12.785  -1.401  10.195  1.00    7.85         C  
ATOM   3206  HB2 SER   198     -11.722  -1.230  10.337  1.00    9.45         H  
ATOM   3207  HB3 SER   198     -13.233  -0.479   9.820  1.00    9.79         H  
ATOM   3208  OG  SER   198     -13.360  -1.729  11.447  1.00   11.65         O  
ATOM   3209  HG  SER   198     -14.272  -1.370  11.459  1.00   13.56         H  
ATOM   3210  C   SER   198     -12.187  -2.173   7.886  1.00    5.38         C  
ATOM   3211  O   SER   198     -12.785  -1.768   6.890  1.00    6.21         O  
ATOM   3212  N   ASP   199     -10.871  -2.440   7.866  1.00    5.61         N  
ATOM   3213  H   ASP   199     -10.441  -2.777   8.716  1.00    7.40         H  
ATOM   3214  CA  ASP   199     -10.027  -2.321   6.660  1.00    5.59         C  
ATOM   3215  HA  ASP   199     -10.133  -1.305   6.274  1.00    6.45         H  
ATOM   3216  CB  ASP   199      -8.532  -2.545   6.992  1.00    7.19         C  
ATOM   3217  HB2 ASP   199      -8.418  -3.472   7.554  1.00    9.31         H  
ATOM   3218  HB3 ASP   199      -7.995  -2.667   6.051  1.00    9.37         H  
ATOM   3219  CG  ASP   199      -7.845  -1.395   7.751  1.00    8.65         C  
ATOM   3220  OD1 ASP   199      -8.336  -0.247   7.684  1.00   10.14         O  
ATOM   3221  OD2 ASP   199      -6.778  -1.621   8.371  1.00   12.31         O  
ATOM   3222  C   ASP   199     -10.468  -3.255   5.509  1.00    4.86         C  
ATOM   3223  O   ASP   199     -10.154  -2.983   4.353  1.00    5.47         O  
ATOM   3224  N   VAL   200     -11.248  -4.312   5.777  1.00    4.74         N  
ATOM   3225  H   VAL   200     -11.393  -4.542   6.751  1.00    6.19         H  
ATOM   3226  CA  VAL   200     -11.904  -5.147   4.744  1.00    4.24         C  
ATOM   3227  HA  VAL   200     -11.134  -5.601   4.120  1.00    4.81         H  
ATOM   3228  CB  VAL   200     -12.710  -6.284   5.410  1.00    5.37         C  
ATOM   3229  HB  VAL   200     -13.254  -5.872   6.258  1.00   16.45         H  
ATOM   3230  CG1 VAL   200     -13.743  -6.957   4.494  1.00   17.43         C  
ATOM   3231 HG11 VAL   200     -14.516  -6.248   4.201  1.00   51.93         H  
ATOM   3232 HG12 VAL   200     -13.254  -7.349   3.602  1.00   52.06         H  
ATOM   3233 HG13 VAL   200     -14.227  -7.776   5.026  1.00   51.25         H  
ATOM   3234  CG2 VAL   200     -11.756  -7.369   5.922  1.00   16.82         C  
ATOM   3235 HG21 VAL   200     -11.245  -7.842   5.082  1.00   49.94         H  
ATOM   3236 HG22 VAL   200     -11.008  -6.936   6.586  1.00   51.83         H  
ATOM   3237 HG23 VAL   200     -12.317  -8.126   6.468  1.00   50.79         H  
ATOM   3238  C   VAL   200     -12.799  -4.321   3.807  1.00    3.96         C  
ATOM   3239  O   VAL   200     -12.786  -4.532   2.594  1.00    4.41         O  
ATOM   3240  N   TRP   201     -13.543  -3.342   4.330  1.00    4.29         N  
ATOM   3241  H   TRP   201     -13.467  -3.150   5.321  1.00    5.55         H  
ATOM   3242  CA  TRP   201     -14.357  -2.434   3.508  1.00    4.27         C  
ATOM   3243  HA  TRP   201     -15.020  -3.016   2.870  1.00    4.78         H  
ATOM   3244  CB  TRP   201     -15.208  -1.574   4.449  1.00    5.27         C  
ATOM   3245  HB2 TRP   201     -15.750  -2.246   5.116  1.00    6.81         H  
ATOM   3246  HB3 TRP   201     -14.540  -0.973   5.067  1.00    6.55         H  
ATOM   3247  CG  TRP   201     -16.207  -0.637   3.840  1.00    5.54         C  
ATOM   3248  CD1 TRP   201     -15.932   0.407   3.023  1.00    6.84         C  
ATOM   3249  HD1 TRP   201     -14.945   0.682   2.669  1.00    8.23         H  
ATOM   3250  NE1 TRP   201     -17.089   1.110   2.756  1.00    8.27         N  
ATOM   3251  HE1 TRP   201     -17.107   1.962   2.208  1.00   11.07         H  
ATOM   3252  CE2 TRP   201     -18.164   0.589   3.440  1.00    7.96         C  
ATOM   3253  CZ2 TRP   201     -19.496   0.998   3.581  1.00   11.14         C  
ATOM   3254  HZ2 TRP   201     -19.837   1.883   3.071  1.00   14.80         H  
ATOM   3255  CH2 TRP   201     -20.361   0.258   4.405  1.00   12.29         C  
ATOM   3256  HH2 TRP   201     -21.391   0.566   4.530  1.00   16.83         H  
ATOM   3257  CZ3 TRP   201     -19.879  -0.886   5.068  1.00   10.32         C  
ATOM   3258  HZ3 TRP   201     -20.542  -1.458   5.703  1.00   13.24         H  
ATOM   3259  CE3 TRP   201     -18.540  -1.292   4.912  1.00    7.50         C  
ATOM   3260  HE3 TRP   201     -18.180  -2.167   5.432  1.00    8.39         H  
ATOM   3261  CD2 TRP   201     -17.642  -0.559   4.106  1.00    6.25         C  
ATOM   3262  C   TRP   201     -13.469  -1.576   2.599  1.00    4.23         C  
ATOM   3263  O   TRP   201     -13.724  -1.443   1.399  1.00    4.89         O  
ATOM   3264  N   SER   202     -12.377  -1.054   3.160  1.00    4.44         N  
ATOM   3265  H   SER   202     -12.241  -1.189   4.153  1.00    5.47         H  
ATOM   3266  CA  SER   202     -11.372  -0.249   2.461  1.00    4.56         C  
ATOM   3267  HA  SER   202     -11.871   0.583   1.965  1.00    5.47         H  
ATOM   3268  CB  SER   202     -10.380   0.323   3.481  1.00    5.62         C  
ATOM   3269  HB2 SER   202      -9.679  -0.455   3.783  1.00    7.23         H  
ATOM   3270  HB3 SER   202      -9.833   1.143   3.024  1.00    7.72         H  
ATOM   3271  OG  SER   202     -11.048   0.803   4.634  1.00    6.92         O  
ATOM   3272  HG  SER   202     -11.805   1.342   4.330  1.00    8.98         H  
ATOM   3273  C   SER   202     -10.624  -1.052   1.389  1.00    4.30         C  
ATOM   3274  O   SER   202     -10.324  -0.524   0.319  1.00    5.06         O  
ATOM   3275  N   TYR   203     -10.403  -2.352   1.613  1.00    4.34         N  
ATOM   3276  H   TYR   203     -10.602  -2.714   2.540  1.00    5.23         H  
ATOM   3277  CA  TYR   203      -9.925  -3.291   0.597  1.00    4.12         C  
ATOM   3278  HA  TYR   203      -8.999  -2.903   0.172  1.00    4.80         H  
ATOM   3279  CB  TYR   203      -9.612  -4.647   1.238  1.00    4.60         C  
ATOM   3280  HB2 TYR   203      -8.811  -4.513   1.960  1.00    6.13         H  
ATOM   3281  HB3 TYR   203     -10.481  -5.005   1.784  1.00    5.72         H  
ATOM   3282  CG  TYR   203      -9.211  -5.708   0.232  1.00    4.18         C  
ATOM   3283  CD1 TYR   203      -7.877  -5.784  -0.212  1.00    5.85         C  
ATOM   3284  HD1 TYR   203      -7.140  -5.099   0.181  1.00    9.70         H  
ATOM   3285  CE1 TYR   203      -7.507  -6.745  -1.173  1.00    6.22         C  
ATOM   3286  HE1 TYR   203      -6.486  -6.807  -1.516  1.00   10.32         H  
ATOM   3287  CZ  TYR   203      -8.477  -7.629  -1.695  1.00    5.05         C  
ATOM   3288  OH  TYR   203      -8.124  -8.574  -2.605  1.00    6.84         O  
ATOM   3289  HH  TYR   203      -7.159  -8.626  -2.705  1.00   12.20         H  
ATOM   3290  CE2 TYR   203      -9.814  -7.545  -1.255  1.00    5.79         C  
ATOM   3291  HE2 TYR   203     -10.549  -8.220  -1.664  1.00    9.46         H  
ATOM   3292  CD2 TYR   203     -10.180  -6.587  -0.291  1.00    5.41         C  
ATOM   3293  HD2 TYR   203     -11.208  -6.526   0.043  1.00    8.54         H  
ATOM   3294  C   TYR   203     -10.931  -3.457  -0.549  1.00    3.87         C  
ATOM   3295  O   TYR   203     -10.535  -3.406  -1.711  1.00    4.48         O  
ATOM   3296  N   GLY   204     -12.232  -3.568  -0.256  1.00    4.07         N  
ATOM   3297  H   GLY   204     -12.504  -3.637   0.719  1.00    5.08         H  
ATOM   3298  CA  GLY   204     -13.280  -3.568  -1.284  1.00    4.42         C  
ATOM   3299  HA2 GLY   204     -13.174  -4.453  -1.912  1.00    5.86         H  
ATOM   3300  HA3 GLY   204     -14.254  -3.601  -0.796  1.00    6.02         H  
ATOM   3301  C   GLY   204     -13.227  -2.317  -2.173  1.00    4.08         C  
ATOM   3302  O   GLY   204     -13.303  -2.419  -3.399  1.00    5.14         O  
ATOM   3303  N   VAL   205     -13.005  -1.138  -1.574  1.00    4.14         N  
ATOM   3304  H   VAL   205     -12.931  -1.123  -0.562  1.00    5.06         H  
ATOM   3305  CA  VAL   205     -12.780   0.114  -2.325  1.00    4.41         C  
ATOM   3306  HA  VAL   205     -13.565   0.200  -3.076  1.00    5.10         H  
ATOM   3307  CB  VAL   205     -12.883   1.363  -1.425  1.00    5.33         C  
ATOM   3308  HB  VAL   205     -12.093   1.337  -0.674  1.00    6.28         H  
ATOM   3309  CG1 VAL   205     -12.742   2.656  -2.241  1.00    7.19         C  
ATOM   3310 HG11 VAL   205     -12.856   3.520  -1.588  1.00   34.75         H  
ATOM   3311 HG12 VAL   205     -11.755   2.713  -2.698  1.00   35.15         H  
ATOM   3312 HG13 VAL   205     -13.502   2.694  -3.021  1.00   35.77         H  
ATOM   3313  CG2 VAL   205     -14.239   1.418  -0.708  1.00    6.30         C  
ATOM   3314 HG21 VAL   205     -14.327   2.348  -0.151  1.00   34.55         H  
ATOM   3315 HG22 VAL   205     -15.051   1.366  -1.433  1.00   33.92         H  
ATOM   3316 HG23 VAL   205     -14.327   0.602   0.003  1.00   34.31         H  
ATOM   3317  C   VAL   205     -11.448   0.088  -3.088  1.00    4.50         C  
ATOM   3318  O   VAL   205     -11.400   0.534  -4.229  1.00    5.55         O  
ATOM   3319  N   THR   206     -10.385  -0.501  -2.533  1.00    4.67         N  
ATOM   3320  H   THR   206     -10.472  -0.832  -1.580  1.00    5.77         H  
ATOM   3321  CA  THR   206      -9.091  -0.677  -3.224  1.00    5.02         C  
ATOM   3322  HA  THR   206      -8.739   0.302  -3.548  1.00    6.22         H  
ATOM   3323  CB  THR   206      -8.027  -1.262  -2.278  1.00    5.57         C  
ATOM   3324  HB  THR   206      -8.354  -2.233  -1.911  1.00    6.28         H  
ATOM   3325  CG2 THR   206      -6.663  -1.442  -2.945  1.00    7.49         C  
ATOM   3326 HG21 THR   206      -6.365  -0.519  -3.438  1.00   36.06         H  
ATOM   3327 HG22 THR   206      -5.920  -1.702  -2.190  1.00   35.97         H  
ATOM   3328 HG23 THR   206      -6.708  -2.246  -3.679  1.00   35.81         H  
ATOM   3329  OG1 THR   206      -7.818  -0.407  -1.176  1.00    7.36         O  
ATOM   3330  HG1 THR   206      -8.651  -0.345  -0.676  1.00    7.56         H  
ATOM   3331  C   THR   206      -9.225  -1.551  -4.479  1.00    4.91         C  
ATOM   3332  O   THR   206      -8.705  -1.194  -5.536  1.00    6.21         O  
ATOM   3333  N   VAL   207      -9.979  -2.656  -4.413  1.00    4.66         N  
ATOM   3334  H   VAL   207     -10.359  -2.920  -3.509  1.00    5.35         H  
ATOM   3335  CA  VAL   207     -10.314  -3.493  -5.582  1.00    4.84         C  
ATOM   3336  HA  VAL   207      -9.388  -3.834  -6.046  1.00    6.01         H  
ATOM   3337  CB  VAL   207     -11.119  -4.741  -5.153  1.00    6.01         C  
ATOM   3338  HB  VAL   207     -11.991  -4.424  -4.582  1.00    7.90         H  
ATOM   3339  CG1 VAL   207     -11.610  -5.571  -6.345  1.00    8.41         C  
ATOM   3340 HG11 VAL   207     -12.300  -4.994  -6.959  1.00   37.00         H  
ATOM   3341 HG12 VAL   207     -10.761  -5.878  -6.954  1.00   37.16         H  
ATOM   3342 HG13 VAL   207     -12.135  -6.457  -5.993  1.00   37.05         H  
ATOM   3343  CG2 VAL   207     -10.278  -5.681  -4.277  1.00    8.71         C  
ATOM   3344 HG21 VAL   207      -9.908  -5.162  -3.397  1.00   37.30         H  
ATOM   3345 HG22 VAL   207     -10.886  -6.522  -3.947  1.00   37.36         H  
ATOM   3346 HG23 VAL   207      -9.427  -6.059  -4.840  1.00   37.46         H  
ATOM   3347  C   VAL   207     -11.075  -2.678  -6.639  1.00    4.70         C  
ATOM   3348  O   VAL   207     -10.768  -2.770  -7.828  1.00    5.70         O  
ATOM   3349  N   TRP   208     -12.016  -1.826  -6.218  1.00    4.82         N  
ATOM   3350  H   TRP   208     -12.230  -1.797  -5.228  1.00    5.98         H  
ATOM   3351  CA  TRP   208     -12.750  -0.920  -7.111  1.00    5.05         C  
ATOM   3352  HA  TRP   208     -13.157  -1.508  -7.934  1.00    5.74         H  
ATOM   3353  CB  TRP   208     -13.934  -0.320  -6.341  1.00    5.78         C  
ATOM   3354  HB2 TRP   208     -14.491  -1.128  -5.868  1.00    7.13         H  
ATOM   3355  HB3 TRP   208     -13.557   0.316  -5.543  1.00    7.03         H  
ATOM   3356  CG  TRP   208     -14.894   0.493  -7.149  1.00    5.99         C  
ATOM   3357  CD1 TRP   208     -16.001   0.017  -7.759  1.00    6.83         C  
ATOM   3358  HD1 TRP   208     -16.333  -1.014  -7.739  1.00    8.12         H  
ATOM   3359  NE1 TRP   208     -16.649   1.042  -8.414  1.00    7.84         N  
ATOM   3360  HE1 TRP   208     -17.510   0.892  -8.941  1.00    9.60         H  
ATOM   3361  CE2 TRP   208     -16.005   2.247  -8.240  1.00    7.90         C  
ATOM   3362  CZ2 TRP   208     -16.278   3.554  -8.673  1.00   10.37         C  
ATOM   3363  HZ2 TRP   208     -17.155   3.760  -9.269  1.00   12.93         H  
ATOM   3364  CH2 TRP   208     -15.379   4.582  -8.340  1.00   11.90         C  
ATOM   3365  HH2 TRP   208     -15.561   5.595  -8.680  1.00   15.68         H  
ATOM   3366  CZ3 TRP   208     -14.235   4.291  -7.576  1.00   10.99         C  
ATOM   3367  HZ3 TRP   208     -13.541   5.078  -7.327  1.00   13.99         H  
ATOM   3368  CE3 TRP   208     -13.978   2.979  -7.135  1.00    8.56         C  
ATOM   3369  HE3 TRP   208     -13.097   2.774  -6.543  1.00    9.65         H  
ATOM   3370  CD2 TRP   208     -14.855   1.922  -7.457  1.00    6.88         C  
ATOM   3371  C   TRP   208     -11.848   0.155  -7.748  1.00    5.17         C  
ATOM   3372  O   TRP   208     -11.933   0.384  -8.954  1.00    6.07         O  
ATOM   3373  N   GLU   209     -10.921   0.757  -6.995  1.00    5.51         N  
ATOM   3374  H   GLU   209     -10.911   0.555  -6.001  1.00    6.25         H  
ATOM   3375  CA  GLU   209      -9.904   1.678  -7.529  1.00    6.34         C  
ATOM   3376  HA  GLU   209     -10.402   2.528  -8.000  1.00    7.76         H  
ATOM   3377  CB  GLU   209      -8.992   2.208  -6.408  1.00    9.07         C  
ATOM   3378  HB2 GLU   209      -8.637   1.372  -5.810  1.00   32.90         H  
ATOM   3379  HB3 GLU   209      -8.125   2.678  -6.872  1.00   32.46         H  
ATOM   3380  CG  GLU   209      -9.634   3.246  -5.481  1.00   19.06         C  
ATOM   3381  HG2 GLU   209      -9.920   4.120  -6.070  1.00   51.30         H  
ATOM   3382  HG3 GLU   209     -10.541   2.838  -5.033  1.00   52.71         H  
ATOM   3383  CD  GLU   209      -8.640   3.652  -4.377  1.00   15.05         C  
ATOM   3384  OE1 GLU   209      -7.936   4.675  -4.541  1.00   51.14         O  
ATOM   3385  OE2 GLU   209      -8.541   2.944  -3.346  1.00   33.25         O  
ATOM   3386  C   GLU   209      -9.029   1.011  -8.605  1.00    5.99         C  
ATOM   3387  O   GLU   209      -8.752   1.626  -9.633  1.00    8.29         O  
ATOM   3388  N   LEU   210      -8.625  -0.251  -8.419  1.00    5.35         N  
ATOM   3389  H   LEU   210      -8.845  -0.703  -7.537  1.00    6.29         H  
ATOM   3390  CA  LEU   210      -7.895  -1.015  -9.439  1.00    5.51         C  
ATOM   3391  HA  LEU   210      -7.046  -0.422  -9.782  1.00    6.90         H  
ATOM   3392  CB  LEU   210      -7.362  -2.331  -8.830  1.00    6.69         C  
ATOM   3393  HB2 LEU   210      -8.021  -2.662  -8.026  1.00   10.99         H  
ATOM   3394  HB3 LEU   210      -7.384  -3.102  -9.601  1.00   12.86         H  
ATOM   3395  CG  LEU   210      -5.914  -2.249  -8.312  1.00   11.46         C  
ATOM   3396  HG  LEU   210      -5.258  -2.002  -9.148  1.00   34.81         H  
ATOM   3397  CD1 LEU   210      -5.708  -1.204  -7.215  1.00   24.36         C  
ATOM   3398 HD11 LEU   210      -5.958  -0.213  -7.589  1.00   60.00         H  
ATOM   3399 HD12 LEU   210      -6.332  -1.439  -6.356  1.00   59.76         H  
ATOM   3400 HD13 LEU   210      -4.668  -1.198  -6.900  1.00   61.76         H  
ATOM   3401  CD2 LEU   210      -5.497  -3.611  -7.756  1.00   34.31         C  
ATOM   3402 HD21 LEU   210      -6.128  -3.876  -6.907  1.00   73.88         H  
ATOM   3403 HD22 LEU   210      -5.600  -4.374  -8.528  1.00   73.30         H  
ATOM   3404 HD23 LEU   210      -4.459  -3.579  -7.431  1.00   74.72         H  
ATOM   3405  C   LEU   210      -8.771  -1.279 -10.678  1.00    5.13         C  
ATOM   3406  O   LEU   210      -8.380  -0.945 -11.796  1.00    6.40         O  
ATOM   3407  N   MET   211      -9.958  -1.864 -10.498  1.00    4.86         N  
ATOM   3408  H   MET   211     -10.234  -2.100  -9.549  1.00    5.55         H  
ATOM   3409  CA  MET   211     -10.790  -2.359 -11.606  1.00    5.14         C  
ATOM   3410  HA  MET   211     -10.125  -2.832 -12.330  1.00    6.29         H  
ATOM   3411  CB  MET   211     -11.738  -3.449 -11.085  1.00    6.30         C  
ATOM   3412  HB2 MET   211     -12.324  -3.066 -10.248  1.00    8.38         H  
ATOM   3413  HB3 MET   211     -12.417  -3.747 -11.884  1.00    8.59         H  
ATOM   3414  CG  MET   211     -10.931  -4.678 -10.641  1.00    8.76         C  
ATOM   3415  HG2 MET   211     -10.366  -5.047 -11.498  1.00   34.99         H  
ATOM   3416  HG3 MET   211     -10.217  -4.380  -9.874  1.00   33.85         H  
ATOM   3417  SD  MET   211     -11.903  -6.052  -9.977  1.00   26.33         S  
ATOM   3418  CE  MET   211     -10.542  -7.194  -9.623  1.00   15.52         C  
ATOM   3419  HE1 MET   211      -9.853  -6.738  -8.913  1.00   43.43         H  
ATOM   3420  HE2 MET   211     -10.937  -8.116  -9.199  1.00   44.14         H  
ATOM   3421  HE3 MET   211     -10.005  -7.422 -10.543  1.00   44.01         H  
ATOM   3422  C   MET   211     -11.532  -1.261 -12.393  1.00    5.58         C  
ATOM   3423  O   MET   211     -11.921  -1.489 -13.538  1.00    8.47         O  
ATOM   3424  N   THR   212     -11.679  -0.052 -11.841  1.00    5.46         N  
ATOM   3425  H   THR   212     -11.416   0.062 -10.868  1.00    6.77         H  
ATOM   3426  CA  THR   212     -12.083   1.156 -12.596  1.00    6.15         C  
ATOM   3427  HA  THR   212     -12.801   0.869 -13.364  1.00    7.24         H  
ATOM   3428  CB  THR   212     -12.763   2.198 -11.698  1.00    6.97         C  
ATOM   3429  HB  THR   212     -12.991   3.073 -12.305  1.00    8.63         H  
ATOM   3430  CG2 THR   212     -14.087   1.717 -11.115  1.00    8.39         C  
ATOM   3431 HG21 THR   212     -14.533   2.532 -10.549  1.00   36.88         H  
ATOM   3432 HG22 THR   212     -14.764   1.441 -11.922  1.00   36.44         H  
ATOM   3433 HG23 THR   212     -13.937   0.861 -10.461  1.00   37.08         H  
ATOM   3434  OG1 THR   212     -11.902   2.602 -10.656  1.00    8.24         O  
ATOM   3435  HG1 THR   212     -11.928   1.893  -9.987  1.00    8.98         H  
ATOM   3436  C   THR   212     -10.923   1.856 -13.321  1.00    7.59         C  
ATOM   3437  O   THR   212     -11.145   2.868 -13.988  1.00   11.24         O  
ATOM   3438  N   PHE   213      -9.688   1.355 -13.192  1.00    7.14         N  
ATOM   3439  H   PHE   213      -9.574   0.497 -12.665  1.00    7.29         H  
ATOM   3440  CA  PHE   213      -8.455   2.019 -13.638  1.00    7.91         C  
ATOM   3441  HA  PHE   213      -7.644   1.416 -13.239  1.00    8.57         H  
ATOM   3442  CB  PHE   213      -8.306   1.978 -15.169  1.00    9.34         C  
ATOM   3443  HB2 PHE   213      -9.058   2.622 -15.626  1.00   11.14         H  
ATOM   3444  HB3 PHE   213      -7.332   2.392 -15.429  1.00   11.46         H  
ATOM   3445  CG  PHE   213      -8.413   0.587 -15.770  1.00    9.56         C  
ATOM   3446  CD1 PHE   213      -9.649   0.121 -16.258  1.00   49.88         C  
ATOM   3447  HD1 PHE   213     -10.522   0.756 -16.215  1.00  132.80         H  
ATOM   3448  CE1 PHE   213      -9.753  -1.174 -16.795  1.00   52.02         C  
ATOM   3449  HE1 PHE   213     -10.705  -1.526 -17.166  1.00  135.01         H  
ATOM   3450  CZ  PHE   213      -8.624  -2.009 -16.844  1.00   15.66         C  
ATOM   3451  HZ  PHE   213      -8.705  -3.007 -17.253  1.00   20.80         H  
ATOM   3452  CE2 PHE   213      -7.387  -1.547 -16.362  1.00   51.16         C  
ATOM   3453  HE2 PHE   213      -6.519  -2.190 -16.400  1.00  134.62         H  
ATOM   3454  CD2 PHE   213      -7.281  -0.250 -15.829  1.00   47.35         C  
ATOM   3455  HD2 PHE   213      -6.327   0.104 -15.466  1.00  127.20         H  
ATOM   3456  C   PHE   213      -8.255   3.411 -13.004  1.00    8.79         C  
ATOM   3457  O   PHE   213      -7.876   4.379 -13.665  1.00   11.70         O  
ATOM   3458  N   GLY   214      -8.510   3.500 -11.695  1.00    8.97         N  
ATOM   3459  H   GLY   214      -8.804   2.654 -11.215  1.00    9.36         H  
ATOM   3460  CA  GLY   214      -8.215   4.651 -10.843  1.00   10.86         C  
ATOM   3461  HA2 GLY   214      -8.110   4.281  -9.825  1.00   12.63         H  
ATOM   3462  HA3 GLY   214      -7.266   5.094 -11.136  1.00   13.41         H  
ATOM   3463  C   GLY   214      -9.282   5.746 -10.808  1.00   11.92         C  
ATOM   3464  O   GLY   214      -8.931   6.924 -10.686  1.00   16.88         O  
ATOM   3465  N   SER   215     -10.567   5.392 -10.913  1.00   10.98         N  
ATOM   3466  H   SER   215     -10.794   4.405 -10.973  1.00   11.24         H  
ATOM   3467  CA  SER   215     -11.669   6.342 -10.694  1.00   11.84         C  
ATOM   3468  HA  SER   215     -11.484   7.222 -11.312  1.00   14.63         H  
ATOM   3469  CB  SER   215     -12.999   5.728 -11.142  1.00   13.29         C  
ATOM   3470  HB2 SER   215     -12.892   5.325 -12.150  1.00   26.72         H  
ATOM   3471  HB3 SER   215     -13.266   4.917 -10.463  1.00   31.57         H  
ATOM   3472  OG  SER   215     -14.030   6.702 -11.136  1.00   40.93         O  
ATOM   3473  HG  SER   215     -14.001   7.193 -11.980  1.00   72.98         H  
ATOM   3474  C   SER   215     -11.751   6.797  -9.225  1.00   11.54         C  
ATOM   3475  O   SER   215     -11.356   6.065  -8.312  1.00   12.26         O  
ATOM   3476  N   LYS   216     -12.258   8.013  -8.980  1.00   13.99         N  
ATOM   3477  H   LYS   216     -12.611   8.535  -9.771  1.00   17.60         H  
ATOM   3478  CA  LYS   216     -12.488   8.559  -7.631  1.00   15.33         C  
ATOM   3479  HA  LYS   216     -11.655   8.260  -6.996  1.00   16.45         H  
ATOM   3480  CB  LYS   216     -12.510  10.097  -7.707  1.00   21.43         C  
ATOM   3481  HB2 LYS   216     -11.667  10.436  -8.313  1.00   37.53         H  
ATOM   3482  HB3 LYS   216     -13.431  10.415  -8.197  1.00   35.75         H  
ATOM   3483  CG  LYS   216     -12.406  10.758  -6.320  1.00   42.80         C  
ATOM   3484  HG2 LYS   216     -13.018  10.209  -5.604  1.00   72.17         H  
ATOM   3485  HG3 LYS   216     -11.369  10.715  -5.982  1.00   73.96         H  
ATOM   3486  CD  LYS   216     -12.886  12.217  -6.318  1.00   55.11         C  
ATOM   3487  HD2 LYS   216     -13.960  12.219  -6.507  1.00   84.60         H  
ATOM   3488  HD3 LYS   216     -12.714  12.637  -5.326  1.00   94.95         H  
ATOM   3489  CE  LYS   216     -12.184  13.099  -7.363  1.00   92.84         C  
ATOM   3490  HE2 LYS   216     -11.116  13.149  -7.128  1.00  144.21         H  
ATOM   3491  HE3 LYS   216     -12.293  12.636  -8.348  1.00  140.95         H  
ATOM   3492  NZ  LYS   216     -12.771  14.463  -7.394  1.00  142.49         N  
ATOM   3493  HZ1 LYS   216     -12.335  15.035  -8.105  1.00  187.50         H  
ATOM   3494  HZ2 LYS   216     -13.770  14.417  -7.610  1.00  187.46         H  
ATOM   3495  HZ3 LYS   216     -12.668  14.935  -6.506  1.00  185.76         H  
ATOM   3496  C   LYS   216     -13.811   8.013  -7.050  1.00   14.13         C  
ATOM   3497  O   LYS   216     -14.849   8.184  -7.699  1.00   16.25         O  
ATOM   3498  N   PRO   217     -13.833   7.403  -5.848  1.00   13.54         N  
ATOM   3499  CD  PRO   217     -12.698   7.093  -4.987  1.00   14.86         C  
ATOM   3500  HD2 PRO   217     -12.039   7.953  -4.863  1.00   19.77         H  
ATOM   3501  HD3 PRO   217     -12.144   6.250  -5.403  1.00   17.34         H  
ATOM   3502  CG  PRO   217     -13.294   6.703  -3.635  1.00   18.21         C  
ATOM   3503  HG2 PRO   217     -13.418   7.598  -3.025  1.00   32.87         H  
ATOM   3504  HG3 PRO   217     -12.679   5.967  -3.116  1.00   28.97         H  
ATOM   3505  CB  PRO   217     -14.664   6.134  -4.000  1.00   14.99         C  
ATOM   3506  HB2 PRO   217     -15.372   6.227  -3.176  1.00   22.75         H  
ATOM   3507  HB3 PRO   217     -14.552   5.088  -4.287  1.00   20.66         H  
ATOM   3508  CA  PRO   217     -15.080   6.955  -5.226  1.00   13.58         C  
ATOM   3509  HA  PRO   217     -15.617   6.301  -5.914  1.00   14.22         H  
ATOM   3510  C   PRO   217     -15.987   8.144  -4.866  1.00   15.20         C  
ATOM   3511  O   PRO   217     -15.516   9.163  -4.351  1.00   18.07         O  
ATOM   3512  N   TYR   218     -17.289   8.008  -5.139  1.00   16.26         N  
ATOM   3513  H   TYR   218     -17.588   7.137  -5.554  1.00   17.18         H  
ATOM   3514  CA  TYR   218     -18.344   8.986  -4.821  1.00   19.38         C  
ATOM   3515  HA  TYR   218     -19.213   8.724  -5.424  1.00   21.93         H  
ATOM   3516  CB  TYR   218     -18.762   8.840  -3.351  1.00   19.23         C  
ATOM   3517  HB2 TYR   218     -17.918   9.111  -2.719  1.00   20.19         H  
ATOM   3518  HB3 TYR   218     -19.558   9.556  -3.161  1.00   23.37         H  
ATOM   3519  CG  TYR   218     -19.260   7.464  -2.945  1.00   18.00         C  
ATOM   3520  CD1 TYR   218     -20.505   6.997  -3.414  1.00   22.33         C  
ATOM   3521  HD1 TYR   218     -21.103   7.615  -4.071  1.00   28.55         H  
ATOM   3522  CE1 TYR   218     -20.972   5.725  -3.031  1.00   24.43         C  
ATOM   3523  HE1 TYR   218     -21.920   5.355  -3.393  1.00   32.19         H  
ATOM   3524  CZ  TYR   218     -20.199   4.919  -2.168  1.00   22.57         C  
ATOM   3525  OH  TYR   218     -20.641   3.682  -1.817  1.00   28.61         O  
ATOM   3526  HH  TYR   218     -20.033   3.245  -1.203  1.00   43.11         H  
ATOM   3527  CE2 TYR   218     -18.958   5.391  -1.688  1.00   20.94         C  
ATOM   3528  HE2 TYR   218     -18.363   4.775  -1.030  1.00   26.49         H  
ATOM   3529  CD2 TYR   218     -18.490   6.660  -2.081  1.00   18.52         C  
ATOM   3530  HD2 TYR   218     -17.534   7.012  -1.721  1.00   21.75         H  
ATOM   3531  C   TYR   218     -17.997  10.442  -5.207  1.00   23.42         C  
ATOM   3532  O   TYR   218     -18.046  11.358  -4.382  1.00   26.93         O  
ATOM   3533  N   ASP   219     -17.575  10.664  -6.454  1.00   26.61         N  
ATOM   3534  H   ASP   219     -17.523   9.883  -7.093  1.00   28.07         H  
ATOM   3535  CA  ASP   219     -17.195  11.995  -6.948  1.00   32.46         C  
ATOM   3536  HA  ASP   219     -16.432  12.383  -6.273  1.00   34.54         H  
ATOM   3537  CB  ASP   219     -16.572  11.872  -8.350  1.00   38.37         C  
ATOM   3538  HB2 ASP   219     -15.839  11.064  -8.337  1.00   39.04         H  
ATOM   3539  HB3 ASP   219     -17.353  11.607  -9.065  1.00   42.20         H  
ATOM   3540  CG  ASP   219     -15.858  13.152  -8.822  1.00   49.69         C  
ATOM   3541  OD1 ASP   219     -15.452  13.979  -7.970  1.00   92.99         O  
ATOM   3542  OD2 ASP   219     -15.662  13.311 -10.049  1.00   80.45         O  
ATOM   3543  C   ASP   219     -18.376  12.993  -6.945  1.00   38.13         C  
ATOM   3544  O   ASP   219     -19.523  12.630  -7.221  1.00   43.56         O  
ATOM   3545  N   GLY   220     -18.088  14.264  -6.649  1.00   44.88         N  
ATOM   3546  H   GLY   220     -17.110  14.498  -6.523  1.00   48.32         H  
ATOM   3547  CA  GLY   220     -19.043  15.378  -6.717  1.00   57.04         C  
ATOM   3548  HA2 GLY   220     -18.477  16.310  -6.711  1.00   69.58         H  
ATOM   3549  HA3 GLY   220     -19.577  15.321  -7.666  1.00   65.66         H  
ATOM   3550  C   GLY   220     -20.090  15.469  -5.593  1.00   54.87         C  
ATOM   3551  O   GLY   220     -20.958  16.343  -5.668  1.00   74.51         O  
ATOM   3552  N   ILE   221     -20.028  14.615  -4.560  1.00   44.14         N  
ATOM   3553  H   ILE   221     -19.291  13.924  -4.563  1.00   43.44         H  
ATOM   3554  CA  ILE   221     -20.980  14.596  -3.426  1.00   44.81         C  
ATOM   3555  HA  ILE   221     -21.541  15.527  -3.464  1.00   55.56         H  
ATOM   3556  CB  ILE   221     -22.015  13.453  -3.571  1.00   46.36         C  
ATOM   3557  HB  ILE   221     -22.631  13.471  -2.673  1.00   81.51         H  
ATOM   3558  CG2 ILE   221     -22.954  13.719  -4.761  1.00  100.93         C  
ATOM   3559 HG21 ILE   221     -22.417  13.602  -5.703  1.00  160.26         H  
ATOM   3560 HG22 ILE   221     -23.794  13.024  -4.743  1.00  149.72         H  
ATOM   3561 HG23 ILE   221     -23.354  14.732  -4.702  1.00  149.73         H  
ATOM   3562  CG1 ILE   221     -21.370  12.052  -3.659  1.00   46.98         C  
ATOM   3563 HG12 ILE   221     -20.885  11.927  -4.628  1.00   74.04         H  
ATOM   3564 HG13 ILE   221     -20.611  11.956  -2.886  1.00   92.67         H  
ATOM   3565  CD1 ILE   221     -22.380  10.915  -3.457  1.00   63.56         C  
ATOM   3566 HD11 ILE   221     -21.857   9.960  -3.451  1.00  101.40         H  
ATOM   3567 HD12 ILE   221     -22.891  11.044  -2.503  1.00  102.09         H  
ATOM   3568 HD13 ILE   221     -23.110  10.901  -4.265  1.00  100.51         H  
ATOM   3569  C   ILE   221     -20.283  14.571  -2.044  1.00   40.94         C  
ATOM   3570  O   ILE   221     -19.195  14.000  -1.918  1.00   39.88         O  
ATOM   3571  N   PRO   222     -20.878  15.196  -1.002  1.00   43.66         N  
ATOM   3572  CD  PRO   222     -22.116  15.970  -1.051  1.00   50.21         C  
ATOM   3573  HD2 PRO   222     -22.946  15.384  -1.445  1.00   51.75         H  
ATOM   3574  HD3 PRO   222     -21.963  16.859  -1.666  1.00   59.79         H  
ATOM   3575  CG  PRO   222     -22.414  16.398   0.386  1.00   57.73         C  
ATOM   3576  HG2 PRO   222     -23.005  15.631   0.887  1.00   74.79         H  
ATOM   3577  HG3 PRO   222     -22.922  17.362   0.425  1.00   75.98         H  
ATOM   3578  CB  PRO   222     -21.021  16.463   1.006  1.00   55.73         C  
ATOM   3579  HB2 PRO   222     -21.059  16.377   2.093  1.00   69.67         H  
ATOM   3580  HB3 PRO   222     -20.538  17.398   0.718  1.00   69.87         H  
ATOM   3581  CA  PRO   222     -20.296  15.286   0.342  1.00   45.41         C  
ATOM   3582  HA  PRO   222     -19.233  15.522   0.270  1.00   49.59         H  
ATOM   3583  C   PRO   222     -20.454  13.998   1.168  1.00   39.68         C  
ATOM   3584  O   PRO   222     -21.294  13.143   0.880  1.00   37.13         O  
ATOM   3585  N   ALA   223     -19.689  13.892   2.260  1.00   42.60         N  
ATOM   3586  H   ALA   223     -19.028  14.631   2.449  1.00   49.26         H  
ATOM   3587  CA  ALA   223     -19.714  12.753   3.187  1.00   41.22         C  
ATOM   3588  HA  ALA   223     -19.436  11.852   2.641  1.00   38.25         H  
ATOM   3589  CB  ALA   223     -18.651  13.004   4.264  1.00   51.29         C  
ATOM   3590  HB1 ALA   223     -18.881  13.917   4.815  1.00   81.36         H  
ATOM   3591  HB2 ALA   223     -18.632  12.167   4.964  1.00   82.29         H  
ATOM   3592  HB3 ALA   223     -17.668  13.098   3.802  1.00   82.98         H  
ATOM   3593  C   ALA   223     -21.097  12.494   3.825  1.00   41.72         C  
ATOM   3594  O   ALA   223     -21.448  11.341   4.085  1.00   40.71         O  
ATOM   3595  N   SER   224     -21.903  13.538   4.040  1.00   47.56         N  
ATOM   3596  H   SER   224     -21.569  14.460   3.800  1.00   51.65         H  
ATOM   3597  CA  SER   224     -23.283  13.433   4.542  1.00   53.61         C  
ATOM   3598  HA  SER   224     -23.286  12.829   5.449  1.00   59.07         H  
ATOM   3599  CB  SER   224     -23.795  14.833   4.904  1.00   66.37         C  
ATOM   3600  HB2 SER   224     -24.840  14.766   5.214  1.00   88.07         H  
ATOM   3601  HB3 SER   224     -23.210  15.221   5.739  1.00   85.99         H  
ATOM   3602  OG  SER   224     -23.678  15.721   3.799  1.00   87.57         O  
ATOM   3603  HG  SER   224     -24.036  16.589   4.069  1.00  115.19         H  
ATOM   3604  C   SER   224     -24.229  12.764   3.532  1.00   49.77         C  
ATOM   3605  O   SER   224     -25.023  11.899   3.906  1.00   56.79         O  
ATOM   3606  N   GLU   225     -24.107  13.097   2.244  1.00   45.89         N  
ATOM   3607  H   GLU   225     -23.438  13.817   2.008  1.00   46.93         H  
ATOM   3608  CA  GLU   225     -24.849  12.448   1.156  1.00   46.33         C  
ATOM   3609  HA  GLU   225     -25.911  12.454   1.404  1.00   53.74         H  
ATOM   3610  CB  GLU   225     -24.646  13.244  -0.147  1.00   50.20         C  
ATOM   3611  HB2 GLU   225     -24.894  14.292   0.028  1.00   60.00         H  
ATOM   3612  HB3 GLU   225     -23.592  13.200  -0.418  1.00   61.78         H  
ATOM   3613  CG  GLU   225     -25.461  12.734  -1.348  1.00   67.33         C  
ATOM   3614  HG2 GLU   225     -25.129  13.283  -2.232  1.00   89.48         H  
ATOM   3615  HG3 GLU   225     -25.223  11.682  -1.514  1.00   84.08         H  
ATOM   3616  CD  GLU   225     -26.990  12.913  -1.212  1.00   88.48         C  
ATOM   3617  OE1 GLU   225     -27.462  13.733  -0.387  1.00  133.12         O  
ATOM   3618  OE2 GLU   225     -27.738  12.257  -1.977  1.00  134.63         O  
ATOM   3619  C   GLU   225     -24.412  10.983   0.998  1.00   40.91         C  
ATOM   3620  O   GLU   225     -25.257  10.090   0.933  1.00   41.42         O  
ATOM   3621  N   ILE   226     -23.100  10.721   1.033  1.00   38.43         N  
ATOM   3622  H   ILE   226     -22.465  11.512   1.084  1.00   41.66         H  
ATOM   3623  CA  ILE   226     -22.525   9.367   0.962  1.00   32.99         C  
ATOM   3624  HA  ILE   226     -22.870   8.892   0.044  1.00   31.38         H  
ATOM   3625  CB  ILE   226     -20.982   9.442   0.908  1.00   33.44         C  
ATOM   3626  HB  ILE   226     -20.637  10.030   1.758  1.00   37.32         H  
ATOM   3627  CG2 ILE   226     -20.341   8.042   0.995  1.00   32.77         C  
ATOM   3628 HG21 ILE   226     -20.548   7.588   1.963  1.00   59.81         H  
ATOM   3629 HG22 ILE   226     -20.735   7.399   0.206  1.00   61.78         H  
ATOM   3630 HG23 ILE   226     -19.260   8.104   0.887  1.00   59.80         H  
ATOM   3631  CG1 ILE   226     -20.539  10.138  -0.396  1.00   35.86         C  
ATOM   3632 HG12 ILE   226     -20.662   9.442  -1.224  1.00   47.36         H  
ATOM   3633 HG13 ILE   226     -21.172  10.999  -0.602  1.00   58.12         H  
ATOM   3634  CD1 ILE   226     -19.097  10.653  -0.358  1.00   41.49         C  
ATOM   3635 HD11 ILE   226     -18.402   9.824  -0.251  1.00   74.57         H  
ATOM   3636 HD12 ILE   226     -18.882  11.180  -1.286  1.00   76.54         H  
ATOM   3637 HD13 ILE   226     -18.967  11.344   0.473  1.00   75.05         H  
ATOM   3638  C   ILE   226     -23.012   8.497   2.129  1.00   32.53         C  
ATOM   3639  O   ILE   226     -23.412   7.355   1.915  1.00   29.98         O  
ATOM   3640  N   SER   227     -23.062   9.039   3.349  1.00   37.80         N  
ATOM   3641  H   SER   227     -22.699   9.976   3.475  1.00   42.56         H  
ATOM   3642  CA  SER   227     -23.592   8.324   4.520  1.00   40.36         C  
ATOM   3643  HA  SER   227     -23.012   7.411   4.663  1.00   39.88         H  
ATOM   3644  CB  SER   227     -23.453   9.172   5.790  1.00   50.32         C  
ATOM   3645  HB2 SER   227     -24.012  10.102   5.677  1.00   86.52         H  
ATOM   3646  HB3 SER   227     -23.868   8.617   6.633  1.00   78.77         H  
ATOM   3647  OG  SER   227     -22.092   9.464   6.061  1.00   70.72         O  
ATOM   3648  HG  SER   227     -21.789  10.125   5.406  1.00  100.13         H  
ATOM   3649  C   SER   227     -25.060   7.912   4.334  1.00   39.53         C  
ATOM   3650  O   SER   227     -25.429   6.797   4.701  1.00   41.90         O  
ATOM   3651  N   SER   228     -25.891   8.760   3.711  1.00   40.18         N  
ATOM   3652  H   SER   228     -25.534   9.667   3.434  1.00   42.80         H  
ATOM   3653  CA  SER   228     -27.294   8.428   3.405  1.00   41.08         C  
ATOM   3654  HA  SER   228     -27.738   8.006   4.307  1.00   44.84         H  
ATOM   3655  CB  SER   228     -28.096   9.696   3.075  1.00   48.97         C  
ATOM   3656  HB2 SER   228     -29.156   9.476   3.213  1.00   78.81         H  
ATOM   3657  HB3 SER   228     -27.824  10.489   3.774  1.00   71.96         H  
ATOM   3658  OG  SER   228     -27.912  10.148   1.744  1.00   76.34         O  
ATOM   3659  HG  SER   228     -26.955  10.248   1.567  1.00  116.29         H  
ATOM   3660  C   SER   228     -27.429   7.366   2.298  1.00   34.81         C  
ATOM   3661  O   SER   228     -28.263   6.467   2.411  1.00   37.26         O  
ATOM   3662  N   ILE   229     -26.566   7.405   1.274  1.00   30.47         N  
ATOM   3663  H   ILE   229     -25.923   8.190   1.236  1.00   32.64         H  
ATOM   3664  CA  ILE   229     -26.478   6.397   0.200  1.00   26.20         C  
ATOM   3665  HA  ILE   229     -27.459   6.284  -0.264  1.00   28.94         H  
ATOM   3666  CB  ILE   229     -25.478   6.888  -0.880  1.00   26.66         C  
ATOM   3667  HB  ILE   229     -24.586   7.252  -0.371  1.00   27.86         H  
ATOM   3668  CG2 ILE   229     -25.018   5.793  -1.862  1.00   28.40         C  
ATOM   3669 HG21 ILE   229     -25.846   5.499  -2.505  1.00   58.70         H  
ATOM   3670 HG22 ILE   229     -24.210   6.171  -2.487  1.00   57.90         H  
ATOM   3671 HG23 ILE   229     -24.631   4.922  -1.334  1.00   55.59         H  
ATOM   3672  CG1 ILE   229     -26.103   8.062  -1.672  1.00   34.88         C  
ATOM   3673 HG12 ILE   229     -26.903   7.686  -2.311  1.00   43.25         H  
ATOM   3674 HG13 ILE   229     -26.547   8.775  -0.979  1.00   43.01         H  
ATOM   3675  CD1 ILE   229     -25.094   8.831  -2.532  1.00   42.02         C  
ATOM   3676 HD11 ILE   229     -24.714   8.204  -3.338  1.00   72.65         H  
ATOM   3677 HD12 ILE   229     -25.585   9.698  -2.974  1.00   73.25         H  
ATOM   3678 HD13 ILE   229     -24.265   9.169  -1.910  1.00   73.37         H  
ATOM   3679  C   ILE   229     -26.096   5.030   0.788  1.00   22.74         C  
ATOM   3680  O   ILE   229     -26.749   4.022   0.504  1.00   22.83         O  
ATOM   3681  N   LEU   230     -25.090   4.997   1.667  1.00   23.10         N  
ATOM   3682  H   LEU   230     -24.584   5.859   1.846  1.00   25.45         H  
ATOM   3683  CA  LEU   230     -24.647   3.778   2.341  1.00   23.62         C  
ATOM   3684  HA  LEU   230     -24.471   3.025   1.577  1.00   22.48         H  
ATOM   3685  CB  LEU   230     -23.327   4.045   3.081  1.00   26.28         C  
ATOM   3686  HB2 LEU   230     -23.471   4.893   3.754  1.00   30.87         H  
ATOM   3687  HB3 LEU   230     -23.091   3.171   3.689  1.00   30.41         H  
ATOM   3688  CG  LEU   230     -22.120   4.323   2.167  1.00   24.51         C  
ATOM   3689  HG  LEU   230     -22.334   5.140   1.483  1.00   31.49         H  
ATOM   3690  CD1 LEU   230     -20.932   4.724   3.036  1.00   35.13         C  
ATOM   3691 HD11 LEU   230     -20.065   4.927   2.409  1.00   65.63         H  
ATOM   3692 HD12 LEU   230     -21.188   5.630   3.584  1.00   72.20         H  
ATOM   3693 HD13 LEU   230     -20.693   3.933   3.745  1.00   63.88         H  
ATOM   3694  CD2 LEU   230     -21.747   3.097   1.336  1.00   26.89         C  
ATOM   3695 HD21 LEU   230     -20.756   3.229   0.906  1.00   57.90         H  
ATOM   3696 HD22 LEU   230     -21.760   2.200   1.952  1.00   58.11         H  
ATOM   3697 HD23 LEU   230     -22.463   2.993   0.523  1.00   56.20         H  
ATOM   3698  C   LEU   230     -25.711   3.211   3.296  1.00   28.00         C  
ATOM   3699  O   LEU   230     -25.942   2.000   3.293  1.00   31.18         O  
ATOM   3700  N   GLU   231     -26.399   4.066   4.059  1.00   32.14         N  
ATOM   3701  H   GLU   231     -26.116   5.041   4.051  1.00   33.65         H  
ATOM   3702  CA  GLU   231     -27.509   3.689   4.951  1.00   38.56         C  
ATOM   3703  HA  GLU   231     -27.161   2.902   5.622  1.00   43.34         H  
ATOM   3704  CB  GLU   231     -27.891   4.918   5.798  1.00   48.04         C  
ATOM   3705  HB2 GLU   231     -27.036   5.195   6.416  1.00   56.16         H  
ATOM   3706  HB3 GLU   231     -28.091   5.752   5.125  1.00   53.39         H  
ATOM   3707  CG  GLU   231     -29.123   4.762   6.708  1.00   66.40         C  
ATOM   3708  HG2 GLU   231     -29.255   5.698   7.256  1.00   96.44         H  
ATOM   3709  HG3 GLU   231     -30.007   4.637   6.078  1.00  108.86         H  
ATOM   3710  CD  GLU   231     -29.041   3.603   7.725  1.00  103.26         C  
ATOM   3711  OE1 GLU   231     -27.924   3.198   8.129  1.00  167.47         O  
ATOM   3712  OE2 GLU   231     -30.112   3.118   8.167  1.00  173.94         O  
ATOM   3713  C   GLU   231     -28.727   3.131   4.185  1.00   36.97         C  
ATOM   3714  O   GLU   231     -29.381   2.199   4.657  1.00   43.03         O  
ATOM   3715  N   LYS   232     -28.998   3.643   2.973  1.00   33.57         N  
ATOM   3716  H   LYS   232     -28.458   4.451   2.677  1.00   33.51         H  
ATOM   3717  CA  LYS   232     -30.008   3.113   2.035  1.00   34.57         C  
ATOM   3718  HA  LYS   232     -30.949   2.996   2.576  1.00   41.13         H  
ATOM   3719  CB  LYS   232     -30.215   4.162   0.922  1.00   39.16         C  
ATOM   3720  HB2 LYS   232     -30.363   5.135   1.394  1.00   65.51         H  
ATOM   3721  HB3 LYS   232     -29.319   4.218   0.305  1.00   65.10         H  
ATOM   3722  CG  LYS   232     -31.426   3.900   0.013  1.00   72.47         C  
ATOM   3723  HG2 LYS   232     -31.270   2.985  -0.556  1.00  117.74         H  
ATOM   3724  HG3 LYS   232     -32.317   3.790   0.633  1.00  125.91         H  
ATOM   3725  CD  LYS   232     -31.623   5.059  -0.977  1.00   89.05         C  
ATOM   3726  HD2 LYS   232     -31.804   5.987  -0.432  1.00  119.60         H  
ATOM   3727  HD3 LYS   232     -30.705   5.180  -1.556  1.00  117.59         H  
ATOM   3728  CE  LYS   232     -32.775   4.802  -1.959  1.00  160.60         C  
ATOM   3729  HE2 LYS   232     -32.740   5.572  -2.736  1.00  216.05         H  
ATOM   3730  HE3 LYS   232     -32.615   3.836  -2.446  1.00  226.84         H  
ATOM   3731  NZ  LYS   232     -34.108   4.830  -1.297  1.00  225.78         N  
ATOM   3732  HZ1 LYS   232     -34.848   4.690  -1.972  1.00  276.51         H  
ATOM   3733  HZ2 LYS   232     -34.192   4.102  -0.601  1.00  275.33         H  
ATOM   3734  HZ3 LYS   232     -34.275   5.718  -0.845  1.00  274.94         H  
ATOM   3735  C   LYS   232     -29.646   1.720   1.477  1.00   30.98         C  
ATOM   3736  O   LYS   232     -30.502   1.041   0.908  1.00   37.11         O  
ATOM   3737  N   GLY   233     -28.398   1.275   1.654  1.00   27.54         N  
ATOM   3738  H   GLY   233     -27.763   1.870   2.169  1.00   29.64         H  
ATOM   3739  CA  GLY   233     -27.873  -0.000   1.147  1.00   27.01         C  
ATOM   3740  HA2 GLY   233     -27.089  -0.345   1.821  1.00   29.99         H  
ATOM   3741  HA3 GLY   233     -28.666  -0.748   1.145  1.00   32.14         H  
ATOM   3742  C   GLY   233     -27.281   0.075  -0.268  1.00   22.79         C  
ATOM   3743  O   GLY   233     -26.888  -0.951  -0.824  1.00   27.79         O  
ATOM   3744  N   GLU   234     -27.200   1.270  -0.858  1.00   19.80         N  
ATOM   3745  H   GLU   234     -27.460   2.086  -0.317  1.00   22.10         H  
ATOM   3746  CA  GLU   234     -26.534   1.515  -2.144  1.00   17.58         C  
ATOM   3747  HA  GLU   234     -26.729   0.675  -2.811  1.00   20.74         H  
ATOM   3748  CB  GLU   234     -27.103   2.789  -2.790  1.00   21.82         C  
ATOM   3749  HB2 GLU   234     -26.939   3.622  -2.111  1.00   35.60         H  
ATOM   3750  HB3 GLU   234     -26.560   2.996  -3.713  1.00   34.64         H  
ATOM   3751  CG  GLU   234     -28.610   2.730  -3.100  1.00   51.19         C  
ATOM   3752  HG2 GLU   234     -29.159   2.667  -2.158  1.00   84.49         H  
ATOM   3753  HG3 GLU   234     -28.896   3.670  -3.577  1.00   82.40         H  
ATOM   3754  CD  GLU   234     -29.017   1.559  -4.020  1.00   70.13         C  
ATOM   3755  OE1 GLU   234     -28.227   1.160  -4.910  1.00  115.17         O  
ATOM   3756  OE2 GLU   234     -30.154   1.047  -3.876  1.00  117.33         O  
ATOM   3757  C   GLU   234     -25.005   1.608  -1.976  1.00   13.53         C  
ATOM   3758  O   GLU   234     -24.506   1.905  -0.886  1.00   13.85         O  
ATOM   3759  N   ARG   235     -24.249   1.323  -3.044  1.00   12.72         N  
ATOM   3760  H   ARG   235     -24.726   1.143  -3.919  1.00   15.27         H  
ATOM   3761  CA  ARG   235     -22.776   1.195  -3.048  1.00   11.05         C  
ATOM   3762  HA  ARG   235     -22.359   1.807  -2.248  1.00   11.41         H  
ATOM   3763  CB  ARG   235     -22.387  -0.286  -2.821  1.00   12.71         C  
ATOM   3764  HB2 ARG   235     -22.854  -0.893  -3.598  1.00   15.64         H  
ATOM   3765  HB3 ARG   235     -21.309  -0.390  -2.935  1.00   14.46         H  
ATOM   3766  CG  ARG   235     -22.764  -0.879  -1.450  1.00   13.36         C  
ATOM   3767  HG2 ARG   235     -23.843  -0.831  -1.306  1.00   14.55         H  
ATOM   3768  HG3 ARG   235     -22.472  -1.930  -1.437  1.00   16.40         H  
ATOM   3769  CD  ARG   235     -22.052  -0.160  -0.297  1.00   13.21         C  
ATOM   3770  HD2 ARG   235     -20.975  -0.230  -0.455  1.00   15.21         H  
ATOM   3771  HD3 ARG   235     -22.311   0.895  -0.304  1.00   13.35         H  
ATOM   3772  NE  ARG   235     -22.389  -0.743   1.015  1.00   15.03         N  
ATOM   3773  HE  ARG   235     -21.761  -1.442   1.391  1.00   18.67         H  
ATOM   3774  CZ  ARG   235     -23.369  -0.399   1.826  1.00   16.08         C  
ATOM   3775  NH1 ARG   235     -24.278   0.476   1.518  1.00   18.23         N  
ATOM   3776 HH11 ARG   235     -24.244   0.927   0.608  1.00   17.07         H  
ATOM   3777 HH12 ARG   235     -24.946   0.789   2.210  1.00   23.44         H  
ATOM   3778  NH2 ARG   235     -23.436  -0.947   3.000  1.00   19.41         N  
ATOM   3779 HH21 ARG   235     -22.714  -1.616   3.249  1.00   20.53         H  
ATOM   3780 HH22 ARG   235     -24.181  -0.714   3.630  1.00   23.87         H  
ATOM   3781  C   ARG   235     -22.150   1.728  -4.347  1.00   11.01         C  
ATOM   3782  O   ARG   235     -22.867   2.086  -5.286  1.00   14.09         O  
ATOM   3783  N   LEU   236     -20.814   1.756  -4.412  1.00    9.89         N  
ATOM   3784  H   LEU   236     -20.300   1.462  -3.597  1.00   10.88         H  
ATOM   3785  CA  LEU   236     -20.054   2.068  -5.631  1.00    9.66         C  
ATOM   3786  HA  LEU   236     -20.292   3.093  -5.913  1.00   10.98         H  
ATOM   3787  CB  LEU   236     -18.541   1.962  -5.359  1.00    9.64         C  
ATOM   3788  HB2 LEU   236     -18.340   0.964  -4.973  1.00   10.92         H  
ATOM   3789  HB3 LEU   236     -18.013   2.058  -6.304  1.00   11.26         H  
ATOM   3790  CG  LEU   236     -17.959   2.996  -4.380  1.00   10.26         C  
ATOM   3791  HG  LEU   236     -18.549   2.999  -3.466  1.00   11.73         H  
ATOM   3792  CD1 LEU   236     -16.524   2.624  -4.005  1.00   12.19         C  
ATOM   3793 HD11 LEU   236     -16.507   1.626  -3.568  1.00   41.72         H  
ATOM   3794 HD12 LEU   236     -15.890   2.638  -4.890  1.00   40.72         H  
ATOM   3795 HD13 LEU   236     -16.140   3.332  -3.272  1.00   39.99         H  
ATOM   3796  CD2 LEU   236     -17.945   4.403  -4.983  1.00   13.04         C  
ATOM   3797 HD21 LEU   236     -17.493   5.093  -4.274  1.00   41.69         H  
ATOM   3798 HD22 LEU   236     -17.372   4.406  -5.910  1.00   42.57         H  
ATOM   3799 HD23 LEU   236     -18.963   4.734  -5.180  1.00   41.39         H  
ATOM   3800  C   LEU   236     -20.454   1.125  -6.792  1.00   10.19         C  
ATOM   3801  O   LEU   236     -20.620  -0.080  -6.565  1.00   11.85         O  
ATOM   3802  N   PRO   237     -20.622   1.636  -8.027  1.00   11.16         N  
ATOM   3803  CD  PRO   237     -20.345   3.004  -8.443  1.00   14.21         C  
ATOM   3804  HD2 PRO   237     -19.358   3.329  -8.112  1.00   16.59         H  
ATOM   3805  HD3 PRO   237     -21.115   3.667  -8.043  1.00   17.47         H  
ATOM   3806  CG  PRO   237     -20.415   2.997  -9.969  1.00   21.34         C  
ATOM   3807  HG2 PRO   237     -19.446   2.713 -10.382  1.00   34.42         H  
ATOM   3808  HG3 PRO   237     -20.735   3.962 -10.364  1.00   35.56         H  
ATOM   3809  CB  PRO   237     -21.441   1.899 -10.249  1.00   16.51         C  
ATOM   3810  HB2 PRO   237     -21.329   1.486 -11.252  1.00   22.80         H  
ATOM   3811  HB3 PRO   237     -22.447   2.300 -10.116  1.00   23.68         H  
ATOM   3812  CA  PRO   237     -21.156   0.865  -9.153  1.00   12.04         C  
ATOM   3813  HA  PRO   237     -22.093   0.391  -8.859  1.00   14.12         H  
ATOM   3814  C   PRO   237     -20.188  -0.221  -9.642  1.00   10.40         C  
ATOM   3815  O   PRO   237     -18.969  -0.061  -9.568  1.00   11.78         O  
ATOM   3816  N   GLN   238     -20.730  -1.308 -10.197  1.00   10.28         N  
ATOM   3817  H   GLN   238     -21.737  -1.374 -10.229  1.00   12.68         H  
ATOM   3818  CA  GLN   238     -19.958  -2.400 -10.803  1.00    9.23         C  
ATOM   3819  HA  GLN   238     -19.339  -2.850 -10.032  1.00    9.46         H  
ATOM   3820  CB  GLN   238     -20.949  -3.478 -11.276  1.00   10.61         C  
ATOM   3821  HB2 GLN   238     -21.519  -3.806 -10.406  1.00   12.75         H  
ATOM   3822  HB3 GLN   238     -21.648  -3.039 -11.990  1.00   12.71         H  
ATOM   3823  CG  GLN   238     -20.291  -4.707 -11.927  1.00   11.11         C  
ATOM   3824  HG2 GLN   238     -19.836  -4.411 -12.873  1.00   13.24         H  
ATOM   3825  HG3 GLN   238     -19.503  -5.085 -11.277  1.00   14.30         H  
ATOM   3826  CD  GLN   238     -21.287  -5.842 -12.192  1.00   15.36         C  
ATOM   3827  OE1 GLN   238     -22.365  -5.939 -11.619  1.00   27.12         O  
ATOM   3828  NE2 GLN   238     -20.982  -6.756 -13.086  1.00   21.13         N  
ATOM   3829 HE21 GLN   238     -20.104  -6.710 -13.598  1.00   28.07         H  
ATOM   3830 HE22 GLN   238     -21.660  -7.475 -13.272  1.00   27.51         H  
ATOM   3831  C   GLN   238     -19.062  -1.877 -11.950  1.00    9.17         C  
ATOM   3832  O   GLN   238     -19.602  -1.322 -12.916  1.00   11.55         O  
ATOM   3833  N   PRO   239     -17.720  -2.026 -11.884  1.00    8.67         N  
ATOM   3834  CD  PRO   239     -16.940  -2.491 -10.745  1.00    8.86         C  
ATOM   3835  HD2 PRO   239     -16.874  -3.579 -10.767  1.00   10.23         H  
ATOM   3836  HD3 PRO   239     -17.362  -2.161  -9.796  1.00   10.17         H  
ATOM   3837  CG  PRO   239     -15.554  -1.874 -10.920  1.00   10.83         C  
ATOM   3838  HG2 PRO   239     -14.776  -2.484 -10.461  1.00   14.21         H  
ATOM   3839  HG3 PRO   239     -15.553  -0.869 -10.500  1.00   14.04         H  
ATOM   3840  CB  PRO   239     -15.394  -1.791 -12.437  1.00   10.67         C  
ATOM   3841  HB2 PRO   239     -15.025  -2.743 -12.820  1.00   12.18         H  
ATOM   3842  HB3 PRO   239     -14.718  -0.986 -12.726  1.00   13.75         H  
ATOM   3843  CA  PRO   239     -16.822  -1.535 -12.933  1.00    9.67         C  
ATOM   3844  HA  PRO   239     -16.977  -0.460 -13.005  1.00   11.97         H  
ATOM   3845  C   PRO   239     -17.079  -2.207 -14.298  1.00   10.26         C  
ATOM   3846  O   PRO   239     -17.499  -3.369 -14.324  1.00   11.16         O  
ATOM   3847  N   PRO   240     -16.796  -1.542 -15.439  1.00   12.82         N  
ATOM   3848  CD  PRO   240     -16.308  -0.172 -15.550  1.00   18.57         C  
ATOM   3849  HD2 PRO   240     -15.221  -0.165 -15.459  1.00   21.53         H  
ATOM   3850  HD3 PRO   240     -16.753   0.491 -14.808  1.00   22.50         H  
ATOM   3851  CG  PRO   240     -16.718   0.298 -16.943  1.00   30.72         C  
ATOM   3852  HG2 PRO   240     -16.039   1.058 -17.331  1.00   51.95         H  
ATOM   3853  HG3 PRO   240     -17.743   0.671 -16.919  1.00   50.48         H  
ATOM   3854  CB  PRO   240     -16.659  -0.990 -17.759  1.00   23.30         C  
ATOM   3855  HB2 PRO   240     -15.624  -1.184 -18.048  1.00   32.24         H  
ATOM   3856  HB3 PRO   240     -17.297  -0.938 -18.641  1.00   35.68         H  
ATOM   3857  CA  PRO   240     -17.143  -2.058 -16.771  1.00   15.70         C  
ATOM   3858  HA  PRO   240     -18.230  -2.131 -16.836  1.00   19.84         H  
ATOM   3859  C   PRO   240     -16.538  -3.429 -17.118  1.00   13.20         C  
ATOM   3860  O   PRO   240     -17.135  -4.195 -17.877  1.00   17.81         O  
ATOM   3861  N   ILE   241     -15.364  -3.746 -16.559  1.00   10.41         N  
ATOM   3862  H   ILE   241     -14.923  -3.053 -15.972  1.00   11.72         H  
ATOM   3863  CA  ILE   241     -14.653  -5.019 -16.769  1.00    9.86         C  
ATOM   3864  HA  ILE   241     -14.839  -5.347 -17.792  1.00   11.65         H  
ATOM   3865  CB  ILE   241     -13.127  -4.813 -16.625  1.00   10.88         C  
ATOM   3866  HB  ILE   241     -12.653  -5.758 -16.896  1.00   12.27         H  
ATOM   3867  CG2 ILE   241     -12.632  -3.749 -17.622  1.00   14.49         C  
ATOM   3868 HG21 ILE   241     -12.983  -3.993 -18.625  1.00   43.61         H  
ATOM   3869 HG22 ILE   241     -12.996  -2.759 -17.346  1.00   43.35         H  
ATOM   3870 HG23 ILE   241     -11.544  -3.729 -17.636  1.00   42.94         H  
ATOM   3871  CG1 ILE   241     -12.702  -4.473 -15.178  1.00   13.13         C  
ATOM   3872 HG12 ILE   241     -13.034  -3.466 -14.926  1.00   29.73         H  
ATOM   3873 HG13 ILE   241     -13.176  -5.160 -14.481  1.00   29.28         H  
ATOM   3874  CD1 ILE   241     -11.191  -4.580 -14.950  1.00   15.85         C  
ATOM   3875 HD11 ILE   241     -10.836  -5.563 -15.260  1.00   48.32         H  
ATOM   3876 HD12 ILE   241     -10.664  -3.807 -15.508  1.00   48.43         H  
ATOM   3877 HD13 ILE   241     -10.980  -4.449 -13.891  1.00   47.33         H  
ATOM   3878  C   ILE   241     -15.137  -6.160 -15.856  1.00   10.08         C  
ATOM   3879  O   ILE   241     -14.806  -7.318 -16.105  1.00   13.17         O  
ATOM   3880  N   CYS   242     -15.876  -5.860 -14.784  1.00   10.11         N  
ATOM   3881  H   CYS   242     -16.184  -4.905 -14.657  1.00   11.38         H  
ATOM   3882  CA  CYS   242     -16.244  -6.829 -13.750  1.00   11.06         C  
ATOM   3883  HA  CYS   242     -15.417  -7.524 -13.606  1.00   12.82         H  
ATOM   3884  CB  CYS   242     -16.475  -6.091 -12.425  1.00   15.69         C  
ATOM   3885  HB2 CYS   242     -17.195  -5.285 -12.577  1.00   44.03         H  
ATOM   3886  HB3 CYS   242     -16.884  -6.779 -11.683  1.00   40.99         H  
ATOM   3887  SG  CYS   242     -14.908  -5.409 -11.821  1.00   26.82         S  
ATOM   3888  HG  CYS   242     -14.330  -6.569 -11.473  1.00   83.46         H  
ATOM   3889  C   CYS   242     -17.484  -7.652 -14.116  1.00   11.45         C  
ATOM   3890  O   CYS   242     -18.525  -7.098 -14.479  1.00   15.03         O  
ATOM   3891  N   THR   243     -17.411  -8.969 -13.917  1.00   11.44         N  
ATOM   3892  H   THR   243     -16.518  -9.365 -13.648  1.00   12.91         H  
ATOM   3893  CA  THR   243     -18.602  -9.831 -13.792  1.00   11.64         C  
ATOM   3894  HA  THR   243     -19.332  -9.543 -14.549  1.00   13.41         H  
ATOM   3895  CB  THR   243     -18.265 -11.316 -14.009  1.00   14.00         C  
ATOM   3896  HB  THR   243     -19.194 -11.885 -13.973  1.00   17.06         H  
ATOM   3897  CG2 THR   243     -17.604 -11.602 -15.358  1.00   17.31         C  
ATOM   3898 HG21 THR   243     -17.400 -12.668 -15.441  1.00   46.66         H  
ATOM   3899 HG22 THR   243     -18.281 -11.311 -16.162  1.00   45.93         H  
ATOM   3900 HG23 THR   243     -16.673 -11.048 -15.465  1.00   45.90         H  
ATOM   3901  OG1 THR   243     -17.439 -11.783 -12.969  1.00   15.21         O  
ATOM   3902  HG1 THR   243     -16.553 -11.409 -13.116  1.00   32.24         H  
ATOM   3903  C   THR   243     -19.261  -9.672 -12.413  1.00   10.97         C  
ATOM   3904  O   THR   243     -18.664  -9.140 -11.470  1.00   11.61         O  
ATOM   3905  N   ILE   244     -20.482 -10.194 -12.259  1.00   11.84         N  
ATOM   3906  H   ILE   244     -20.951 -10.595 -13.059  1.00   14.04         H  
ATOM   3907  CA  ILE   244     -21.125 -10.319 -10.941  1.00   11.86         C  
ATOM   3908  HA  ILE   244     -21.110  -9.330 -10.488  1.00   12.79         H  
ATOM   3909  CB  ILE   244     -22.610 -10.728 -11.099  1.00   15.59         C  
ATOM   3910  HB  ILE   244     -23.086  -9.990 -11.746  1.00   40.24         H  
ATOM   3911  CG2 ILE   244     -22.773 -12.105 -11.771  1.00   55.79         C  
ATOM   3912 HG21 ILE   244     -22.288 -12.122 -12.746  1.00  107.22         H  
ATOM   3913 HG22 ILE   244     -22.346 -12.889 -11.145  1.00  106.17         H  
ATOM   3914 HG23 ILE   244     -23.832 -12.317 -11.919  1.00  104.00         H  
ATOM   3915  CG1 ILE   244     -23.395 -10.752  -9.767  1.00   60.45         C  
ATOM   3916 HG12 ILE   244     -24.432 -11.015  -9.983  1.00  103.18         H  
ATOM   3917 HG13 ILE   244     -22.993 -11.521  -9.107  1.00  127.30         H  
ATOM   3918  CD1 ILE   244     -23.406  -9.411  -9.020  1.00  113.25         C  
ATOM   3919 HD11 ILE   244     -24.081  -9.481  -8.166  1.00  165.55         H  
ATOM   3920 HD12 ILE   244     -22.409  -9.171  -8.652  1.00  166.31         H  
ATOM   3921 HD13 ILE   244     -23.754  -8.618  -9.682  1.00  165.43         H  
ATOM   3922  C   ILE   244     -20.343 -11.251  -9.994  1.00   11.21         C  
ATOM   3923  O   ILE   244     -20.368 -11.044  -8.784  1.00   12.77         O  
ATOM   3924  N   ASP   245     -19.589 -12.229 -10.510  1.00   11.81         N  
ATOM   3925  H   ASP   245     -19.546 -12.331 -11.513  1.00   13.94         H  
ATOM   3926  CA  ASP   245     -18.836 -13.184  -9.681  1.00   13.02         C  
ATOM   3927  HA  ASP   245     -19.515 -13.586  -8.927  1.00   15.48         H  
ATOM   3928  CB  ASP   245     -18.338 -14.366 -10.532  1.00   17.28         C  
ATOM   3929  HB2 ASP   245     -17.721 -13.984 -11.347  1.00   20.05         H  
ATOM   3930  HB3 ASP   245     -17.702 -14.992  -9.904  1.00   22.37         H  
ATOM   3931  CG  ASP   245     -19.447 -15.265 -11.110  1.00   25.78         C  
ATOM   3932  OD1 ASP   245     -20.620 -15.194 -10.672  1.00   63.72         O  
ATOM   3933  OD2 ASP   245     -19.126 -16.107 -11.982  1.00   63.26         O  
ATOM   3934  C   ASP   245     -17.671 -12.535  -8.907  1.00   11.60         C  
ATOM   3935  O   ASP   245     -17.384 -12.957  -7.785  1.00   18.09         O  
ATOM   3936  N   VAL   246     -17.034 -11.487  -9.453  1.00    8.59         N  
ATOM   3937  H   VAL   246     -17.304 -11.204 -10.387  1.00   10.21         H  
ATOM   3938  CA  VAL   246     -16.085 -10.642  -8.696  1.00    7.74         C  
ATOM   3939  HA  VAL   246     -15.591 -11.272  -7.957  1.00    9.32         H  
ATOM   3940  CB  VAL   246     -14.957 -10.089  -9.594  1.00    9.73         C  
ATOM   3941  HB  VAL   246     -14.447 -10.940 -10.045  1.00   42.75         H  
ATOM   3942  CG1 VAL   246     -15.440  -9.180 -10.726  1.00   38.96         C  
ATOM   3943 HG11 VAL   246     -14.588  -8.884 -11.336  1.00   85.12         H  
ATOM   3944 HG12 VAL   246     -16.142  -9.717 -11.357  1.00   82.35         H  
ATOM   3945 HG13 VAL   246     -15.909  -8.284 -10.323  1.00   85.10         H  
ATOM   3946  CG2 VAL   246     -13.923  -9.299  -8.783  1.00   42.94         C  
ATOM   3947 HG21 VAL   246     -13.064  -9.076  -9.414  1.00   90.91         H  
ATOM   3948 HG22 VAL   246     -14.347  -8.362  -8.419  1.00   89.95         H  
ATOM   3949 HG23 VAL   246     -13.588  -9.890  -7.932  1.00   88.88         H  
ATOM   3950  C   VAL   246     -16.798  -9.540  -7.903  1.00    7.69         C  
ATOM   3951  O   VAL   246     -16.485  -9.332  -6.730  1.00    9.58         O  
ATOM   3952  N   TYR   247     -17.798  -8.870  -8.490  1.00    7.69         N  
ATOM   3953  H   TYR   247     -18.032  -9.083  -9.453  1.00    8.49         H  
ATOM   3954  CA  TYR   247     -18.494  -7.753  -7.837  1.00    8.24         C  
ATOM   3955  HA  TYR   247     -17.741  -7.039  -7.507  1.00    9.17         H  
ATOM   3956  CB  TYR   247     -19.385  -7.041  -8.861  1.00    9.77         C  
ATOM   3957  HB2 TYR   247     -18.766  -6.738  -9.706  1.00   12.06         H  
ATOM   3958  HB3 TYR   247     -20.126  -7.748  -9.232  1.00   12.03         H  
ATOM   3959  CG  TYR   247     -20.096  -5.809  -8.326  1.00    9.19         C  
ATOM   3960  CD1 TYR   247     -19.355  -4.662  -7.971  1.00    8.95         C  
ATOM   3961  HD1 TYR   247     -18.278  -4.661  -8.076  1.00   10.72         H  
ATOM   3962  CE1 TYR   247     -20.014  -3.515  -7.484  1.00    9.44         C  
ATOM   3963  HE1 TYR   247     -19.449  -2.632  -7.221  1.00   11.28         H  
ATOM   3964  CZ  TYR   247     -21.421  -3.512  -7.353  1.00   10.76         C  
ATOM   3965  OH  TYR   247     -22.078  -2.409  -6.905  1.00   13.60         O  
ATOM   3966  HH  TYR   247     -21.480  -1.656  -6.750  1.00   12.91         H  
ATOM   3967  CE2 TYR   247     -22.159  -4.663  -7.703  1.00   12.61         C  
ATOM   3968  HE2 TYR   247     -23.235  -4.655  -7.602  1.00   17.47         H  
ATOM   3969  CD2 TYR   247     -21.498  -5.808  -8.187  1.00   11.68         C  
ATOM   3970  HD2 TYR   247     -22.073  -6.682  -8.462  1.00   15.60         H  
ATOM   3971  C   TYR   247     -19.279  -8.177  -6.581  1.00    8.42         C  
ATOM   3972  O   TYR   247     -19.373  -7.406  -5.627  1.00    9.68         O  
ATOM   3973  N   MET   248     -19.750  -9.428  -6.518  1.00    8.89         N  
ATOM   3974  H   MET   248     -19.697 -10.002  -7.354  1.00    9.84         H  
ATOM   3975  CA  MET   248     -20.339 -10.029  -5.316  1.00   10.02         C  
ATOM   3976  HA  MET   248     -21.238  -9.472  -5.058  1.00   12.53         H  
ATOM   3977  CB  MET   248     -20.760 -11.474  -5.632  1.00   14.28         C  
ATOM   3978  HB2 MET   248     -21.487 -11.463  -6.443  1.00   32.38         H  
ATOM   3979  HB3 MET   248     -19.888 -12.037  -5.967  1.00   42.21         H  
ATOM   3980  CG  MET   248     -21.377 -12.210  -4.434  1.00   54.54         C  
ATOM   3981  HG2 MET   248     -21.647 -13.216  -4.757  1.00  113.77         H  
ATOM   3982  HG3 MET   248     -20.619 -12.312  -3.658  1.00  101.72         H  
ATOM   3983  SD  MET   248     -22.849 -11.438  -3.695  1.00  135.97         S  
ATOM   3984  CE  MET   248     -24.027 -11.560  -5.070  1.00  217.04         C  
ATOM   3985  HE1 MET   248     -23.685 -10.956  -5.910  1.00  279.54         H  
ATOM   3986  HE2 MET   248     -24.121 -12.600  -5.386  1.00  279.54         H  
ATOM   3987  HE3 MET   248     -25.002 -11.196  -4.747  1.00  279.72         H  
ATOM   3988  C   MET   248     -19.382  -9.971  -4.111  1.00    8.60         C  
ATOM   3989  O   MET   248     -19.798  -9.635  -3.004  1.00    9.99         O  
ATOM   3990  N   ILE   249     -18.087 -10.234  -4.319  1.00    8.17         N  
ATOM   3991  H   ILE   249     -17.782 -10.440  -5.262  1.00    9.69         H  
ATOM   3992  CA  ILE   249     -17.070 -10.158  -3.258  1.00    7.81         C  
ATOM   3993  HA  ILE   249     -17.443 -10.698  -2.388  1.00    8.96         H  
ATOM   3994  CB  ILE   249     -15.751 -10.835  -3.705  1.00   10.38         C  
ATOM   3995  HB  ILE   249     -15.289 -10.212  -4.472  1.00   17.69         H  
ATOM   3996  CG2 ILE   249     -14.761 -10.918  -2.528  1.00   15.83         C  
ATOM   3997 HG21 ILE   249     -14.457  -9.918  -2.217  1.00   46.30         H  
ATOM   3998 HG22 ILE   249     -15.216 -11.427  -1.678  1.00   46.72         H  
ATOM   3999 HG23 ILE   249     -13.869 -11.465  -2.833  1.00   47.03         H  
ATOM   4000  CG1 ILE   249     -15.958 -12.236  -4.326  1.00   19.28         C  
ATOM   4001 HG12 ILE   249     -16.480 -12.129  -5.277  1.00   46.95         H  
ATOM   4002 HG13 ILE   249     -14.982 -12.665  -4.552  1.00   43.92         H  
ATOM   4003  CD1 ILE   249     -16.737 -13.237  -3.460  1.00   56.85         C  
ATOM   4004 HD11 ILE   249     -16.781 -14.196  -3.976  1.00  104.02         H  
ATOM   4005 HD12 ILE   249     -16.242 -13.377  -2.499  1.00  103.79         H  
ATOM   4006 HD13 ILE   249     -17.755 -12.887  -3.295  1.00  104.26         H  
ATOM   4007  C   ILE   249     -16.840  -8.703  -2.822  1.00    6.64         C  
ATOM   4008  O   ILE   249     -16.709  -8.423  -1.631  1.00    7.37         O  
ATOM   4009  N   MET   250     -16.866  -7.762  -3.771  1.00    6.67         N  
ATOM   4010  H   MET   250     -17.002  -8.062  -4.728  1.00    8.11         H  
ATOM   4011  CA  MET   250     -16.725  -6.325  -3.505  1.00    6.73         C  
ATOM   4012  HA  MET   250     -15.806  -6.170  -2.937  1.00    7.75         H  
ATOM   4013  CB  MET   250     -16.599  -5.543  -4.825  1.00    9.33         C  
ATOM   4014  HB2 MET   250     -17.513  -5.658  -5.404  1.00   22.97         H  
ATOM   4015  HB3 MET   250     -16.476  -4.484  -4.595  1.00   22.56         H  
ATOM   4016  CG  MET   250     -15.406  -6.007  -5.677  1.00   12.81         C  
ATOM   4017  HG2 MET   250     -14.482  -5.701  -5.185  1.00   28.57         H  
ATOM   4018  HG3 MET   250     -15.405  -7.095  -5.733  1.00   30.08         H  
ATOM   4019  SD  MET   250     -15.394  -5.401  -7.388  1.00   16.06         S  
ATOM   4020  CE  MET   250     -15.140  -3.635  -7.098  1.00   22.39         C  
ATOM   4021  HE1 MET   250     -14.253  -3.492  -6.482  1.00   59.41         H  
ATOM   4022  HE2 MET   250     -15.005  -3.127  -8.052  1.00   59.22         H  
ATOM   4023  HE3 MET   250     -16.006  -3.217  -6.585  1.00   59.44         H  
ATOM   4024  C   MET   250     -17.884  -5.791  -2.645  1.00    6.19         C  
ATOM   4025  O   MET   250     -17.636  -5.157  -1.619  1.00    6.90         O  
ATOM   4026  N   VAL   251     -19.143  -6.110  -2.981  1.00    6.62         N  
ATOM   4027  H   VAL   251     -19.305  -6.622  -3.844  1.00    7.82         H  
ATOM   4028  CA  VAL   251     -20.301  -5.708  -2.154  1.00    7.46         C  
ATOM   4029  HA  VAL   251     -20.159  -4.660  -1.897  1.00    9.19         H  
ATOM   4030  CB  VAL   251     -21.650  -5.785  -2.895  1.00   10.36         C  
ATOM   4031  HB  VAL   251     -22.414  -5.384  -2.228  1.00   30.54         H  
ATOM   4032  CG1 VAL   251     -21.648  -4.912  -4.155  1.00   31.49         C  
ATOM   4033 HG11 VAL   251     -20.930  -5.290  -4.882  1.00   72.29         H  
ATOM   4034 HG12 VAL   251     -22.640  -4.916  -4.606  1.00   70.59         H  
ATOM   4035 HG13 VAL   251     -21.390  -3.886  -3.898  1.00   70.27         H  
ATOM   4036  CG2 VAL   251     -22.077  -7.205  -3.272  1.00   30.68         C  
ATOM   4037 HG21 VAL   251     -23.048  -7.179  -3.766  1.00   70.73         H  
ATOM   4038 HG22 VAL   251     -21.347  -7.631  -3.953  1.00   69.35         H  
ATOM   4039 HG23 VAL   251     -22.158  -7.833  -2.386  1.00   69.44         H  
ATOM   4040  C   VAL   251     -20.364  -6.448  -0.814  1.00    7.06         C  
ATOM   4041  O   VAL   251     -20.797  -5.848   0.169  1.00    8.64         O  
ATOM   4042  N   LYS   252     -19.869  -7.695  -0.721  1.00    6.66         N  
ATOM   4043  H   LYS   252     -19.592  -8.165  -1.578  1.00    7.49         H  
ATOM   4044  CA  LYS   252     -19.684  -8.406   0.561  1.00    7.08         C  
ATOM   4045  HA  LYS   252     -20.628  -8.404   1.103  1.00    8.92         H  
ATOM   4046  CB  LYS   252     -19.277  -9.870   0.322  1.00    8.86         C  
ATOM   4047  HB2 LYS   252     -18.542  -9.926  -0.479  1.00   23.45         H  
ATOM   4048  HB3 LYS   252     -18.819 -10.265   1.230  1.00   25.08         H  
ATOM   4049  CG  LYS   252     -20.491 -10.750  -0.011  1.00   30.47         C  
ATOM   4050  HG2 LYS   252     -21.149 -10.782   0.859  1.00   62.45         H  
ATOM   4051  HG3 LYS   252     -21.046 -10.323  -0.846  1.00   72.59         H  
ATOM   4052  CD  LYS   252     -20.059 -12.180  -0.363  1.00   48.71         C  
ATOM   4053  HD2 LYS   252     -19.434 -12.159  -1.258  1.00   86.37         H  
ATOM   4054  HD3 LYS   252     -19.484 -12.595   0.467  1.00   71.44         H  
ATOM   4055  CE  LYS   252     -21.296 -13.050  -0.616  1.00  101.70         C  
ATOM   4056  HE2 LYS   252     -21.942 -13.007   0.267  1.00  141.39         H  
ATOM   4057  HE3 LYS   252     -21.856 -12.630  -1.457  1.00  164.64         H  
ATOM   4058  NZ  LYS   252     -20.929 -14.463  -0.900  1.00  152.51         N  
ATOM   4059  HZ1 LYS   252     -20.439 -14.879  -0.119  1.00  196.37         H  
ATOM   4060  HZ2 LYS   252     -21.754 -15.024  -1.071  1.00  198.60         H  
ATOM   4061  HZ3 LYS   252     -20.336 -14.538  -1.715  1.00  198.43         H  
ATOM   4062  C   LYS   252     -18.682  -7.698   1.477  1.00    6.36         C  
ATOM   4063  O   LYS   252     -18.952  -7.562   2.668  1.00    7.95         O  
ATOM   4064  N   CYS   253     -17.576  -7.176   0.941  1.00    5.64         N  
ATOM   4065  H   CYS   253     -17.386  -7.353  -0.038  1.00    6.56         H  
ATOM   4066  CA  CYS   253     -16.641  -6.335   1.701  1.00    5.50         C  
ATOM   4067  HA  CYS   253     -16.292  -6.893   2.571  1.00    6.68         H  
ATOM   4068  CB  CYS   253     -15.421  -5.999   0.833  1.00    6.03         C  
ATOM   4069  HB2 CYS   253     -15.734  -5.511  -0.090  1.00    6.92         H  
ATOM   4070  HB3 CYS   253     -14.780  -5.309   1.381  1.00    7.59         H  
ATOM   4071  SG  CYS   253     -14.468  -7.497   0.448  1.00    8.50         S  
ATOM   4072  HG  CYS   253     -15.361  -8.040  -0.396  1.00   12.31         H  
ATOM   4073  C   CYS   253     -17.303  -5.046   2.232  1.00    5.55         C  
ATOM   4074  O   CYS   253     -16.951  -4.578   3.313  1.00    6.92         O  
ATOM   4075  N   TRP   254     -18.286  -4.495   1.511  1.00    6.85         N  
ATOM   4076  H   TRP   254     -18.485  -4.896   0.604  1.00    9.66         H  
ATOM   4077  CA  TRP   254     -19.048  -3.299   1.900  1.00    7.40         C  
ATOM   4078  HA  TRP   254     -18.416  -2.695   2.550  1.00    8.55         H  
ATOM   4079  CB  TRP   254     -19.344  -2.453   0.655  1.00    7.52         C  
ATOM   4080  HB2 TRP   254     -20.087  -2.973   0.049  1.00    8.33         H  
ATOM   4081  HB3 TRP   254     -19.777  -1.514   0.993  1.00    9.59         H  
ATOM   4082  CG  TRP   254     -18.188  -2.085  -0.223  1.00    6.98         C  
ATOM   4083  CD1 TRP   254     -16.957  -1.718   0.200  1.00    8.26         C  
ATOM   4084  HD1 TRP   254     -16.645  -1.663   1.236  1.00   10.23         H  
ATOM   4085  NE1 TRP   254     -16.171  -1.395  -0.886  1.00    8.70         N  
ATOM   4086  HE1 TRP   254     -15.225  -1.051  -0.791  1.00   11.19         H  
ATOM   4087  CE2 TRP   254     -16.857  -1.537  -2.074  1.00    7.58         C  
ATOM   4088  CZ2 TRP   254     -16.510  -1.331  -3.417  1.00    8.82         C  
ATOM   4089  HZ2 TRP   254     -15.518  -1.000  -3.681  1.00   11.13         H  
ATOM   4090  CH2 TRP   254     -17.474  -1.555  -4.415  1.00    9.13         C  
ATOM   4091  HH2 TRP   254     -17.227  -1.394  -5.455  1.00   11.77         H  
ATOM   4092  CZ3 TRP   254     -18.771  -1.963  -4.058  1.00    8.43         C  
ATOM   4093  HZ3 TRP   254     -19.516  -2.119  -4.827  1.00   10.61         H  
ATOM   4094  CE3 TRP   254     -19.109  -2.159  -2.706  1.00    7.20         C  
ATOM   4095  HE3 TRP   254     -20.108  -2.466  -2.443  1.00    8.27         H  
ATOM   4096  CD2 TRP   254     -18.160  -1.961  -1.679  1.00    6.65         C  
ATOM   4097  C   TRP   254     -20.335  -3.574   2.710  1.00    8.30         C  
ATOM   4098  O   TRP   254     -21.191  -2.691   2.820  1.00   10.20         O  
ATOM   4099  N   MET   255     -20.528  -4.776   3.265  1.00    8.84         N  
ATOM   4100  H   MET   255     -19.832  -5.496   3.121  1.00   10.12         H  
ATOM   4101  CA  MET   255     -21.652  -5.059   4.173  1.00    9.77         C  
ATOM   4102  HA  MET   255     -22.561  -4.630   3.746  1.00   11.31         H  
ATOM   4103  CB  MET   255     -21.875  -6.573   4.315  1.00   11.68         C  
ATOM   4104  HB2 MET   255     -20.931  -7.066   4.549  1.00   27.70         H  
ATOM   4105  HB3 MET   255     -22.573  -6.761   5.132  1.00   32.46         H  
ATOM   4106  CG  MET   255     -22.469  -7.166   3.035  1.00   33.67         C  
ATOM   4107  HG2 MET   255     -23.432  -6.690   2.848  1.00   72.67         H  
ATOM   4108  HG3 MET   255     -21.811  -6.932   2.201  1.00   83.63         H  
ATOM   4109  SD  MET   255     -22.716  -8.962   3.081  1.00   79.66         S  
ATOM   4110  CE  MET   255     -23.562  -9.178   1.491  1.00  127.79         C  
ATOM   4111  HE1 MET   255     -23.776 -10.235   1.331  1.00  182.25         H  
ATOM   4112  HE2 MET   255     -24.500  -8.621   1.495  1.00  183.02         H  
ATOM   4113  HE3 MET   255     -22.931  -8.813   0.680  1.00  181.23         H  
ATOM   4114  C   MET   255     -21.441  -4.415   5.552  1.00   10.08         C  
ATOM   4115  O   MET   255     -20.339  -4.459   6.100  1.00   10.01         O  
ATOM   4116  N   ILE   256     -22.505  -3.861   6.147  1.00   13.44         N  
ATOM   4117  H   ILE   256     -23.382  -3.846   5.645  1.00   17.21         H  
ATOM   4118  CA  ILE   256     -22.484  -3.294   7.515  1.00   14.79         C  
ATOM   4119  HA  ILE   256     -21.564  -2.718   7.622  1.00   15.71         H  
ATOM   4120  CB  ILE   256     -23.658  -2.314   7.739  1.00   25.86         C  
ATOM   4121  HB  ILE   256     -23.556  -1.916   8.751  1.00   65.97         H  
ATOM   4122  CG2 ILE   256     -23.539  -1.119   6.777  1.00   81.86         C  
ATOM   4123 HG21 ILE   256     -22.543  -0.682   6.856  1.00  136.68         H  
ATOM   4124 HG22 ILE   256     -23.713  -1.440   5.753  1.00  137.06         H  
ATOM   4125 HG23 ILE   256     -24.266  -0.352   7.040  1.00  141.23         H  
ATOM   4126  CG1 ILE   256     -25.037  -3.009   7.647  1.00   64.63         C  
ATOM   4127 HG12 ILE   256     -25.208  -3.357   6.628  1.00  109.96         H  
ATOM   4128 HG13 ILE   256     -25.045  -3.877   8.306  1.00  120.46         H  
ATOM   4129  CD1 ILE   256     -26.209  -2.111   8.061  1.00  124.95         C  
ATOM   4130 HD11 ILE   256     -26.033  -1.704   9.057  1.00  177.05         H  
ATOM   4131 HD12 ILE   256     -26.334  -1.295   7.349  1.00  179.37         H  
ATOM   4132 HD13 ILE   256     -27.126  -2.700   8.076  1.00  179.34         H  
ATOM   4133  C   ILE   256     -22.438  -4.363   8.623  1.00   14.53         C  
ATOM   4134  O   ILE   256     -22.196  -4.042   9.787  1.00   25.71         O  
ATOM   4135  N   ASP   257     -22.640  -5.639   8.276  1.00   22.15         N  
ATOM   4136  H   ASP   257     -22.857  -5.827   7.310  1.00   39.78         H  
ATOM   4137  CA  ASP   257     -22.418  -6.792   9.157  1.00   24.98         C  
ATOM   4138  HA  ASP   257     -22.843  -6.574  10.139  1.00   31.11         H  
ATOM   4139  CB  ASP   257     -23.143  -8.032   8.602  1.00   32.96         C  
ATOM   4140  HB2 ASP   257     -22.759  -8.248   7.603  1.00   48.46         H  
ATOM   4141  HB3 ASP   257     -22.905  -8.880   9.247  1.00   32.87         H  
ATOM   4142  CG  ASP   257     -24.678  -7.905   8.537  1.00   52.25         C  
ATOM   4143  OD1 ASP   257     -25.299  -8.647   7.738  1.00   94.12         O  
ATOM   4144  OD2 ASP   257     -25.279  -7.107   9.296  1.00  100.47         O  
ATOM   4145  C   ASP   257     -20.908  -7.026   9.354  1.00   20.48         C  
ATOM   4146  O   ASP   257     -20.290  -7.876   8.705  1.00   19.27         O  
ATOM   4147  N   ALA   258     -20.301  -6.225  10.233  1.00   22.21         N  
ATOM   4148  H   ALA   258     -20.869  -5.508  10.668  1.00   27.21         H  
ATOM   4149  CA  ALA   258     -18.851  -6.111  10.386  1.00   22.04         C  
ATOM   4150  HA  ALA   258     -18.439  -5.812   9.424  1.00   22.70         H  
ATOM   4151  CB  ALA   258     -18.564  -4.998  11.399  1.00   30.52         C  
ATOM   4152  HB1 ALA   258     -17.487  -4.863  11.500  1.00   61.99         H  
ATOM   4153  HB2 ALA   258     -19.003  -4.064  11.053  1.00   59.01         H  
ATOM   4154  HB3 ALA   258     -18.983  -5.257  12.373  1.00   61.85         H  
ATOM   4155  C   ALA   258     -18.145  -7.419  10.786  1.00   20.91         C  
ATOM   4156  O   ALA   258     -17.001  -7.628  10.390  1.00   22.61         O  
ATOM   4157  N   ASP   259     -18.819  -8.312  11.517  1.00   23.72         N  
ATOM   4158  H   ASP   259     -19.748  -8.064  11.824  1.00   26.56         H  
ATOM   4159  CA  ASP   259     -18.302  -9.649  11.855  1.00   28.71         C  
ATOM   4160  HA  ASP   259     -17.251  -9.563  12.138  1.00   33.39         H  
ATOM   4161  CB  ASP   259     -19.078 -10.216  13.058  1.00   38.17         C  
ATOM   4162  HB2 ASP   259     -20.130 -10.307  12.778  1.00   47.67         H  
ATOM   4163  HB3 ASP   259     -18.705 -11.220  13.266  1.00   52.91         H  
ATOM   4164  CG  ASP   259     -18.971  -9.392  14.355  1.00   56.57         C  
ATOM   4165  OD1 ASP   259     -17.979  -8.651  14.555  1.00  105.86         O  
ATOM   4166  OD2 ASP   259     -19.880  -9.519  15.211  1.00  101.56         O  
ATOM   4167  C   ASP   259     -18.382 -10.650  10.683  1.00   27.37         C  
ATOM   4168  O   ASP   259     -17.624 -11.624  10.651  1.00   37.55         O  
ATOM   4169  N   SER   260     -19.292 -10.427   9.727  1.00   22.73         N  
ATOM   4170  H   SER   260     -19.846  -9.582   9.792  1.00   22.81         H  
ATOM   4171  CA  SER   260     -19.634 -11.373   8.651  1.00   24.80         C  
ATOM   4172  HA  SER   260     -19.381 -12.384   8.972  1.00   32.83         H  
ATOM   4173  CB  SER   260     -21.144 -11.344   8.383  1.00   30.35         C  
ATOM   4174  HB2 SER   260     -21.427 -10.358   8.011  1.00   41.06         H  
ATOM   4175  HB3 SER   260     -21.386 -12.085   7.619  1.00   52.66         H  
ATOM   4176  OG  SER   260     -21.876 -11.637   9.566  1.00   64.15         O  
ATOM   4177  HG  SER   260     -22.825 -11.674   9.339  1.00   84.99         H  
ATOM   4178  C   SER   260     -18.898 -11.116   7.331  1.00   19.72         C  
ATOM   4179  O   SER   260     -18.655 -12.065   6.580  1.00   25.13         O  
ATOM   4180  N   ARG   261     -18.534  -9.860   7.024  1.00   14.47         N  
ATOM   4181  H   ARG   261     -18.807  -9.122   7.665  1.00   15.94         H  
ATOM   4182  CA  ARG   261     -17.793  -9.506   5.794  1.00   11.41         C  
ATOM   4183  HA  ARG   261     -18.375  -9.901   4.961  1.00   13.38         H  
ATOM   4184  CB  ARG   261     -17.732  -7.981   5.598  1.00   12.53         C  
ATOM   4185  HB2 ARG   261     -17.168  -7.770   4.689  1.00   31.90         H  
ATOM   4186  HB3 ARG   261     -18.751  -7.620   5.449  1.00   27.91         H  
ATOM   4187  CG  ARG   261     -17.108  -7.185   6.750  1.00   11.44         C  
ATOM   4188  HG2 ARG   261     -17.701  -7.323   7.653  1.00   26.91         H  
ATOM   4189  HG3 ARG   261     -16.088  -7.525   6.931  1.00   29.38         H  
ATOM   4190  CD  ARG   261     -17.091  -5.700   6.377  1.00    9.19         C  
ATOM   4191  HD2 ARG   261     -16.422  -5.562   5.528  1.00   11.06         H  
ATOM   4192  HD3 ARG   261     -18.090  -5.392   6.076  1.00   12.39         H  
ATOM   4193  NE  ARG   261     -16.601  -4.879   7.492  1.00    8.88         N  
ATOM   4194  HE  ARG   261     -15.673  -5.100   7.834  1.00   10.50         H  
ATOM   4195  CZ  ARG   261     -17.186  -3.866   8.099  1.00   10.29         C  
ATOM   4196  NH1 ARG   261     -18.370  -3.425   7.794  1.00   12.95         N  
ATOM   4197 HH11 ARG   261     -18.925  -3.892   7.088  1.00   12.52         H  
ATOM   4198 HH12 ARG   261     -18.760  -2.615   8.277  1.00   17.97         H  
ATOM   4199  NH2 ARG   261     -16.566  -3.282   9.073  1.00   13.65         N  
ATOM   4200 HH21 ARG   261     -15.670  -3.622   9.372  1.00   15.85         H  
ATOM   4201 HH22 ARG   261     -17.033  -2.517   9.563  1.00   17.54         H  
ATOM   4202  C   ARG   261     -16.409 -10.190   5.733  1.00   10.83         C  
ATOM   4203  O   ARG   261     -15.750 -10.299   6.771  1.00   14.10         O  
ATOM   4204  N   PRO   262     -15.969 -10.684   4.558  1.00   10.10         N  
ATOM   4205  CD  PRO   262     -16.549 -10.437   3.246  1.00   12.19         C  
ATOM   4206  HD2 PRO   262     -16.759  -9.379   3.090  1.00   15.87         H  
ATOM   4207  HD3 PRO   262     -17.460 -11.027   3.133  1.00   16.06         H  
ATOM   4208  CG  PRO   262     -15.502 -10.912   2.245  1.00   17.87         C  
ATOM   4209  HG2 PRO   262     -14.762 -10.126   2.099  1.00   33.67         H  
ATOM   4210  HG3 PRO   262     -15.949 -11.206   1.295  1.00   33.50         H  
ATOM   4211  CB  PRO   262     -14.866 -12.096   2.973  1.00   13.50         C  
ATOM   4212  HB2 PRO   262     -13.857 -12.300   2.610  1.00   21.61         H  
ATOM   4213  HB3 PRO   262     -15.495 -12.979   2.845  1.00   23.25         H  
ATOM   4214  CA  PRO   262     -14.884 -11.667   4.448  1.00   10.30         C  
ATOM   4215  HA  PRO   262     -15.134 -12.538   5.055  1.00   12.64         H  
ATOM   4216  C   PRO   262     -13.518 -11.131   4.905  1.00   10.02         C  
ATOM   4217  O   PRO   262     -13.050 -10.100   4.424  1.00   16.93         O  
ATOM   4218  N   LYS   263     -12.855 -11.860   5.813  1.00   10.63         N  
ATOM   4219  H   LYS   263     -13.303 -12.698   6.156  1.00   16.29         H  
ATOM   4220  CA  LYS   263     -11.491 -11.559   6.288  1.00   10.34         C  
ATOM   4221  HA  LYS   263     -11.428 -10.492   6.508  1.00   11.45         H  
ATOM   4222  CB  LYS   263     -11.192 -12.342   7.579  1.00   14.58         C  
ATOM   4223  HB2 LYS   263     -11.399 -13.403   7.425  1.00   18.02         H  
ATOM   4224  HB3 LYS   263     -10.133 -12.234   7.822  1.00   17.84         H  
ATOM   4225  CG  LYS   263     -12.009 -11.822   8.771  1.00   23.19         C  
ATOM   4226  HG2 LYS   263     -11.846 -10.748   8.872  1.00   49.95         H  
ATOM   4227  HG3 LYS   263     -13.070 -12.005   8.598  1.00   41.64         H  
ATOM   4228  CD  LYS   263     -11.573 -12.519  10.065  1.00   40.11         C  
ATOM   4229  HD2 LYS   263     -11.785 -13.587   9.991  1.00   65.99         H  
ATOM   4230  HD3 LYS   263     -10.500 -12.377  10.204  1.00   76.14         H  
ATOM   4231  CE  LYS   263     -12.318 -11.925  11.265  1.00   72.85         C  
ATOM   4232  HE2 LYS   263     -12.160 -10.842  11.274  1.00  110.16         H  
ATOM   4233  HE3 LYS   263     -13.391 -12.104  11.141  1.00  116.85         H  
ATOM   4234  NZ  LYS   263     -11.843 -12.509  12.546  1.00  140.81         N  
ATOM   4235  HZ1 LYS   263     -10.855 -12.332  12.680  1.00  195.59         H  
ATOM   4236  HZ2 LYS   263     -12.337 -12.106  13.330  1.00  195.62         H  
ATOM   4237  HZ3 LYS   263     -11.990 -13.509  12.574  1.00  194.70         H  
ATOM   4238  C   LYS   263     -10.426 -11.846   5.224  1.00    8.71         C  
ATOM   4239  O   LYS   263     -10.632 -12.645   4.308  1.00    9.52         O  
ATOM   4240  N   PHE   264      -9.245 -11.252   5.388  1.00    8.47         N  
ATOM   4241  H   PHE   264      -9.132 -10.623   6.170  1.00   10.03         H  
ATOM   4242  CA  PHE   264      -8.131 -11.372   4.439  1.00    7.88         C  
ATOM   4243  HA  PHE   264      -8.469 -10.996   3.477  1.00    7.91         H  
ATOM   4244  CB  PHE   264      -6.979 -10.471   4.896  1.00    8.56         C  
ATOM   4245  HB2 PHE   264      -6.626 -10.797   5.875  1.00   12.09         H  
ATOM   4246  HB3 PHE   264      -6.157 -10.573   4.188  1.00   10.84         H  
ATOM   4247  CG  PHE   264      -7.370  -9.007   4.948  1.00    6.91         C  
ATOM   4248  CD1 PHE   264      -7.623  -8.319   3.747  1.00    7.47         C  
ATOM   4249  HD1 PHE   264      -7.511  -8.823   2.796  1.00    9.99         H  
ATOM   4250  CE1 PHE   264      -8.027  -6.975   3.776  1.00    9.70         C  
ATOM   4251  HE1 PHE   264      -8.216  -6.459   2.850  1.00   14.46         H  
ATOM   4252  CZ  PHE   264      -8.181  -6.311   5.004  1.00   10.89         C  
ATOM   4253  HZ  PHE   264      -8.488  -5.275   5.023  1.00   15.57         H  
ATOM   4254  CE2 PHE   264      -7.927  -6.995   6.206  1.00   11.16         C  
ATOM   4255  HE2 PHE   264      -8.042  -6.482   7.150  1.00   16.63         H  
ATOM   4256  CD2 PHE   264      -7.523  -8.342   6.180  1.00    9.55         C  
ATOM   4257  HD2 PHE   264      -7.332  -8.863   7.109  1.00   14.21         H  
ATOM   4258  C   PHE   264      -7.673 -12.819   4.197  1.00    8.89         C  
ATOM   4259  O   PHE   264      -7.359 -13.164   3.059  1.00    9.76         O  
ATOM   4260  N   ARG   265      -7.739 -13.695   5.212  1.00   10.44         N  
ATOM   4261  H   ARG   265      -7.964 -13.331   6.128  1.00   11.69         H  
ATOM   4262  CA  ARG   265      -7.455 -15.139   5.077  1.00   12.71         C  
ATOM   4263  HA  ARG   265      -6.442 -15.241   4.684  1.00   14.35         H  
ATOM   4264  CB  ARG   265      -7.480 -15.820   6.460  1.00   16.73         C  
ATOM   4265  HB2 ARG   265      -7.097 -16.836   6.345  1.00   43.40         H  
ATOM   4266  HB3 ARG   265      -6.803 -15.288   7.130  1.00   45.87         H  
ATOM   4267  CG  ARG   265      -8.872 -15.893   7.113  1.00   39.07         C  
ATOM   4268  HG2 ARG   265      -9.254 -14.886   7.283  1.00   82.74         H  
ATOM   4269  HG3 ARG   265      -9.559 -16.423   6.454  1.00   78.74         H  
ATOM   4270  CD  ARG   265      -8.803 -16.637   8.453  1.00   49.46         C  
ATOM   4271  HD2 ARG   265      -8.335 -17.612   8.306  1.00   83.75         H  
ATOM   4272  HD3 ARG   265      -8.172 -16.067   9.138  1.00   53.86         H  
ATOM   4273  NE  ARG   265     -10.142 -16.804   9.056  1.00  104.15         N  
ATOM   4274  HE  ARG   265     -10.396 -16.149   9.778  1.00  162.39         H  
ATOM   4275  CZ  ARG   265     -11.034 -17.742   8.781  1.00  154.77         C  
ATOM   4276  NH1 ARG   265     -10.824 -18.668   7.888  1.00  154.06         N  
ATOM   4277 HH11 ARG   265      -9.951 -18.686   7.393  1.00  128.09         H  
ATOM   4278 HH12 ARG   265     -11.524 -19.365   7.701  1.00  227.54         H  
ATOM   4279  NH2 ARG   265     -12.175 -17.770   9.408  1.00  282.84         N  
ATOM   4280 HH21 ARG   265     -12.385 -17.084  10.114  1.00  355.11         H  
ATOM   4281 HH22 ARG   265     -12.849 -18.487   9.198  1.00  356.87         H  
ATOM   4282  C   ARG   265      -8.363 -15.873   4.078  1.00   12.87         C  
ATOM   4283  O   ARG   265      -7.953 -16.888   3.518  1.00   17.17         O  
ATOM   4284  N   GLU   266      -9.574 -15.367   3.837  1.00   11.27         N  
ATOM   4285  H   GLU   266      -9.841 -14.524   4.331  1.00   11.56         H  
ATOM   4286  CA  GLU   266     -10.477 -15.856   2.787  1.00   11.74         C  
ATOM   4287  HA  GLU   266     -10.291 -16.918   2.622  1.00   14.39         H  
ATOM   4288  CB  GLU   266     -11.936 -15.693   3.253  1.00   14.53         C  
ATOM   4289  HB2 GLU   266     -12.048 -16.143   4.241  1.00   33.13         H  
ATOM   4290  HB3 GLU   266     -12.163 -14.631   3.351  1.00   38.43         H  
ATOM   4291  CG  GLU   266     -12.971 -16.316   2.301  1.00   52.35         C  
ATOM   4292  HG2 GLU   266     -13.966 -16.111   2.703  1.00  109.70         H  
ATOM   4293  HG3 GLU   266     -12.906 -15.815   1.332  1.00   95.48         H  
ATOM   4294  CD  GLU   266     -12.817 -17.843   2.118  1.00   98.93         C  
ATOM   4295  OE1 GLU   266     -12.392 -18.545   3.068  1.00  170.75         O  
ATOM   4296  OE2 GLU   266     -13.154 -18.358   1.026  1.00  164.66         O  
ATOM   4297  C   GLU   266     -10.232 -15.136   1.452  1.00    9.96         C  
ATOM   4298  O   GLU   266     -10.163 -15.782   0.407  1.00   11.22         O  
ATOM   4299  N   LEU   267     -10.047 -13.809   1.479  1.00    9.09         N  
ATOM   4300  H   LEU   267     -10.114 -13.343   2.377  1.00   10.46         H  
ATOM   4301  CA  LEU   267      -9.857 -12.979   0.279  1.00    8.41         C  
ATOM   4302  HA  LEU   267     -10.718 -13.119  -0.373  1.00    9.35         H  
ATOM   4303  CB  LEU   267      -9.778 -11.493   0.678  1.00    8.19         C  
ATOM   4304  HB2 LEU   267      -8.983 -11.379   1.412  1.00    9.39         H  
ATOM   4305  HB3 LEU   267      -9.492 -10.906  -0.197  1.00    9.33         H  
ATOM   4306  CG  LEU   267     -11.090 -10.912   1.246  1.00    8.74         C  
ATOM   4307  HG  LEU   267     -11.499 -11.581   2.001  1.00   10.77         H  
ATOM   4308  CD1 LEU   267     -10.824  -9.557   1.900  1.00   10.45         C  
ATOM   4309 HD11 LEU   267     -10.324  -8.894   1.199  1.00   39.12         H  
ATOM   4310 HD12 LEU   267     -11.765  -9.107   2.214  1.00   39.31         H  
ATOM   4311 HD13 LEU   267     -10.198  -9.686   2.780  1.00   38.41         H  
ATOM   4312  CD2 LEU   267     -12.134 -10.720   0.145  1.00   11.57         C  
ATOM   4313 HD21 LEU   267     -12.398 -11.677  -0.302  1.00   40.36         H  
ATOM   4314 HD22 LEU   267     -13.034 -10.278   0.566  1.00   40.86         H  
ATOM   4315 HD23 LEU   267     -11.744 -10.053  -0.621  1.00   40.29         H  
ATOM   4316  C   LEU   267      -8.622 -13.380  -0.546  1.00    8.67         C  
ATOM   4317  O   LEU   267      -8.698 -13.394  -1.775  1.00    9.90         O  
ATOM   4318  N   ILE   268      -7.514 -13.772   0.100  1.00    9.06         N  
ATOM   4319  H   ILE   268      -7.496 -13.702   1.113  1.00    9.96         H  
ATOM   4320  CA  ILE   268      -6.318 -14.280  -0.600  1.00   10.08         C  
ATOM   4321  HA  ILE   268      -6.002 -13.514  -1.311  1.00   11.08         H  
ATOM   4322  CB  ILE   268      -5.137 -14.532   0.368  1.00   12.00         C  
ATOM   4323  HB  ILE   268      -4.309 -14.920  -0.228  1.00   33.40         H  
ATOM   4324  CG2 ILE   268      -4.664 -13.191   0.941  1.00   45.54         C  
ATOM   4325 HG21 ILE   268      -3.763 -13.329   1.533  1.00   89.27         H  
ATOM   4326 HG22 ILE   268      -4.431 -12.519   0.118  1.00   91.02         H  
ATOM   4327 HG23 ILE   268      -5.428 -12.740   1.568  1.00   88.85         H  
ATOM   4328  CG1 ILE   268      -5.443 -15.588   1.455  1.00   26.09         C  
ATOM   4329 HG12 ILE   268      -6.357 -15.320   1.980  1.00   56.90         H  
ATOM   4330 HG13 ILE   268      -5.602 -16.549   0.968  1.00   57.91         H  
ATOM   4331  CD1 ILE   268      -4.333 -15.790   2.494  1.00   40.55         C  
ATOM   4332 HD11 ILE   268      -4.583 -16.644   3.124  1.00   76.83         H  
ATOM   4333 HD12 ILE   268      -3.384 -15.983   1.993  1.00   74.73         H  
ATOM   4334 HD13 ILE   268      -4.243 -14.908   3.128  1.00   75.37         H  
ATOM   4335  C   ILE   268      -6.615 -15.535  -1.432  1.00   11.08         C  
ATOM   4336  O   ILE   268      -6.077 -15.672  -2.529  1.00   15.78         O  
ATOM   4337  N   ILE   269      -7.491 -16.427  -0.955  1.00   10.49         N  
ATOM   4338  H   ILE   269      -7.944 -16.223  -0.074  1.00   11.57         H  
ATOM   4339  CA  ILE   269      -7.912 -17.630  -1.687  1.00   11.64         C  
ATOM   4340  HA  ILE   269      -7.049 -18.050  -2.204  1.00   13.47         H  
ATOM   4341  CB  ILE   269      -8.458 -18.702  -0.713  1.00   14.76         C  
ATOM   4342  HB  ILE   269      -9.351 -18.302  -0.231  1.00   25.90         H  
ATOM   4343  CG2 ILE   269      -8.886 -19.969  -1.476  1.00   25.58         C  
ATOM   4344 HG21 ILE   269      -8.063 -20.345  -2.086  1.00   58.78         H  
ATOM   4345 HG22 ILE   269      -9.192 -20.743  -0.771  1.00   60.24         H  
ATOM   4346 HG23 ILE   269      -9.734 -19.748  -2.123  1.00   58.80         H  
ATOM   4347  CG1 ILE   269      -7.466 -19.067   0.417  1.00   28.02         C  
ATOM   4348 HG12 ILE   269      -7.323 -18.197   1.057  1.00   58.43         H  
ATOM   4349 HG13 ILE   269      -7.917 -19.840   1.040  1.00   63.39         H  
ATOM   4350  CD1 ILE   269      -6.086 -19.562  -0.041  1.00   77.07         C  
ATOM   4351 HD11 ILE   269      -5.486 -19.807   0.835  1.00  129.71         H  
ATOM   4352 HD12 ILE   269      -6.188 -20.456  -0.656  1.00  128.36         H  
ATOM   4353 HD13 ILE   269      -5.571 -18.786  -0.607  1.00  128.71         H  
ATOM   4354  C   ILE   269      -8.946 -17.270  -2.760  1.00   10.88         C  
ATOM   4355  O   ILE   269      -8.831 -17.705  -3.905  1.00   12.35         O  
ATOM   4356  N   GLU   270      -9.929 -16.436  -2.415  1.00   10.50         N  
ATOM   4357  H   GLU   270      -9.962 -16.116  -1.451  1.00   11.44         H  
ATOM   4358  CA  GLU   270     -11.025 -16.044  -3.304  1.00   10.52         C  
ATOM   4359  HA  GLU   270     -11.540 -16.949  -3.625  1.00   12.12         H  
ATOM   4360  CB  GLU   270     -12.016 -15.170  -2.516  1.00   12.63         C  
ATOM   4361  HB2 GLU   270     -12.248 -15.654  -1.566  1.00   23.32         H  
ATOM   4362  HB3 GLU   270     -11.541 -14.213  -2.296  1.00   32.45         H  
ATOM   4363  CG  GLU   270     -13.335 -14.898  -3.249  1.00   28.85         C  
ATOM   4364  HG2 GLU   270     -13.866 -14.114  -2.705  1.00   58.26         H  
ATOM   4365  HG3 GLU   270     -13.130 -14.515  -4.250  1.00   60.46         H  
ATOM   4366  CD  GLU   270     -14.222 -16.157  -3.324  1.00   28.00         C  
ATOM   4367  OE1 GLU   270     -14.085 -16.946  -4.288  1.00   59.83         O  
ATOM   4368  OE2 GLU   270     -15.061 -16.365  -2.415  1.00   63.48         O  
ATOM   4369  C   GLU   270     -10.517 -15.334  -4.571  1.00    9.93         C  
ATOM   4370  O   GLU   270     -10.870 -15.731  -5.681  1.00   12.44         O  
ATOM   4371  N   PHE   271      -9.624 -14.347  -4.436  1.00    9.05         N  
ATOM   4372  H   PHE   271      -9.349 -14.056  -3.502  1.00    9.74         H  
ATOM   4373  CA  PHE   271      -8.996 -13.691  -5.589  1.00    9.25         C  
ATOM   4374  HA  PHE   271      -9.764 -13.544  -6.350  1.00    9.88         H  
ATOM   4375  CB  PHE   271      -8.503 -12.287  -5.205  1.00    9.83         C  
ATOM   4376  HB2 PHE   271      -7.953 -12.328  -4.264  1.00   11.72         H  
ATOM   4377  HB3 PHE   271      -7.813 -11.940  -5.975  1.00   12.67         H  
ATOM   4378  CG  PHE   271      -9.623 -11.265  -5.108  1.00    8.31         C  
ATOM   4379  CD1 PHE   271     -10.316 -11.060  -3.899  1.00   41.15         C  
ATOM   4380  HD1 PHE   271     -10.037 -11.611  -3.014  1.00  115.01         H  
ATOM   4381  CE1 PHE   271     -11.375 -10.136  -3.839  1.00   41.97         C  
ATOM   4382  HE1 PHE   271     -11.906  -9.982  -2.912  1.00  115.43         H  
ATOM   4383  CZ  PHE   271     -11.747  -9.411  -4.983  1.00   11.15         C  
ATOM   4384  HZ  PHE   271     -12.564  -8.704  -4.935  1.00   15.09         H  
ATOM   4385  CE2 PHE   271     -11.053  -9.605  -6.190  1.00   47.35         C  
ATOM   4386  HE2 PHE   271     -11.336  -9.046  -7.070  1.00  125.66         H  
ATOM   4387  CD2 PHE   271      -9.997 -10.531  -6.253  1.00   45.53         C  
ATOM   4388  HD2 PHE   271      -9.477 -10.686  -7.188  1.00  121.99         H  
ATOM   4389  C   PHE   271      -7.910 -14.551  -6.268  1.00   10.09         C  
ATOM   4390  O   PHE   271      -7.672 -14.361  -7.460  1.00   12.02         O  
ATOM   4391  N   SER   272      -7.310 -15.549  -5.600  1.00   10.48         N  
ATOM   4392  H   SER   272      -7.517 -15.677  -4.619  1.00   11.43         H  
ATOM   4393  CA  SER   272      -6.433 -16.532  -6.276  1.00   11.97         C  
ATOM   4394  HA  SER   272      -5.711 -15.990  -6.887  1.00   13.38         H  
ATOM   4395  CB  SER   272      -5.637 -17.390  -5.287  1.00   14.32         C  
ATOM   4396  HB2 SER   272      -6.310 -17.866  -4.572  1.00   38.18         H  
ATOM   4397  HB3 SER   272      -5.113 -18.171  -5.841  1.00   38.47         H  
ATOM   4398  OG  SER   272      -4.676 -16.611  -4.602  1.00   37.51         O  
ATOM   4399  HG  SER   272      -5.138 -16.177  -3.853  1.00   76.79         H  
ATOM   4400  C   SER   272      -7.213 -17.457  -7.218  1.00   12.73         C  
ATOM   4401  O   SER   272      -6.748 -17.735  -8.327  1.00   15.52         O  
ATOM   4402  N   LYS   273      -8.430 -17.874  -6.835  1.00   12.60         N  
ATOM   4403  H   LYS   273      -8.734 -17.646  -5.891  1.00   12.75         H  
ATOM   4404  CA  LYS   273      -9.360 -18.613  -7.712  1.00   14.45         C  
ATOM   4405  HA  LYS   273      -8.860 -19.510  -8.080  1.00   17.20         H  
ATOM   4406  CB  LYS   273     -10.607 -19.046  -6.923  1.00   17.20         C  
ATOM   4407  HB2 LYS   273     -11.022 -18.191  -6.391  1.00   31.07         H  
ATOM   4408  HB3 LYS   273     -11.362 -19.404  -7.625  1.00   34.76         H  
ATOM   4409  CG  LYS   273     -10.307 -20.178  -5.928  1.00   35.87         C  
ATOM   4410  HG2 LYS   273      -9.981 -21.059  -6.482  1.00   64.86         H  
ATOM   4411  HG3 LYS   273      -9.510 -19.877  -5.250  1.00   61.42         H  
ATOM   4412  CD  LYS   273     -11.559 -20.525  -5.111  1.00   44.25         C  
ATOM   4413  HD2 LYS   273     -11.858 -19.654  -4.526  1.00   74.90         H  
ATOM   4414  HD3 LYS   273     -12.370 -20.794  -5.790  1.00   77.32         H  
ATOM   4415  CE  LYS   273     -11.271 -21.702  -4.171  1.00   97.43         C  
ATOM   4416  HE2 LYS   273     -10.955 -22.561  -4.771  1.00  160.47         H  
ATOM   4417  HE3 LYS   273     -10.440 -21.433  -3.513  1.00  158.22         H  
ATOM   4418  NZ  LYS   273     -12.467 -22.060  -3.363  1.00  119.74         N  
ATOM   4419  HZ1 LYS   273     -12.271 -22.837  -2.746  1.00  150.93         H  
ATOM   4420  HZ2 LYS   273     -12.773 -21.285  -2.791  1.00  153.63         H  
ATOM   4421  HZ3 LYS   273     -13.241 -22.333  -3.955  1.00  152.58         H  
ATOM   4422  C   LYS   273      -9.761 -17.805  -8.953  1.00   14.15         C  
ATOM   4423  O   LYS   273      -9.992 -18.395 -10.008  1.00   18.91         O  
ATOM   4424  N   MET   274      -9.768 -16.471  -8.861  1.00   11.98         N  
ATOM   4425  H   MET   274      -9.619 -16.062  -7.951  1.00   12.29         H  
ATOM   4426  CA  MET   274      -9.898 -15.586 -10.026  1.00   12.47         C  
ATOM   4427  HA  MET   274     -10.648 -16.008 -10.687  1.00   14.52         H  
ATOM   4428  CB  MET   274     -10.369 -14.181  -9.622  1.00   12.49         C  
ATOM   4429  HB2 MET   274      -9.561 -13.657  -9.114  1.00   14.95         H  
ATOM   4430  HB3 MET   274     -10.617 -13.630 -10.530  1.00   15.67         H  
ATOM   4431  CG  MET   274     -11.593 -14.169  -8.709  1.00   14.21         C  
ATOM   4432  HG2 MET   274     -12.374 -14.792  -9.138  1.00   19.82         H  
ATOM   4433  HG3 MET   274     -11.312 -14.596  -7.753  1.00   17.98         H  
ATOM   4434  SD  MET   274     -12.251 -12.509  -8.414  1.00   20.29         S  
ATOM   4435  CE  MET   274     -13.291 -12.857  -6.973  1.00   44.19         C  
ATOM   4436  HE1 MET   274     -14.066 -13.575  -7.241  1.00   86.62         H  
ATOM   4437  HE2 MET   274     -12.675 -13.268  -6.173  1.00   86.28         H  
ATOM   4438  HE3 MET   274     -13.755 -11.935  -6.625  1.00   87.00         H  
ATOM   4439  C   MET   274      -8.598 -15.495 -10.836  1.00   13.44         C  
ATOM   4440  O   MET   274      -8.617 -15.686 -12.049  1.00   15.49         O  
ATOM   4441  N   ALA   275      -7.460 -15.233 -10.185  1.00   14.37         N  
ATOM   4442  H   ALA   275      -7.508 -15.069  -9.185  1.00   14.82         H  
ATOM   4443  CA  ALA   275      -6.171 -14.997 -10.843  1.00   17.06         C  
ATOM   4444  HA  ALA   275      -6.283 -14.148 -11.520  1.00   18.06         H  
ATOM   4445  CB  ALA   275      -5.148 -14.618  -9.764  1.00   19.49         C  
ATOM   4446  HB1 ALA   275      -4.990 -15.458  -9.087  1.00   47.91         H  
ATOM   4447  HB2 ALA   275      -4.199 -14.360 -10.234  1.00   48.37         H  
ATOM   4448  HB3 ALA   275      -5.501 -13.758  -9.193  1.00   47.85         H  
ATOM   4449  C   ALA   275      -5.673 -16.191 -11.686  1.00   20.05         C  
ATOM   4450  O   ALA   275      -5.000 -15.985 -12.699  1.00   24.18         O  
ATOM   4451  N   ARG   276      -6.025 -17.431 -11.306  1.00   21.52         N  
ATOM   4452  H   ARG   276      -6.507 -17.524 -10.417  1.00   22.41         H  
ATOM   4453  CA  ARG   276      -5.716 -18.654 -12.076  1.00   25.90         C  
ATOM   4454  HA  ARG   276      -4.700 -18.551 -12.463  1.00   31.22         H  
ATOM   4455  CB  ARG   276      -5.709 -19.877 -11.140  1.00   35.60         C  
ATOM   4456  HB2 ARG   276      -5.242 -20.709 -11.668  1.00   70.55         H  
ATOM   4457  HB3 ARG   276      -5.092 -19.649 -10.268  1.00   74.13         H  
ATOM   4458  CG  ARG   276      -7.107 -20.313 -10.670  1.00   60.26         C  
ATOM   4459  HG2 ARG   276      -7.611 -19.459 -10.225  1.00  108.71         H  
ATOM   4460  HG3 ARG   276      -7.693 -20.650 -11.525  1.00  113.29         H  
ATOM   4461  CD  ARG   276      -7.049 -21.436  -9.624  1.00   87.07         C  
ATOM   4462  HD2 ARG   276      -6.501 -21.068  -8.753  1.00  128.06         H  
ATOM   4463  HD3 ARG   276      -8.062 -21.672  -9.294  1.00  106.60         H  
ATOM   4464  NE  ARG   276      -6.384 -22.655 -10.133  1.00  171.51         N  
ATOM   4465  HE  ARG   276      -5.420 -22.786  -9.865  1.00  234.66         H  
ATOM   4466  CZ  ARG   276      -6.904 -23.602 -10.895  1.00  268.82         C  
ATOM   4467  NH1 ARG   276      -8.142 -23.573 -11.301  1.00  297.31         N  
ATOM   4468 HH11 ARG   276      -8.734 -22.812 -11.021  1.00  256.46         H  
ATOM   4469 HH12 ARG   276      -8.507 -24.311 -11.879  1.00  425.73         H  
ATOM   4470  NH2 ARG   276      -6.175 -24.613 -11.272  1.00  443.83         N  
ATOM   4471 HH21 ARG   276      -5.212 -24.679 -10.985  1.00  517.16         H  
ATOM   4472 HH22 ARG   276      -6.569 -25.333 -11.854  1.00  569.82         H  
ATOM   4473  C   ARG   276      -6.597 -18.880 -13.319  1.00   23.07         C  
ATOM   4474  O   ARG   276      -6.237 -19.694 -14.169  1.00   28.16         O  
ATOM   4475  N   ASP   277      -7.723 -18.174 -13.445  1.00   19.61         N  
ATOM   4476  H   ASP   277      -7.941 -17.500 -12.721  1.00   19.75         H  
ATOM   4477  CA  ASP   277      -8.620 -18.213 -14.614  1.00   19.66         C  
ATOM   4478  HA  ASP   277      -8.017 -18.388 -15.507  1.00   21.66         H  
ATOM   4479  CB  ASP   277      -9.594 -19.401 -14.475  1.00   27.81         C  
ATOM   4480  HB2 ASP   277      -9.018 -20.309 -14.290  1.00   45.17         H  
ATOM   4481  HB3 ASP   277     -10.238 -19.237 -13.609  1.00   30.68         H  
ATOM   4482  CG  ASP   277     -10.464 -19.634 -15.726  1.00   52.39         C  
ATOM   4483  OD1 ASP   277     -11.411 -20.454 -15.643  1.00   77.49         O  
ATOM   4484  OD2 ASP   277     -10.188 -19.050 -16.802  1.00   86.71         O  
ATOM   4485  C   ASP   277      -9.350 -16.860 -14.817  1.00   15.47         C  
ATOM   4486  O   ASP   277     -10.560 -16.760 -14.575  1.00   16.39         O  
ATOM   4487  N   PRO   278      -8.635 -15.789 -15.230  1.00   13.66         N  
ATOM   4488  CD  PRO   278      -7.215 -15.765 -15.561  1.00   15.85         C  
ATOM   4489  HD2 PRO   278      -7.086 -16.016 -16.614  1.00   21.39         H  
ATOM   4490  HD3 PRO   278      -6.624 -16.439 -14.944  1.00   19.87         H  
ATOM   4491  CG  PRO   278      -6.764 -14.331 -15.313  1.00   18.81         C  
ATOM   4492  HG2 PRO   278      -5.915 -14.072 -15.940  1.00   33.81         H  
ATOM   4493  HG3 PRO   278      -6.534 -14.188 -14.256  1.00   33.13         H  
ATOM   4494  CB  PRO   278      -8.006 -13.531 -15.687  1.00   13.77         C  
ATOM   4495  HB2 PRO   278      -8.048 -13.424 -16.773  1.00   20.60         H  
ATOM   4496  HB3 PRO   278      -8.016 -12.552 -15.210  1.00   21.31         H  
ATOM   4497  CA  PRO   278      -9.155 -14.417 -15.193  1.00   12.07         C  
ATOM   4498  HA  PRO   278      -9.379 -14.162 -14.156  1.00   12.82         H  
ATOM   4499  C   PRO   278     -10.411 -14.185 -16.037  1.00   12.53         C  
ATOM   4500  O   PRO   278     -11.298 -13.439 -15.622  1.00   13.62         O  
ATOM   4501  N   GLN   279     -10.513 -14.845 -17.197  1.00   14.79         N  
ATOM   4502  H   GLN   279      -9.770 -15.484 -17.439  1.00   17.35         H  
ATOM   4503  CA  GLN   279     -11.581 -14.627 -18.185  1.00   17.08         C  
ATOM   4504  HA  GLN   279     -11.617 -13.562 -18.411  1.00   17.79         H  
ATOM   4505  CB  GLN   279     -11.253 -15.393 -19.483  1.00   22.89         C  
ATOM   4506  HB2 GLN   279     -11.256 -16.462 -19.261  1.00   27.52         H  
ATOM   4507  HB3 GLN   279     -12.045 -15.208 -20.210  1.00   26.49         H  
ATOM   4508  CG  GLN   279      -9.901 -15.046 -20.141  1.00   33.16         C  
ATOM   4509  HG2 GLN   279      -9.090 -15.258 -19.446  1.00   52.30         H  
ATOM   4510  HG3 GLN   279      -9.764 -15.702 -21.001  1.00   59.51         H  
ATOM   4511  CD  GLN   279      -9.765 -13.600 -20.632  1.00   44.64         C  
ATOM   4512  OE1 GLN   279     -10.693 -12.800 -20.635  1.00   76.82         O  
ATOM   4513  NE2 GLN   279      -8.594 -13.214 -21.085  1.00   66.85         N  
ATOM   4514 HE21 GLN   279      -7.819 -13.870 -21.184  1.00   78.35         H  
ATOM   4515 HE22 GLN   279      -8.471 -12.242 -21.375  1.00   98.06         H  
ATOM   4516  C   GLN   279     -12.988 -15.013 -17.682  1.00   17.81         C  
ATOM   4517  O   GLN   279     -13.990 -14.586 -18.262  1.00   22.25         O  
ATOM   4518  N   ARG   280     -13.084 -15.806 -16.602  1.00   17.03         N  
ATOM   4519  H   ARG   280     -12.221 -16.151 -16.198  1.00   17.38         H  
ATOM   4520  CA  ARG   280     -14.353 -16.151 -15.934  1.00   18.52         C  
ATOM   4521  HA  ARG   280     -15.121 -16.276 -16.699  1.00   21.89         H  
ATOM   4522  CB  ARG   280     -14.173 -17.510 -15.225  1.00   21.73         C  
ATOM   4523  HB2 ARG   280     -13.794 -18.220 -15.963  1.00   34.10         H  
ATOM   4524  HB3 ARG   280     -13.424 -17.428 -14.435  1.00   28.25         H  
ATOM   4525  CG  ARG   280     -15.480 -18.095 -14.656  1.00   38.94         C  
ATOM   4526  HG2 ARG   280     -16.328 -17.718 -15.229  1.00   65.95         H  
ATOM   4527  HG3 ARG   280     -15.458 -19.179 -14.770  1.00   86.64         H  
ATOM   4528  CD  ARG   280     -15.666 -17.774 -13.165  1.00   75.94         C  
ATOM   4529  HD2 ARG   280     -15.019 -18.425 -12.575  1.00  130.68         H  
ATOM   4530  HD3 ARG   280     -15.362 -16.745 -12.975  1.00  104.37         H  
ATOM   4531  NE  ARG   280     -17.066 -17.914 -12.732  1.00  155.86         N  
ATOM   4532  HE  ARG   280     -17.607 -17.059 -12.627  1.00  213.90         H  
ATOM   4533  CZ  ARG   280     -17.726 -19.009 -12.417  1.00  266.10         C  
ATOM   4534  NH1 ARG   280     -17.203 -20.202 -12.473  1.00  325.86         N  
ATOM   4535 HH11 ARG   280     -16.245 -20.304 -12.758  1.00  286.94         H  
ATOM   4536 HH12 ARG   280     -17.746 -21.009 -12.219  1.00  486.07         H  
ATOM   4537  NH2 ARG   280     -18.960 -18.889 -12.034  1.00  436.72         N  
ATOM   4538 HH21 ARG   280     -19.329 -17.939 -11.974  1.00  489.47         H  
ATOM   4539 HH22 ARG   280     -19.517 -19.687 -11.784  1.00  586.19         H  
ATOM   4540  C   ARG   280     -14.868 -15.042 -15.000  1.00   16.89         C  
ATOM   4541  O   ARG   280     -16.071 -14.983 -14.748  1.00   24.31         O  
ATOM   4542  N   TYR   281     -13.987 -14.165 -14.507  1.00   13.16         N  
ATOM   4543  H   TYR   281     -13.026 -14.256 -14.805  1.00   14.81         H  
ATOM   4544  CA  TYR   281     -14.296 -13.145 -13.488  1.00   12.19         C  
ATOM   4545  HA  TYR   281     -15.327 -13.269 -13.156  1.00   14.33         H  
ATOM   4546  CB  TYR   281     -13.400 -13.377 -12.267  1.00   12.61         C  
ATOM   4547  HB2 TYR   281     -12.354 -13.303 -12.570  1.00   13.61         H  
ATOM   4548  HB3 TYR   281     -13.582 -12.582 -11.544  1.00   14.92         H  
ATOM   4549  CG  TYR   281     -13.630 -14.710 -11.581  1.00   14.29         C  
ATOM   4550  CD1 TYR   281     -14.620 -14.825 -10.585  1.00   19.43         C  
ATOM   4551  HD1 TYR   281     -15.222 -13.965 -10.320  1.00   23.20         H  
ATOM   4552  CE1 TYR   281     -14.809 -16.049  -9.914  1.00   25.49         C  
ATOM   4553  HE1 TYR   281     -15.560 -16.134  -9.142  1.00   34.51         H  
ATOM   4554  CZ  TYR   281     -14.005 -17.164 -10.240  1.00   25.69         C  
ATOM   4555  OH  TYR   281     -14.176 -18.352  -9.598  1.00   36.45         O  
ATOM   4556  HH  TYR   281     -14.871 -18.308  -8.922  1.00   62.28         H  
ATOM   4557  CE2 TYR   281     -13.027 -17.051 -11.251  1.00   21.08         C  
ATOM   4558  HE2 TYR   281     -12.415 -17.907 -11.499  1.00   26.12         H  
ATOM   4559  CD2 TYR   281     -12.847 -15.828 -11.926  1.00   15.88         C  
ATOM   4560  HD2 TYR   281     -12.089 -15.744 -12.694  1.00   17.18         H  
ATOM   4561  C   TYR   281     -14.159 -11.697 -13.987  1.00   10.99         C  
ATOM   4562  O   TYR   281     -14.895 -10.820 -13.529  1.00   12.98         O  
ATOM   4563  N   LEU   282     -13.263 -11.447 -14.944  1.00   10.47         N  
ATOM   4564  H   LEU   282     -12.691 -12.219 -15.271  1.00   12.27         H  
ATOM   4565  CA  LEU   282     -13.077 -10.168 -15.634  1.00    9.58         C  
ATOM   4566  HA  LEU   282     -13.853  -9.473 -15.320  1.00   10.09         H  
ATOM   4567  CB  LEU   282     -11.701  -9.565 -15.291  1.00    9.56         C  
ATOM   4568  HB2 LEU   282     -10.941 -10.279 -15.607  1.00   12.48         H  
ATOM   4569  HB3 LEU   282     -11.567  -8.657 -15.881  1.00   12.65         H  
ATOM   4570  CG  LEU   282     -11.453  -9.221 -13.812  1.00   10.13         C  
ATOM   4571  HG  LEU   282     -11.532 -10.123 -13.205  1.00   26.28         H  
ATOM   4572  CD1 LEU   282     -10.045  -8.645 -13.655  1.00   21.20         C  
ATOM   4573 HD11 LEU   282      -9.933  -7.748 -14.264  1.00   56.76         H  
ATOM   4574 HD12 LEU   282      -9.861  -8.394 -12.613  1.00   54.70         H  
ATOM   4575 HD13 LEU   282      -9.311  -9.385 -13.968  1.00   56.36         H  
ATOM   4576  CD2 LEU   282     -12.437  -8.179 -13.285  1.00   24.43         C  
ATOM   4577 HD21 LEU   282     -12.204  -7.944 -12.248  1.00   59.54         H  
ATOM   4578 HD22 LEU   282     -12.379  -7.273 -13.884  1.00   59.97         H  
ATOM   4579 HD23 LEU   282     -13.446  -8.577 -13.327  1.00   61.22         H  
ATOM   4580  C   LEU   282     -13.212 -10.339 -17.155  1.00   11.26         C  
ATOM   4581  O   LEU   282     -12.931 -11.408 -17.702  1.00   18.50         O  
ATOM   4582  N   VAL   283     -13.610  -9.265 -17.838  1.00   11.03         N  
ATOM   4583  H   VAL   283     -13.862  -8.439 -17.303  1.00   12.98         H  
ATOM   4584  CA  VAL   283     -13.740  -9.191 -19.300  1.00   13.64         C  
ATOM   4585  HA  VAL   283     -13.239 -10.049 -19.749  1.00   16.33         H  
ATOM   4586  CB  VAL   283     -15.221  -9.242 -19.738  1.00   19.20         C  
ATOM   4587  HB  VAL   283     -15.751  -8.392 -19.306  1.00   59.82         H  
ATOM   4588  CG1 VAL   283     -15.359  -9.169 -21.266  1.00   66.60         C  
ATOM   4589 HG11 VAL   283     -16.410  -9.239 -21.546  1.00  121.12         H  
ATOM   4590 HG12 VAL   283     -14.975  -8.220 -21.640  1.00  120.94         H  
ATOM   4591 HG13 VAL   283     -14.811  -9.990 -21.733  1.00  119.29         H  
ATOM   4592  CG2 VAL   283     -15.918 -10.527 -19.267  1.00   61.54         C  
ATOM   4593 HG21 VAL   283     -15.385 -11.402 -19.641  1.00  114.77         H  
ATOM   4594 HG22 VAL   283     -15.944 -10.562 -18.178  1.00  113.42         H  
ATOM   4595 HG23 VAL   283     -16.945 -10.548 -19.630  1.00  114.06         H  
ATOM   4596  C   VAL   283     -13.049  -7.927 -19.813  1.00   15.23         C  
ATOM   4597  O   VAL   283     -13.487  -6.811 -19.527  1.00   29.59         O  
ATOM   4598  N   ILE   284     -11.978  -8.105 -20.591  1.00   15.41         N  
ATOM   4599  H   ILE   284     -11.664  -9.053 -20.751  1.00   22.30         H  
ATOM   4600  CA  ILE   284     -11.236  -7.036 -21.278  1.00   16.47         C  
ATOM   4601  HA  ILE   284     -11.856  -6.140 -21.319  1.00   19.49         H  
ATOM   4602  CB  ILE   284      -9.927  -6.673 -20.531  1.00   14.80         C  
ATOM   4603  HB  ILE   284      -9.280  -7.548 -20.534  1.00   20.51         H  
ATOM   4604  CG2 ILE   284      -9.204  -5.528 -21.272  1.00   24.77         C  
ATOM   4605 HG21 ILE   284      -9.800  -4.616 -21.227  1.00   55.42         H  
ATOM   4606 HG22 ILE   284      -8.231  -5.343 -20.818  1.00   56.19         H  
ATOM   4607 HG23 ILE   284      -9.024  -5.786 -22.316  1.00   58.23         H  
ATOM   4608  CG1 ILE   284     -10.183  -6.285 -19.056  1.00   16.86         C  
ATOM   4609 HG12 ILE   284     -10.866  -5.439 -19.030  1.00   26.08         H  
ATOM   4610 HG13 ILE   284     -10.659  -7.121 -18.543  1.00   28.28         H  
ATOM   4611  CD1 ILE   284      -8.925  -5.931 -18.252  1.00   21.30         C  
ATOM   4612 HD11 ILE   284      -8.183  -6.722 -18.356  1.00   51.76         H  
ATOM   4613 HD12 ILE   284      -8.502  -4.989 -18.599  1.00   52.35         H  
ATOM   4614 HD13 ILE   284      -9.187  -5.826 -17.199  1.00   51.78         H  
ATOM   4615  C   ILE   284     -10.968  -7.499 -22.717  1.00   20.50         C  
ATOM   4616  O   ILE   284     -10.346  -8.541 -22.935  1.00   23.61         O  
ATOM   4617  N   GLN   285     -11.460  -6.750 -23.708  1.00   27.47         N  
ATOM   4618  H   GLN   285     -11.935  -5.890 -23.477  1.00   32.35         H  
ATOM   4619  CA  GLN   285     -11.399  -7.155 -25.119  1.00   35.76         C  
ATOM   4620  HA  GLN   285     -11.823  -8.157 -25.198  1.00   40.93         H  
ATOM   4621  CB  GLN   285     -12.247  -6.208 -25.989  1.00   52.88         C  
ATOM   4622  HB2 GLN   285     -11.910  -5.182 -25.826  1.00   67.68         H  
ATOM   4623  HB3 GLN   285     -12.080  -6.446 -27.041  1.00   83.23         H  
ATOM   4624  CG  GLN   285     -13.759  -6.281 -25.700  1.00  108.59         C  
ATOM   4625  HG2 GLN   285     -13.938  -6.075 -24.645  1.00  164.91         H  
ATOM   4626  HG3 GLN   285     -14.257  -5.499 -26.273  1.00  158.46         H  
ATOM   4627  CD  GLN   285     -14.414  -7.618 -26.066  1.00  186.98         C  
ATOM   4628  OE1 GLN   285     -13.861  -8.471 -26.749  1.00  247.91         O  
ATOM   4629  NE2 GLN   285     -15.633  -7.854 -25.628  1.00  307.69         N  
ATOM   4630 HE21 GLN   285     -16.119  -7.167 -25.071  1.00  348.24         H  
ATOM   4631 HE22 GLN   285     -16.067  -8.732 -25.872  1.00  429.82         H  
ATOM   4632  C   GLN   285      -9.950  -7.231 -25.632  1.00   32.96         C  
ATOM   4633  O   GLN   285      -9.207  -6.247 -25.583  1.00   37.74         O  
ATOM   4634  N   GLY   286      -9.558  -8.403 -26.142  1.00   35.60         N  
ATOM   4635  H   GLY   286     -10.223  -9.164 -26.146  1.00   42.60         H  
ATOM   4636  CA  GLY   286      -8.233  -8.655 -26.722  1.00   39.28         C  
ATOM   4637  HA2 GLY   286      -8.262  -9.608 -27.250  1.00   50.07         H  
ATOM   4638  HA3 GLY   286      -8.010  -7.874 -27.450  1.00   48.31         H  
ATOM   4639  C   GLY   286      -7.068  -8.716 -25.722  1.00   30.82         C  
ATOM   4640  O   GLY   286      -5.914  -8.621 -26.141  1.00   34.72         O  
ATOM   4641  N   ASP   287      -7.312  -8.869 -24.415  1.00   25.83         N  
ATOM   4642  H   ASP   287      -8.269  -8.957 -24.097  1.00   28.81         H  
ATOM   4643  CA  ASP   287      -6.241  -8.794 -23.405  1.00   22.77         C  
ATOM   4644  HA  ASP   287      -5.634  -7.938 -23.682  1.00   24.36         H  
ATOM   4645  CB  ASP   287      -6.790  -8.479 -22.008  1.00   25.33         C  
ATOM   4646  HB2 ASP   287      -5.959  -8.108 -21.410  1.00   31.07         H  
ATOM   4647  HB3 ASP   287      -7.511  -7.669 -22.096  1.00   31.49         H  
ATOM   4648  CG  ASP   287      -7.437  -9.654 -21.262  1.00   29.40         C  
ATOM   4649  OD1 ASP   287      -7.854 -10.650 -21.898  1.00   56.69         O  
ATOM   4650  OD2 ASP   287      -7.508  -9.570 -20.013  1.00   56.69         O  
ATOM   4651  C   ASP   287      -5.257  -9.985 -23.386  1.00   27.53         C  
ATOM   4652  O   ASP   287      -4.223  -9.913 -22.721  1.00   31.74         O  
ATOM   4653  N   GLU   288      -5.514 -11.042 -24.162  1.00   36.78         N  
ATOM   4654  H   GLU   288      -6.413 -11.076 -24.619  1.00   39.84         H  
ATOM   4655  CA  GLU   288      -4.523 -12.083 -24.483  1.00   55.40         C  
ATOM   4656  HA  GLU   288      -4.015 -12.387 -23.567  1.00   66.09         H  
ATOM   4657  CB  GLU   288      -5.238 -13.310 -25.079  1.00   76.08         C  
ATOM   4658  HB2 GLU   288      -5.778 -12.996 -25.975  1.00  105.93         H  
ATOM   4659  HB3 GLU   288      -4.491 -14.041 -25.391  1.00   84.81         H  
ATOM   4660  CG  GLU   288      -6.237 -14.002 -24.131  1.00  140.59         C  
ATOM   4661  HG2 GLU   288      -7.025 -13.293 -23.869  1.00  211.10         H  
ATOM   4662  HG3 GLU   288      -6.711 -14.817 -24.683  1.00  187.84         H  
ATOM   4663  CD  GLU   288      -5.609 -14.584 -22.844  1.00  182.75         C  
ATOM   4664  OE1 GLU   288      -6.348 -14.753 -21.843  1.00  247.26         O  
ATOM   4665  OE2 GLU   288      -4.399 -14.918 -22.829  1.00  252.99         O  
ATOM   4666  C   GLU   288      -3.431 -11.584 -25.458  1.00   60.50         C  
ATOM   4667  O   GLU   288      -2.322 -12.126 -25.473  1.00   86.65         O  
ATOM   4668  N   ARG   289      -3.724 -10.547 -26.264  1.00   51.17         N  
ATOM   4669  H   ARG   289      -4.658 -10.155 -26.189  1.00   43.06         H  
ATOM   4670  CA  ARG   289      -2.778  -9.866 -27.172  1.00   66.28         C  
ATOM   4671  HA  ARG   289      -2.021 -10.583 -27.496  1.00   87.13         H  
ATOM   4672  CB  ARG   289      -3.551  -9.386 -28.415  1.00   89.98         C  
ATOM   4673  HB2 ARG   289      -4.146 -10.218 -28.797  1.00  100.21         H  
ATOM   4674  HB3 ARG   289      -4.230  -8.581 -28.134  1.00  117.99         H  
ATOM   4675  CG  ARG   289      -2.637  -8.889 -29.546  1.00  128.42         C  
ATOM   4676  HG2 ARG   289      -2.079  -8.014 -29.211  1.00  170.78         H  
ATOM   4677  HG3 ARG   289      -1.936  -9.679 -29.819  1.00  156.22         H  
ATOM   4678  CD  ARG   289      -3.467  -8.503 -30.777  1.00  193.13         C  
ATOM   4679  HD2 ARG   289      -4.022  -9.381 -31.116  1.00  244.24         H  
ATOM   4680  HD3 ARG   289      -4.180  -7.726 -30.490  1.00  246.88         H  
ATOM   4681  NE  ARG   289      -2.612  -8.006 -31.872  1.00  269.86         N  
ATOM   4682  HE  ARG   289      -1.618  -7.980 -31.704  1.00  312.12         H  
ATOM   4683  CZ  ARG   289      -3.016  -7.586 -33.059  1.00  396.28         C  
ATOM   4684  NH1 ARG   289      -4.275  -7.572 -33.399  1.00  477.11         N  
ATOM   4685 HH11 ARG   289      -4.965  -7.888 -32.740  1.00  443.03         H  
ATOM   4686 HH12 ARG   289      -4.556  -7.248 -34.309  1.00  650.08         H  
ATOM   4687  NH2 ARG   289      -2.152  -7.167 -33.938  1.00  562.52         N  
ATOM   4688 HH21 ARG   289      -1.169  -7.161 -33.720  1.00  600.29         H  
ATOM   4689 HH22 ARG   289      -2.462  -6.846 -34.840  1.00  725.19         H  
ATOM   4690  C   ARG   289      -2.027  -8.714 -26.484  1.00   54.24         C  
ATOM   4691  O   ARG   289      -0.866  -8.461 -26.808  1.00   71.44         O  
ATOM   4692  N   MET   290      -2.667  -8.040 -25.523  1.00   38.20         N  
ATOM   4693  H   MET   290      -3.624  -8.300 -25.340  1.00   38.26         H  
ATOM   4694  CA  MET   290      -2.030  -7.049 -24.636  1.00   32.35         C  
ATOM   4695  HA  MET   290      -1.570  -6.273 -25.250  1.00   40.94         H  
ATOM   4696  CB  MET   290      -3.084  -6.383 -23.734  1.00   31.78         C  
ATOM   4697  HB2 MET   290      -3.634  -7.160 -23.205  1.00   46.89         H  
ATOM   4698  HB3 MET   290      -2.583  -5.765 -22.991  1.00   48.62         H  
ATOM   4699  CG  MET   290      -4.062  -5.492 -24.520  1.00   37.74         C  
ATOM   4700  HG2 MET   290      -3.594  -4.519 -24.675  1.00   56.94         H  
ATOM   4701  HG3 MET   290      -4.229  -5.932 -25.504  1.00   57.66         H  
ATOM   4702  SD  MET   290      -5.703  -5.244 -23.774  1.00   80.54         S  
ATOM   4703  CE  MET   290      -5.278  -4.557 -22.154  1.00   85.12         C  
ATOM   4704  HE1 MET   290      -6.188  -4.392 -21.578  1.00  125.93         H  
ATOM   4705  HE2 MET   290      -4.634  -5.250 -21.612  1.00  127.44         H  
ATOM   4706  HE3 MET   290      -4.769  -3.606 -22.284  1.00  126.10         H  
ATOM   4707  C   MET   290      -0.914  -7.691 -23.786  1.00   32.61         C  
ATOM   4708  O   MET   290      -0.975  -8.878 -23.452  1.00   45.26         O  
ATOM   4709  N   HIE   291       0.113  -6.913 -23.432  1.00   34.04         N  
ATOM   4710  H   HIE   291       0.070  -5.925 -23.666  1.00   41.74         H  
ATOM   4711  CA  HIE   291       1.306  -7.392 -22.718  1.00   39.14         C  
ATOM   4712  HA  HIE   291       1.025  -8.199 -22.039  1.00   44.75         H  
ATOM   4713  CB  HIE   291       2.311  -7.972 -23.729  1.00   60.15         C  
ATOM   4714  HB2 HIE   291       1.823  -8.757 -24.307  1.00   86.47         H  
ATOM   4715  HB3 HIE   291       2.621  -7.192 -24.426  1.00   64.59         H  
ATOM   4716  CG  HIE   291       3.534  -8.566 -23.073  1.00  103.29         C  
ATOM   4717  ND1 HIE   291       3.578  -9.790 -22.397  1.00  181.42         N  
ATOM   4718  CE1 HIE   291       4.842  -9.922 -21.956  1.00  261.05         C  
ATOM   4719  HE1 HIE   291       5.216 -10.768 -21.390  1.00  379.55         H  
ATOM   4720  NE2 HIE   291       5.576  -8.854 -22.312  1.00  240.50         N  
ATOM   4721  HE2 HIE   291       6.557  -8.715 -22.094  1.00  327.72         H  
ATOM   4722  CD2 HIE   291       4.767  -7.987 -23.014  1.00  149.63         C  
ATOM   4723  HD2 HIE   291       5.043  -7.023 -23.423  1.00  168.84         H  
ATOM   4724  C   HIE   291       1.926  -6.269 -21.877  1.00   32.61         C  
ATOM   4725  O   HIE   291       2.667  -5.424 -22.387  1.00   46.43         O  
ATOM   4726  N   LEU   292       1.593  -6.244 -20.583  1.00   26.85         N  
ATOM   4727  H   LEU   292       0.958  -6.951 -20.244  1.00   36.16         H  
ATOM   4728  CA  LEU   292       2.010  -5.198 -19.643  1.00   22.22         C  
ATOM   4729  HA  LEU   292       1.733  -4.244 -20.088  1.00   27.07         H  
ATOM   4730  CB  LEU   292       1.181  -5.350 -18.351  1.00   17.66         C  
ATOM   4731  HB2 LEU   292       0.122  -5.350 -18.613  1.00   21.71         H  
ATOM   4732  HB3 LEU   292       1.401  -6.311 -17.890  1.00   19.33         H  
ATOM   4733  CG  LEU   292       1.426  -4.253 -17.300  1.00   14.99         C  
ATOM   4734  HG  LEU   292       2.486  -4.196 -17.063  1.00   15.66         H  
ATOM   4735  CD1 LEU   292       0.963  -2.883 -17.793  1.00   19.62         C  
ATOM   4736 HD11 LEU   292       1.007  -2.163 -16.975  1.00   48.64         H  
ATOM   4737 HD12 LEU   292       1.622  -2.533 -18.586  1.00   48.70         H  
ATOM   4738 HD13 LEU   292      -0.053  -2.947 -18.175  1.00   49.85         H  
ATOM   4739  CD2 LEU   292       0.674  -4.620 -16.023  1.00   16.36         C  
ATOM   4740 HD21 LEU   292       0.793  -3.826 -15.291  1.00   45.30         H  
ATOM   4741 HD22 LEU   292      -0.383  -4.773 -16.234  1.00   44.54         H  
ATOM   4742 HD23 LEU   292       1.088  -5.539 -15.607  1.00   45.02         H  
ATOM   4743  C   LEU   292       3.538  -5.126 -19.378  1.00   24.75         C  
ATOM   4744  O   LEU   292       4.058  -4.006 -19.327  1.00   31.53         O  
ATOM   4745  N   PRO   293       4.280  -6.244 -19.207  1.00   27.02         N  
ATOM   4746  CD  PRO   293       3.803  -7.611 -19.063  1.00   29.54         C  
ATOM   4747  HD2 PRO   293       3.850  -8.114 -20.029  1.00   34.83         H  
ATOM   4748  HD3 PRO   293       2.794  -7.662 -18.670  1.00   30.27         H  
ATOM   4749  CG  PRO   293       4.762  -8.276 -18.083  1.00   40.40         C  
ATOM   4750  HG2 PRO   293       4.778  -9.360 -18.203  1.00   55.39         H  
ATOM   4751  HG3 PRO   293       4.497  -8.000 -17.061  1.00   49.39         H  
ATOM   4752  CB  PRO   293       6.092  -7.638 -18.471  1.00   44.51         C  
ATOM   4753  HB2 PRO   293       6.506  -8.171 -19.329  1.00   57.06         H  
ATOM   4754  HB3 PRO   293       6.799  -7.646 -17.642  1.00   59.63         H  
ATOM   4755  CA  PRO   293       5.707  -6.206 -18.872  1.00   36.08         C  
ATOM   4756  HA  PRO   293       5.827  -5.560 -18.005  1.00   40.50         H  
ATOM   4757  C   PRO   293       6.625  -5.688 -19.992  1.00   47.03         C  
ATOM   4758  O   PRO   293       6.275  -5.693 -21.175  1.00   63.15         O  
ATOM   4759  N   SER   294       7.849  -5.311 -19.614  1.00   91.77         N  
ATOM   4760  H   SER   294       8.073  -5.335 -18.628  1.00  139.55         H  
ATOM   4761  CA  SER   294       8.964  -5.011 -20.528  1.00  128.57         C  
ATOM   4762  HA  SER   294       8.850  -5.648 -21.403  1.00  126.19         H  
ATOM   4763  CB  SER   294       8.904  -3.551 -21.005  1.00  241.46         C  
ATOM   4764  HB2 SER   294       9.705  -3.380 -21.726  1.00  297.13         H  
ATOM   4765  HB3 SER   294       7.952  -3.374 -21.509  1.00  292.85         H  
ATOM   4766  OG  SER   294       9.048  -2.633 -19.931  1.00  360.13         O  
ATOM   4767  HG  SER   294       8.220  -2.637 -19.415  1.00  424.52         H  
ATOM   4768  C   SER   294      10.326  -5.327 -19.870  1.00  154.44         C  
ATOM   4769  O   SER   294      10.404  -5.371 -18.635  1.00  210.04         O  
ATOM   4770  N   PRO   295      11.402  -5.581 -20.646  1.00  204.90         N  
ATOM   4771  CD  PRO   295      11.427  -5.725 -22.097  1.00  281.84         C  
ATOM   4772  HD2 PRO   295      11.612  -4.753 -22.557  1.00  281.82         H  
ATOM   4773  HD3 PRO   295      10.511  -6.161 -22.493  1.00  306.94         H  
ATOM   4774  CG  PRO   295      12.593  -6.666 -22.388  1.00  462.81         C  
ATOM   4775  HG2 PRO   295      12.999  -6.512 -23.389  1.00  559.16         H  
ATOM   4776  HG3 PRO   295      12.274  -7.701 -22.255  1.00  576.74         H  
ATOM   4777  CB  PRO   295      13.598  -6.291 -21.302  1.00  456.56         C  
ATOM   4778  HB2 PRO   295      14.160  -5.412 -21.625  1.00  498.75         H  
ATOM   4779  HB3 PRO   295      14.277  -7.114 -21.081  1.00  606.36         H  
ATOM   4780  CA  PRO   295      12.713  -5.945 -20.097  1.00  303.30         C  
ATOM   4781  HA  PRO   295      12.589  -6.842 -19.489  1.00  395.85         H  
ATOM   4782  C   PRO   295      13.364  -4.844 -19.243  1.00  267.64         C  
ATOM   4783  O   PRO   295      13.236  -3.650 -19.532  1.00  268.01         O  
ATOM   4784  N   THR   296      14.130  -5.252 -18.229  1.00  334.72         N  
ATOM   4785  H   THR   296      14.200  -6.243 -18.046  1.00  433.38         H  
ATOM   4786  CA  THR   296      15.074  -4.378 -17.506  1.00  361.83         C  
ATOM   4787  HA  THR   296      14.556  -3.461 -17.222  1.00  340.62         H  
ATOM   4788  CB  THR   296      15.586  -5.049 -16.218  1.00  527.48         C  
ATOM   4789  HB  THR   296      16.390  -4.442 -15.800  1.00  583.52         H  
ATOM   4790  CG2 THR   296      14.479  -5.160 -15.168  1.00  709.45         C  
ATOM   4791 HG21 THR   296      14.097  -4.167 -14.930  1.00  802.50         H  
ATOM   4792 HG22 THR   296      13.664  -5.782 -15.538  1.00  798.18         H  
ATOM   4793 HG23 THR   296      14.885  -5.605 -14.260  1.00  797.60         H  
ATOM   4794  OG1 THR   296      16.071  -6.355 -16.472  1.00  629.62         O  
ATOM   4795  HG1 THR   296      16.864  -6.280 -17.033  1.00  644.72         H  
ATOM   4796  C   THR   296      16.259  -3.986 -18.399  1.00  376.67         C  
ATOM   4797  O   THR   296      16.680  -4.751 -19.271  1.00  501.69         O  
ATOM   4798  N   ASP   297      16.806  -2.786 -18.192  1.00  335.49         N  
ATOM   4799  H   ASP   297      16.459  -2.217 -17.433  1.00  323.26         H  
ATOM   4800  CA  ASP   297      17.856  -2.190 -19.031  1.00  383.53         C  
ATOM   4801  HA  ASP   297      18.530  -2.978 -19.371  1.00  508.84         H  
ATOM   4802  CB  ASP   297      17.191  -1.536 -20.262  1.00  446.97         C  
ATOM   4803  HB2 ASP   297      16.501  -2.251 -20.713  1.00  529.77         H  
ATOM   4804  HB3 ASP   297      16.605  -0.677 -19.926  1.00  473.22         H  
ATOM   4805  CG  ASP   297      18.175  -1.085 -21.358  1.00  536.52         C  
ATOM   4806  OD1 ASP   297      19.324  -1.583 -21.407  1.00  630.47         O  
ATOM   4807  OD2 ASP   297      17.792  -0.215 -22.174  1.00  634.24         O  
ATOM   4808  C   ASP   297      18.688  -1.158 -18.246  1.00  333.03         C  
ATOM   4809  O   ASP   297      18.237  -0.631 -17.226  1.00  289.29         O  
ATOM   4810  N   SER   298      19.877  -0.813 -18.744  1.00  411.91         N  
ATOM   4811  H   SER   298      20.150  -1.237 -19.627  1.00  520.85         H  
ATOM   4812  CA  SER   298      20.743   0.230 -18.173  1.00  419.23         C  
ATOM   4813  HA  SER   298      21.062  -0.084 -17.179  1.00  479.78         H  
ATOM   4814  CB  SER   298      21.993   0.378 -19.051  1.00  624.46         C  
ATOM   4815  HB2 SER   298      22.524  -0.575 -19.078  1.00  701.55         H  
ATOM   4816  HB3 SER   298      21.692   0.639 -20.067  1.00  721.30         H  
ATOM   4817  OG  SER   298      22.858   1.382 -18.549  1.00  748.98         O  
ATOM   4818  HG  SER   298      23.651   1.415 -19.119  1.00  863.64         H  
ATOM   4819  C   SER   298      20.011   1.573 -18.030  1.00  284.48         C  
ATOM   4820  O   SER   298      20.101   2.217 -16.986  1.00  251.51         O  
ATOM   4821  N   ASN   299      19.192   1.958 -19.019  1.00  260.60         N  
ATOM   4822  H   ASN   299      19.155   1.388 -19.852  1.00  300.38         H  
ATOM   4823  CA  ASN   299      18.368   3.172 -18.972  1.00  239.45         C  
ATOM   4824  HA  ASN   299      19.023   4.025 -18.781  1.00  227.52         H  
ATOM   4825  CB  ASN   299      17.721   3.356 -20.356  1.00  294.66         C  
ATOM   4826  HB2 ASN   299      18.496   3.368 -21.123  1.00  322.76         H  
ATOM   4827  HB3 ASN   299      17.054   2.519 -20.562  1.00  352.65         H  
ATOM   4828  CG  ASN   299      16.950   4.664 -20.463  1.00  344.65         C  
ATOM   4829  OD1 ASN   299      17.488   5.748 -20.288  1.00  407.38         O  
ATOM   4830  ND2 ASN   299      15.669   4.611 -20.754  1.00  412.79         N  
ATOM   4831 HD21 ASN   299      15.158   5.478 -20.826  1.00  501.97         H  
ATOM   4832 HD22 ASN   299      15.216   3.725 -20.916  1.00  432.23         H  
ATOM   4833  C   ASN   299      17.305   3.147 -17.848  1.00  279.60         C  
ATOM   4834  O   ASN   299      17.042   4.179 -17.227  1.00  304.78         O  
ATOM   4835  N   PHE   300      16.725   1.977 -17.549  1.00  358.52         N  
ATOM   4836  H   PHE   300      17.027   1.155 -18.054  1.00  377.71         H  
ATOM   4837  CA  PHE   300      15.797   1.788 -16.426  1.00  493.61         C  
ATOM   4838  HA  PHE   300      15.038   2.572 -16.458  1.00  561.86         H  
ATOM   4839  CB  PHE   300      15.074   0.436 -16.569  1.00  684.93         C  
ATOM   4840  HB2 PHE   300      14.326   0.524 -17.358  1.00  684.96         H  
ATOM   4841  HB3 PHE   300      15.783  -0.322 -16.891  1.00  795.48         H  
ATOM   4842  CG  PHE   300      14.402  -0.068 -15.303  1.00  871.87         C  
ATOM   4843  CD1 PHE   300      15.049  -1.022 -14.492  1.00 1071.50         C  
ATOM   4844  HD1 PHE   300      16.026  -1.400 -14.767  1.00 1076.54         H  
ATOM   4845  CE1 PHE   300      14.436  -1.480 -13.313  1.00 1375.81         C  
ATOM   4846  HE1 PHE   300      14.936  -2.212 -12.693  1.00 1625.39         H  
ATOM   4847  CZ  PHE   300      13.174  -0.986 -12.939  1.00 1462.14         C  
ATOM   4848  HZ  PHE   300      12.701  -1.342 -12.034  1.00 1771.15         H  
ATOM   4849  CE2 PHE   300      12.529  -0.028 -13.741  1.00 1253.66         C  
ATOM   4850  HE2 PHE   300      11.560   0.356 -13.450  1.00 1395.63         H  
ATOM   4851  CD2 PHE   300      13.140   0.429 -14.923  1.00  969.21         C  
ATOM   4852  HD2 PHE   300      12.640   1.166 -15.537  1.00  908.76         H  
ATOM   4853  C   PHE   300      16.515   1.924 -15.073  1.00  455.73         C  
ATOM   4854  O   PHE   300      16.075   2.695 -14.219  1.00  535.95         O  
ATOM   4855  N   TYR   301      17.656   1.251 -14.889  1.00  375.80         N  
ATOM   4856  H   TYR   301      17.975   0.621 -15.619  1.00  364.76         H  
ATOM   4857  CA  TYR   301      18.451   1.373 -13.659  1.00  348.54         C  
ATOM   4858  HA  TYR   301      17.794   1.197 -12.806  1.00  448.96         H  
ATOM   4859  CB  TYR   301      19.550   0.302 -13.639  1.00  387.72         C  
ATOM   4860  HB2 TYR   301      20.159   0.408 -14.537  1.00  490.27         H  
ATOM   4861  HB3 TYR   301      20.194   0.483 -12.778  1.00  340.30         H  
ATOM   4862  CG  TYR   301      19.037  -1.125 -13.539  1.00  480.32         C  
ATOM   4863  CD1 TYR   301      19.265  -2.040 -14.586  1.00  636.67         C  
ATOM   4864  HD1 TYR   301      19.807  -1.728 -15.469  1.00  699.67         H  
ATOM   4865  CE1 TYR   301      18.791  -3.362 -14.487  1.00  817.45         C  
ATOM   4866  HE1 TYR   301      18.963  -4.067 -15.287  1.00 1032.76         H  
ATOM   4867  CZ  TYR   301      18.097  -3.779 -13.330  1.00  820.09         C  
ATOM   4868  OH  TYR   301      17.652  -5.062 -13.234  1.00 1059.27         O  
ATOM   4869  HH  TYR   301      17.258  -5.251 -12.367  1.00 1053.87         H  
ATOM   4870  CE2 TYR   301      17.878  -2.866 -12.276  1.00  685.12         C  
ATOM   4871  HE2 TYR   301      17.352  -3.184 -11.387  1.00  784.41         H  
ATOM   4872  CD2 TYR   301      18.350  -1.543 -12.382  1.00  527.31         C  
ATOM   4873  HD2 TYR   301      18.188  -0.849 -11.568  1.00  521.70         H  
ATOM   4874  C   TYR   301      19.048   2.779 -13.473  1.00  235.09         C  
ATOM   4875  O   TYR   301      19.154   3.253 -12.340  1.00  244.99         O  
ATOM   4876  N   ARG   302      19.380   3.490 -14.562  1.00  176.28         N  
ATOM   4877  H   ARG   302      19.335   3.022 -15.463  1.00  181.66         H  
ATOM   4878  CA  ARG   302      19.935   4.856 -14.516  1.00  156.98         C  
ATOM   4879  HA  ARG   302      20.735   4.824 -13.783  1.00  137.51         H  
ATOM   4880  CB  ARG   302      20.549   5.225 -15.885  1.00  164.19         C  
ATOM   4881  HB2 ARG   302      21.269   4.455 -16.162  1.00  195.45         H  
ATOM   4882  HB3 ARG   302      19.762   5.234 -16.641  1.00  224.44         H  
ATOM   4883  CG  ARG   302      21.284   6.579 -15.930  1.00  187.85         C  
ATOM   4884  HG2 ARG   302      21.790   6.672 -16.891  1.00  233.44         H  
ATOM   4885  HG3 ARG   302      20.551   7.382 -15.865  1.00  232.81         H  
ATOM   4886  CD  ARG   302      22.324   6.724 -14.804  1.00  265.61         C  
ATOM   4887  HD2 ARG   302      21.863   6.530 -13.839  1.00  331.24         H  
ATOM   4888  HD3 ARG   302      23.107   5.979 -14.952  1.00  308.72         H  
ATOM   4889  NE  ARG   302      22.929   8.064 -14.737  1.00  355.90         N  
ATOM   4890  HE  ARG   302      23.935   8.115 -14.855  1.00  378.63         H  
ATOM   4891  CZ  ARG   302      22.377   9.170 -14.273  1.00  522.99         C  
ATOM   4892  NH1 ARG   302      21.136   9.233 -13.875  1.00  641.78         N  
ATOM   4893 HH11 ARG   302      20.571   8.390 -13.857  1.00  592.75         H  
ATOM   4894 HH12 ARG   302      20.756  10.095 -13.526  1.00  862.20         H  
ATOM   4895  NH2 ARG   302      23.096  10.249 -14.178  1.00  698.34         N  
ATOM   4896 HH21 ARG   302      24.080  10.198 -14.394  1.00  698.29         H  
ATOM   4897 HH22 ARG   302      22.700  11.103 -13.826  1.00  905.79         H  
ATOM   4898  C   ARG   302      18.944   5.911 -14.006  1.00  239.94         C  
ATOM   4899  O   ARG   302      19.372   6.967 -13.538  1.00  274.57         O  
ATOM   4900  N   ALA   303      17.642   5.625 -14.024  1.00  330.64         N  
ATOM   4901  H   ALA   303      17.347   4.762 -14.459  1.00  322.28         H  
ATOM   4902  CA  ALA   303      16.633   6.437 -13.341  1.00  503.37         C  
ATOM   4903  HA  ALA   303      16.806   7.487 -13.585  1.00  553.81         H  
ATOM   4904  CB  ALA   303      15.252   6.046 -13.884  1.00  647.20         C  
ATOM   4905  HB1 ALA   303      15.011   5.022 -13.598  1.00  715.01         H  
ATOM   4906  HB2 ALA   303      14.494   6.713 -13.472  1.00  714.49         H  
ATOM   4907  HB3 ALA   303      15.241   6.130 -14.972  1.00  715.42         H  
ATOM   4908  C   ALA   303      16.688   6.305 -11.801  1.00  559.43         C  
ATOM   4909  O   ALA   303      16.156   7.168 -11.098  1.00  736.23         O  
ATOM   4910  N   LEU   304      17.314   5.245 -11.272  1.00  465.93         N  
ATOM   4911  H   LEU   304      17.735   4.578 -11.908  1.00  378.99         H  
ATOM   4912  CA  LEU   304      17.403   4.938  -9.837  1.00  532.93         C  
ATOM   4913  HA  LEU   304      16.626   5.489  -9.305  1.00  694.85         H  
ATOM   4914  CB  LEU   304      17.148   3.429  -9.614  1.00  586.37         C  
ATOM   4915  HB2 LEU   304      18.038   2.880  -9.923  1.00  533.08         H  
ATOM   4916  HB3 LEU   304      17.021   3.262  -8.544  1.00  633.21         H  
ATOM   4917  CG  LEU   304      15.940   2.821 -10.360  1.00  760.00         C  
ATOM   4918  HG  LEU   304      16.096   2.914 -11.434  1.00  730.45         H  
ATOM   4919  CD1 LEU   304      15.826   1.332 -10.033  1.00  921.79         C  
ATOM   4920 HD11 LEU   304      15.010   0.891 -10.608  1.00  999.34         H  
ATOM   4921 HD12 LEU   304      16.753   0.826 -10.302  1.00 1008.05         H  
ATOM   4922 HD13 LEU   304      15.637   1.192  -8.969  1.00 1000.21         H  
ATOM   4923  CD2 LEU   304      14.609   3.486 -10.001  1.00  970.58         C  
ATOM   4924 HD21 LEU   304      14.384   3.332  -8.948  1.00 1056.37         H  
ATOM   4925 HD22 LEU   304      14.651   4.553 -10.215  1.00 1065.56         H  
ATOM   4926 HD23 LEU   304      13.813   3.050 -10.604  1.00 1064.62         H  
ATOM   4927  C   LEU   304      18.755   5.357  -9.224  1.00  416.07         C  
ATOM   4928  O   LEU   304      18.785   5.873  -8.106  1.00  479.83         O  
ATOM   4929  N   MET   305      19.866   5.149  -9.946  1.00  285.45         N  
ATOM   4930  H   MET   305      19.762   4.701 -10.850  1.00  262.31         H  
ATOM   4931  CA  MET   305      21.243   5.427  -9.494  1.00  215.41         C  
ATOM   4932  HA  MET   305      21.238   6.347  -8.908  1.00  233.32         H  
ATOM   4933  CB  MET   305      21.719   4.280  -8.579  1.00  170.31         C  
ATOM   4934  HB2 MET   305      22.663   4.561  -8.110  1.00  192.65         H  
ATOM   4935  HB3 MET   305      20.984   4.142  -7.785  1.00  219.47         H  
ATOM   4936  CG  MET   305      21.913   2.946  -9.317  1.00  159.40         C  
ATOM   4937  HG2 MET   305      21.213   2.897 -10.152  1.00  209.71         H  
ATOM   4938  HG3 MET   305      22.921   2.918  -9.731  1.00  202.91         H
[truncated: 24,012 more chars]
